# Supplementary material for: Prefoldins are novel regulators of the unfolded protein response in artemisinin resistant Plasmodium falciparum malaria[image]
Source: J Biol Chem. 2024 Jun 24;300(8):107496. doi: 10.1016/j.jbc.2024.107496 (PMC11295463; doi:10.1016/j.jbc.2024.107496)
Supplement: Band 1 mass spec_K-13 [file mmc3.csv]

Gene ID	source_id	Product Description	Sequence	Exp. q-value: Combined	Sum PEP Score	Coverage [%]	# Peptides	# PSMs	# Unique Peptides	# AAs	MW [kDa]	calc. pI	Score Sequest HT: Sequest HT	# Peptides (by Search Engine): Sequest HT	Biological Process	Cellular Component	Molecular Function	Pfam IDs	Entrez Gene ID	Ensembl Gene ID	Gene Symbol	Chromosome	KEGG Pathways	Reactome Pathways	WikiPathways	# Protein Pathway Groups	# Razor Peptides	Abundances (Scaled): F1: Sample	Found in Sample: [S1] F1: Sample	# Protein Groups	Modifications	Checked	Protein FDR Confidence: Combined	Master
PF3D7_1303800	PF3D7_1303800.1	conserved Plasmodium protein, unknown function	MNENNSKNVVVDKPIKNAEEEKKKVEDINSLYDILKNVSNNNDIFNNDDYILKELYPLIKNVIGDNKNICYHYNKSFMLKRWCLKILYTLINKIKDMNLFLDIFNMCSKLIIRENEMNCLSCIKIINVILEENKNNLNMFDVDTYINVICLSILKNFYKKIIYKVKKGKFLKSSISIYMKKKKKKKKIEKKVKVKEKEYKNIIYLQKKKKERYILNSTDSIKVIKEIVLSVLFIIRIYPNVINNVGKYLNILCKILSIINMYDFKLESSFFIETIVEANNYYSNNKNDTNQKNDKSNMHIIKNVFYYQYINKSENTEHKKECKTNHLINVPSKIDKNKCSLLLCNNKSDEFDNNGNLHLMFNEICHDMDKNKMYDGFPFDHNHNAALVNKLECFNKSTN…	0.545	0	2	13	14	13	9271	1111.1	9	0	13	cellular component movement;metabolic process	membrane	catalytic activity;motor activity		813744	PF3D7_1303800	MAL13P1.19	13				0	0	100	Low	1	Acetyl [K4351(99.4); K6359(100); K6424(100); K6432(100); K8389(98.9)]; Phospho [T2603(91.2); Y4353(100); S6779(97.5)]; Methyl [K727(98.7); K732(98.7); K2604(91.2); K6782(98.7)]; Sulfo [Y6788(100)]	FALSE	Low	Master Protein
PF3D7_0826100	PF3D7_0826100.1	HECT-like E3 ubiquitin ligase, putative	MKIPIPKDDNFILMLDKLSQEEKFFIHILSTCEDEHLLGHLYPFVDWVWLKSDLLAWAPVLNRFDDLLRKYIIHNKLVMQKKNNKNGDNEGSDYIVMNDRIQRITGCTLEYNYNNYNDNNDNDNNNNDNNNNDNNNDNNSNNINSNNNNNNNNNCENINLSCQSTCENGKKEFIPSDLLVEEILRFTYNILDNCLNKTKYNSIEHLILLLWSFNPKLSILCAEILNIYYLFIKKTKKNETKINEIVNFVSSIINIPIPDHLHPYINNDIGRINDNNYISGLVLYYLHDKTNEQYMKNIYNKVENKYFLDLIDYNIDLQKININVNNIDISFTSLFPTHIKYNETQNILNNAFNYIMENYNIPEQYMYDVRHKLRIYVGLICPKYRRKLFNLRYLILSGS…	0.125	0	2	13	13	13	8591	1004.5	5.3	0	13	metabolic process	cytoplasm;membrane	catalytic activity	Pf00632, Pf06012, Pf06025	2655229	PF3D7_0826100	MAL8P1.23	8	Ubiquitin mediated proteolysis	Neutrophil degranulation; Antigen processing: Ubiquitination & Proteasome degradation		7	0	100	Low	1	Acetyl [K4667(99.4); K4668(99.4); K8330(100); K8334(100)]; Phospho [Y3622(100); S3897(100); T8267(100)]; Methyl [K2374(100); K4876(100); K7917(99.4); K8263(100); K8269(100)]	FALSE	Low	Master Protein
PfDd2_050027300	PfDd2_050027300-t41_1	conserved Plasmodium protein, unknown function	MIKNIVNQFIKIYGQEYLGEWDAIQNLTINSVTSPEIILKNVPFPEKFFELADLPLEIIYSNIKNVRIKFLWSSIFSSNISPINIYANDIFLVVKFSYPSIWNTNKTLNTQYEVKKKKLRKWDSVNISKEKKEENFLKALPIKLINSLRIFAENIKIIFFDNHIHTKPFTLVFFVKSFKIDELSKYKLKLNEEEKKNIKKNLLINIWIRLIGIHMIYKEYRKKIKYNKRVKKENEEKGCKRDNSKEKHDKSQNKSETIQDEMFLTAIEKLFSESTNSLKEPLKIHLKNSQSKILHKTRNGKYCSFSDYEMNERIKVGSLRKKKRKKEIDIMKKKEKIKNIYKKGYSDGSSFKKEERYYFDIPKNNTGFRITPKEGIELHVIFKKHDIKALNELKEDIKY…	0.93	0.054	2	12	12	12	9308	1116.6	9.33	0	12												0	0	100	Low	1	Methyl [K1501(99.4); K6679(95.4)]; Acetyl [K6066(100); K6069(100); K6633(100); K6639(100)]; Phospho [S3192(95.1); T3194(95.1); S3196(95.1)]; Sulfo [S4753(99.4)]	FALSE	Low	Master Protein
PF3D7_0628100	PF3D7_0628100.1	HECT domain-containing protein 1, putative	MKDLYSLYEDISENDKIIISEKLKNLLNYFQDKNKSYVSEFVVVSRTRFFKSISNYGEFLLLQSSSRVISSYEHILRLLHQAKVYLEFVRCLKLNNCSVIDNEKYEEEISKFINYLESKRKKYYYHICQILIKFIVSSLSDNTIDNKFMEKEFDIEEDNIDGYEKNVNDIEIKNEEYNTSYESQRVKDNNNSNYNNNVNIWTINDNDEKIVMEPFDELEEYGNYLYNVLNQMDNKSWKDKNHAEYLKVISLNDAIIKEDNDKNKNSENNNGLTNTSNITNNMILLPKYLENVRNCIYNHQTKSMLEVKSMIEHAMSDNIKAPLFKTGKIVSEMLPSPNYEKYWSTTQPEFSNKIDTSLVQNMIFKFFNLQKNTTPVDNMTPTNYNIKFYDIFKIILKGI…	0.975	0.064	2	12	15	12	10287	1205.3	7.96	0	12	metabolic process	cytoplasm;membrane	catalytic activity;protein binding	Pf00632, Pf11517, Pf12796, Pf13637, Pf13857	3885722	PF3D7_0628100	PFF1365c	6				0	0	100	Low	1	Acetyl [K3814(98.3)]; Methyl [K1109(100); K1112(100); K5407(100)]	FALSE	Low	Master Protein
PfDd2_120044600	PfDd2_120044600-t41_1	conserved Plasmodium protein, unknown function	MQDSYRNHIREYNKDKLDSGKRKMNDVTHDLEINDVNEISMEDNILNEVVKLKNDLEKALIENKELKNKCNEDRKRLDLLSLKNNSLLNEICEEKEMLKIEYNNYKMESVKDIKRLQDELDKNVIMLNCLKDEILFKEEELRKAEIIERLYKQESELNEEKDMKIKKLENLLNQEIYLKNDKEEKDKINKEEINEKLQLLNNDLDKKNEELNILNKKYDNLKKTNIDIQKKICFLKEEIDYYKNNENSFIMQNIFNAENNLDDSIFKKNFMKISVLYNVLFKIVVYDQRNLFEKEKILYSLEKENTHFLKKIVADEIYCLYLKDCISKINLTYQIDLHKQEKKYMLLNSEYDELYNKFIEEKKENLLLNETYDKIIFNQKSEINKLKSHISIQNKDKEI…	0.167	0.131	3	12	12	12	5782	692.9	5.78	0	12												0	0	100	Low	1	Methyl [K1598(100); K1910(99.9); K1917(99.9); K3520(97.7); K5068(99.9); K5084(98)]; Acetyl [K236(100); K2811(100); K3771(100); K3773(100); K4000(100); K4007(100)]; Phospho [S783(100); T796(100); S3515(98.8); S3518(100)]	FALSE	Low	Master Protein
PF3D7_1346400	PF3D7_1346400.1	VPS13 domain-containing protein, putative	MFESLVEKLLNKFLAPYVEGIERNLHLGVWSGNIVLENLKLKPQITEILDLSFKIIHGNIGRINIQIPWSSLGKNPVCVLIKNVHIYIKPRCYKKSEEVIIEELRKAKMHRLQLLEEEISLIKLQKNNEKSSEKSTLIFKLLNKIINNIQIDIQDILIHFEDPDKNFSIGFILKSSSVKNCQNNDEMSTQANSNAENKTLNHIIEFKGLCIYSNSDIKSRTKKKIRKKNKKRSKDMVEILEDDKNKDNVKNSSNGKNISEMKYEKSELSLSNEKFPNMNKTDTEDMEIFDISSKIKDSVYNNLDSNDNNINSNDNNINNNDNNLNNNHNKLNNNDNNINNNDNNINNNNNNLNNNDNNLNNNNNNLNNNDNNLNNNDNNLNNNDQNKDTHDYSKLSSCD…	0.177	0	2	11	13	11	5988	696.6	7.77	0	11				Pf12624	813793	PF3D7_1346400	MAL13P1.234	13				0	0	100	Low	1	Methyl [K3485(99)]; Acetyl [K905(100); K907(100); K3248(100); K3249(100); K3807(100); K3810(100); K3811(100); K3915(100); K4054(100)]; Phospho [S2341(97.9)]	FALSE	Low	Master Protein
PfDd2_140048500	PfDd2_140048500-t41_1	conserved Plasmodium protein, unknown function	MEDNNNNETHLENVKNGEPFYILNPSEFIRNKEKVLKEFITKKYDDIIKQNKLSADIRCTYFQCNPKIVIFTTYTPFQKYESVVSLKNVDTAARRLNIQMHEDNTFKVIYISDIKKKIAPGMLFNFKIEFYPKSHANYEYDLEVHSEGKYFLLPIRCMNDQIILNVQDEVIIDDTPIYMKSEKNISIKNIGQYENKFEVIINPPFYLSVSSSIHSLKIGEMEHFKIMFVPVHNKCYEDYMIINYENGLSTYTKIKSKGIIADVFIKDKEIIAHDIYINKSKEINIFLKNLSFFLLSYKVIKYQVYEYKYDNDSEDIKNTNFNVNHKVIQKSFINKQELSDENIVKNELYGNEDLYDYETDEYYVNENNDNNDLSDNQSSQSDFYEEKFPEDMVNINDEK…	0.909	0.026	2	11	11	11	7182	858.2	8.63	0	11												0	0	100	Low	1	Acetyl [K774(95.5); K5385(97.7); K5806(100); K5814(100)]; Methyl [K786(97.7); K788(97.7); K2066(100); K2069(100); K5389(98.9); K5395(98.9)]	FALSE	Low	Master Protein
PfDd2_070029600	PfDd2_070029600-t41_1	conserved Plasmodium membrane protein, unknown function	MMKINKLFHLNVNSFTKDLNIFHKNNKINENIGQIENIKYKDGSSKRIITKWKNTFTITLEKYVFVCCQHEKDSWTFLKYMSPNKIDKALCISDFNFLLIQKSNQLFIQEFDKDNFNENIIDIKILRRQHIDISVLFFFPYNDFIYIIDKTGILWQMDPANINNNTKMLKEIKRFNLKKSTDIYLKIEKEHFLIISYCDDKIEGLFYIIIHNLQNDESEYIEKNISEYIIKNEIKKSIQCITLNKKYIVLLFNTNDIIILENLNLNNNYEVFKYLNENKTDKLKYFNKKSLREIEYYISSYEDMNIELDKDNDINELYNNNNNNNNNNNKSNHNNCLHNNCLHNNCLHNNCPHNNCLHNNCLHNNCLHNNCLHNNCPYNNRLYNNNLYNNNLYNNNLYN…	0.988	0	3	11	11	11	4934	597.9	7.91	0	11												0	0	100	Low	1	Methyl [K1051(95.3); K1053(95.3); K1368(99.2)]; Phospho [S1046(90.6); S1369(100)]; Acetyl [K1635(97.8); K2959(99.7); K3126(100); K3135(100); K3481(100); K3484(100); K3788(95.3); K3791(95.3)]	FALSE	Low	Master Protein
PF3D7_1313800	PF3D7_1313800.1	conserved Plasmodium membrane protein, unknown function	MMINQDIKIKDKEMVRTYNLLGKNYHFMLKEYDNLCSINIIKNNIINFRIVKNLLAINNLIDQVDKSLLLNIFEENVDNDLLLVLSKNNSNFILKLLAIFYIKLSKNTKFNITNHFNRIFDINKNTSNTSGELKNIPENLFKNAIILISLILYHLPVRLSYHIPTIIDYSKKIRKSDNLELKYFYQKCINSIIKYGKLNISECDKIFKYLKKSLNDKDFFIQYIALKCLSNLFILHPEYSLLEYEYFINHIIDNININNYVSVVYLKYVIRFVSIIFCNCANVNYYNSKDNDGTNKKHIDDIFLFNLNIMKKKKKKYSDEDIRDEDYIDEKKKSYNDNNNNNNLKSDIIEDNFNNNINNNINYNNHNNNHDEIKKKHHFFSDLLKTATEELVSKISKIK…	0.984	0.061	5	11	16	11	3411	408.6	8.82	0	11	cellular component movement	membrane	catalytic activity;motor activity		813960	PF3D7_1313800	MAL13P1.70	13				0	0	100	Low	1	Methyl [K642(98.7); K912(99.5); K930(99.5); K1839(99.5)]; Acetyl [K12(100); K23(100); K205(100); K217(99.9); K331(97.4)]; Phospho [T1760(94); S2313(100); T2316(100); T2944(95.5)]; Sulfo [Y209(98.8)]	FALSE	Low	Master Protein
PF3D7_1202300	PF3D7_1202300.1	dynein heavy chain, putative	MNNEIEIYIKNKIIGMLNIHDHVLEECLKDTKNKNNFIYFLSSSPINTTLFFVLHKYTHEECEIDKELNINPNDDTKNILTKDEQTQNKKDKHNQDDVEDVDSDNKKEEEQNIKNDLLEDNDVTYTNHINKSNNVAKENIKQEDESNTLDIHTNNNDKEELKNKKKEMKYILKMSINNACIDEYIEEENEIYDNNNNHVGKKKKKKNIYKQVIYFLKINDKKINNINIEEYFNKTYTFGNLHPNYINNFKTFFKIFFIPFFQCLLKKNNSLEYFTNDIEQNEKIENILMKLKNIKKKEDLNNNYYEEYQNKYLNFIEKSKYSGRQYDELINEAPENGLFLSHQGNSIQKVDINQNEKEKIYKYEHEITNIYKDKDKNINVYTNTNTNIDIDIYNKEPPY…	0.214	0	2	10	10	10	5718	689.7	9.01	0	10	cellular component movement		catalytic activity;motor activity	Pf05816, Pf08393		PF3D7_1202300		12				0	0	100	Low	1	Methyl [K2508(100); K2670(99.1); K3082(100); K3741(100); K4887(100)]; Acetyl [K2662(100); K2664(99.1)]; Phospho [T3081(100)]	FALSE	Low	Master Protein
PF3D7_1021700	PF3D7_1021700.1	VPS13 domain-containing protein, putative	MIKALYKSIVNFLLSSFFENIEEKQLQTSLIRGKVHLQNVKIKKFFCDFIYLPYTIKYGYIRSLDLQIPLLYLFQKASLKVSDVVIVLKEKHFSEYNIEEEINGIKGGKKNNLKLEDYNYNSNDVNQKINKGLNYLFYELYNNMSIDIENVEIILESSEKTTNVIGLFVKKISSVKTHNCTNKIIKDFSFVDAIFYMNDEKAKYAINKIIKKEEKKKKNKRNINEEDIYNKIKYICNNLHKKKYIISEIPSIVLSTSMYVSNSTDYYYHNSKFLFKKNSYFNITCTHCDKYLFQCKEVKKDKSIFQNIFIKKEKIQQRNKQLYSEINCKCMKNNKNIFQKDQNTNCTYNSDHVPENSLKGTNEMNKNIPPDLDSINVGHPKIDDDNEKNNHENNSHNDN…	0.21	0	2	10	10	10	6934	829.7	9.09	0	10		membrane	protein binding	Pf12624	810368	PF3D7_1021700	PF10_0211	10				0	0	100	Low	1	Methyl [K4389(99.4); R5309(98.9); K6756(97.2); K6765(99.6)]; Acetyl [K3153(89.4); K3317(94.7); K4107(100); K4393(98.9); K5256(100); K5310(98.9); K5614(100); K6769(98.8)]; Phospho [S3147(92); Y5312(99.4); T5610(100)]; Sulfo [S6763(94.5)]	FALSE	Low	Master Protein
PF3D7_0718000	PF3D7_0718000.1	dynein heavy chain, putative	MATKNTEIKQNVFFSNIFCHSEDLKNLIRLDSKKRTHEKTKGKNYLSAINFSYEKNENDDLFKVEEIYDRDFSSKEKKCKLFVPFKKRKEKEPRFITIEKLKKEYKSINIYDLLNEKKKLLDIEEMKFTWEDILNYDDSSFDIFTIEEIVQELKEEDHINEMYRKKKKAHIEVNEENYIEHMINDEKRKKNKMNEDFIIPFKAKGVLYTNTEIFESIFEDIYIYDYNENSKLFKAKKKTSKEFLYINRIQFFFTTENPILYIEKLFNAIKNKSNSLKRRRKFKDIDKKYKNINCILDDVNNIIQNNLCFQKCKDIENMKHNLNDFCNIWLGRTFLNCSILKKQYSNNNKNKFISLYDQKKYIKYYNYDFENKKNIIKQCVLLENTKVMKTFLGIVNKCT…	0.983	0.009	3	10	11	10	5846	698.4	8.48	0	10	cellular component movement	membrane	catalytic activity;motor activity;nucleotide binding;protein binding	Pf03028, Pf08393, Pf12774, Pf12777	2655052	PF3D7_0718000	MAL7P1.89	7				0	0	100	Low	1	Methyl [K241(95.1); K1600(100); K1605(100); K1893(100); K1895(100); K3371(99.1); K3381(99.1); K4283(100)]; Acetyl [K238(97.1); K359(87.1); K4626(100)]; Phospho [T239(98); Y1889(98.5)]	FALSE	Low	Master Protein
PF3D7_0511500	PF3D7_0511500.1	RNA pseudouridylate synthase, putative	MDCNFFEEDGSSSMNQTNGISKENVSEKVYSEDDKNTSCYVSYSSHSDDSYLDVEYENVHKSRDIENHINDNNKNMDNYNLGYCNFNDVMIDKNIECINKKELNCLKLKKNILNRSENYNNDIVSTEYSDNHTLYKNCSGTDDKNYSNNKDDKISDDHKCDKFVDDMDNNPNNHVSNNGDPKKCENLSPDNDTSNSIHKNNNTNINEKKNGEKKFIEGHFLSVINKFKRSLKENVIGKKIWNNNNSDITTIEPHTLQNEDSITDNNKSNKKSDNNNDKKNDDDNNNNNNNNNNNNNNNNNNDNHVCTSNNQPNTINKQNNLPSHKINDQNGRTKITPQNVNQKEKEIKNVVKEKNNFNREEKDITNSDDYDENSTDESCSYNPNITSSENSEEDCYEPS…	0.964	0.014	1	10	11	10	10061	1186.8	7.49	0	10	metabolic process	membrane	catalytic activity;protein binding;RNA binding	Pf00849	812939	PF3D7_0511500	PFE0570w	5				0	0	100	Low	1	Acetyl [K916(98.6); K3916(100); K5890(100); K5891(100)]; Methyl [K1789(100); K2662(97.6); K3923(100); K7544(96.8); K8839(100); K8843(100)]; Phospho [Y915(98.9)]	FALSE	Low	Master Protein
PfDd2_040025900	PfDd2_040025900-t41_1	erythrocyte membrane protein 1, PfEMP1	MASSTTYSSAKDLLEEIGESVQKEAKNQALGRSGSVLHGFLSNATIEGVKNKATKPIQLEYEYHTNVTGGFDKSNPCANRLDVRFSDIYGGQCTDNKINGNDDESGGACAPFRRLFLCDQHLSHMEEHKINDIHNLLLEVSLAAKYEGDSIINNYPDNRDKKEGICTALARSFADIGDIIRGKDLFLGYTKKDEKEKEKVQKNLRRIFNEIYKKMEEPAKSHYSGDSSDFYKLREDWWALNRKEVWKAITCKAKNDAEYFRKKDSDGKHCSVQNCKCVDGDPPTNLDYVPQHLRWFDEWSEEFCRKRKKQLENAKKKCRGENNDKYCSLNGCDCKTTVREKKKFDYQRECNDCMVACDPFVQWIENQELEFLKQKKKYTNEIKKKEPTKKTSHGTINNM…	0.086	0	5	10	14	9	2832	328.8	6.43	0	10												0	0	100	Low	1	Methyl [K2065(100); K2157(100); K2424(95.4)]; Acetyl [K430(100)]; Sulfo [Y1577(98.8)]; Phospho [T1635(100); S2071(100); Y2418(96.9); T2422(96.9)]	FALSE	Low	Master Protein
PfDd2_130030200	PfDd2_130030200-t41_1	conserved Plasmodium membrane protein, unknown function	MNLFNILRNTSFEIDAIKINFLFFKSLIIYNVPLKNIEIRKILFHFYFIKRFLSLIFNKHANEDDNNKTEIKKKNNKIKKNKIKKNNNNNNNNNNNNSSSSSSCCSNRNNDIYDNYNHHNDNKIDNYKNLKKDYIDNRHNNNHSNKYNNEENINVSKKNKEEIFIKSIKVSINWSEVEQYNSYYNIYFKLANQNIICRILYYIFFKLLLYWFIKIFFKFYYIKIEQVHVNIYYNYKHRHIKYCDNKKNISKSINVYNIKFYDLSVFYNTLKDTITKIEQNDSQKKKQIISRKDIQKLSAQDNQTNNNNNMENHTYDNVQHSTYQKIYNNLCCYNTFNIFCKKIILFKENNHYNNLIHVKHPTIILDNHKNKFFFPFFHINLKTCELKEICYLLNYINKD…	0.291	0	2	9	10	9	5319	646.9	9.35	1.29	9												0	0	100	Low	1	Acetyl [K1486(100); K1488(100); K4160(100); K4164(100)]	FALSE	Low	Master Protein
PfDd2_140013300	PfDd2_140013300-t41_1	conserved Plasmodium protein, unknown function	MNNYIWNNTYSLEFLSEDFYDLNISTKDNVYEIIKKKKDENEVESLSINISSHICMFVQLIDNIIGKLSYSNDIINDTLNYKKLSDVFNFIKNQLYNCDYSLFLRIYSIYHTYNHRKNGYLDVNNLYNFILDIINKIENLNENHFLILPGGFYLQKEKMLVKILYIIHKKNNLYSFAVLNNSIYGTQYHSFKIDDIDNLGILLRDVVLCIKNIQKNYLTNSLFWLCLYRLYIFPNADNVDILYQILLPYLNNSFLTNNWNICDNNTINVVSDENGSKDHSNGLMNTNNNINNSNNNNNFNNNNNYNNNFNNYNNNNNYNNIYNNNTPFDMNFSNFNNNLNNNINNVQANLGNGPNYMNTSGNNFNGFDNFNNINNLNDFDVWNNFNFNNSDKFPNDLNY…	0.147	0	2	9	9	9	7142	846.5	8.69	0	9												0	0	100	Low	1	Acetyl [K4570(100); K4795(95.4); K6381(100)]; Sulfo [Y616(100); S2587(100)]; Phospho [T3266(94.2); S4564(98.6)]	FALSE	Low	Master Protein
PF3D7_1457900	PF3D7_1457900.1	conserved Plasmodium protein, unknown function	MINENLKGDIKIDNKLIDIHFLNDNIKKYDRHNLRTTLRKYIRDNNRLLNYYKFNEVVNNFENFKNLFIIYTNSFLQKNKIFNYTFRYSKIIKLLYLNKKGKRLIYGDNYIKDTALNLNKNDASQKKLGFLLEKNKNKNDENDKNNENKKNIKTKENKKDKKSKKKDKITQDEVKDNLCFDKNEENPKQSYNNSEDIEIHKSIPSNDDNKKKDYFINFNYELKEKDINKLEDIISHSNISLPTFSYFDIYLFSNNKKMKYEINKKNIKYMDINSVLYCLYISVIISYIYLNDFRNAYMKFLEYIYFKRKLKKIRKNYNETEKRKLRFGSFISSELKSKIYNYYDALYERKASVILQKIKMDKSTNTKNYEKIKRDKRNKEIKTDKDNKNSITNFNLMNG…	0.112	0	3	9	10	9	3455	419.1	9.36	0	9		membrane	protein binding		812134	PF3D7_1457900	PF14_0552	14				0	0	100	Low	1	Acetyl [K1848(94.1)]; Phospho [S1490(100); T1841(95.6); Y3375(92.8)]	FALSE	Low	Master Protein
PF3D7_0809600	PF3D7_0809600.1	peptidase family C50, putative	MVRSNLNVYDKLDRIVSDVLQNIDEEYKNGGSDEKVYIKFYELFHKESYIEKLNYNDLINTFKDKNIHKYLFYMFECVLNKISLKNNMKYLDFLFIILRYITYFWFYLSEDNKLILISYYYSKLIDLLYNLKLKKSALLINMYNILIYFYIKDKKKVIFEIKKIKENDASTHIKNLILELNKILIYEQVKLITKITKEYYIDCLNEDIEKKLSKLILAEEDMNNFIKECNLYNYMWVCDEKIRYNNNDKCNNDKCNNDKSNNDICNNNICNNNIYNNDKCNSNVYNNKIQTNVTKKKKKEENYFSFFIKYKNKNDIEMFINCHPFSINSSYKIFLNFLKNFFKIIIDDFDTFFFFLSLFYLEYFLIYCHFFEIIYFIHLSNHEKNYNNVDTNNINVNSL…	0.091	0	2	9	9	9	5800	697.7	8.16	0	9	metabolic process	membrane;nucleus	catalytic activity	Pf03568	2655237	PF3D7_0809600	MAL8P1.113	8				0	0	100	Low	1	Methyl [K444(100); K653(100)]; Sulfo [T5010(100)]; Acetyl [K85(99); K113(99.7); K311(100); K313(100); K661(98.4); K4244(100)]; Phospho [S83(100); S109(87.3)]	FALSE	Low	Master Protein
PfDd2_070033700	PfDd2_070033700-t41_1	conserved Plasmodium protein, unknown function	MGRNRIQKYKLREENLEGNGNTFHNTLKGSSTDKTLLNKRLTQTNLFKFNGKYENRIIHDDSTTNSYTPNNAIEKNNNGNCNRSNNNTQNYIKLLQSNVNFNKIKTPQENTIINLNKINQLHNKNQICSNRINNLCNYDEQLCNILNNNEKDKKKLHGNNNIITHNHQNNITSTLYNYDNSCIENNQSDYINKLSIKNKVNTSNTFYNIDQFGLLNKKKKIKSLENLKSYISNDGESFNNSFTIKPFNSYNKSTMKVKNILSNEKTILCRKNCKNFILNKRINLEHYNSKKGNSNNNDMNESDVVKNYKQDYGNNNNNSNNYYYYSDNYINDDDNNNYYNNYYYDDDDGDIKKGEHIYFYNKYIMSDNKPIYNNINYFNKNERNEISNGRFSYDIFNPH…	0.09	0	5	9	9	9	2775	329.5	9.23	0	9												0	0	100	Low	1	Methyl [K291(85.8); K633(100); K635(100); K1388(100)]; Phospho [S294(95.2); S302(92.9); T1653(99.7)]; Acetyl [K1829(97.7); K2667(98.6)]	FALSE	Low	Master Protein
PF3D7_1138400	PF3D7_1138400.1	guanylyl cyclase alpha	MSDSKKHYNESNVRYKVKYSGKIFGNNMKKLNENNNHDFTTAEAAWMEKKKKLYKDTNNQPLWDFRKIQINPTETDELISFPSNKICSKNYGKYSFIFKGLYEQFLRLPNIWFLLISLLEFIPQYQNLSNYMYYSKHSSFFLLLFFICVSIIKNIYEDSRRSNIDYQINNRLCHMLDGPNSQLKAVRWMELSVGSIIRLIENEQVPADILLLSCNNSEGVVYIETSLLNGETNLNKKYCVNETRNETSIYAISNIRGRIVCEKPNSNMESFNGSLKLDAHPRATSLSINNVIFKGSHIKNTEYIFGVILYTGNDTKIMKNISNNKHKLGYVNKELNSYTIIGLIFTFICVFISVLFKWTEDDKFRNGSHFFLITVKDNICESIVKYTLLYSNIIPISIL…	0	0.185	2	8	8	8	4226	495.7	8.91	0	8	cell organization and biogenesis;metabolic process;regulation of biological process;response to stimulus;transport	membrane	catalytic activity;metal ion binding;nucleotide binding;transporter activity	Pf00122, Pf00211, Pf01757, Pf06814, Pf08282, Pf14351	810941	PF3D7_1138400	PF11_0395	11		Signaling by GPCR; Inactivation, recovery and regulation of the phototransduction cascade		5	0	100	Low	1	Methyl [K820(98.4); K1425(100); K4163(100)]; Acetyl [K819(98.5); K2646(100); K2649(100)]; Phospho [S817(99.9); S822(100); S4162(100)]; Sulfo [S1417(98.1); Y1420(98.1)]	FALSE	High	Master Protein
PF3D7_0420700	PF3D7_0420700.1	erythrocyte membrane protein 1, PfEMP1	MVPPGGRQGGSGEDGIDDKDAKHLLDSIGKIVHEQVKNDAKTYKGELEGKLSLATTIGELNYTKDPCIFDYSKLINGSGSGGVTARDDPCGNGSGKGEDVSRFSDKEGAQCANSKIHGNSKGSNGGACAPLRRLHLCNKNMEKIATSTAKHDLLVDVCMAANYEAQSLIRDHPQHKRTNPDSKICTELARSFADIGDIVRGRDLYRGNKKENKQREKLEENLRKIFENIYEGLSNNGVKARYEGDKENFYQLREDWWALNRDQVWKALTCSDDLKDASYFRPTCSDRKGSCSQAKDNCRCDGSNTDQVPTYFDYVPQFLRWFEEWAEDFCRKKKKKLEKLEQQCRGVYEGKERYCSRNGFDCEKTVNARGKVRMGKGCTDCFFACNPYIDWIEKQKEQF…	0.178	0	5	8	11	6	2152	247.5	5.54	0	8	regulation of biological process;response to stimulus		protein binding;receptor activity	Pf03011, Pf05424, Pf15445, Pf15447	812476	PF3D7_0420700	VAR	4	Malaria			1	1	100	Low	1	Methyl [K1130(99); K1744(95.4)]; Acetyl [K889(93.1); K929(100); K1383(100); K1391(100); K1669(100); K1670(97.1)]; Phospho [S1150(99.7); T1152(95.8); T1665(100); Y1738(96.9); T1742(96.9)]	FALSE	Low	Master Protein
PF3D7_1122900	PF3D7_1122900.1	dynein heavy chain, putative	MTKFSEGHYDILNLIEVKSNIQEKNILGYSIDYTVGGLFLFGGFKIDIEENNGIICNDAYLIHIKNDKAEYETLSIKIKPSIRCYHNSCTLLENYVIIFGGLNSEVPFVALNDLWVFNSLNKTFVEIKLKCKEKNKEKNLQNGINGTNEKGYISQTDDENCSDNKYGENQDYGSNDSDSKDGEDIDKDDSILDNSYVKNLRKYLKSNKSDELHSSDIPCPRYFSSLDLYIIRKNNIEEEKGFKKDEIKIIKNNIIVSNSLNYEYFSLILFGGYGGYDRSSYNDLYEFNILNNEWILRGCKGNVPSTRYGHISFIHGNNLFILGGTNAEISFNDMYSCDLKNNEWSEVDFSYSFNISKVFCRSVLVESIDRNIIFIFGGYNIISDEKGNRKIEYNNIELN…	0.174	0	2	8	15	8	5251	617	5.57	0	8	cell organization and biogenesis;cellular component movement;metabolic process	cytoplasm;cytoskeleton;membrane	catalytic activity;DNA binding;motor activity;nucleotide binding;protein binding	Pf01344, Pf03028, Pf05262, Pf05279, Pf05466, Pf07382, Pf07423, Pf07728, Pf08393, Pf10243, Pf12774, Pf12775, Pf12777, Pf12780, Pf12781, Pf13418, Pf13854, Pf13964	810787	PF3D7_1122900	PF11_0240	11				0	0	100	Low	1	Sulfo [Y152(75); S154(75); T156(75); S162(75); Y379(100); S383(100); Y2395(100)]; Methyl [K2392(100); K2396(100); K4468(96.7); K5111(100)]; Acetyl [K386(100); K1731(100); K5113(100); K5115(100)]	FALSE	Low	Master Protein
PfDd2_120024800	PfDd2_120024800-t41_1	cell cycle associated protein, putative	MDDSSSLNRKLYFLNLDKEIGAGGSETNSDDDDNNKLINYFNIKKTNDLYLKSNKKNNKQCILKDLHFNGDYLIKKKQTKKIQKKNGHFVLPNKYDYILKKKSDIFHTDEFISKSYHLNNVHDIYYSYKEESDLCDILIKRYKENLYVTTFNNMLILINPTDNVMAFYKLLFKPNNKNNYIINTFVRFFLEKKLQETTVEYQEVNDSEDLTNSSLDYEKEENKSDYSSNEIKNAINYINKKHNITINNQFNFNQIKKKRKKKKLVDIKKDLCIKSNQEFVQMNTNVLKKNVINFNMLYNINAFFNEKEENYEENKSNHKENIYSSHVEMNNYNTHVNVYPNSFEKATSETSYKLKTYNEQNKLLFIYGENYSNQNVINKYIFKHIIKKYQEQEDIHTSI…	0.451	0	4	8	9	8	2719	325.4	9.22	0	8												0	0	100	Low	1	Methyl [K1430(98.5); K1433(98.5); K1443(98.5); K2616(98.2)]; Acetyl [K1891(98); K2626(98.2)]	FALSE	Low	Master Protein
PF3D7_0307900	PF3D7_0307900.1	conserved Plasmodium protein, unknown function	MKEKEVDNLFPGDKDVTNLKQYFEGGDIKFENAELKKEREEIRKNKVFIECVQNIWMNILNKKMDDKFSKVEYFKIMLRICKVLIPQFDIKEIIKIVNDEWINDSEGKKYLNFSSFFNAFFELSDIWTPTINAYDYAHFLKSLFYRITYIEIKTKDGRIIKKKPMIMINFKRTAENKKLSLYNDTNIIEKHVIKEKNKNTLKNLQSFKRSSMQIQNLKKKHFIKRFSENYKLENSFLYDMDDDGDNSLIPKNLFENLLNNKQHNDYLQRNIILMDVNDINPLEHPDEQNQSLNKNKCLTGTNKKEKYMIPKGTEYQDKEKESSILTINQNDKKYKKKKKKYSELQDSNISSNNTLTSKRYTYTCGMDKETKETDEQNKRRNTEVASICNVCNVETNEKQ…	0.092	0	3	8	8	8	3724	447.9	6.6	0	8					814396	PF3D7_0307900	PFC0335c	3				0	0	100	Low	1	Acetyl [K2053(100)]; Sulfo [T370(92.8); S3347(95.5)]; Phospho [S2057(100); T2664(97.7)]; Methyl [K2679(97.8)]	FALSE	Low	Master Protein
PF3D7_0712800	PF3D7_0712800.1	erythrocyte membrane protein 1, PfEMP1	MAPPGGSVGAGSGGEEDAKHMFDRIGEEVYKEVKNGGAEKYFYELHGTLSKARFENEPEGLQTQGNPCQLDHRYHTNATNVRSYPCRAGKEERFSQVHGGECDKNKIRDNEDDRVGACAPFRRLHLCVRNLENINIKKKIDNDNLLADVCLAAKYEGDLIKTHYTPYEHKYGDSPSQLCTMLARSFADIGDIVRGKDLYLGNSREKEKLQTNLKSIFQNIYKNLKKPAQKHYSDPHANFYKLREDWWYANRQQVWYAITCGAEGYQYFRKTACNGGKSSTPNKCRCTTHDVPTYFDYVPQYLRWFEEWAEDFCRKRKKQLTDAIKNCREEDENGENRYCDLNGYDCKNTAKGKNKYKHDQECIKCSSVCIPFGPWIKNQKQEFEKQKNKYENEILGKSR…	0.423	0	5	8	8	7	2239	256.4	5.77	0	8	regulation of biological process;response to stimulus		protein binding;receptor activity	Pf03011, Pf05424, Pf15445, Pf15447	2654948	PF3D7_0712800	VAR	7	Malaria			1	1	100	Low	1	Methyl [K673(100)]; Acetyl [K51(100); K1446(100); K1456(100); K1662(100); K1666(100)]; Phospho [T2125(96.2)]	FALSE	Low	Master Protein
PfDd2_040008800	PfDd2_040008800-t41_1	conserved Plasmodium protein, unknown function	MDKILMKYIFDALCTTFSKKDVKEDRKLENTDHVPYYITLEELYECLHNYKHMHMDIHMKKIILENLYFCKDIRLFKKEYNNCVSSDEYNNDKNVKIYDDNDKKDIINNSCDYYVCINNIYIYNKHNLFYYQRIKESKEKIFLLLYIISGKYNGLIQSSLSKYVKLDPRIIYYHLQELFQYLLVKKISININNVDCNMKDNKVNTSIVMNELEKKDYKYNMINHIHSNDVHSNDVHSNNVHSNDVHSNNVHLNNVHSNNIHSNNIHSNNIHSNNNNNCVYRQNDQHHMNRTSNSFIKLNPSYILYYNIFFIYNLLPIFIKNLLYSQNVMSINKIILFLLNKFIIIPQKILSLIFFKLLIVYNPYYFIQVRKALRIFNCILNSLINNKKVIMCKIKIHST…	0.244	0	2	8	9	8	3744	450.3	9.32	1.91	8												0	0	100	Low	1	Methyl [K753(100); K1129(97.2); K1135(97.2); K1471(99.6); K1481(99.6); K1647(100); K2132(99.3); K2136(99.3)]; Sulfo [Y2423(100)]; Acetyl [K2419(100)]	FALSE	Low	Master Protein
PF3D7_0425800	PF3D7_0425800.1	erythrocyte membrane protein 1, PfEMP1	MGNASSSEGEAKTPSLTESHNSARNILEGYAESIKEQASKDAKIHGHHLKGDLAKAVFRHPFSAYRPNYGNPCELDYRFHTNVWHRNAEDRNPCLFSRAKRFSNEGEAECNGGIITGNKGECGACAPYRRRHICDYNLHHINENNIRNTHDLLGNLLVMARSEGESIVKSHEYTGYGIYKSGICTSLARSFADIGDIIRGKDLYRRDSRTDKLEENLRKIFANIYKELKNGKKWAEAKEYYQDDGTGNYYKLREAWWALNRKDVWKALTCSAPRDAQYFIKSSVRDQTFSNDYCGHGEHEVLTNLDYVPQFLRWFEEWAEEFCRIKKIKLGKVKEACRDDSKKLYCSHNGYDCTKTIRNKDILSDNPKCTGCSVKCKVYELWLRNQRNEFEKQKKKYYK…	0.911	0.033	3	8	8	7	3553	405	6.44	0	8	regulation of biological process;response to stimulus	membrane	protein binding;receptor activity	Pf03011, Pf05424, Pf15445, Pf15447	812400; 9221939	PF3D7_0425800	VAR	4; 8	Malaria			1	0	100	Low	1	Methyl [K1038(100); K1039(100); K2499(100)]; Acetyl [K35(100); K40(100); K2018(97.4); K2775(100)]	FALSE	Low	Master Protein
PfDd2_140079500	PfDd2_140079500-t41_1	cysteine repeat modular protein 4	MKNITFLVSFLIFLRSINANISITNFTYTNQKGDIKVEFFQTDYIAIFKLPFGGSHEQIFEISDDYIITNDKETNNCNIPNNNFGFVYSKSNSQNKFLIVQREYTTIYIKDKNNNCSLISKVEPSLYSFQTIEYKKEKIKLGTTTKCDEKMVEKLKIYIDLLNDMNLSEDKVCNQIIASSFIQNIEIIDCTVYIGSIFLRNNLNREEYYICIKKEHNNNKMKNNISLLINTIDLNNTLIMNTFYCNMERDICSIIINSIYFNNIPNITDDTLVLKAQCNIDSNPLINIDHVLREGYYTFHFRNPKIYFLQICIIDNLKKYRMLGKIYFLKAYEPIICFIGTPCVIKSFTVKENVQYVQNNIDNETFIFTNKKCDNENVNENMNMIETDYDMKELENHQH…	0.208	0	2	8	8	8	5929	703.3	8.07	0	8												0	0	100	Low	1	Methyl [K2659(100); K2683(98.7)]; Phospho [S1109(100); T2661(100); T5836(98.2)]; Acetyl [K1120(100)]	FALSE	Low	Master Protein
PfDd2_050035800	PfDd2_050035800-t41_1	formin 1	MELNQTIKLATVNDIENDKNIDTLSLLTKMDLKSSNCKHVNCMKMKNINFEDSLRMNDEQIKVKEAVFILQNMENFNYSIGYSEIQNIRNDLRLFAVNSYHDKKYSDCLIQAIHSYMIAKKYYSKYFGYYLTGDMSTELILICKCFLLVQKIEEGKTYLQELKFLIDNTLLYTHRKGILDNKGLKKEVPSDNTKKNEDKNKNNDNNNNNNNTNSSGNNNYEEPVIMCGIQVLANILYIFADMLSLYKNNDEAENYFLKYLHINEKCYNDDSLNYSDALNDVCSFYIKIREYQKALTLCEKILNIRKLYFGDYNADKPSEIIADCYCNLGLLYRLTGNVVESLHKYIIAVDMRMRIHKTRHVIQIQDILFSFAIIMHQLNNFKMALQLYKEVYSFYKSYY…	0.185	0	5	8	8	8	2753	318.5	8.28	0	8												0	0	100	Low	1	Methyl [K533(99.9); K2091(98.7); K2415(98.5)]; Phospho [S897(95.8); T902(97.9)]; Sulfo [S2080(98.4)]	FALSE	Low	Master Protein
PF3D7_0421100	PF3D7_0421100.1	erythrocyte membrane protein 1, PfEMP1	MVARGGHQGGEDIDETSAKHLLDSIGEKVYKKVHGAALQRSNGALQGILSLATFEKKPETQQTPKDPCDLNHKYHTTVTSGYDKENPCKDRPEVRFSYTEGAECNKSKVKGNEGNSEGACAPYRRLHVCDQNLELIKPKNITTHNLLVDVCLAAKFEAESLKTYRGKYQLTNHGFHTNICTELARSFADIGDIIRGKDLYRGNNKEKDRLEDNLKKIFKQLYEELTKNNKNEAIKTHYQDDDPNYYKLRNAWWEANRQEVWKAITCGAGGSKYFRHTCGTGTPTDDKCRCAINDVPTYFDYVPQYLRWFEEWAEDFCRKRKHKLKDVKTNCRGENGTDRYCSGNGLDCTKTIRAKYIYAIGSECTKCSFLCGFYKKWIDNQKKEFLKQKKKCENEMLSK…	0.169	0	7	8	8	5	2181	248.6	5.87	0	8	regulation of biological process;response to stimulus		protein binding;receptor activity	Pf03011, Pf05424, Pf15445, Pf15447	4794162	PF3D7_0421100	VAR	4	Malaria			1	2	100	Low	1	Acetyl [K839(93.1); K1765(98.2); K2002(100); K2011(100)]; Methyl [K728(97.4); K1443(84.2); K1779(97.4)]; Sulfo [S398(100); T729(97.4)]	FALSE	Low	Master Protein
PF3D7_0419900	PF3D7_0419900.1	phosphatidylinositol 4-kinase, putative	MERRYYLKKNDKIFKKVNIEDILKLINNNENGIRDNIMLILYICNNLEEDHLNYIYDDVLILYLKLLPILEKELLEKREDRNIENESNRINKHAYIKNDVEDEYFIRMKRRILKYNYIILHLSYFVSLKKKKNKIETLKLFLYYIHMLTFLSLRKYIQIRNIVHIYNTQNKHNTNNIDYINNVSKFKNEKPIENIQKSHNTNHKGAKTYENQKNVVSFYLSYINILLSFLIYVYKFKICNFVLNKIEFIHISKYIIYIILLFNHIKKENNTDMEKQFLCFYDYVYEVMVLFLDQYNHYYYSIYNEENNIIQKKNVKIIKKNNNKMNNNNNNKMNNNNNNKMNNNNNNKMNNNNNNKMNNNNNNKMNNNNNNKMNNNNNNKMNNNNNNKMNNNNNNKMNN…	0.915	0.033	2	8	9	8	5035	611.3	9.47	0	8	metabolic process;regulation of biological process;response to stimulus	cytoplasm;membrane	catalytic activity	Pf00454		PF3D7_0419900		4		Synthesis of PIPs at the ER membrane; Synthesis of PIPs at the Golgi membrane		6	0	100	Low	1	Acetyl [K1042(100); K3217(99.4); K4696(97.4)]; Methyl [K1791(99.9); K4407(97.1)]; Phospho [T4413(96.1); S4691(97.9); T4693(97.9)]; Sulfo [Y1796(100); S1797(100); Y1799(100)]	FALSE	Low	Master Protein
PfDd2_100032000	PfDd2_100032000-t41_1	conserved Plasmodium protein, unknown function	MKCINAEDKIQQDHEVLYKMFKSLRRHEDDKFINGSIKLKKKSLNEEINRFKDINDKYIFSNVKKKIKLEINGCIKIKRKGAHEEYYNQLVKKVLHGSIFIQNKNINNILDYIKYIKYIKLGGKISMVKKKKRTDKNEIISPLLSKENINKLRYLKTIYDVKKERNQKSPRKSSYNIERKEILDLSMNRYSHFQSEISNNYNLKNNNFYDSIKLVDNKMGKTKGNKEKGNKGKEEDKDKDKHKDKDKDKSKEKEKDINIYKTNGSIKNTLNNNKCSFVLSPSCNDKIRHVDELEKKMNTFKLNIPSSIINKFNKSNNTNAVENRGSIKYNLIKERQEFMYEPIRNNKEKHNKIHLKGTINYINNNNNNVHPTKFIFMGKKKKKIIEHEGTDDNYILGNE…	0.124	0	7	8	9	8	1717	199.4	9.07	0	8												0	0	100	Low	1	Methyl [K379(100); K1276(100); K1283(100)]; Acetyl [K314(100); K328(100); K491(100); K575(100); K1393(98.3)]; Phospho [S326(98.6)]	FALSE	Low	Master Protein
PF3D7_0632500	PF3D7_0632500.1	erythrocyte membrane protein 1, PfEMP1	MGPPGGSGGSTLDESVKDLFDRIGKEVHDQVEKEANQYKEALKGDLSSATFPTGRRHEKPQSESCKLNYIYDTNVTSGGGKENPCYGRQGVRFSDTKGAKCYSYKIEDNDSSIGFCAPYRRLHLCVQNLEQIKPDQITSTHNLLVDVLLAAKYEGQSITQDYPKYQATYDDSPSKMCTMLARSFADIGDIVRGKDLFLGTNEEKKPLEENLKEIFKKIYENLGIQEKNHYNDTPDYYKLREDWWIANRDQVWKAITCNAGGYSYFRKTCGGDNEKNSTLASNKCRCKDEKGEHDTDQVPTYFDYVPQYLRWFEEWAEDFCRKKKIKVENVKKSCRGEDKESKDRYCSRNGYDCEKTKRAIGKLRYGKQCISCLYGCNPYVDWIEKQKEQFDKQKKIYDK…	0.113	0	3	8	8	7	3954	456.6	6.28	0	8	regulation of biological process;response to stimulus		protein binding;receptor activity	Pf03011, Pf05424, Pf15445, Pf15447	3885829	PF3D7_0632500	VAR	6	Malaria			1	1	100	Low	1	Methyl [K721(100); K1852(98.8)]; Acetyl [K716(100); K1284(100); K1843(99.4)]; Phospho [T1445(100); T3757(100); S3759(100); T3771(100)]	FALSE	Low	Master Protein
PfDd2_070005300	PfDd2_070005300-t41_1	erythrocyte membrane protein 1, PfEMP1	MSSRGGGEDDKDAKHVLDEFGEQVYKEVKTEAANYIDDLKGSLTSATSTNSEIVDTIETCALVYKYYERANGDGERYPCTELSGKDVERFSDTLGGQCTDHRIKGNDRNVTGGACAPYRRLYLCDYNLEKIPTSKTSTDTLLAEVCMAAKYEGGLIKTHYTKHEKTNEGTASQLCTVLARSFADIGDIIRGKDLYLGYDQKEKDRRDELEKNLKDIFAKIYEELLRTSTNGRSMSSASALQTRYKDTKGDFFQLREDWWDANRLDVWKAITCGSAGGKYFRKTCGSGKWTDDNCRCITHDVPTYFDYVPQYLRWFEEWAEDFCRIKQLKLKKLEKECRGKDGKERYCSGNGYDCTKTIYKKGRIVIGSECTKCSVWCRMYESWIDNQKKEFLKQKRKYK…	0.712	0.083	4	8	9	8	2662	299.4	5.41	0	8												0	0	100	Low	1	Methyl [K157(98.2); K1430(99.4); K1794(100)]; Phospho [S1434(100)]; Acetyl [K1573(98.8)]	FALSE	Low	Master Protein
PF3D7_0905300	PF3D7_0905300.1	dynein heavy chain, putative	MMERKNQDSQIYNTYKWVLNKLKFSYKEENNIDYLIDKNIEEKKTVVEKFLCDEENDLLLFSLENNEMVIAKEENIKFDQKIVYFYKHLNKNRKDDKKILYGILSPNILDTLKLMLNKIIYPLFINNKLINTNVSSDDINKFMMEFNTYIKELNEFILILEDIKKVKLRMQIYDSEINNDKKKDENILNDEEWEDKNISSCSSSISTIREFQKKGNESEYKINKKKNETAHLTKYLNILENLFNDMQMKIQQYKTSNIDVGPFIEIQYWRYKHRYLLFIIEELRSKEIKSIINNININNTNNEEQKYTYTFDILNKWRELETKIENEFNESKDNIKYLESIEQFILSLYLCNVENIIDNIPSLLNSIKMIYLVARFYNTPNKLNNLFIKITNQMIIKCK…	0.997	0.01	2	8	10	8	6118	720.1	6.57	0	8	cellular component movement		catalytic activity;motor activity;nucleotide binding;protein binding	Pf03028, Pf07728, Pf08385, Pf08393, Pf12774, Pf12775, Pf12777, Pf12780, Pf12781	813332	PF3D7_0905300	PFI0260c	9				0	0	100	Low	1	Methyl [K3995(100); K3998(100)]; Acetyl [K3552(100); K4425(98.2)]; Phospho [S2203(98.4); S4427(98.2)]	FALSE	Low	Master Protein
PfDd2_140070100	PfDd2_140070100-t41_1	dynein beta chain, putative	MIEIDEKFICAWVKNKISFSKYDVNNIWKDTYNDLLFKWIYDTGSKILFIYMKEDVNEDVKLQFSLDFPSDIIDEKVDEYMIFLKVNSKNITYENIDNLILYNKIKYNIKENILNLMDRVFIPTLDMKYSSPINIQNDFNITTIDFMTYITQLFSNNQFIYYPKVPLHQIQAFSRDTNYIQLLEKLLDNWINDIERLFKNIYDEDLKYLTLCEYICDVEKKYNILQDLLEELNLDVTIGIIQILDKNKCANVNKYNGLIEVMRDKCNKLEEKLKALNLLKEPFKNLDINISVENVYNILPTIVNRLKLIFKFSKYYKHSDKINDLITLLLNEFIRKLQNYIDLSKLYTKEVKELSGTLDECINFVTYWEYLINISFNISQEKNEKIDNIIQNFNLSNIN…	0.103	0	2	8	8	8	6491	773.5	6.86	0	8												0	0	100	Low	1	Methyl [K3319(100); K6119(98.5); K6128(100)]; Phospho [T830(100); T1454(93.4); S3318(97.2); Y6117(100)]; Acetyl [K1459(100); K5105(100); K5340(100)]; Sulfo [Y1460(93.4)]	FALSE	Low	Master Protein
PfDd2_040022600	PfDd2_040022600-t41_1	conserved Plasmodium protein, unknown function	MNGFILKILRFLINKFGQKYIKIIKNIHVYNLKHIIFEDIEFNNISINCVSDQQDNHDFNNNEKNNKNEEYDVQDKHGEEKKKKKNINRFTEYLLYLKTLGLKKEKILLNIGYIEKIEIFFNNGSSFFYNGITINIENIFVNLKYVEDYESDETKILQEKKSQPDDDNKFRKNQDVEDNHLFCNNNINSCDDIPSRNITYDNNNNSNNNSNNNNNNNNNNNNNNNNGRNSSYNIETYNNLNRIDNNTDIINKNTILMFFVSILLFLNLIKNKFIENVYFLISFIFELFVEDSICTKIKNMILLFIMKRFVCIDIKNINIIFEDNIINNEEKLFFSFCIKRIHVDNINYIKYLRKELREKSMDPINVLYLINNKKKKEKKKRKTELLNIKVDDISIYHDY…	0.1	0	2	8	8	8	6774	822.4	9.47	0	8												0	0	100	Low	1	Methyl [K2216(99.9); K2218(99.9)]; Sulfo [T1743(92.9)]; Acetyl [K1013(100); K1015(100); K1016(100); K2501(100); K6229(100); K6231(100); K6232(100)]	FALSE	Low	Master Protein
PF3D7_1316100	PF3D7_1316100.1	inositol polyphosphate kinase, putative	MNVEEYRHQVGGHCKLIKPKDSSKVYKPLIENEYIFYKKLTNFGSSSTESGPLHLLKKFIPKFYGVTEILVESCSDDEEKQNDSSNHIKGKDEKKKKNKSRYKKYIKMDKSEKENFVNTDETYFVREQKYSEQIRMRENISNGDIHENIQKNMSSGELKEHKVNHMKIVDKHNESNMYGDAYGSKNDEMNKNNNEMYKNNNEMYKNNDEMNKNNDEMNKNNNEMNKNNDETNKNNDETNKNNDEMNKNNNEMYKNNDEMNKNNDENVKKRYNENNTNATPKKFKRRKECVPHIILEDLVYGFKRPCVLDIKMGKRQRKIGASIEKKKRQVEKSFKTTSHSLGFRLCGCQHYNKVSDTLFYKDKYWGRNLSKEHIPWAIRNWFWNGSLLYEELIPLLLEK…	0.09	0	6	8	8	8	1601	192.1	9.16	0	8	metabolic process		catalytic activity	Pf03770	814067	PF3D7_1316100	PF13_0089	13		Synthesis of pyrophosphates in the cytosol; Synthesis of IPs in the nucleus		4	0	100	Low	1	Methyl [K541(100); K548(100); K1131(99.5)]; Acetyl [K1450(99); K1553(100)]; Phospho [Y542(98.9); Y1448(100)]	FALSE	Low	Master Protein
PfDd2_130049600	PfDd2_130049600-t41_1	conserved Plasmodium protein, unknown function	MFQKFFSDILYKILGNFIYGLNDEELALSDLLSGKLELTNIHLKQSVIDLIDIPCRLNFGCVGYFKINLPLLYFMKNPINIYMEDVIIVLSTIPSKYFDDKLYKEKYIENKKNLLLSSEYRAIVCSAEGGVIWQMILSLINNINITIKNVHIRIEDFTSNPSNCFSLGIKIEELFLNMPKEGLPFNRDGYYTKKKELVSNTMINMITVKRLAFYMDSLDMKKITNKKYFNKFRDIFINYCNMDERNYPEINMKSNYTNDSKNIKKVHMNCEIQNMNNFKRNRKNKKNKSKHNNHKNNNKINNNTKKLFKKKKNKRSNQQNLESFLNIIKSIKKSSYYVCKNDNNINKMDKINQRILLLNDTISAKKKKNKIINNNIKMKNTHNEQQNKDNNCSISISNF…	0.326	0	1	7	7	7	7624	908.4	9.28	0	7												0	0	100	Low	1	Acetyl [K3703(100); K3710(100)]; Methyl [K7213(98.7); K7426(100); K7427(100)]; Phospho [S5852(76.3); S7210(98.7)]	FALSE	Low	Master Protein
PfDd2_140020800	PfDd2_140020800-t41_1	metacaspase-like protein	MVYNNGSLRGRKKIEEKYIPMNRKSTSLKDPSRTKNNNYIKTLDTYINEEDSPTKILSKGKKNKNENIKKRINEKDNDTDREDAASLNVDYNKNVMKKYNTRGTFIEKVSSSERNIEHNNNIIRKLGSKDYSKARVQTMTTNIGNHNALKKINPKVPSITSRTKSYTKVMNENKYNNNNSNNSNNNNINSMYYSKKLNNKKYSTEHTQSIDNNNITSKRLNNKKTATDKAQSTSRYCISNSVKKSYSTKGYNTDRSQTMSRYTLQNKKDSNTNTNRKGYSTHRGQIIQDNSNINNQAEKKKRNMSLKKKYIKESSNSTITGSNEKKNSNNILKKNSTCDLNYLNKEYNNNNNMHEHAENVYNINDNEGCSSMQIINDEDVQKNVPEFYTINLGSETKNM…	0.642	0	4	7	8	7	2294	266.3	9.29	0	7												0	0	100	Low	1	Sulfo [Y279(100); S280(100); T281(100)]; Acetyl [K2277(100); K2282(100)]	FALSE	Low	Master Protein
PF3D7_0914500	PF3D7_0914500.1	conserved Plasmodium protein, unknown function	MNSDDDKENQKDVFRVFDTDVSIKKEEEKNEGKFEKIDNKNEQKEINNEKNITNNDNIKNNDNIKNNDNIKNNDNIKNNDNIKNNDNIKNNDNIKNNNNIKNNDNIKNNDNIKNNDNIKNSCDVIKILEGNDLLSSYNDEIKNIYNSSKHILTIDLNKQNKIKEYDYIEKENDKYILNNINNYDNILSYNNQNGNEDMISCNKEKCEFTDYLDNKIKDKTLDMNLNISYDHISLDEHINLDVLCNMDDLNYDIIKNNTQKRDVPIEEYTLNDDKRDIMSTINNEEKLAENCGFVFLSNEHTKGDKSFDGNNKSFDGNNKSFDGNNKTSYCNNKTFDSINPFYNKETPFFLDTIKNFKEDLLYKKMFENVSRKGLIFILTIQDVLIKKTKKILCNKCSEE…	0.29	0	5	7	7	7	1728	204.5	8.54	0	7					813422	PF3D7_0914500	PFI0710c	9				0	0	100	Low	1	Acetyl [K520(100); K523(100); K1270(100)]; Methyl [K1047(100)]; Phospho [T518(100)]; Sulfo [Y473(100)]	FALSE	Low	Master Protein
PF3D7_0930800	PF3D7_0930800.1	conserved Plasmodium membrane protein, unknown function	MGNCKSYSSHFSVNKNNTNELYENLICNFIEKDKLLFCPKAFVIYEVLKRKLENKDEFKYYIVRTLQRKKVKNALIGLSEDYNIDVLNFLLKLFKKINNDYYNNILNFQHSNYYNYFVREDTKFVSFSEQINIILNIYNFVRMKYILENICLHLYFEVHDDTKENYEYTEKKNGSNKKMSTVKVVKERSNSLLHFKKKNISNTLRDRKNMIYLIKNRFKKIESFCKNNLHCNVFENFKICNMLCLYILKNNYKMKCILYNIFSVMFFINNYFNIYNKGQITNHIKKLFFNEDKSQIKNEFLTKSNNEEIKYSSCLQDIYKSYLFISLCLSSDEQIKEHILYNTIININQSPLRFSKCISEFLNMYNTSPKKMHTLFSSNEMMDKKEKKKKKKKIYECSH…	0.939	0.071	2	7	8	7	4568	545.8	8.85	0	7	cell organization and biogenesis;cellular component movement;metabolic process	membrane	catalytic activity;metal ion binding;motor activity;protein binding	Pf00415		PF3D7_0930800		9				0	0	100	Low	1	Methyl [K707(100)]; Acetyl [K196(99.6); K384(98.7); K652(97.6); K4387(100); K4389(100)]; Phospho [S3780(85.7); S3782(85.7)]	FALSE	Low	Master Protein
PF3D7_0613800	PF3D7_0613800.1	AP2 domain transcription factor, putative	MENKEENYKNYMEEIKKVSNIIQAKSIDCFESNSTIDENKIMNVNDICNIYMVDKTCERNNIYRKDIDKEYLHEENQKKKDKEKNLCVQKKGDIIESSISNTNDIIKCNNNSNEYNHNIGKDKKLEKFKSFIIEDSNSSSSGKKKYNINDVYKVIKSFLFKYMENDKKRGVNKMVGDNEMAGDNQMEGDNQMEGDNQMEGDNEMEGDNEMEGDNKMEGDNKMEGDNQMVDDNEMAGDNQMVDDNQMAGDNQISEGSNQFKHPHYPDVRSVGMCLYYILRGKVNVNVLKKIFSDKKNDKHENTKRNYNINDEHNDKNKEKDLDVDNIEEESNIAQDNNGILNKENHLNAEKIFKYLNDLFNQEEIININNTEGKECDKVYEDIAWTFVKYIENNNINLME…	0.346	0	3	7	7	7	4109	485.3	6.18	0	7	metabolic process;regulation of biological process		DNA binding	Pf00847	3885716	PF3D7_0613800	ApiAP2	6				0	0	100	Low	1	Acetyl [K582(100)]; Methyl [K2478(100)]; Sulfo [S1228(75); S1229(75); T1235(75); T1248(75)]; Phospho [T678(98.3); T868(100)]	FALSE	Low	Master Protein
PfDd2_010008100	PfDd2_010008100-t41_1	ubiquitin carboxyl-terminal hydrolase 1, putative	MSHINYNVEKRKSLKKHNNNNNNNNIYNNKIDTPNIKNYDDSSKHINTNPQVLDSILLSNMEKDKKLKLLNNYINMFDKNKNDKVTTNHPSHNIYNRKNNDTYDDQDKDEQYVDTDDSFSLSNTKKKINKRDIISYDNYIFEDEDKVSSKYLEYKNDSTSHMKKKKDEGSNRKGNINMDSNNNDDNNNNINMKSNTNNNNNNNKDDDYYDDNNYYHKNHSDSINNSINNSINNSINYNDIHRKEKKNKKNTHNEKKYISNMYNFQYDDYDKKKKKKNTLETYDSDTKNSDIFINTGFLPYSLNKKKNNKKRKGKKKNEQEENRHNVNYDDNMDDDDDDNNDDNNDNNNDDDSNNNNNDDDSNNNNNDDDSNNNNNDDDSNNNNNDDDSNNNNNDDDSNN…	0.243	0	3	7	7	7	3447	409	8.21	0	7												0	0	100	Low	1	Methyl [K1580(98.1); K1627(99.1)]; Acetyl [K1632(99.2); K1825(98); K2979(100)]	FALSE	Low	Master Protein
PF3D7_1305300	PF3D7_1305300.1	translational activator GCN1, putative	MEDQFNHMNEFFQFLYSDKKKVKNDDIENIKNYMQDVILNEKEKEEEFYECVNMLFFTNNRRYIKSHISMCLYYLSMLVYNINKEDGNDDMIKTKIYTYILKRIGDGKSLSYYDRCILCKRFFIFCSNNNNIIEELKGNKDFYLLFSNCLTFLNSLFYTDEKIIKLNKKFKRMKKDIINKLVHNILRQNICHLDVDKSNKKLVIFNNNNNNNNNEIVSYNTNNTSNECNENLKYFVSIFINETYRSYLIIECISLFLYTYGHLLNDEKYKMICIENFENLFFQNLLNTNKNIPIKFIKCFKYIFEHTRNENIFDLILKQYNRYDEIALINSLSFYYYNKDLFNKIHFYKLLDIVINIKKKEKEKNIDDSVNNMIYFICLYKLHLHNEHTGALKYLFEEN…	1.003	0.002	2	7	8	7	3525	418.3	7.06	0	7	regulation of biological process;response to stimulus		enzyme regulator activity;protein binding		813821	PF3D7_1305300	MAL13P1.26	13				0	0	100	Low	1	Methyl [K2604(100)]; Acetyl [K95(100); K102(100); K742(98.4); K1046(99.9); K2731(100)]; Phospho [T743(88.2); T746(88.2); S2607(100)]; Sulfo [S750(76.4)]	FALSE	Low	Master Protein
PF3D7_1219000	PF3D7_1219000.1	formin 2	MKDFMDRNEKHVYEKYIENKNKDDNRIDNNKGNFHTNVNKNIHMYTMKNWLNKKEKENRKKSLLNMNKTYKEDDERNIYYNNNKTDENTYNNVVDDNYINNNKNKIIFQHFRNTERKTYYNGMVKGRELLYKNIKMNENKNNQISNINLTNYLLVPDEIRHKYTKTYLFQISKRLLVMKKPWRLPKNVELQINNVYHLSNYIKVLERIASEYLNDPPINYYYRGLELYNKNVFANIDYLLKKVDIKEDTQTFHLKNLIKINECYYDLSTFGKSPNTIFYQSYIILDIHSNTLTLEDEYENLFESQILNYGYGEKEYPNLKYLLSVCSSILFWLNFNKKDNFAIINYHKISSFILLIFSCAMLAIDNSLTFDQIQEILYKSSKINNNDNEDNNTNSDTSS…	0.235	0	3	7	8	7	2974	349.5	7.88	0	7			protein binding	Pf02181	811237	PF3D7_1219000	PFL0925w	12				0	0	100	Low	1	Acetyl [K1031(100); K1731(99.4); K2259(99.6)]; Phospho [T1023(98.7); T1729(98.3); S1730(98.3)]; Methyl [K546(99)]	FALSE	Low	Master Protein
PfDd2_040020400	PfDd2_040020400-t41_1	conserved Plasmodium protein, unknown function	MNNIKEGNVNTLYEKDKEKKKDSNENRKKKQNEKDKKNPNDNKLKKIEYTNKITHFFKAKNNKQNNVTHKNNEDIKNDNSKDIKNDNSKDIKNDNSKDIKNDNSKEIQNNKSDEIQNNNNSCEIFNNYDKNNKSNENFFDNPDCFIKDNNNFKNLDSYSKNTILKKIDISDDIWLNEKKNNSPIIKLEPLNTTSEKDLFEAPDTKNIELCSGKNIKEKCYKHNYLYDNAVSNNIIDNISKDMKKNKICDTILKKKDSSEKDKNVSSNKNNNNNKNNDNNKNDDNNKNNDNNKNNDNNKNNDNNNNDNNNNNNNSERDVCYSSNNKHCNSEKRLNQEKKENVDLGDHTKEQTNKSRKISIANFFGENLEITVNINEEDENGESESSSDNSLVRSELNSNK…	0.242	0	4	7	8	7	2200	260.2	8.66	0	7												0	0	100	Low	1	Methyl [K439(97.5); K1048(99.3)]; Acetyl [K399(99.5); K1857(100)]	FALSE	Low	Master Protein
PF3D7_1314200	PF3D7_1314200.1	telomerase reverse transcriptase	MNNEPTNNDKNYLKNIFNCTDKKIILFKSYLKNKLDIDSFTLGEYCFKHDEKFQRSVLSNILKEQIISKKDKNKLHLINEIIIDTSFFKENYDFQYFLENVLLLEDLVLKKLDNKLNDEDFIFKENKKVSINNWKECYSHIKKKLNIKGMDEKSKIYNNSILLFNSTKFSYDDINCCDSFYGLKVWDILFNYVSFDFLNYLLSNTLIFISDYFFINTNNNFKTYVKSSYFIKIAEIQLNYQDAQNIERNIFSKKKNLYYKNTKLVKLTYQKKSIKDSTTPNLTIQKKKKKKKKKKFSKNINTNEHINININNYIYNTLNQNNEVNQYNVNHLNMDKNITYKEKESQNYTINNNLLNDQLLYYNKTYQNNVNTHIYSNDNKTPIIANQCIDIHNRVSDPT…	0.242	0	4	7	7	7	2518	303.9	9.95	0	7	cell organization and biogenesis;metabolic process		catalytic activity;DNA binding;RNA binding	Pf12009	814058	PF3D7_1314200	PF13_0080	13				0	0	100	Low	1	Methyl [K655(99.2); K2077(97.4)]; Acetyl [K1127(100)]; Phospho [T1691(98.4); T2073(100); S2074(100)]	FALSE	Low	Master Protein
PF3D7_0710000	PF3D7_0710000.1	conserved Plasmodium protein, unknown function	MTDINDIIKEIIYRSADECNFNNEELNFTSILKFFYDITNKYNVKKQICDEIFNKLLIICKNIIDDNSITDHDNNIINHHHNNIDNNVDKFNFYYNTNDEYMKTNIKHSDKYQIRDIKNCHNNNNNNNNSSRENNSYYKNSEYVNPLIILKSDEHKNNINNKNNTCSSIVKINPLYNEKPKEEKLDLYYYDINKDKKLNNLYSSYLYKNHQKEQKGIIYNDNNNNNINNHNNNIIISYNNQNVPIHKEKYSCVYLIEDDNIKNNGNHNNIIHIDEKSFLHKNNRNLLKLFLNGDIIHNVYNKIIKNKHLKKTNKYSLQDKNSKMKLYNESNIFFTFYILKKYYHTWFQLSYKQKILQKRLEKYNKVIRKKILIKYYDLWFYYNEKKNYLKSAYDKFVNK…	0.15	0	3	7	7	7	3267	407.1	9.85	0	7	cell organization and biogenesis		RNA binding		2655203	PF3D7_0710000	MAL7P1.30	7				0	0	100	Low	1	Methyl [K1551(98.7); K1614(100); K1616(100); K1625(100)]; Acetyl [K563(96.8)]; Phospho [T560(97.6); S2547(99)]	FALSE	Low	Master Protein
PF3D7_1474300	PF3D7_1474300.1	DNA repair metallo-beta-lactamase protein, putative	MIEDNIHVIKNDPLIIVDKFPYTKKRDALRISEDKEKRKICRIFFLTHFHADHYTNINKYFNENVFCSQITKKLLVNIIEVQDKYVHNLKINKIYYLFNFKVAFIDANHCPGSVIIYFEFKNGTKIIHTGDFRYSNIQSFLIKKLLSYSGDISICTYKKNEMIIKGEQEDINRESINENIYREEKKFDKNQKNNIDLNVDLNCIIIKKEKEKKKEEGENQIDGEDRISGGNHNSGEYHSEEKKKEENIYIPLLGTNEKDNILHTTENFAIYESANNFVNLQEIIKIYLKSVEMLLLNIHKIEKKQFYMYDTIKEENYFNHFLFIDLCLYFNQNEEDISFFFDYKNLNEKGIILNPENIQKIHVKKNEALKCDKNVKDRENIKKEEKQINSIDQIIYDEY…	0.14	0	13	7	7	7	860	102.3	8.62	0	7	cell organization and biogenesis;metabolic process;response to stimulus		catalytic activity;DNA binding	Pf00753, Pf07522, Pf12706	812293	PF3D7_1474300	PF14_0711	14				0	0	100	Low	1	Methyl [K804(95.6)]; Sulfo [S857(99.2)]; Acetyl [K435(99.5)]; Phospho [Y22(100); T23(100)]	FALSE	Low	Master Protein
PF3D7_0506500	PF3D7_0506500.1	conserved Plasmodium protein, unknown function	MNINLIKKRDDIPQTNYRSNNKLLTNKRNDLHLRRRKEESSISTFIKKNITNVKHTKDRHVFNNKTTKTKFPEDKINNYMRKPNIINVHRKKCSVDIMNKGNSSSSSSSFSFQDRRNNINDIKKDIGIDQSNNIKNDKVTCIKHNINLKELINLNLFEETKLINHDQKENLSHMIKEGDNKVRNVKKQTNKYNNVDNNKNNYYAETIYIVDEQEKEADCFPNNKSNIVLSYSNQKKEENVLKNNYKKNESLNINHNKRDDTNVCPVIKGLTSKKKNNYINNDSNIYKEINNNSQHIHSNIKTSNICKEEKTYIISYINNKSNIIFNSNINGNKNILNNVNTYKNKQGDKISNINKNEIKKNKKINDTSFQCIKNNINNTSIEEGRHIIRSNKNNNTFDQ…	0.938	0.037	3	7	7	7	3980	469.6	7.65	0	7					812889	PF3D7_0506500	PFE0320w	5				0	0	100	Low	1	Methyl [K3606(100); K3608(100); K3609(100)]; Acetyl [K548(100); K2358(99); K2360(99)]; Phospho [T932(90.9)]	FALSE	Low	Master Protein
PfDd2_040005100	PfDd2_040005100-t41_1	erythrocyte membrane protein 1, PfEMP1	MGGNSSKGAPTYYTNESEKSARNVLENFAKDIKGKASNDAKKKGISLKGYLRQAKFYHDFSKLYPNYRSPCDLNFWFHTNVWKRTPRERDPCYRRQPKNNPNLEGAVCTNSKIKGNENKIIDIGACAPYRRRNICDYNLEHLNERNVLNTHDLLGNVLVMAKREGESIVNSQANNGTLNVCTALARSFADIGDIVRGTDLFLGGPSQEKKKLEENLKKIFENIKNKNTKLSTLTLEKVREYWWALNRNDVWKALTCSAPYEAQYFIKSSDKEHSFSSEYCGHYKNGDPLTNLDYVPQFLRWFEEWAEEFCRIRYHKLKRIKDACRNDSKKLYCSHNGYDCTKTSWKKGVLHWSNECTDCSVKCKLYEIWLGNQREAFRKQKEKYEKEIETYVSNRGISN…	0.131	0	2	7	7	7	3557	406.6	6.58	0	7												0	0	100	Low	1	Acetyl [K1690(100); K1694(100); K1981(99.5)]; Methyl [K739(100); K746(100)]; Phospho [T820(96.6)]	FALSE	Low	Master Protein
PfDd2_120032500	PfDd2_120032500-t41_1	cyclin	MYVCMMNPLLLPFKGDNKTSKKKIDIKIKSKEVYKLDLVLLINRKRKYENYNVYVYHIISLVKKKKNKVQERYLLSLQKMKENILKNKRKIKEYKIRKKIYIPTNNIVRKYIDTYIYIIKRYYKNDDYEVLLTLLNLHHALYIFLSHILRFYNKMFHITKKKQVDKKEKRKRRKKKKQEKKSLASNSKGYKNDKLFLWIENDICNSYCYDNNFVINNYGDIKLRNNICFVIPNIIIIKLNELFHHINVIKYKCLFFYDNKKSDWEIFNHMEMNKQLKNNNNNNNNNKKEYLFLFLYLYLYKFVYIKDMPFYLYNKKKKKKNPNLIFNHRLYFSLYRKKYCPYKNTCLSKKKKKKNNIKNYISINKKYNSSDDFIFYKNFYDNNDLLYKNKKDTMKHCDY…	0.144	0	4	7	7	7	2288	274.1	9.36	0	7												0	0	100	Low	1	Methyl [K98(100); K99(100)]; Acetyl [K99(100); K120(100); K2192(100)]	FALSE	Low	Master Protein
PF3D7_1131600	PF3D7_1131600.1	kelch domain-containing protein, putative	MSYLKRVTNENTSNNNKKNNTNNKINNNTNNTSYSNGVKNLDSTNPEQNKNLRSVSNNMSCSRHTDICNNYKFHNNNNKEEQTNIFGKNVTSSNDQYNKTDRNNNGRDKKNHARNRKNNRRDKKNNHGKVDGESNNNNNYNNMIKSMCENNFGIQQNNVHNMDWFFKNENLCNMNNVRDQNGESFLCNNKGINMLQDKSYNKGIFKNDKNKIMNPDNNNNNNNNNNNNNNNNNNNNNNNNNIYRNPYVEENNIMAHKYNLSLDQRKNNKNKNTTYINKNKVFEDHEMKNSLQKKKIYDETIPVGNFVQRKKNYKKDGDDIKNMMVSGPKFSYTEKVYKNDNNHNNNNINNINNNNNNNNNNNNNNNNNNNNNNCTYNAHKYSDIYNIGDEQNHIINNDH…	0.12	0	5	7	7	7	2763	330.1	6.64	0	7			protein binding	Pf01344, Pf07646, Pf13415, Pf13418, Pf13854, Pf13964	810873	PF3D7_1131600	PF11_0326	11				0	0	100	Low	1	Acetyl [K2070(99.4); K2181(97.3)]; Methyl [K1105(99.7); K2196(98.6)]; Phospho [T1093(99.4)]	FALSE	Low	Master Protein
PfDd2_130034100	PfDd2_130034100-t41_1	conserved Plasmodium protein, unknown function	MNHNKINYHLSVKDDEIKKHESNNKYGIYKYKNEQIYKTYDDKDTPNYINNFYDCLDTFCDNVGDKNEFEKNKVIMKSGTTNVHKHYDNTFNKNRNSVISINNINSAYRNETDNKPYISNSVPKYLNNNLLIDENIFKTQNNDNNENIRKFRNISYSEIKHPNYNYLRRDAEPKCRMSNERIYSYNKDNYINPRLKDNYCNISNSPRNNRDMHLQIRDDNCKYVEKFYTNCQIQKGKEKDAYNNNNNSSNNNHNKAGYYNYYVYNKGFNFYEETINNNNQLKQYSNIHSLKSIDGDQYSHLNYTSKSFNDNRNMNYYQDQNKHNNNSYDATRKEGNEKQYHMYQNESIIPFLENEHSINDPIIKIREKEITRYQNIEYLQNNEHIRNRHKGKNIPGENM…	0.118	0	3	7	7	7	2670	320.1	7.49	0	7												0	0	100	Low	1	Methyl [K1304(100); K1385(100); K1390(100); K1405(100)]; Acetyl [K1954(100); K2608(96.9); K2610(96.9)]; Phospho [Y2603(96.7)]	FALSE	Low	Master Protein
PF3D7_1208200	PF3D7_1208200.1	cysteine repeat modular protein 3	MKKIYLSICLMIIVIFKIFKKKQHIMDKHFYDRNFYKKHNHGFTCNLFLILYIPYKRSLCYDTLFNQMIKESTFPSKINVTYNLRYYILDIINPNIIKVNIFINYLILLYKINKNEIYARCPFFSSNNNITKIINNTISRVKIYNNFPFSVTGTTLFIQTNNINISTIYHKLENIIMNLHIFYSYKKFIFYKISKNVFIRKSIIIKYPNKRYLSERKYIEQNQKKSLKKLKHDEIKKVGERKKEKKKVRYSSYNKSYLNDEKNTFDNLHSAKYISKNRIIKYKINKIKKIEENVFKKINTKKHHINKNIKLESSGKKESKININNIIIHKNKDRHLMNNTNFVENPVTNDYIIYKQEFIRSVNTLTSLKLYGMNLNYLEYQILTIYDSTDECSGTKLAE…	0.113	0	3	7	8	7	3601	427.9	9.13	0	7												0	0	100	Low	1	Methyl [K28(100); K1324(100)]; Phospho [T1560(88); S1561(88); Y2438(100); Y2440(100); Y2443(100)]	FALSE	Low	Master Protein
PF3D7_1412400	PF3D7_1412400.1	conserved Plasmodium protein, unknown function	MEEEKLSDRYVSFQNNPKQLNPSKKFFEWIFNYPLFNEFRNSSVSNHFSSLCINEREAIIEKSKAILKRKNYKKENIHFNIKRQDASPKVLMKYEINQNDYSLINKNKFYVNIIKKSEKIYKCYENVIKEEKRKKRVFEKIKQKYLFRKKKQDLINYVHSPPNDIDTNVNKKRDTISKEEFNPFFNFFENDKNKNIYHSNINFTMKTHIQFNKYFYKLIINKLSYYKIKKDLYVNIVNIVNEITKYYPTYGYDILNNIKIKYFPYKNINHSFYIYGLVFSNCSIYFDDLEIKNPKILLLNAERKIKYDVLESYFNHNYNYTYLFWKNLSNKNINIILVYGELDYYIKKLLLSKKIYFFTSIKKKNMSRLSNLLCKNILSYENIKNFDVSYIARANYFKI…	0.105	0	3	7	8	7	3218	390.4	9.16	0	7	metabolic process	membrane	catalytic activity;nucleotide binding;protein binding	Pf01504, Pf06513, Pf13779	811704	PF3D7_1412400	PF14_0123	14				0	0	100	Low	1	Methyl [K916(100); K917(100)]; Acetyl [K384(100); K997(99.2)]; Phospho [S87(100); Y380(100)]	FALSE	Low	Master Protein
PfDd2_140078300	PfDd2_140078300-t41_1	conserved Plasmodium membrane protein, unknown function	MNDENINNLIQKIGHNINDIRDRSMIMLIQKYEKNIIKDIDLKKRNYFFYMILHYINDRNAFISLKNLRDILLFLRCIIKDEDIKKKFEHLDINKFINEFLVHFKNNEEKYKSNNYIQSRKNIPNDNMVSSKDDKDIEKSSHQYSIEDSHKEYTQVVHILNELNNIYNNLTNTGNTIDGDQQLERNKEDQNDSIHLANMTNNPNNILLAYDTRDVIQQDYQTHNAIIYNNKQDIEEYTSKDKMSKSSTSNIDSYDTTHRGNDQNNNIEKKMNNISNGSDYTNSSRTFKINPMDEKDIENINQIMKKNNYINIFTKNNYLCPDDFEYYNTLYILKNQIYQYSIHLLFNYKKYKTNKIKADNSLLYTMKQETEQNIYEDMERINNRYIFSYLYNFFDTFEM…	0.102	0	3	7	7	7	4777	579	8.75	0	7												0	0	100	Low	1	Acetyl [K3853(98.8)]; Methyl [K894(100)]	FALSE	Low	Master Protein
PF3D7_0515300	PF3D7_0515300.1	phosphatidylinositol 3-kinase	MKIRYDKCSSTKDLNYFFHLKLGFFVCYKNHNDKYSFKNKILQKNDTILFFKKKKKFMYLRKKKKKKKKKILIQIIQEYNKYNEYFKYNSNLEGNQGFNKKPEKNKNTKGNVYTDHTNQNAKSKIYNYDMNDDSYSNYVNNNNVFRISSFLILNNEFFGYPLQFVCETEGRSRNHEHYPDVHGDNIKYNKCDDNKYNKCDDNKYDKCDDNKYNKCDDNKYDTCDDNKYDTCDDNKYDTCDDNKYNKYDDDKYDTCDDNKYNKYDDDKYNKYDDDKYNKYDDDKYEKSRKKKKLNNLYKTILTKKKRKKMNSNLCVINKIYKYPIKYCELNSKAFVFFIIKNVGVHKITYYSYNKLFSKDGVLNQGIQICKLYHVNKNKKIKQIIFEALKNKITFSYDNN…	1.009	0.002	5	7	7	7	2133	255.8	9.2	0	7	cell organization and biogenesis;metabolic process;regulation of biological process;response to stimulus;transport	endosome;vacuole	catalytic activity;protein binding	Pf00454, Pf00613	812967	PF3D7_0515300	PFE0765w	5	Phagosome; Inositol phosphate metabolism; Autophagy; Phosphatidylinositol signaling system; Metabolic pathways	Interleukin-7 signaling; Signaling by Interleukins		9	0	100	Low	1	Acetyl [K283(100); K286(100); K1075(100); K1090(100)]; Phospho [S1095(96.9)]; Methyl [K1105(94.5); K1828(98.2)]	FALSE	Low	Master Protein
PfDd2_090006100	PfDd2_090006100-t41_1	erythrocyte membrane protein 1, PfEMP1	MTPRRTRRTVSDLSARDVLEKIALQIYKKENEKTIPYERELKGTLSNAQFLDGLRKAAGLGVTYGPANSCDLEHKYYTNIDIGYLPARNPCHGRNQNRFSENAEAYCSIDKIRDNGIKSSGGTCVPFRRQNICDKNLEFLDNDHTDDTDDLLGNVLVTAKYEGESIVKNHPNKKTSDVCTALARSFADIGDIVRGRDMFKPNTVDKVHEGLKVVFQKIYDDLKKKGINDYNDISGNYYKLREAWWTVNRDQVWRALTCGAGEKDTYFTYSKDNTQLFSNRQCGHNEGAPPTNLDYVPQFLRWFEEWAEEFCRIKKIKLENVKKACRDESSKLYCSHNGYDCTQTIRNKDICIRESKCTDCSTKCKLYELWLEKQENEFKKQKQKYEKEIQTYTSKDAKT…	1	0.006	3	7	7	5	3593	416	7.01	0	7												0	2	100	Low	1	Phospho [S3288(94.4)]; Acetyl [K2654(100); K3289(98.5)]	FALSE	Low	Master Protein
PF3D7_1410300	PF3D7_1410300.1	WD repeat-containing protein, putative	MKNMRNDRLSGTPWDNVKTLKNCQVDLLCSYDLHKGVEHKLISFALNLLCVSKKYELIFISYGQYIYVYEMNKFINNSHFFMDKNENNKYKFQYYFNNEEIKKNNSVFKNMNKISYIYEELKKEFYLKKMNIPCPSLILSPHLYSKGYVNIKCEENEAMNKSILISVGWSEDTNVYYVEKIVESINTKQKIKKVLENNIYDFFQKYENIYNDQYVPSPLFSNISKDPYYFLKKLKIDEHHFLLNILYNNDNDNYNNDNIIEPYNNHYLNSKSKNKLDTLMCNPFIINEEYLANYSNDIVDMIKFSKISNYFDYSKNKIKEKRNMLFYKYHENRKRKALSLVSKEKKKKKKKKKKLDNSNDKIDQIINVETINNFPNNIEHIDQNNKIYDIHDGDIMDPN…	0.938	0.054	2	7	7	7	4405	526.4	8.9	0	7	metabolic process		protein binding;RNA binding	Pf00400, Pf06513, Pf07133	811682	PF3D7_1410300	PF14_0101	14				0	0	100	Low	1	Methyl [K2864(99.1)]; Acetyl [K2545(100); K2556(100); K2857(97.6); K3681(100); K3688(100); K3955(100); K3962(100)]; Phospho [Y1363(100); S3947(100); T3949(100); Y4067(100)]	FALSE	Low	Master Protein
PfDd2_070014100	PfDd2_070014100-t41_1	conserved Plasmodium membrane protein, unknown function	MKECNKRKNLKTYEYNNYKNIDETYKKNDHIYKILLKEGINYIENENNEIIKNDMYIYTLFFNPIKEDKNKSIVYNEEKCVKEKEKRKEKKLYNTLLYLSNIKHKRNSFNFPIYTSYKYNYKKTKYLFLKHKIFKKRKNKNNKIKPEKRQINNILYHIHPLNQMNKTNVDLNRFTNKSVEDNYCTKLFFNNYDKDNYIIYNKNVCKKFIHLQSVSAALYSSARTASVDHINGNINDHPKELIKDNICNHSSEDDISTYNKVLLYKRGNIKNDKKKSSQTTNTEGRKISPLEINKNDTLSNSRDNKKVCHLKNNIFCENEDNIFHEAKSKECSILSCSYQNGKDKKKKIKNNNKIIIINKNGICDMNISSSKDNRPPSEGIKNYDKYYTSNDMLSYHNNN…	0.089	0	4	7	8	7	2328	276.2	9.35	0	7												0	0	100	Low	1	Acetyl [K275(98.8); K1005(100); K1762(100); K1764(100); K2037(100)]	FALSE	Low	Master Protein
PF3D7_1113000	PF3D7_1113000.1	conserved Plasmodium protein, unknown function	MFFINSRGVLYKLICLVCIFQRGYYGNGSSLRSPFFKKIFKDNKQNGGNMSVQKYSYGGFVNVHKFLSKSSMSIIKEIKIENNLSSVINKIKDMDKYNDNIYEKFGNSCSIYIEKLFTETYLDKDKSITLLNELLIKEVKYLLLTNNDIISEKSRNNEKNFRKDLVNNLYEEFLQQEQKEGDEEERGLLYINKIDMANKLRQILDLYSMEQPEAQEIILSLIQIDTSKIIIDHKSINKNFDLILNSKNPYSILRQFFIGNEEIINESFLRKYWFCLKNLHLFHKTYNNHVLSILGDEFKHKIIHYIQNIICNKKQISIINNYNNEESYFLNRYYYFDSFIALVISKVHNMKVSILNENGILISIHMNTLPNKYIQLVSTKYFSNTLISNRLFDDLTYLL…	0.088	0	2	7	10	7	5951	713	9	0	7												0	0	100	Low	1	Acetyl [K1500(100); K1501(100); K1503(100)]; Phospho [T5595(98.6); T5682(97.5); T5683(97.5)]; Sulfo [T5595(100)]	FALSE	Low	Master Protein
PfDd2_140036700	PfDd2_140036700-t41_1	conserved Plasmodium protein, unknown function	MEEIEEKYKIIIDALYDTWSNDHDKRKESEKILYEIEKDEKFIICLFDIYTSKSIHYNIRKLGIIYCKNLIVRYWNNRDGFHYSDNTKKIIKKKILDILNNVEYLNNYREFSILLKRISRYELVHNYPELLDCLLYNINIHKTNINNIYIYIYLLYKILREQYSKKLFKDKKETFDISEKFIKSLEFFWNNSINLYFQNNATNIFCMCNDEKNCNKCKNLNSLINLYEKQLFVSNVDDTIRNEGTANENIPEDENYYIHDKKIHMMKYLDSIILNLIINRNDIKKVNNYVNSKMSKENKGDQENKVDQEYKVDQEYKVDQEYKVDAEYKVDQEYKVDAEYKVDPEFKVDQEYKVDAEYKVDSEYKECKENYKNKESPNSSNNTTTTTNNNNNNNNNNNV…	0.101	0	7	7	7	7	1637	196.6	6.92	0	7												0	0	100	Low	1	Methyl [K53(89.2)]; Phospho [Y50(92.8); T51(92.8)]; Acetyl [K88(100); K884(98.5); K974(100); K977(100); K981(100); K1044(99.9)]; Sulfo [S563(100)]	FALSE	Low	Master Protein
PfDd2_050031500	PfDd2_050031500-t41_1	conserved Plasmodium protein, unknown function	MKKSKKTSKKVIDPHVPHEYKGAPIENSVYKTAARAVSLVHAVIESFGKNIQCFRNLIICSYKYRRMLRTTANKFDEIYDMLKAVVHEILNTFDLRVTIFNVFWLREWTEFNYRLTGSIGRFSINITKNTVSLFLNMYKHLKDISNVHMPDLIKKVYCLDNKYKVQAVECSEEVDAQNVVYRYSLLELIELDFYVYYKENFYLYNTIWPVEIKNKSPLITTDSKGRVVIPWIVFGNSFNFYLYVFNILALFEWFVFEVKSFLVYVSGLIKWLNIIEDKHVTIRYMCCAYSLKNLAGVVKKGIFYLGNKVPKVVEKGLPCLPNVQNVACRIVDIDMIEQNDVVENVAVENAVVENVVVENVVVENVVVEHIVAEKVEKKVEDELMENIVKDWRISLYDKS…	0.082	0	2	7	7	7	4804	557.5	4.93	0	7												0	0	100	Low	1	Methyl [K1774(100)]; Acetyl [K2737(100)]; Sulfo [Y20(100)]; Phospho [Y2666(98.3)]	FALSE	Low	Master Protein
PF3D7_1025500	PF3D7_1025500.1	conserved Plasmodium protein, unknown function	MNYSSLKKNLVINFENFMNPYDFNEKKKRKEKSICELNTQKKKKKNADDLIEDVVKKEDMLYYTKRKKSGMEKKELNILLEIDDILKENVNDKEKIITNNMKIINDEKKKIDEKGKLYGNKNVASQNKEIHIKEKIKKKYNNNNNNNNIIKNEEYEENNMDEKKKNMDIIEVSFSVINKWRNHNELIDFVKNNLKNNEFIYVKSLPNFSYEIASWENKKKMDVLSISLNGVMINEKNETSFYELNEWKSHMNLLRSALDLRFIRKYKLYKYFFFLKNMIKSTKFKNKKFYIKENLLFLNEAFFNGFIKIEKVLKHIGKTKLIDININNMTIDQYVELQDEYMMKFDSFLNNKIKYIINIIYIYCMTALNNFLIKNDITIKRKQIENEEYIDIFMNDHMN…	0.991	0.004	2	7	7	7	5767	695.4	8.63	0	7	cellular component movement	membrane	catalytic activity;motor activity	Pf05403, Pf08393	810407	PF3D7_1025500	PF10_0250	10				0	0	100	Low	1	Methyl [K1036(99.6); K1225(100); K1230(100)]; Acetyl [K1220(100); K1614(92.6); K1796(100)]; Phospho [T1035(91.9); T1622(79.6)]; Sulfo [Y1619(75.4)]	FALSE	Low	Master Protein
PfDd2_130055300	PfDd2_130055300-t41_1	conserved Plasmodium protein, unknown function	MLHLERSTISDIENIEYILKKKDYSGIKTNQDIKKIFKDLGSAFRIFGESLKKIHNDGNTIICNIKKKKENDKEKLDENVYLVDCFTNVISVIKHMYEENILASDEIEKNIVNELEKEEKERIEDINDIYNEENNLEDNVQNKDKYINIKNVNNDNNDNNENDDNNENNENDDNNENNENNDNNLCFDEYLKNDICIENIPIIHFENYLKKCLEKNEFINEYVNHPQFINYFSELPKLDLKLEKEIHSFKEIMDKFAKNASKHLINKSHERIQAIYKKKKEILSFLYENIDELKHNKKNIISKKDMVLNNYHNANHNANHNANNNANNNANHNANHNANHNANHNANHNANHNTNHNTNHSSNHSSNQNKSVKGLNNISKKKRRTNNKLQEESLYLEKF…	0.078	0	4	7	7	7	3343	400.6	7.78	0	7												0	0	100	Low	1	Methyl [K1127(97.4); K1129(97.4); K1234(98.8); K1961(100)]; Sulfo [Y2662(90.3); S3149(98.3)]; Acetyl [K3154(100)]; Phospho [S2653(87.9); T3141(98.3)]	FALSE	Low	Master Protein
PF3D7_1202600	PF3D7_1202600.1	nuclear export mediator factor NEMF, putative	MAKQRLTALDIRAIVTLCKKNIVGCIVTNIYNISNKIYVIKCSRKEQKLFFLVEAEKRIHITEWKREKDVMPSSFTMKLRKHLRSRKISNIKQLGADRVIDIQFGYDEKASHLIVELYIAGNIILTDENYKILSILKSNDTVMGKKYNVNDIYNVEEHMSVLLYKNLKGPDDKEYLKKCIMEILLYYNNINMDTLILKDGDEISNNINNVSNVHPNGILNNGDIEEYNKLCLKNSGTVPKKNGNNNDNKMLGTKGKEKCKNENNKNNESNKNNESNKNNESNKSNKNNKSNKNNKSNKNNKSKNNNDKVENANCSDNEKMKKVKKLKTLCDLASKLILFAHNDLIIHSFLECEVNPLDLLENYDINRLCEIFCHVIEECLSILNKLSDETCTIKGYGFY…	0.568	0	4	6	6	6	2180	254.1	7.78	0	6				Pf05670, Pf05833, Pf11923		PF3D7_1202600		12				0	0	100	Low	1	Methyl [K1008(99.5); K1009(99.5); K1542(99.2); K1616(97.4)]; Phospho [S1546(99.2)]; Acetyl [K620(100); K622(100); K1016(99)]; Sulfo [S633(97.9); S1291(100); S1294(100)]	FALSE	Low	Master Protein
PfDd2_080017200	PfDd2_080017200-t41_1	conserved Plasmodium protein, unknown function	MLDVFRELNNYTNFLPKNIKANVNKEKYEILSEIKRIVFLKKRNSYNVASVIKLFNTYEVINTKKYKSFHFYIFMIRYLWNSLQNKSISPNLKCYICQCISSIFKNIKKYILYDFFFEYDRKLILKEENGKNENVAKCVESHFDKGMKSDCTNNSYAYMSDNYYDEYQNLHEGSELDSSINDNKLNIFNDVYVTCNGIYEKNKKKEDETFLNEEVIINGKDESFRLYIQKCIFNIIDYKYLFNLLYEYLSNNNNNYINNNNNNNKHDEYSHNAYKSYMGAILNLLNHIKYFCYYNIDVHNLLVEFALNNDYSYLYEEYVDSNDKEGLFSEEDYFDKNNVIFLINRKLNERKNIHNNNDDYNTNCDEEYIKADNIININKDGQNDSCDMLEKNTNVKNID…	0.321	0	4	6	6	6	2658	315	8.1	0	6												0	0	100	Low	1	Sulfo [S1407(97.5)]; Methyl [K1008(100)]; Acetyl [K53(100)]; Phospho [T1496(92.6)]	FALSE	Low	Master Protein
PF3D7_1100200	PF3D7_1100200.1	erythrocyte membrane protein 1, PfEMP1	MGSQTSKFSKTVVGNETHNSARNVLEGFAKDIKRDVSNNAKRHGKVLKGNLRDAKFYHDYSKLRDIPRSPCDLDFWFHTNVWRDKAYERDPCYGRQAKNNYNLEGAVCTNSKIKGNENKINDIGACAPYRRRNICDYNLEHLNERNVLNTHDLLGNVLVMAKREGESIVEKHPNRGSSEVCIALARSFADIGDILRGKDMYVGYDEKEKNRRKQLENKLKDIFDNIYKDLTKKKGRNGKKSALQERYNDPKGDFFQLREDWWALNREDVWKALTCSADDSEDYFIQSEGVTKSFTNPKCGHGDNEVLTNLDYVPQFLRWFTEWAEEFCRIRKIKLGKVKNECRGETSGKRYCSGDGYDCTKTDISRNIFYMDLDCPRCEEECRKYDEWIENKENELDKQ…	0.176	0	2	6	7	5	2994	345.5	5.8	0	6	regulation of biological process;response to stimulus	membrane	protein binding;receptor activity	Pf03011, Pf05424, Pf15445, Pf15447	810584	PF3D7_1100200	PF11_0008	11	Malaria			1	0	100	Low	1	Methyl [K62(100); K1445(99.3)]; Acetyl [K2005(98.9); K2670(98.5)]; Phospho [S2669(94.4)]	FALSE	Low	Master Protein
PF3D7_1023100	PF3D7_1023100.1	dynein heavy chain, putative	MSKKNDVYEENGEYNPKVEELLTSALEFFNIHGLAREEVINNIKKDENTIKLLNDFYEKNEECLFIFNEKDCIKIYNSILDLYKKRKNEKFLIIYKTPQSNILYLEMNNDAENVIRNFLEIFFSNFMNKNEDINSSSLLKEMKKKFNNFLLNLRIIYGETEEKLTLPYAPSEIKEENVNTIEEYLIHFIKCYHIILRNFMNYKKKEYINCYEFLKCLKNKSEDINYLYNEIDKESFQEIINIILEKKKNSSYKNIIENIKKEISEHKMEILDLYTHLKPVVHFLQKLEFNKDDDIEKKYIYITPIIHSLSISIDKSNYLIKNCKFVFNFLSKVLINSCNQNLNTPEIINSIYNCVDVLKIKLYDTLNFLLNFLYIFKMYKSKNEKLQSLHEHNTYVIQR…	0.916	0.026	2	6	6	6	5687	671.5	6.43	0	6	cellular component movement		catalytic activity;motor activity;nucleotide binding;protein binding	Pf03028, Pf07728, Pf08385, Pf08393, Pf12774, Pf12775, Pf12777, Pf12780, Pf12781	810381	PF3D7_1023100	PF10_0224	10				0	0	100	Low	1	Acetyl [K1757(100); K3617(100); K3627(100); K4226(98.3); K4229(98.3)]; Phospho [S1593(100); S4225(97.4)]; Methyl [K1768(100)]	FALSE	Low	Master Protein
PF3D7_1356800	PF3D7_1356800.1	serine/threonine protein kinase ARK3, putative	MKDYYMDKIKKNINEIKKYQNINILEKTNETNNAFFYENKNVTLKYNEEQKYKKTEDIISNISTDKKDIKNNNCNNISNDEYVRIENGPKNNYVSYNNNKIINNDNEKYDNIYNNYGSVIHKLNVQDMNNIPNQNYNNNVVISTKKNKNDVIYNIPYNTNSFIDTKQNMNINNDVGTKYYLDNNKNGYIMNENINYDIENKMTNTLNDINKCVHVNRNDFSYYLNIKDGNKIEDDNATYTHYINNSNIHQYDNTTNNTFYNKKCDEQYYDKCESGTRINKINEKYINEHFNNNGSDGDNIYFHKLLSHKNSNEKKYVFQEKIEKRNNDKYKYCYNDKDKDISSYMVNKENYNGNKDLDILNNYYQMKNNLLSNKNNIYIINSNNQKRDLSLQNKEDEKI…	0.44	0	2	6	6	6	4044	475.4	8.9	0	6	metabolic process		catalytic activity;nucleotide binding	Pf00069, Pf07714, Pf14531	813840	PF3D7_1356800	MAL13P1.278	13		Mitotic Prophase; Golgi Cisternae Pericentriolar Stack Reorganization; Regulation of PLK1 Activity at G2/M Transition; Mitotic Telophase/Cytokinesis		9	0	100	Low	1	Phospho [S3378(100)]; Acetyl [K4018(100); K4042(100)]; Methyl [K3377(100); K3380(98.8)]	FALSE	Low	Master Protein
PF3D7_1439100	PF3D7_1439100.1	DEAD/DEAH box helicase, putative	MKERINEKFKINSYQDYSDKNNEWNIDDAINYIKRNAFFKKYKDINDVNDICDINVDDHINDDDKFYQNFENILIEEKKYLKKLLRENRWNDNILKEYVDGKVLENEENEESGLMYVYNTCYNILSSKNEITDINNKDNSIINHSNYNEGYIIINKNNTMKKIYINEINELLIEIIYITLTRENLENSLVDLLGDRFLDFIIQIIKNKEQIEKDIKLLSKQIVIKENTLVSNFFITNKSSKKIKNQQILYKKENIEKIIDHFLYLLTDDSYNQMKKIYIPNDQDKLEEIHVPKNTIYSYTDNITKVKISRLENLQFHKKELVSVNVLPFWHKYIFDFEYFNYVQSKVFNSAFRSNKNLLVCAPTGCGKTNIALLVILQQIILFCEQNKIKLEKIVKSYL…	0.094	0	4	6	6	6	2472	292.1	6.89	0	6			catalytic activity;nucleotide binding	Pf00270, Pf00271, Pf02889	811952	PF3D7_1439100	PF14_0370	14				0	0	100	Low	1	Acetyl [K961(100); K1202(95.2); K1551(98)]; Phospho [S1201(92.9)]	FALSE	Low	Master Protein
PF3D7_0831600	PF3D7_0831600.1	cytoadherence linked asexual protein 8	MISYFKVVVFIIFFFLFLKRRVICSINESKNVNENLNGDSNPNDNINQLKSMIGNDELHKNLTILEKLILDSLENDKLKSPLVKQETDKYLDLSKFKKKSINDADDDIYIVPTIQSSFYDIAKYENLLKEQSIESYNANISDLIKKKLLIVRTLKTIKLMLIPLNSYKEKNNLKIALEELNKVFKNNINQSEKKRLLNSHSETFRNILNVVDEVNKSNEIINKGEAIILGDTKIDLMSTNDFFFTTNSNIKFMEELDNISNQYGLGLITQLGPHLIALGHFMILKLALKYYDIYFELKTVKFFSWQKILQFNMSDRYKILDILCFQNAVYYSEKKRRKTYMKVDRSNTNMECNILEFLIHFFNKYQLEIIKITEDTDFDLHGMMEHKHIKDGFFSYICN…	0.092	0	6	6	6	6	1394	165.5	8.44	0	6				Pf03805	9221912	PF3D7_0831600	MAL7P1.229	7; 8				0	0	100	Low	1	Methyl [K79(100); K84(100); K89(100); K937(96.1)]; Acetyl [K800(91.3); K1342(96.2)]; Phospho [S1349(91)]; Sulfo [T339(100); Y340(100); Y830(100); T832(100); T834(100); S936(94.9)]	FALSE	Low	Master Protein
PF3D7_0319700	PF3D7_0319700.1	ABC transporter I family member 1, putative	MKIRKLYGLLKKIYYEKRKDFFLYFFFLLIPFLLISFHLFLRNISDKYSLEIYNTSSPNDKINLNDTIRQYVLFLSNELCSKEINDEIYVNHICLTPGNELMKDFLSYAENNDLNIFKLYNSEEDCLKNLKYAIELKSEDFKNVNSLELNDDILNIHENDKNSLLYNLHTNIINLKSSEFNINDLYKDVYTENEFENIKNLKINPHILKVVKNTEFYKNFIKDIKNLKNENHYTQYFNDDRKKLFFYNFVKNNLVETKYSCGLLSVENVNYYKKQKNVKFSYLFGLSPQSEGFKGKGLYKNAPLYNKYENKQYGNPFHLYYPYVTLESDKKINEKNERNEKNERNEKNERNEKNEKNGKNEKNKDILSSTNNNVVMKNGIQSYHNNNSINSNDDQKKKN…	0.992	0.063	3	6	9	6	3133	375.6	8.56	0	6	transport	membrane	catalytic activity;nucleotide binding;transporter activity	Pf00005		PF3D7_0319700		3				0	0	100	Low	1	Methyl [K222(99.1)]; Acetyl [K212(99.1); K218(100); K613(100); K2461(96.2); K2466(96.2)]	FALSE	Low	Master Protein
PfDd2_040010000	PfDd2_040010000-t41_1	conserved Plasmodium membrane protein, unknown function	MKKEEDEIKNKIKEHIYNNIKKIEQENNFLEDRIYYHMRKDYEKNIDNIKVKDNIKSSNEMKNNKSSNIYVGDKPYDTLYENKNVIINKNNVLSNYINQNEIDKNVLKQLQRKNTEYINEDMKYVSSNYNKGLENNNIHHNDYNSSNTYNMYNNNNNNNTSKYLDSVEFNNTFNNITTCTKNENVNMNEQDNNVYNKINKNYLLLLNNDELKWIRGKNNYSNNNNMNNMNNINSSNNINSSSNNNNSNNNIYNNNVYSLENNVNVLNNNKREYNNNHLARYNENMEYISIIPDLLKSYNSIYDIINFDHLSLYQDKDTHNKINILSNHIEDEQNNNTIMNNKIFQHQMKILETNKKENDIYLEKVDKYNLPNNNNNNNNMKGSYNNEKNNYVHNFFNNC…	0.149	0	2	6	6	6	4185	495.2	7.09	0	6												0	0	100	Low	1	Methyl [K885(100); K1950(100); K1956(100); K1962(100); K1968(100); K2881(100); K3906(100); K3912(100)]; Phospho [Y1515(100); T1948(100); T1954(100); T1960(100); T1966(100); Y2882(100); T3904(100); T3910(100)]; Acetyl [K744(100); K877(99.3)]; Sulfo [Y3674(75); Y3675(75); Y3678(75); Y3685(75)]	FALSE	Low	Master Protein
PF3D7_1147300	PF3D7_1147300.1	conserved Plasmodium protein, unknown function	MVYKKHNKKGTGPTYKNSHNRENELKKKKNTKAIKKKNDTDMINNHQNTVILNQKDEHNITCGLENGKDGNLLDMDKKMKLKEKDPILFEGERNPNTLNINSNSTNETLNINVLNKDGAILYKVQDENMNEEEKDNKICDVNVLPCNGKNEKKNLKNEMKKNKKSTKLYANINNNENNENKTELDIYQNEIKESYKMNNKGCKKVNKNKLTTKEKKNKMVNTNVYEHNNFNDNVMNDNVENTIYENNIDSTKMDSYQKNNKTLNEKEDKNCFIKENEGSINDINKEKEINKTMENCNDILNGPIINEGDNDYTLLNNVKNKKREYTRKYKNKKLCAQDSEKNDLKVNEDEEKNKKKCMKRKNIEVQEQVNLHEKNGKDIINSDNNKINNVVDDIISKTE…	0.343	0	8	6	6	6	1361	158.8	7.59	0	6	cell organization and biogenesis;metabolic process;regulation of biological process	cytosol	catalytic activity		811025	PF3D7_1147300	PF11_0482	11				0	0	100	Low	1	Acetyl [K55(100)]; Sulfo [S794(75); Y795(75); S801(75); Y806(75)]; Methyl [K539(100); K547(100)]	FALSE	Low	Master Protein
PfDd2_130028100	PfDd2_130028100-t41_1	conserved Plasmodium protein, unknown function	MENRKVLRIGKSVVHGRTGPLRGDMEAEEQKEVRKKEESNKKDIIKENNSDNKKDEQSKVETQNTEDILNKHYNKEDTENNSGNIFEQLLQRELAKGTLGGGVVEKNTNKLKFQIEENNIMDTADGNIDEDMEKLSKISLQERINSTIVKYRMHAYNEILKCFNNQDNDNQKNFLIDKKIHIVNNFFKDEDSIFKYLSDNNLICQIKTSEITEAYLHIIKDIYFHNYKNEYNNEEELINSFVNEYRNKLHNMFLKIYILLIEKILINTKSFDFGCNIIIKIIEYCSYDKITLSIITTICEYLNSIFLKANKNVSNIKGVKIKVIASILLLFYKLLHSFGPHIICVKTINKYCLKFNEMMDKAVKTNFYSLYIEILTQVNIQEFHNSILNELSSQQRNYI…	0.335	0	2	6	6	6	3456	404.2	8.16	0	6												0	0	100	Low	1	Methyl [K715(100); K1027(88.4); K2163(98.8)]; Phospho [S1017(94.2); S1018(94.2); S2143(89.2); S2148(89.2)]; Sulfo [Y2172(100)]	FALSE	Low	Master Protein
PfDd2_140037800	PfDd2_140037800-t41_1	conserved Plasmodium membrane protein, unknown function	MDYVHPVDVSKVIHGNESFFTFIDFLRTKKVCNRRNVHIENSFKKLNNITFDNGYNKENKILLSLKEIYKLMVDIQNKNKIYRDIKGNYNSNNNNNKKKNIHEMKKNYYNNLSSWNNYLLYVLKNDIMENSYNVSYIILIFILINYQKKIFYIINIYYKDINCQYKKKKKKESYQKDYSHNNNYSLHLINNIVLLKNKFSNNEISLTSKNFNYNLKIKKKYIYKKKKKKKKKRVPKRFWLYIQKLFLYKCYLINKTVNYKCENNILYNQKINYLYNIKKKKNFLFKNFILQKLFWVYKINKHNIQIKQNNNNNEPFLFTNILYDSSIKYICNKLLFIYFCLKNYHHYNDSFDIMRTKHIFMMLWNYIYNTDYYIKSKQVNNSLEYIMNLYIFHNLLKLQ…	0.459	0	1	6	7	6	5761	682.6	8.68	0	6												0	0	100	Low	1	Acetyl [K209(100); K216(100); K1316(100); K4508(96.1)]; Phospho [S200(76.1); S3455(91.3)]; Methyl [K1316(100)]; Sulfo [Y4513(97.6)]	FALSE	Low	Master Protein
PfDd2_140012200	PfDd2_140012200-t41_1	conserved Plasmodium protein, unknown function	MKEYSYENYYPKDKNDIRNISKEKDRMIVLHNILKDCIIAKVKNDYGDDEKYFINLKDYPEKKDDIKNKNIYLYKISNDNLKTCSNYFDSINQKVLVPFLENSNSIIDKKDCKIDHICYNSTNESEGKNNDIIKYKERPDHMLSNESVHIKRSVNMLHNNIIKRLKDNTRNDNNNNNNNNNNNKYVENKFYKSKGIYNEEKEKKQHKKSNTKKEMKKSNFSFVRKESSSKLKYCNNINNSKKKKIVNSKGTINGKEKIENKRGSTKGSKKNMSTYFFKTNDKNDIKLRNRNHSNNSQKRSRNNNQINENPDFEFLFNTKVVKQENIGKDCNILSNELVFSGNIMKVKKQKRKKIDIKNRNNNNKTVERNISNGTNKIINPYKMEKNKKDLKNNENIKNI…	0.299	0	5	6	7	6	2038	241.5	9.47	0	6												0	0	100	Low	1	Methyl [K151(99.6); K677(100); K695(100)]; Acetyl [K298(100)]	FALSE	Low	Master Protein
PF3D7_0422200	PF3D7_0422200.1	erythrocyte membrane-associated antigen	MKKQKDEEDEEEDEEKEKEETYYNKNLKNEYNKIINKEEKYLNKSRISNILKCVNSFDKNVSVYEYENILKKMLIKKKKYINIKINKNEKDQHDQHDQNDQHDQNDQNDQKDYMCDVNNNIIINTENRNYKNDINNMQDYINNHCLDYNYSNYSKVKNHNLLIRNERTKGYSSDSKIYLQMKKKIKYSRQKEKYKELPKVITTVKGKHTNNKVHEEYLEDIPCNRLFKDVNYEDVSNVDNMDNNLHINNISNINTSQDNNYLAKEYITNTFNCKYNTDYNNKKKRKEMYKILYKLKHINEFNNSESNQHLDSMDNQSKIVSQGEKNKKKKKKKKKKKKKSQRDKKNHREKENQNEYLNKYIFINEKQNNNFNEIHNMNMMNSFKENGSMETTYMNDTII…	0.232	0	2	6	6	6	4261	508.2	8.79	0	6						PF3D7_0422200		4				0	0	100	Low	1	Methyl [K4155(99.5); K4158(99.5)]; Phospho [T1031(92.7); S4157(99.5)]; Acetyl [K3243(100)]	FALSE	Low	Master Protein
PfDd2_140038900	PfDd2_140038900-t41_1	dynein-related AAA-type ATPase, putative	MKRTDDKIILLWCGEIVKNIKNKKITKYSLRNKKNEDISLKEENYKDAPYVVKSSCVDNENIYCPNNMCLINYIYKKCRLLQKCLFYKIYISQLKNKKLKQLKEYIYLAKDTNQKKMKKKKKKNGQDNKVEEEEEEEKKKIKKSTHKKTNIYKKAYNINMIFTKLLILILFDTQLLKISLKYFNHMIVSIINQLLEEAFLLSQNNYDFMNESYNKNCKSNNTSTINYNKNILSYKRKKLRPSLHLYNIIKKCNINIEIYFCMICWNNILFCKESLFKDTINYFFKQVLPKSYMACNYFKMVIIKYQKYNKEKKNENSLRYDKDILYYNYCIKILLICYYLSKNNIMDNRYMDLLTHMLQFQDPLFESLIYKIYLNYYKIGDTPKYANNQNNQNIQYNQN…	0.907	0.049	1	6	6	6	8096	969.4	7.81	0	6												0	0	100	Low	1	Phospho [S5996(98.6)]; Sulfo [S3893(75); Y3894(75); Y3896(75); Y3897(75)]; Acetyl [K2233(98.9); K6842(99.9)]; Methyl [K3616(100)]	FALSE	Low	Master Protein
PF3D7_1149000	PF3D7_1149000.1	antigen 332, DBL-like protein	MSNINNKDSSTEWNCKEDVGCVPPRRQNLNMERLDNENEDSVPDFMKKTFYLAAAGEGKKLREKHDESCDEFCDAWNRSLADYKDIFQGKDMWNDGKYGEAKNHIKNAFGDMNNRKTMLNEIEKGIKDETFSRENGLDVCKSQCEERSRDDTEDQFLRFFAEWEEEFCDGLNKHEEQLKSCTKDINCDIKCSNFKDWLETKKDEYDIQSRVFEKKYANDNKSKHLNYLKEGMNKCKVKNPEMVFKSGFANVAECRNLNVEGAGNKNSNNLKDLDSNSDKDGIVSESYKATKKNGESIMDRIPKSFNKLFGYFSGSQEEEQKENDVSHRNNYDNILVDKFHRSSLLDKLDDRMFFDELNRDNIMEEVLSKIPEPIIREAPKYVPKKPVPPQHIPRGDNVP…	0.226	0	2	6	6	6	6093	688.9	3.89	0	6			protein binding;receptor activity	Pf02463, Pf03011, Pf03344, Pf05424	811038	PF3D7_1149000	PF11_0506	11				0	0	100	Low	1	Phospho [T49(98.1)]	FALSE	Low	Master Protein
PfDd2_120012900	PfDd2_120012900-t41_1	conserved Plasmodium protein, unknown function	MKGSLKRIKEKLKSTKKKGYYITFYDRIKQINEKEKLEDYNSLHDNNYEDYLKSFNKNDNQNNTEELKRTNFYRALNEYPKDCYNKDFRRCCNELLIYSKNLMVILLNKDKIFSIIFKYIEHSKVKNDEQYFYKLLVILIKDLKDESRKYLEAILKILYNKINLNNLDLLEEIFNSYANIFRLMNKTIIKNIDKYLKLALPLLSHRNNIIKIFIADSFSYLLKKLSLHDLILCFNKIFSFFNYIPKSKLNHYAETVSLLLLEALKVYNKNISKKKILPFLKYLICSIFLRQSYYCNETEAMYDYINIVPMNFVEKCISNFFRDFYNFIKDDETSYEFIELFLTFLLKNYSLLYNKYYNKVITLSYHNNNNNIDNDMDNLLNFKSVQSQLICHEIYTKCY…	0.207	0	2	6	7	6	4543	541.6	8.98	0	6												0	0	100	Low	1	Methyl [K2837(100); K2843(100)]; Sulfo [S2124(100)]; Acetyl [K3674(100)]	FALSE	Low	Master Protein
PfDd2_010005300	PfDd2_010005300-t41_1	erythrocyte membrane protein 1, PfEMP1	MAPSTTYSSAKELLDKIGQKVYKEKVEKDADAEKYKEALKGKLQEAKGMGERAGSNDPCDFNYTKELIGDASGERNPCGNGKNAKNENVKRFSDTLGGQCTNEKIEGNKYNRRTRKDCGACAPYRRLHLCHHNLESIPTNNYNSSNARHKLLAEVCMAAKYEGDLINTHYTKHEKTNEGTASQLCTVLARSFADIGDIVRGRDIFRGNDEEKKQREKLDKKLKEIFKEIYEELKNGKTNSALQARYTNDGPEFFKLREDWWNNNRIMVWRAITCGVKGNKYFRPTCNGGTSSTNTQCRCVIGGVPTYFDYVPQYLRWFEEWAEDFCRLRKHKLKDAIQKCRYPKGKDKYCDLNRYDCEKTIRGDHDFVQDEDCKDCQYSCAHFVNWIDNQKLEFLKQRE…	0.221	0	3	6	6	4	2209	249.5	5.49	0	6												0	1	100	Low	1	Methyl [K40(98.4); K65(100); K160(94.9); K889(98.4)]; Acetyl [K42(98.4); K891(98.4)]; Phospho [T64(98.1)]; Sulfo [S500(100)]	FALSE	Low	Master Protein
PF3D7_1454400	PF3D7_1454400.1	aminopeptidase P	MQLNFLLFVFIFLMVFHLNIFNKGKRQNLVSAYLNHFKKSYFSGVTSGSDCVNKSEVSSDNNNNNNNNNNKIAHNFFSKKYQRNFENNNLSENQENNKNIIYSGSNIFKNIYNTEMMSNNNTVDVNMMDNNPAARLEELRTIMKKNKIDVYILINSDEHNSEIINEKDKKIVKITNYSGADGILIVTKDKPILYVNALYELQAMNELDQNLFTLRISRIDNRDEIFETISSLEFNTIAFDGKNTSVVFYEKLRKALLNAYPKKKIVEKIIYNNNFDDVNKKDDENVLNFLVLEKSLVEIKDYPVNNKTLYIHDRKYNGACAGEKIDKLKQSLMYDIKNVDNLLLSELDEIAYLLNLRGYDYQYSPLFYSYLLFQFDREEQDFSKIVFFTTVKNLPADVK…	0.198	0	13	6	6	6	777	90.1	6.81	0	6	metabolic process		catalytic activity;metal ion binding	Pf00557, Pf01321		PF3D7_1454400		14				0	0	100	Low	1	Sulfo [Y260(100)]; Acetyl [K54(100); K71(100); K470(97.4); K508(99)]	FALSE	Low	Master Protein
PF3D7_0304800	PF3D7_0304800.1	conserved Plasmodium membrane protein, unknown function	MISFETFLLLNGETLKCYSFFEHVLTYYISKKLINIFYGKYGKYYNIEICSCEELSVENLFYSKSINFGDSTEKKKKGDKDIWDFFSQIILRKREKKKKNIKTSANYKKKQNYINDEYNTTDRKSNHFNICKNDKYVKNHITHNICKNYNCHENMLYYQEYKELYNAPEVIWNYYLLKILYFLYHIHLKRIKKKKKKKCKYDKEKTFCSFCTYIISLLHYENNIIKNKDKLLFLFLFFFYFTNWNLNNLINKKYRYKKLLYHDVYYHHYNNIKKKKKKHINIKYCKDLYEEAIITHFYKLKYLDIQKLYNNHFFHIHIYREKKKKPILIICKKSLYFFNHIYLNYLRIYNYSNPISFNTEKKKIIKSNYQIKCINSFKELKMFNIKDYTLLYIILKYYD…	0.153	0	7	6	6	6	1446	179.1	9.72	0	6		membrane			814366	PF3D7_0304800	PFC0220w	3				0	0	100	Low	1	Methyl [K463(95.7)]; Acetyl [K31(100); K32(100); K454(95.7); K538(98.5)]; Sulfo [Y38(99.9)]	FALSE	Low	Master Protein
PfDd2_070016000	PfDd2_070016000-t41_1	erythrocyte membrane protein 1, PfEMP1	MVELAKMGPKEAAGGDDIEDESAKHMFDRIGKDVYDKVKEEAKERGKGLQGRLSEAKFEKNESDPQTPEDPCDLDHKYHTNVTTNVINPCADRSDVRFSDEYGGQCTHNRIKDSQQGDNKGACAPYRRLHVCDQNLEQIEPIKITNTHNLLVDVCMAAKFEGQSITQDYPKYQATYGDSPSQICTMLARSFADIGDIVRGRDLYLGNPQEIKQRQQLENNLKTIFGKIYEKLNGAEARYGNDPEFFKLREDWWTANRETVWKAITCNAWGNTYFHATCNRGERTKGYCRCNDDQVPTYFDYVPQYLRWFEEWAEDFCRKKNKKIKDVKRNCRGKDKEDKDRYCSRNGYDCEKTKRAIGKLRYGKQCISCLYACNPYVDWINNQKEQFDKQKKKYDEEIK…	0.168	0	4	6	6	6	3059	347.7	5.85	0	6												0	0	100	Low	1	Methyl [K1243(99.3); K2215(99.2)]; Acetyl [K1423(94.4); K1687(76.8); K1757(94.9); K1998(99.1)]; Sulfo [S1685(76.8)]	FALSE	Low	Master Protein
PF3D7_0801700	PF3D7_0801700.1	sentrin-specific protease 2, putative	MKSSNNKECRFKDIHNKKSSKYLDKKNIKQDQGANNLCEILSSDDNNEECNNKINDNFIIVELISYLCGNSKIISFYPSTNIKNSDQNKYLYHFYKKKKVKLYLCLNKKNDEIFIYQVQCKYTKKKKKKNDSDADDNNINNNKTKSKDNHCINNNVGHSLDIAVNNNERNVKIKMENNLERNIENYMEDHIKKKINKHENEHIYHSYNYPQSITIDEYLSSSSSKDIKTNHNIEKKQGNIEDNYHNYNYKKKIFIKKLFDSINCSYDLSNIEYTKLQTTDDKTLNSLKLILQQKINKTQNTIKTEQQTYEQKSDINHDSNSGHQQINNFIVNTNNTDTQYSLKNNFNKNYLTCSENNKDKNICKDEEKKFSNDNKTDDNEMKTLFLYFNEPSNIYMNQF…	0.162	0	5	6	6	6	1784	210.8	6.62	0	6	metabolic process		catalytic activity	Pf02902	2655355	PF3D7_0801700	MAL8P1.157	8				0	0	100	Low	1	Methyl [K1109(97.5); K1111(97.5); K1570(100)]; Phospho [S415(100); Y1646(100)]; Sulfo [S1011(96.4); T1115(100)]	FALSE	Low	Master Protein
PF3D7_0704000	PF3D7_0704000.1	conserved Plasmodium membrane protein, unknown function	MSEKNEKKFDKILESIRYHENENILLENLNSLEKNLSREDKTVIIKVIDIFLDVNNYSYDGNFLYDYNKLNKRKDIILIEKKKKSDICDQFKVYIRNKNVENINEEDSYYIKLRKQNLCSYNKSRINCKRVLFEYICKHVLNKSIHINFLVDKIYADFMMKQNKDISQNDKISNMKNNNNNYDNYDNTYRGGDVSNSDIYKKHIICNEDLINILINTIFQLFYENISNNDDIYMNNNNNNNNNNWDPNNLSGSQNNIHKSYLLYSKDKNSVEENKNMNNFTETKYEHVFYLNLLKKIIIMNKCFVKNVFSIFLKNMENIKFKNIKQKEAITKETLIIFKEIIIYVNEYEISTIYNIFLNNNAVRKNKYLYNYIIILSFVNLRHIYNIYNLEVCIDFLLN…	0.164	0	3	6	6	6	3268	393.2	7.52	0	6	metabolic process;response to stimulus	membrane			2655036	PF3D7_0704000	MAL7P1.16	7				0	0	100	Low	1	Methyl [K1864(95.1)]; Acetyl [K1952(100); K2938(100)]	FALSE	Low	Master Protein
PF3D7_1126800	PF3D7_1126800.1	alternative splicing factor SR-MG, putative	MVDSGCSILIRNLNYDTSPDKVRKIFENVGKVKDVYLPLDHYTRKPRGFGFVEYFESKYAKEAINILNHSRIDGNEIRIIIAQNRRKSPDTMKFYHNEYLYNYRHKDNRKYNNCKNYKRKYSKYYRTDERDRSRYKRRSTSSSLHKYKKRKKKKNYSKYSTSTGSHSLTPLSTYSSTTSSIYKRSDDSEYYTKRRKKKKQKRTNKEKRIKKERSITYTNSYSSYREDKKEQDENKQENYNKHVNTNKHRDQNNEQDDIINKENISNKQLKHKNDDDNKKKRQKRYNTPGIHSDNSTSQRSSNKYINNKLESMENKTKRNKNFKNINNNNNNKKDNSNSNKSNNSNKSNKSNKSNSNSYSNNDESNRKSLSCDMCSVQNESIRKKEENKKYTHSHDIMTP…	0.094	0	7	6	6	6	914	108.9	9.77	0	6			RNA binding	Pf00076, Pf13893, Pf14259	810826	PF3D7_1126800	PF11_0279	11		mRNA Splicing; Processing of Capped Intron-Containing Pre-mRNA; Metabolism of RNA; mRNA Splicing - Minor Pathway		4	0	100	Low	1	Phospho [Y893(99.4)]; Methyl [K340(97.8); K789(100); K794(100); K892(100); K898(100)]; Sulfo [S791(98.4)]	FALSE	Low	Master Protein
PF3D7_0800200	PF3D7_0800200.1	erythrocyte membrane protein 1, PfEMP1	MGSQGSKPVDTSDVKNESHNSARNVFENIAEIIYNRVKEDAEKRGKSLKGDYKRAKFHQPLLEAAKYVWYAPSNPCNFDFRFDTNAPDKGSYDRDPCHLRDTNRFSDKGDAICTNNKINCNNGGCGACAPYRRIQLCDYNLEYINEYNINSTHDLLGNLLVMAKREGDSIVNSHGHTGKGIYKSGICTSLARSFADIGDIIRGKDLFLGHNHKKKPLLDNLEKIFNRFQKIYEDINNLPIDDIREYWWALNRNDVWEALTCSAPYYADYFKKKSGNTYNFTTEGYCGRNEGAPPTNLDYVPQFLRWFDEWAEEFCRIKNIKIGNIKKSCTGESNNKHCSREGYDCNKTNLRLNEIFMDLECPRCADDCKSYETWVENKKKEFNKQKEKYKEEINESKPG…	0.127	0	3	6	7	6	2858	330.5	7.5	0	6	regulation of biological process;response to stimulus		protein binding;receptor activity	Pf03011, Pf05424, Pf15445, Pf15447	2655302	PF3D7_0800200	VAR	8	Malaria			1	0	100	Low	1	Phospho [Y2486(100); T2490(100); S2493(100)]; Sulfo [Y1504(98.1); T1510(98.1)]; Methyl [K978(100); K983(100); K984(100)]; Acetyl [K1527(100); K1530(100); K1662(99.5)]	FALSE	Low	Master Protein
PfDd2_140032900	PfDd2_140032900-t41_1	protein kinase, putative	MDNDNNKRKKTKKKKVRNVNNKNSNENKKKGIQENQDEQNYTEQYADQIEEILALHNIFFPMYVDNPGHVKKSDLPKDLMKRNEYIKNSKDLSENIIVDINDEINKNTCLTFSMFLNIDNIMEKYKVTFMYEKIYPYSYPNVVIHMNTKLNEEQKNDVTLNIRKICAKNYGRITLFEICLFINEYLNKIFNNDFQNLWEEMNYRIDDTSFKKDRDNEIYNDLHNEIEDGRKLDNYKNVQNDNNDDDYKKNNEHMNNQSDGIYEHMKNHQCDQKGYYDNGACLNDQIESKKKKTQILYEHGIQYDEIEINNKNKHIDNYIKDTYNFHSQPYNKKGYYNNEYLKEMYLSKNNDNETINDEKNLDHNSTNTLENYNYLQNNIINEQKYFLNTYNFNSISGFS…	0.121	0	3	6	6	6	2356	282.5	8.31	0	6												0	0	100	Low	1	Methyl [K2271(100)]; Acetyl [K1089(100); K2055(100); K2065(100)]; Phospho [T2269(99.2)]	FALSE	Low	Master Protein
PfDd2_070017200	PfDd2_070017200-t41_1	mitochondrial ribosomal protein S5 precursor, putative	MMKILMFKKRVHCKFQMWNFRNIHNSHLNKTLKNRYNDEKMRDKYLDNIYNNEINVNTINQNIKHKKIDYLRQLIYDEADGNDYFLSDNILEEIQKKKKNNNVNMKNEEKKQDDNFKNANNNIDNENTKEEMCESKYKQAIRIYNLLKLNDKTNVFDEDVFMNIDSKMNHDLYEFSQKYILNKDIIEGTSTSSLGINKSGIIQNNDDNNNNINSNDNNNNNININSSSSSNNNKRNYYFESSEEMKRDDYNLQDNVQNDQTNNDINDDKNVNVNNSFNDNLINNISEECNYDKNKNCNNNFMNITNMNLPIFNPNSFCLAVENLTNEICEDLIFLFGDILEEKEIPKKGECDRLYKFVTSLSNFFCLEKNEEDVERWINDVYEKVKKNLPSNLSNLNNK…	0.182	0.087	10	6	6	6	917	109.3	8.63	0	6												0	0	100	Low	1	Methyl [K198(100)]; Acetyl [K96(100); K689(100); K849(100); K891(98.3)]	FALSE	Low	Master Protein
PF3D7_1014900	PF3D7_1014900.1	protein KIC8	MMFFNLNKDSNKNDDFSLESTSNNFGSKEMNIIPDVINRDTKGILNDHLVTRGDKIGEENHMNKNYCFSDSPSNGIDEKVKSLEMDYVLKSSINKVGSNSIVLSKDEEEVFYGNNEDISVLNNNNNNNITKSHEETSVHNLSMKNDSNKIQNDKIGNMVQFNRSIVPISNDEYMKQNECHMNICKDDNINYEEKKDNYPINTISYNKNFNLDEINKNYNNEMNKKEPFHDDVIDKEKKNFEKFSFSKGFQKDALEADDKYQINKNEYDDCIPKYNDNIYKMVEQDAGNVHSNNRDQNSNEPMNENKQPIVRNKLLDELNYSNKKSHSSLFDDKEKMIDISLIADRAKKNIFPEMISHSNNIHTNFEMTSTKHEMNSDYITKEEDDKYTFHTLKERIEDN…	0.124	0	4	6	6	6	2279	267.8	7.83	0	6					810304	PF3D7_1014900	PF10_0146	10				0	0	100	Low	1		FALSE	Low	Master Protein
PF3D7_0310200	PF3D7_0310200.1	phd finger protein, putative	MDGDISRKSYVEILKYYSKDENKLGGHNFGKNKKKDLNKYDIYYKDYLYDYYKECNNNINNNSSSYYNKFNTEYTDCLKTDNSFFMTTLSNLKKDNDDNDVDCINKGGSYSSNNNNNNFCLNVEMLFSFLFCKKKNYFYNIKNKYFNEKFYQTNNNIKKKRKKKKKKKKKKEKKNVHEDKQIYDEYDDEEENKNKFLYNIKKYQKKKKYYINKEYYYVKNYYHDIKKNIKLDKQKNNNTCTICFINNNNKYIERCTLCFVHFHVYCYKTYCDDFNLNNFICDFCKYNIKHNHIYNENKYNQTIHKTNNNNYRYNCFIQKKKKNSYMNQDSLFSNYIDSSHENDYKKYSFAYPYNYNMNKQNDDENSKACQNMNSYDDDQHVCHLKRRIKNKHKWFCKKK…	0.12	0	2	6	6	6	4550	533.8	8.13	0	6	metabolic process	membrane;mitochondrion	catalytic activity;metal ion binding	Pf13771, Pf13831, Pf13832	814417	PF3D7_0310200	PFC0425w	3				0	0	100	Low	1	Acetyl [K1458(98.7)]; Phospho [S1371(99.3); S1447(100); T1449(100); S1455(100)]; Methyl [K4237(100)]	FALSE	Low	Master Protein
PF3D7_0321900	PF3D7_0321900.1	cyclic amine resistance locus protein	MNRITLYDFIIDEIKGGTHYNRYYSDSDCSEEECKEDENVSKNINDNKEKNINDEYKYDFYKFLDHIFKANSIPDNALDHMLNVPFFFEKLMSFSFLLCLDNILYDITFMPIQVVRSICLLISLFFKNASRNIMNIFYNFKNYKFYKYAVNNYKDPKKKYKVRVIKNLNKLSYIKRKENDHMYESKYIKEKSLDESSILYKKLSRNLFSFHYLNGSRFSMNASHSDDIWVDTHLEKRININNNNNNEEEFNKSVEKQENDEHKNNICDNITCSMKKKNIGKYFLYNRKRKMSSYNKDLKSELLKYGHKYSVLKSREDVKLLRSKSIMLNCVNNNNDDDEEKGERKKYINNIKYLKNEIKLNYYFKYKGNMINDTYYSDNIYDMEKENWTKHKKNKKKIN…	0.12	0	6	6	7	6	1283	153.3	9.19	0	6	response to stimulus	membrane		Pf05346	9221783	PF3D7_0321900	PFC0970w	3				0	0	100	Low	1	Methyl [K608(97.6); K610(97.6); K1091(99.9)]; Acetyl [K141(100); K144(100); K613(95.3); K1088(99.6)]; Sulfo [S1093(99.9)]	FALSE	Low	Master Protein
PfDd2_090037400	PfDd2_090037400-t41_1	protein MAM3, putative	MQLWLLITCIVVCGILSSLFSGLSLGIMMLDTLQLNLLILVSEKNKKEINNAKNARKILPLRNNTNEILVTFITANVMVNSAFSLLLSEVTDGFTSFIISTLIITIFGEIIPQSICSKHGLAIGGFFAPLIYVLKFLLYLFAKPTSLLLDHFVGKNVLNTYDKKQLKALVDMHKSAANILHEDEAKILVSALELSQYKIVHIMTDIDYVFGIDYNSVINYDSIKRLLRSGFSRIPVINRNKAECIVGLIHIKDLINIWFGINKIIFDNRNKLIRNQNIKKNGKIQLFYKKSNTINKNQKDDSLNIDVQGGYYYMKKKSQKIRIANKIFTFNGQKLYSHKILNDKQNDISSSNKKQNHITLSQEYLNVKKKFISNYQGIYSNEIYNINNNNKENHNIIQT…	0.119	0	6	6	6	6	1260	145.7	9.41	0	6												0	0	100	Low	1	Methyl [K606(99); K815(78.7); K1051(100); K1057(100)]; Sulfo [T790(100); S1053(100); Y1055(100)]; Acetyl [K496(97.7); K600(100)]; Phospho [Y604(100)]	FALSE	Low	Master Protein
PF3D7_0619300	PF3D7_0619300.1	conserved Plasmodium protein, unknown function	MKSTNNVLATNEKSYNNVDFVKNKIKTYNLNNENKKNKNYLPIVKYKNTSEKTKNVDNCMTTKSLNNLKNKNDIIRTGKYANEKIKVSEQINVNEKIKVNENLKHLKNRIPLLKTNILRTNETNKSMNTFKYKSNIERKENGEEGDIIKDLNIYNDANKCMEKNNSPKNEIEKNKIEKLTNINNITNDINNNIILEELSNRNKEKTIYINNGPMKKDTKCISQIKRTSININNKDYTCNISKPLIRRSITFMNTGKNIHLNKSTSSINNNENVLNNKKINDRMYIQNKAYIPQNSLIKNKIESSNKINNINTMNTMSSINNNNNNNNNRNSIMLVKDINNNNIKSLTKDKYNKIITPISPVGINKKQTYKVSNIIENTISPILIPNYKKIKILKPTKII…	0.119	0	3	6	6	6	3618	433.4	9.48	0	6					3885941	PF3D7_0619300	PFF0935c	6				0	0	100	Low	1	Phospho [T206(100); Y208(100)]; Sulfo [S1559(100); S1562(100)]; Acetyl [K1000(99.6)]	FALSE	Low	Master Protein
PF3D7_1107300	PF3D7_1107300.1	polyadenylate-binding protein-interacting protein 1, putative	MQSDIIVNQDLKEYSNMMKGIHHVKSCVSSLGVETNMKNEYNEKVVERNDYNNNIEDETYDNNNININNNNNNNDNNDNKDELLNSSNDLINEKKNKKNKKNSYDDSILCNNRGSINDENLDIPNNCDTSHNNNNNSIHGDNNVFEKRNNSQDVHSSSILKNSEDLILNKSSNNSNNENVYSNEDMYSYKENLCEQQNNDETNNMFPSKINMDNCNINNNYSNNNSSSNSSRSYNESKKSSKDENNNNDNDNRDNNNNNNNNNNNNGNNANNGNNGNNGNNNNNNNNGNNGNNGNNNNEGNDNNDDNKNNDENKNNNKEVSDDKDKDEHDEKGSNENKNLSHNNNNNNNNNGSSSNNNNNLNGDNKKNEGNKKNETSSIKSLHKSSVLSSLNADAPEFV…	0.114	0	3	6	6	6	3334	381.6	7.05	0	6			protein binding;RNA binding	Pf02854	810637	PF3D7_1107300	PF11_0086	11				0	0	100	Low	1	Acetyl [K1400(100); K2748(100); K2749(100)]; Methyl [K2156(100); K2159(100)]; Phospho [T2160(100); T2735(100); Y2743(100)]	FALSE	Low	Master Protein
PF3D7_1467900	PF3D7_1467900.1	rab GTPase activator, putative	MKKIYRQTKTDEIFQSQKNKYHHLINKNHIYNNIYLNLDVYEKWRNLTIDKDENKHWNEKSLNMVLSADANLMDKEVKNLLRRGISDSLKHLIWLRSNDVNYFVINFPHFYETTIYNTFGEKVPTNLSNDCPTFCGGILGLQEDIMCVQTKIEELEIENNDNCGHFNINDSTSNILQLLFNHPNDNEKNSDKYLLPEHNFWLEPKTLSTPNFAFTNKKKKKKFLYIENVKNKFLKSKKIDQYLRVASDSVLPYSNNFILKNISNKISKYKSNKNMDKKGFFGNIHTNINIFNNNNSNMENNDDKKKEENNSTNNKVVNKENTIKLSNCSESEKNILIKDDIIIFHNTNEDNVNVNEEEDDDEEEDDNINGNNNYENDGDTKMNTYYRNNTEHNIHISNR…	0.111	0	5	6	6	6	1656	195.9	6.93	0	6				Pf00566, Pf07534	812229	PF3D7_1467900	PF14_0647	14				0	0	100	Low	1	Methyl [K749(100); K750(100); K758(100); K794(99.1)]; Phospho [T538(90.6)]; Acetyl [K222(98.5); K987(100)]; Sulfo [T717(100); S721(100)]	FALSE	Low	Master Protein
PfDd2_060008700	PfDd2_060008700-t41_1	conserved Plasmodium protein, unknown function	MKSFLFKNFNKYDQEYKNKYKYLDIGKDCYKNKSLFLQLRNHISIYKKLKVEIGNVHKNKVFYNIYRNNFCRSKNIIKADYIYNKKRVLFSSYKKLYNRNITKLIRVCQKSEHIKKKNILLLEGKYRENRIFDLIDYELKDNRTNQCNCAINNKDKCKGKCKCVSESKLMNESKIKNNNIINNYYINSDSIPYNKCAGENICSVNIKKHYINNYYHIFYYNPYKMRTIRFSNFAQAAISLKKDTCIKFSKLNLSDLLLFINKNLLEDDIDLKTWNNLFVHIDKLISKKTKNEEQKVEISLFFDGLTNYECYVLIDNLKDIEECVKNNICDSIFLECFVNSLKNRDITFWHERKRHEHCGKEDDVKILEKCNNNNNNEKKKKKTNGDGYDDDRHSMIKKE…	0.107	0	6	6	6	6	2014	240.2	8.98	0	6												0	0	100	Low	1	Phospho [T1971(96.1)]; Acetyl [K818(100); K821(100); K1742(100)]	FALSE	Low	Master Protein
PfDd2_140060000	PfDd2_140060000-t41_1	ferlin, putative	MRSISVGFTIYEAQNLEVDDKNLLDPLVVVRCCNNEYITKKKKKKYNAVNWEESHIWDRIILSEIEWNVSKIEFEVQSANILWRNDIIGVISFELKLIKNKRNHQIQGIYPILCKNGTEIRGQLRLKVMVCDENDYISNNNIFNDLTENNNENRIEDNEEIYNDLTKAVVEENLVTLRDEKSRFYYLYVNIHKIEDIYTDISKKEYRDLYITCDFNGCHLKSSQARNCINYTFNECFKIPIATPILDDSIILKIWDWNYLSNDELIAIGVLSFNQIKNECLNPTWLNLYGFHKKEFDLEKITNNYTNKNNSNNYYDICNDYNLLLEGNFYLGRICISSYVERINNFDNLNIAITQSCLAYDDPLYIPITLLCDVYLVTGILSKNIYVELTCGPHRKKTQ…	0.105	0	5	6	7	6	1913	225.7	7.93	0	6												0	0	100	Low	1	Methyl [K1455(97.5)]; Acetyl [K1559(99.7)]	FALSE	Low	Master Protein
PF3D7_0802500	PF3D7_0802500.1	inositol 5-phosphatase, putative	MYARSLTCFRVYKIYSNKDGIFVIGINKKENVYQVTELKRRSKEIEIVDHFKLYMKRDYCNYIIRKRLEYICKCEGIFGCIRFLNYPYLYVLIKKEKVGILFDEHKIYNVKNILLIPFVEDIFDNYNEENELIDLFYNNTNHKYIYFSYTYNLTYSVQENYFIQKNYLKGGNVKYKNNPYMWNSYHSKYFIKQNIFLCLSIINGYFIQSKFLCSGKIIDISLVGRRSNKYAGTRFRKRGLNSYGYSANDVESEIILFEKNNSHVILSYTQLRGSVPIFWNQQVNYKILKKPQINFLKTDINYSCTQKHFQRLYEKYGYPITVVNLLSKKKYSDEQKLSYHYKESIDRLNKYIPKKIHIIYKHVDLRKAYKIGIKYTQYILKMLYNFSLHTIGFFYMNNK…	0.957	0.074	5	6	6	6	1419	173	9.67	0	6	metabolic process	membrane	catalytic activity	Pf02383	2655398	PF3D7_0802500	MAL8P1.151	8				0	0	100	Low	1	Methyl [K1104(100)]	FALSE	Low	Master Protein
PF3D7_1011800	PF3D7_1011800.1	PRE-binding protein	MGRKATTSSILEEKPVNKNSGVVNNMKDALMNDKKQGGSKLNEKKGSKVTELTSNAHMNGSIQKKKEENELENNKKLNHKNNLEENCVIKSKEVVKGGDQKNEGQAKKKNNNNNNNNKKKGTKENDMDKINQSGNTNDDKKKANKNNTTEGNEKNKGSNNKKYVGNKDENMKVELMDVTKNNNSTNTGINNSSNNNNNNKKKNNNNNNNNNNNNNKNKNNNNNNNIISNNNNNNNNNSDVKKDWKKEIKLKEDERKKSENDLKKKFVKLNKADNYKNINDKKEAEIKKKIEIENFISTINSTISRFNGQTTRPINMKLSSADMENKCKDAKSKKKKINPKNLEEIEEANTYINYLEEQLSITKNYENFKNFQNRLISLRKICEEKLKENLKSMNETKIQ…	0.105	0	7	6	7	6	1139	131.5	9.16	0	6	regulation of biological process	membrane;nucleus	DNA binding;RNA binding	Pf00013, Pf07650, Pf13014, Pf13083, Pf14611	810273	PF3D7_1011800	PF10_0115	10				0	0	100	Low	1	Phospho [Y684(98.2); T714(98.1); S980(88.4); S981(88.4)]; Acetyl [K4(98.9); K92(100); K96(100); K691(99.9)]; Methyl [K893(100); K894(100)]; Sulfo [T6(95.5)]	FALSE	Low	Master Protein
PF3D7_0812500	PF3D7_0812500.1	RNA-binding protein, putative	MFFNFSRKKKSEERLEEERSNTCEETEQVEETSNNKRGRKQKEKDEKAKSVEDNLDEEYDVGKNKTQEKKKRKYTRKTGATATTNNTTTTTKRGRKSKKEKDEEIEENEKKNEVKDENVNNIGKSDDNEEKDNKENKDENYEMKITEELKDKDAKASALTLEILGDIPDADMKPPENILFVCKLNPVTEEEDLKIIFSRFGNIKSCKIIKDKVTNNSLQYGFIEFEKKEDCLNAYFEMDNVVIDDRRIHVDFCQSLSKYKNEYLKDNMNNDNVNNKKQKWDEATCKKEENNEDNIRVFKYESDHNTKEPNNDRNKKKDSKEDLENLKYKKYDNDNKRNYFSKYKYDKDYNYNNNDKKFSHHYYRNNSYKYKNSHNHNFMYSKNQYYRKNLNYYDNKNKY…	0.103	0	7	6	6	6	958	117	9.17	0	6	metabolic process		catalytic activity;RNA binding	Pf00076, Pf13893, Pf14259	2655285	PF3D7_0812500	PF08_0086	8				0	0	100	Low	1	Methyl [K682(99.6); K692(100)]; Acetyl [K371(94.7); K741(96.4)]	FALSE	Low	Master Protein
PfDd2_010017200	PfDd2_010017200-t41_1	DBL containing protein, unknown function	MRYYIESLEGNKNTWIAHKNILKIGINKRTDERSNTSYDIIRYNNDYFWKWIRVLNYEIKNELWNNPSYLILHKYLTYENKSNIHDISKNGLTEITRMNKTSKGSEGTNYRIKRTTKEVEGRHNIIDINLIKNKNYYIWRELQKNVLEYMLKYNSDKKNYFHMSFEWNTIINSFLEDELKIKIKEKDRKIEEILKKGDLPYIHLNIDIDKFIKEKLKDKTKNNIKEELLKKKIVQNGICDIFTIDKSLVPVRRQTLNTDNILPKLKDIYNKYKKNHKKKNITKTLREKIMKDLETVISEKIYINDEVKNIEHITTFDDYKNYCKDLYRNMNDLKDIFFTNDIVEDGKTKEIQCIIKSIREIVGIDYFNNYMERIKIKKMEELKEYEKINLLNGLKEIDE…	0.103	0	3	6	6	3	2930	350.4	5.54	0	6												0	2	100	Low	1	Methyl [K383(99.7); K2488(98.8)]; Acetyl [K1581(100)]	FALSE	Low	Master Protein
PfDd2_140027000	PfDd2_140027000-t41_1	conserved Plasmodium protein, unknown function	MNCFSDEKISLASNSSFDYNKVDEENIRRELGSITKDYDYNNVNIDTILNYLNYYKKNITNINILCSIKDITICFIKNIQDDIRTFMENDTSNFLNYYLKGFILQNFNVLGSYKYNMYLNNYINIDIGIEYNILNIQEAEHCNYQNFYIYHNKYINILKSFFYNKNFAQYIKEANIHYNLDLSIGVRPFINLYKSILVINISKQNKYIGSIHLILYPSNELSHSLYNVYHELCTSRLKKNSNDKRNVNNKDNIYNKDNIYNKDNIYNDDNIYNNDKRNVNNKDNIYNDDNIYNKDNIHNNNHGDLYNKELKNKSNGKNSTKNFKENLNKNEKEDKNIAQHTILLNFLSTEIFIVPCNNIINECIKKYKNIRNAVKLLKLWCINKKLLYTLPTYENNKYI…	0.095	0	7	6	6	6	1646	197.1	8.13	0	6												0	0	100	Low	1	Phospho [S314(93.7); S1257(98.8); T1645(97.2)]; Acetyl [K313(95.2); K659(98.4); K805(100); K815(100); K820(100); K1261(98.8)]; Methyl [K643(98.9)]	FALSE	Low	Master Protein
PF3D7_1449400	PF3D7_1449400.1	crossover junction endonuclease MUS81, putative	MDRNCNYMNKIINSKNRRHYSMHPENAIFFDYFINLKKKAIAQGYNNLVISFKKIISSITKYPLPIKNSLDAYKLKGVGKRFSNYFEKALSQSKVDKKIQNLKEDFISSKSEFRINIHINKVINSADKFLKDFDKEIYNIRVLGELSDDNILNNIREIENDNLCNVNSKNLNQCTLVSSNKLNESYSNGKSLSLCTNNIEKVTSLNNNKKKKCIDMNDTEKSIITYLYKYGHLYNEHALSKEEIISGVLKYYERSIVVNYKTLRRLINREFIEKTESVENRICNNIKSSKIKTKLKVINKIRLTKKGKDFLDNEKDYILDCSLINTENIYQLNNTKEEESMLHTENVKNMISQYSFNTDNELKEEDNNMSSKKKIDSPSYMKKNLRCSDTEEKCFELSE…	0.095	0	5	6	6	6	1271	150	8.5	0	6	metabolic process;regulation of biological process;response to stimulus	nucleus	catalytic activity;DNA binding	Pf02732	812052	PF3D7_1449400	PF14_0470	14				0	0	100	Low	1	Methyl [K662(100); K705(100); K707(100)]; Phospho [Y716(99)]; Sulfo [S663(99.1)]	FALSE	Low	Master Protein
PF3D7_1205800	PF3D7_1205800.1	high mobility group protein B3, putative	MDGAIELLPNVKNDHFLENKNLINEYNKLYMHRYYHINNHTTNNDNIYNDIICNNNYNISNIHTCNSNISNHTVLGCTSQRKSFNKYKFLLNLSKTLLSKKYLSINSSTRFEKKNVKNKDFKNKNSKNTIIKEKAKSYMLSLLNKKICNHLYEENKIKQSNEEKVKGPTENYDPIYNLKINNKNEDQEINEQNKSVLNTNKDAHKYVNHVNGKYLNNYNVSESMGDNTIILGVYNNTKDIKNYELKDKTKNESINFDMRNIQLCNADIEEGERVTDRNNTNDTNSNYSKKNEDIEDHKNDNNNDDNEDDNNDDGNYDDGNYDDGNYDDGNNNDGNNDDGNNNDGNNDDDNNDDGNNDDDNNDDDNNDDDNNDDDNNDDDNNDDGNNDDDNNDDDDNNNN…	0.101	0	4	6	9	6	2284	266.9	6.68	4.92	6	metabolic process;regulation of biological process	nucleus	DNA binding	Pf00505	811111	PF3D7_1205800	PFL0290w	12				0	0	100	Low	1	Acetyl [K113(99.9); K873(100)]; Phospho [T508(95.9); T758(100); T776(100)]; Methyl [K509(97.3)]	FALSE	Low	Master Protein
PF3D7_1147200	PF3D7_1147200.1	tubulin--tyrosine ligase, putative	MNPYKNSNESKILYPPIYTLNAKKSYEESNSFNVLNASMKKYLDKNKKDTINEGEQNGDIFHFNVDNKFLWNLDKPININMNSEKYYVENNLIRCNNKNDINLINNRNDELNLNYVPCNSFINTPNNCLNKYTNNNVNEKKDILKNMKEPFFYFSKENKIKEDKNIISKSYVVHNLSHINNYVNPNNSTTFCNYDNVENKKTRGRSSSYVKNIGMYVHNNFHSKEEQNNTAAYFLKKSNIKDDHMNSTNIKVISNDNNINKYNYDDNIQYLFRNNLQKMLYAKNINNSKKNDKKMYSSIIYIKNQDTQKNNKKCNNIPVIDPTDINMNEKQNDILKINKKNICNVVENNMTKNIIYEQNKTSEIKNCNVNRIMCLKHNNEKLKYPFGKVDLKKNDHENY…	1	0.011	3	6	6	6	2755	325.1	9.19	0	6	metabolic process		catalytic activity	Pf03133, Pf14398	811024	PF3D7_1147200	PF11_0481	11				0	0	100	Low	1	Acetyl [K309(95); K447(96.8); K456(100)]; Phospho [T446(96.8)]; Methyl [K629(99)]	FALSE	Low	Master Protein
PF3D7_1405400	PF3D7_1405400.1	DNA mismatch repair protein, putative	MFFMWLYKYKVYIYVIFFVLVENTMSMKKNLMFTCFNKKKFIYVKKNVLFLNNKYISNLVYTKEDDIYKINEISNVIGRNRKKKNIIINNDEDNDNIDSKNNELGDNIISSNRYMNNVFFTNNKNTSLEVRNNNNEDGGDDNNNNNNNNNNNILDVSYNHDKYNLCDNELQLYKNKCKIPLYWIKKLDNLKNMNAINCIEYLKDDNLLYFDNYKNKGLLKFLNDEKRKYNNCIILSRVGDFYETYGLDSIFLIEFLNIKKMNNRLSCGFIKSSINKALNILTNNNLNVCIYEEINEKSLKMKKRYLSQIVTPEFPIYLNNIQYYNKDEDILQNGNNNNNNSNNMNSYNNMDKCLDNGNMNALSFFSSYDLDDYFVIKEIVCIYIESKNIFSLSKINLSL…	0.096	0	7	6	6	6	1515	179.7	8.63	0	6	cell organization and biogenesis;metabolic process;response to stimulus		catalytic activity;DNA binding;nucleotide binding	Pf01624	811633	PF3D7_1405400	PF14_0051	14				0	0	100	Low	1	Methyl [K10(100); K1062(93.6)]; Acetyl [K949(95.9); K1057(94.7)]; Phospho [Y1042(100); S1060(95.7)]; Sulfo [S931(75); Y932(75); S936(75); Y946(75)]	FALSE	Low	Master Protein
PfDd2_130014100	PfDd2_130014100-t41_1	conserved Plasmodium protein, unknown function	MLERRNIYHKKGEGGHLNKRLVTKKKSKRKGRYTKTPLNMLERNNKNIKLLITDDISRLIYKNEIREKEVISSNDYYKKIIRSNNYVVRLHNLYNEFKLDDCLNYGLENLLKLKKNDYISKVEFLRIIGNIYFQIEKYKYSAITYMLLCNILNRIDYDEYKVELCYNAGVVFIKCFLQYNDINFYINAKNALHYSLIYNDKKNNICYNEHIYDNTLLILKHHFPNKFLSKINKKKKLSNLFKEYITTTDESLAHQSSTYLSDLSIDQLKKKKKKNQKKNFIHLNNQQDGDNISLTSSYFYKSVSSVEDSTSRCNNYCIDYGKGKTSDKMDNSLCNKQKRISEKTDTLKDKNSSFLIMETVPSKASNIYLNNFLSYDNNIERENNNNINNNDININNQHN…	0.08	0	1	6	6	6	6199	743	9.04	0	6												0	0	100	Low	1	Methyl [K1725(98.5); K4653(100)]; Sulfo [Y1722(100); Y2322(100); S2323(100)]; Phospho [Y1304(100)]	FALSE	Low	Master Protein
PF3D7_1227600	PF3D7_1227600.1	kinetochore protein SPC24, putative	MNPLYTKSKFKTTEFANNENKGVRFINKYKTNVNNTYSKNSETSQSTQLTHKNGIMKNSNIKNKGTINYSFKYPPKSNLKNNMKSNLKGDTKNISNTYPNKIAPFHLNKSGYNEYKNEEKKNDLMNTRRSIMVDNLRKPPLASSSNRLISQMKKDQLFNGKNGEDPNVNDDEPLTNKYKNKTHNNNSNNNKISSSNNKLHNNNSNSSNMKKSNIYYKPQDNNKNKFPNKSYNVSKIFYSNQYDKDCAMSSEQFGYTYSSPVKRKYDAMDNSRNMDDKDKNEMSYGKKKFVGRNYYLDKNMNDEEYSNCDKFGDMNMSYNVKDTTQRENNNDNRNDNRNDNRNDNRNDNRNDNRNDNRNDNRNDNRNDNRNDNWNDNWNDKCNDDNKISNNINNLKVNVN…	0.094	0	8	6	7	6	1115	131.5	8.53	0	6					811319	PF3D7_1227600	PFL1335w	12				0	0	100	Low	1	Methyl [K28(100); K30(100)]; Acetyl [K321(100); K704(100)]	FALSE	Low	Master Protein
PF3D7_0525500	PF3D7_0525500.1	WD repeat-containing protein, putative	MLSIYKRICCNNALRSICIINKFVICVSFGNIIKIINVRNINILADFVVSSSSHIYGFCYKKENNKKYGILIAHGVHKIYIYKLYINLTNEKCLLKLLKKYCTNKWILKTTFFLKKEDDMLFSNPMSSTYERHKNEKTHNIDKINNIENKDLQKIKNILIISLSNGSILLLDIYKGISSLKYKFIGIHLLYSSDIFIKHQKKCYNIYVVGGTPFNKILLWSFKINKKDITKYWCAQTNKNNNINNNKIIIPIKHFEELCGHRGIIFKVKFFKSTKYICSVSDDREGRVWYRMKNEEYIKKTNKRILEKKKNTYQMNEPSLYYYTCIKILTGHNARVWDIDMGKFKNKLFFFTCSEDSMCNVYSKNQNKFFKYSNNSSSTIRCILYHHYMQLIISGSDNG…	1.015	0.003	6	6	6	6	1863	220.8	8.95	0	6			protein binding			PF3D7_0525500		5				0	0	100	Low	1	Methyl [K1301(100)]; Acetyl [K1304(100); K1309(100)]; Phospho [Y101(100); T103(100); Y1008(95.5); Y1011(95.5)]	FALSE	Low	Master Protein
PfDd2_100045900	PfDd2_100045900-t41_1	erythrocyte membrane protein 1, PfEMP1	METEGISTKVNQLSARDVLENIGIKIYNQEIKKKNPYEQQLKGTLSRAQFVDALSRYINTIRYNEGTLCDFNYKFHTNITTDGGDGRHPCYGRQKNRFSESQEYGCSNVYIKGNENNSNGTACAPPRRRHICDQNLEFLDNDHTDDTDDLLGNVLVTAKYEGNYIVNDHPDKNSNGNKSGICTSLARSFADIGDIVRGRDMFKSNDNIEKGLRVVFKKIYEGFLDKGANVHYKEDKDENYYKLRNDWWTANRDQVWKAITCEAPKDANYFTKESDGRKLFTSQGYCGRNETDVPTNLDYVPQFLRWYDEWAEDFCRIRYHKLKRIKDACRNEKNGKYCSHNGYDCRQMSWKKNIESREHYCTGCFSACSIYNMWVDKQKKEFEKQKEKYKNEIETYASN…	0.083	0	3	6	6	6	3172	369.6	6.86	0	6												0	0	100	Low	1	Methyl [K112(98.9)]; Phospho [S968(100); Y970(100); T2552(92.9)]; Sulfo [S2780(100)]; Acetyl [K2777(100); K2779(100)]	FALSE	Low	Master Protein
PfDd2_120045300	PfDd2_120045300-t41_1	erythrocyte membrane protein 1, PfEMP1	MVTGSGGTKKGAKEVLDEFGQQVHKEVKTEAANYVGDLKGDLKKATNRSGETAGTLNPCSSDYTKHFDASGKRYPCTELSGKMFQNPFSDTLGGQCTDSKIKGNKYNRKTRKDCGACAPYRRLHLCDYNLETIETTSTTSDTLLAEVCMAAKHEGDSIKTHYPKYQTTYEGSGFTICTALARSFADIGDIIRGKDLYRGNDKEKDQRKQLDKKLKDIFKNIKKENNSKLTKLNDDQIREYWWALNRQDVWKALTCKADTGNAYFRATCSDSADGNSKSQANNKCTCNNGDVPTYFDYVPQFLRWFDEWAEDFCRLRKHKLQNAKEQCRGKNGKEKYCDLNRYDCTQTASGEKKFVEDDVCKDCQYSCSHFVNWIDNQKLEFLKQKEKYKSEITGGGGRK…	0.082	0	3	6	6	6	2721	308.1	6.04	0	6												0	0	100	Low	1	Acetyl [K164(97.9)]; Phospho [T3(100); T1949(99.4)]; Methyl [K9(100); K1962(100); K1963(100)]	FALSE	Low	Master Protein
PF3D7_1360500	PF3D7_1360500.1	guanylyl cyclase beta	MKTQTLSLMNINGKRKFLGTNNKIYRKVIINPTSEDDIQKFCRNYFRIYNFSLYNFIRRLISFDAILVYSLFLTVYIFSEINHGETKKYLFIDTAISLFFNIILLIVIESLFELKKLKDVKNANSQYYLRIVPKMSYFEKVMTKDIKVGNIIRIFQGDEFPADVVILYVKNNANAIVDSFKIDGLFRKSIKYAVDKYKIDKDYLKMLSEINGVIRCELPNKNIFCFQGNFKLDKHPRSLLLNYENFALQSSVLKGAEYIDAVVVYTGADTKKNLNIPQKIEENKTFCIKMNNIVYYLIFMYFVFVVLSIVIKTIFFHKKNSFQNSRDSFLSMLEDFVGLYILVLPIMMYSEKSLIYIIQSLRIENDLRMRNTDSEKPKVFNKNKNDSLGNVDLLATSRN…	0.127	0	3	6	6	6	3179	376.8	9.32	0	6	metabolic process;regulation of biological process;response to stimulus	membrane	catalytic activity	Pf00211	813865	PF3D7_1360500	gc-betA	13	Purine metabolism	Signaling by GPCR; Inactivation, recovery and regulation of the phototransduction cascade		6	0	100	Low	1	Methyl [K2935(96.4)]; Phospho [T2294(99); S2937(97.6)]; Sulfo [S2493(75); S2496(75); Y2501(75); S2504(75)]; Acetyl [K1826(100); K2611(100); K2943(97.6)]	FALSE	Low	Master Protein
PF3D7_0609700	PF3D7_0609700.1	protein KIC6	MEKKKKKNSFLLQSYFKKSLNSPHNNNNDNYNNNYTYDENSLVKLTNEYNITSDNGKKLFCRSPLGLVSYYRCTEGTAHILCDTSGCNRFGYIKNYDQSDRVWYYQFERDELIINKDQRGKQLKGNHCIKLSGKSSCYIEIESDSCLELLGGNYSMNEKSILIKKEIFKNLTNDNNEGFTFEMWIGINESFFDRKGEKQKKKKSKKKKIHVQSSEDENEDDEEYDSYINTNDNKKKCICLIQKGKSCEWNIFLVIDNEKEECFFVINFKDKKYRFDTFPIFHLKSILINKHYWINISIIFNLTIDLIYVILSGDDNYFLRVIKNSYLIFYNNFLYPTNFFIDNYKQLPLCIGIQPEDGDENNIIEEKGYHFSNDRGKKKDAKTFTGLEREKKKGYDNDY…	0.077	0	4	6	6	6	1901	225	6.89	0	6					3885877	PF3D7_0609700	PFF0480w	6				0	0	100	Low	1	Methyl [K641(99.3); K1483(99.2)]; Sulfo [S526(100); S531(100); S533(100)]; Acetyl [K542(86.1)]	FALSE	Low	Master Protein
PfDd2_140032800	PfDd2_140032800-t41_1	WD and tetratricopeptide repeats protein 1, putative	MKYNSHQNDNVYNDIIKLKYNKNYSNYIHQNVQSNKFFISRLKNTMTLNGHTSFVNRLKWNDDNHLLASCGSDRKVLIWNINSYNYKPKPKCIVNTNHVSSIFGVSFIDNDFVITGAMDKQVHVYNIHDDSYKVIHNCHLKTVRHIATIPKENKNIFWSSSDDGTVRQYDTREKHICVSPNCRNVIINLNRIGDQYYTQRNPEERLYHRMKFQSHYTKNTYELIRAMNEQKFCNVNVPIQARCIAVNPIFNNYIGVCSNDMLSRVYDRRMLGKFSLNEKMTLRSCIPSDTYYPKHLWNYIDEESDFRINYHLFYSTDLCWSNNGKYLGVTYNTEHVYLYDFLNKEEERSLNYNIIDNDTKFDYNKSFDILFPPYDNKDVYMYWNNKKNDRNRMKEYFDY…	0.078	0	3	6	6	6	2056	244.3	8.06	0	6												0	0	100	Low	1	Acetyl [K743(91.9); K1029(97.8); K1581(100); K1588(100)]; Phospho [T741(91.9)]; Sulfo [T1676(75); S1678(75); S1683(75); S1684(75)]; Methyl [K151(100)]	FALSE	Low	Master Protein
PF3D7_0728100	PF3D7_0728100.1	anaphase-promoting complex subunit 1, putative	MVYAVILKDQVDDHFLKRRKHSNHKRVRNNTNTYHQNNSWAYIPPNDDIEKKKIIKNEKREKPEKKKKERKKETANILGTNNKYSILNYFDLKKKDKKIENKKDDLINNDCKNKETNIFKDSFYHIKNDVNKSKDSIEKYNKVVLKYIKIITKGLINENIIKEKILKLLILLKHEDIYLKKFSKKIFSFEMKRKYGKDYGLMKKGEKKKRGNHNINIKEKIYINNIYNNIYNNICNNNNNNYCYNYITTITKYYINNIKNNIYEYKVTYCKKNNLLLFQYYDGQQKAFKISQNSFYYLLSNDNQLFCHMPLHKHIKDKYDVQEKEYIQQDMLYQHTKSCTHIINDHLGNRICTKKKKKSNINNDNYYYNDIKNKYIYTLENDIHQDHIKVNVIHIQNKT…	0.823	0	2	5	5	5	5561	670.7	9.25	0	5		membrane			2655171	PF3D7_0728100	PF07_0118	7				0	0	100	Low	1	Acetyl [K372(100); K3503(98.9)]; Methyl [K3501(98.9)]; Phospho [T1301(98.8); S1302(98.8); T3502(100)]	FALSE	Low	Master Protein
PfDd2_130007000	PfDd2_130007000-t41_1	erythrocyte binding antigen-140	MKGYFNIYFLIPLIFLYNVIRINESIIGRTLYNRQDESSDISRVNSPELNNNHKTNIYDSDYEDVNNKLINSFVENKSVKKKRSLSFINNKTKSYDIIPPSYSYRNDKFNSLSENEDNSGNTNSNNFANTSEISIGKDNKQYTFIQKRTHLFACGIKRKSIKWICRENSEKITVCVPDRKIQLCVANFLNSRLETMEKFKEIFLISVNTEAKLLYNKNEGKDPSIFCNELRNSFSDFRSSFIGDDMDFGGNTDRVKGYINTKFSDYYKEKNVEKLNNIKKEWWEKNKANLWNHMIVNHKGNISKECAIIPAEEPQINLWIKEWNENFLMEKKRLFLNIKDKCVENKKYEACFGGCRLPCSSYTSFMKKSKTQMEVLTNLYKKKNSGVDKNNFLNDLFKK…	0.977	0	5	5	5	5	1210	140.4	6.44	0	5												0	0	100	Low	1	Methyl [K1090(100); K1101(100)]	FALSE	Low	Master Protein
PF3D7_1209300	PF3D7_1209300.1	telomere repeat-binding zinc finger protein	MSCIDSKNKRVICYVDENLNNNIYSESEKTFLKNNVDWNKIKLLNTSNIKPVVAGVEKKLVLDTSENKYVRQMNNVNDKNKKNNVIFNIDGKKKDIRTHLYQDGDPIERHVKEKEDMYYDKENNLEEYKNNKSDDEIDNVDRNGIYNINIKTNNKIYSNLQNEMHDNICNNEHKYNINNVNNINNINNINNINNIYNINNLKNNISSVFQEKFSNRYTNLLEDDDLLMEKQDDTNINLNYQRCYQNYYNKNKKYIYNDTDDDNDKKCVKKNHVHNKDKCKNNKYFLTNDDLSYNEDILSSSTNTCDTLDKIKLDNIYGSFIDDVKSSFVLTKNMKKSFTHYIHKQKNKEKNKDNEIHHDNNTDQNEYSDFNDFDVSSNNNMNEQEKKNDNINNQHITKE…	0.925	0	5	5	7	5	1461	170.7	8.73	0	5	regulation of biological process	nucleus	DNA binding;metal ion binding		811146	PF3D7_1209300	PFL0465c	12				0	0	100	Low	1	Methyl [K801(81.6)]; Acetyl [K1012(99.9)]	FALSE	Low	Master Protein
PF3D7_0420000	PF3D7_0420000.1	zinc finger protein, putative	MVINNIIDEENEKSIHTEIKCLKRKNEKKKITKLNCDITNSNNKEFFYNNENKKFQKNNHLLLYKEHVINHQNNVKYINMENNVSNNDLYIPDQDNWVQCDLCEKWRRLPQNINMENLPKVWYCKLNNDVRYNSCDIQEEVVVPYNYDVNKITDKNTISFNNNNNNNNNDFIKNDCSYNIINAHNITNRNNSNNNNNIVSLNTNTLLYKDTNLSQQNVKDSIYFINNENKNIICNTQHNPISNNNLDFPLRNESISSFCHIKELLTHNKDNKQNNNENILTNEIKKEENKEKKKLSKKNKQMLHNEEGEQIIHNDGLHSLSREKKKNKDTYENMKYKNIKKESINNHIIYDLKQTPNTHQNNNSNNSNNGNNSNNNNNNGYNNSQGLYKNDSLGKKTKN…	0.317	0	2	5	8	5	3370	400.9	7.09	0	5		cytoplasm;membrane	metal ion binding	Pf07496	812483	PF3D7_0420000	PFD0970c	4				0	0	100	Low	1	Sulfo [Y3228(75); Y3232(75); Y3233(75); Y3236(75)]; Acetyl [K1720(99.2); K2754(100)]; Methyl [K2906(100)]	FALSE	Low	Master Protein
PF3D7_1362400	PF3D7_1362400.1	calpain	MGCINSKVKEKRKIKKRKKEECNLIENVEGNNVGNKNVSSYVMKEKKNNEKDDENNNIDCNNNDNNNDNNNDNNMNCKNHYIYNDNNLVKNNIDNSKERFYYKKNIFKNISNKCSDKKLLTSSDKENITYVIKSSTNNKSIINNNNDNNNNNNLFLFKDNNENKSNKSYYYNEVYTNIEPNKYDICKSRSMDLENVKINCNLIEDKKYKIKNYENKKRNDKLLKNSFTNIIHTISNTLLNRRSYRKNKYKKQKKVQSAHDVFTSYRNNKDDNIFDHHFKHYEDENDLYMLYLKNNYKNKKDQQKLFSNMRKNKDLLMYYHDFKNIILKRNSFLYIYEYYKYNCDVFNLLSLMPSHISENKKASKILFESSFIGKYIILPWIDNDPDIKNNLYLKYVQNY…	0.835	0	3	5	6	5	2048	242.4	8.81	0	5	metabolic process	cytoplasm	catalytic activity;metal ion binding	Pf00648, Pf01067	813875	PF3D7_1362400	Pcalp	13				0	0	100	Low	1	Methyl [K630(100); K852(96.3); K2043(100)]	FALSE	Low	Master Protein
PF3D7_1221000	PF3D7_1221000.1	histone-lysine N-methyltransferase, H3 lysine-4 specific	MSISPLKYESKILSNLANMLKLSEKSDDEILSEINQGNENKVFEIDDDVKQVVDLNKINCTCEESKKKIEECDKKKFVYNYNIETYGVDFFLDICNALSRSNYKPYLSEEGKKEIMNGLRVRRNSNLYKYVSFFLSKERMNKERMDDGKKVENIYHCFKCLKSVLHICIDDEDSNNNNNNNNKMKTALYLKNNNSITEQIENKIENDILNEQNSSLEKVNHRKGVISVSKYKSELTSITRMSNEIIMQTILEHTKDMGIKKDTTKNIQSRNDNKNDHGDEDDHRTNNINSNMKNSNNNNNNNNNNIIKKSKTYESVKVRNNYYYNDDHDYDNHIYQTENVIDNNNTEPTKRNIPKRTVVQKKSYVQRKTNITNKKRISQNKPVTRNSYKKNDRINTTCD…	0.882	0.041	4	5	5	5	2329	270.9	6.13	0	5	cell organization and biogenesis;metabolic process;response to stimulus	nucleus	catalytic activity;metal ion binding;protein binding	Pf00628, Pf00856	811254	PF3D7_1221000	PFL1010c	12				0	0	100	Low	1	Phospho [S403(97.7)]; Methyl [K1194(99.2)]; Sulfo [Y1190(98.5)]	FALSE	Low	Master Protein
PF3D7_1207000	PF3D7_1207000.1	conserved Plasmodium protein, unknown function	MKTHSNNNNSVYSVSLSENENSVIGKSKVNLDNIKNIYKYDKYSNYINTVKNKKVEEEIDKIYKENSEIESDIEANKISSDISVTSKNNFKETIKNSIKNGKSFITRYKNLFAKERNIVEDMKDDKNNTLINKIDKYDKNSLLIKIKDNDSVIDSDNHSFNNLKQKNRNYSNSNIDINNSGNSDISNSSNIDNDNDNDNDNNNNNNSNEEEENDYTHTKDKKLSSYINSSKRKFYALDKLKTNRHLDLETHESYYKSNKKHSSSRQISEDIPSSVIKKLKDRIKGNKDSLISDNKKVDDKMSNYEYYKNNMNPGEYLSNLKEANMKNMVIRNDENKEKSFMYNRNRIYNKGNINNNNTENMYNNNNNNNIRYNSTTNPMDLVETNNANKIIDMNLLYNK…	0.177	0	3	5	5	5	2612	311.2	8.03	0	5					811123	PF3D7_1207000	PFL0350c	12				0	0	100	Low	1	Methyl [K425(100); K1464(99.8); K1843(98.6); K2272(97.1)]; Phospho [T2269(97.1); T2594(99.7)]	FALSE	Low	Master Protein
PF3D7_1024700	PF3D7_1024700.1	conserved protein, unknown function	MIRNILRVQSVRNDGWFVLKCRRIRRVHNKSGGDEKSVVVNKLLEKYKTLRHDDKMKLINSHLVNIKEKDVNDIIYTFCKKKEEEKEVEDEYIKRKRLKLLKVRRPAYLQQKKIKKRVHNDFTIPNEYEEKMCIEKEKELKDIEKYTLIEDMYKSYIYSIAFILLNNQYKTKHCITNNFVHVMINTIRNEILQKVRPTLINEFSIYKNPYMLLKNAMFNFILHQYVKNPYEESLIETYINKKIYMNILKINSARVPVEVYEPLVAFRGDVNYNYDLEEKFNDMIDISQNIINILTKKNIDDKQKENNQNDSTYDHTYSKDNYMSKEEMDSIINEVLKILPENIKYHYENYPFENLKSFKSKKQKKYIGGIKNNKPINIHEEELSMVRYPNLQSVAHSLP…	0.934	0.033	13	5	6	2	496	59.6	9.45	0	5					810398	PF3D7_1024700	PF10_0241	10				0	2	100	Low	1	Methyl [K46(99.5)]; Acetyl [K36(100); K48(99.5)]; Phospho [T49(100)]	FALSE	Low	Master Protein
PfDd2_110045000	PfDd2_110045000-t41_1	conserved Plasmodium protein, unknown function	MNDKKNSINKSGRHSFNRNLKKKNIYKDNNNVYNYSEGNKKIFKYMNDLKYSSYNNLNDGHSDKSSSNNKPSRKKNLLKKKRNEHFNKKKMNSTNSDHHYDDEDEEDDDDDEEDDDVDDDDDDNDEEEDDVDDDEEDDDDDDDEDDDDDDEDDEDDEDDENDDNENENDNDDDGENDQYRHKNNMNTNNNFAINKKNNHIDVDDGDYKNSYFYNDLDKSNKKNKVNLKNYNSDYYDIYSNIYSYYDIFTEEKTDKKKFKYFNDVFSNFDKKYENNNNEYNNDKYNYDMNNKRKVQEKYLQQPTVRTSSTIEKSNTSPHYLSQKNKNLLSKSYGREHNINDEQKISSNINEENIYNEYYDDGMYNHKRNILKKSASANMMDNQNVKNNYINKKINKKRNE…	0.714	0	3	5	5	5	2735	324.4	6.01	2.47	5												0	0	100	Low	1	Acetyl [K631(95.5); K1645(99.3); K1989(100)]; Methyl [K622(97.8); K624(97.8); K1643(100)]	FALSE	Low	Master Protein
PfDd2_090016500	PfDd2_090016500-t41_1	cysteine repeat modular protein 1	MKIINVFICYILKNIYIYIFIYLYLYICCAYITKMDSPFPLKMLKFFFFFFYMFLIIYGIATLNIKNENNSHMPNFFENRYYVNNERGETLSSLNLDNIDNTYNHNNNNNNNNNNNISSSNYNKGILKRLDKSSTVKELYRNKNRVLNKLKYKNIRKMKKRRRRRRRKKKKANIDKVNLSRNFLFSYIQKNLYNTRSYFNVSQLFSTLQIFLDQFCYPGLGRCIPYINKCLCYDKSKMKPKTAKSCLNNCGVISLCSGYPYGPGYKIIPNEFINNRKVVTCVVSSLQNKLDRTCGYNKKLRFNENKIYCIPYDLLDMNLSGIYCVNNNKETIFCKGFLRQIYTNLKEYEILDIAYHNFILNNPCNEHIYDDGTNYKGCQDTSISGRKCLHWNSLNMEKV…	0.655	0	2	5	5	5	3356	396.2	9	0	5												0	0	100	Low	1	Phospho [S1909(93.9)]; Sulfo [Y1917(75); S1919(75); Y1928(75); T1929(75)]; Methyl [K1913(95.3)]; Acetyl [K1525(100)]	FALSE	Low	Master Protein
PfDd2_070016500	PfDd2_070016500-t41_1	erythrocyte membrane protein 1, PfEMP1	MVLPKRAPTATIDYTKVTNVKELLDLIGKYIQQKVHGEALEHSNSQLHGFLSKVIFSGGHKTNVFNKCDIDEQYDTNVTDGHSHPCLSRKDVRFSYTEGAECDKSKIKGSNSKSEGACAPLRRLSLCDQNLEHIKPENIKDTHNLYIDVLLAAKYEGQMIAKKLQEYDPTNYKSRICTELARSFADIGDIIRGKDLYLGYNKKEKAQKEKLEQNLKFFFQNIDDKLDPEAKNYYAKEKDPDFLKLREDWWELNRQDIWKALTCNAPNDAKYFRKTVCAGGTTPTHEKCTCASGDVPTYFDYVPQYLRWFDEWSEDFCRKKKKKLENVQKQCRGKYGDDDTERYCSRNGYDCEQTVNARGKLRYGKQCISCLYACNPYVEWIDKQRKQFDKQKNKYAEEI…	0.373	0	3	5	5	5	2210	251.2	5.35	0	5												0	0	100	Low	1	Acetyl [K1359(99.7); K1365(93.8); K2000(100)]; Phospho [T1362(89.8)]; Sulfo [S1267(100); S1268(100); Y1269(100); S1368(89.7)]; Methyl [K1270(100)]	FALSE	Low	Master Protein
PF3D7_1018600	PF3D7_1018600.1	tRNA wybutosine-synthesizing protein, putative	MSPSKTMDTFYKKKRNVLTLINDEQDLYIYKDIYNNCENDIYSLYLNIINQYKNCLDGEKKLFLNKCIKNGNVKYIEKVVKQIIEKKNVYNDIDDKSIKKSIDLLIYPCVYEINKNEFYYTTSCCSGRIVIFKEVHINNKNDNQKKIFKNSTTSQEKKEENISHHLSNINLLNVHEKDELFLSHFKKNFILQNNEEKYTYCSDHDISSFFDVSKKKTNKWEDIYEEKNLKENILYINKEHKKKKVRKKKKIHKKNVHILYSSHSHQHLKYDIKVIKDILKKELFQNYFDVNQRNDYKNISFDFMGTKKYSLQNEVNLNSSIITMSDKEGMKKKEKNNKVINILNNQNKRNIFIKFEPFIIHVKCTTFLSALKLLKIAQYAGLKQSGILNFNKHVTVAIR…	0.372	0	4	5	5	5	1904	227	9.35	0	5	metabolic process	spliceosomal complex	catalytic activity;protein binding	Pf01344, Pf02475, Pf02676, Pf13418, Pf13854, Pf13964	810337	PF3D7_1018600	PF10_0179	10	Spliceosome			1	0	100	Low	1	Acetyl [K1275(99.8)]; Methyl [K363(100); K372(100); K375(100)]	FALSE	Low	Master Protein
PfDd2_070035800	PfDd2_070035800-t41_1	erythrocyte membrane protein 1, PfEMP1	MAAAGSGGQGARDILEEFGAIIQEQAKAEAVQHRKDLEGRLSNVIFSNGDKVYTEDPCALNYTYHTNVTIGQGREDPCFGRQQVRFSDTKGAECYWSRIRGNGRNTGSCAPFRKLHMCDKNLEGIQPQQIETTHNLLVDVLLAAKHEGKSLVDKHEEYEKTNPDSKICTALARSFADIGDIVRGRDLFLGHKQGKQKLEESLKTMFDNIKEKNPALIPLENEEVREYWWIANRDQVWKAITCSAGESDKYFRKSSGGVYSFSGGKCGHNDDNVPTNLDYVPQHLRWFEEWAEDFCRKKKKKVENLQKQCRGQYQGADRYCSRNGYDCEKTVNARGKLRYGNRCIDCLYACNPYVEWIDNQRKQFLKQKKKYADEMKKYKNGAPVSGRQRRSARGTTTTN…	0.359	0	4	5	5	5	2165	245.8	5.45	0	5												0	0	100	Low	1	Sulfo [S1344(100); S1346(100); T1673(100)]; Phospho [S1559(100)]	FALSE	Low	Master Protein
PF3D7_0400100	PF3D7_0400100.1	erythrocyte membrane protein 1, PfEMP1	MVRTGGSGGGGVDKDGIDHQSAKHLLDSIGKKVHDQVKNGADGTGASGDAKNYIDDLKGDLQKAPNINPKLIGTDDPCKLVEDYYNNHVNGDGKGERYPCTELSGKKFQNPFSDTLGGQCTNSKMRSGCEGACAPYRRLHLCHHNLESIETTSKTASDTLLLEVCMAAKYEGQSINTHYTKHEHSNKDSPSQLCTVLARSFADIGDIVRGKDLFYGNTYESARREKLENKLKEVFGKIHGGLSEEAKKKYQDGDGNYYQLREDWWTANRETVWKAITCEVKSGNNYFRATCGDEKNPSLTSKQCRCDKDKAGKPIKGSGNVNIVPTYFDYVPQYLRWFEEWAEDFCRLRKHKLKDAIKKCRGKNGEEKYCDLNRYDCKNTASGKHVFFEDFDCKDCQYS…	0.358	0	2	5	5	3	2646	298.1	5.73	0	5	regulation of biological process;response to stimulus		protein binding;receptor activity	Pf03011, Pf05424, Pf15445, Pf15447	812552	PF3D7_0400100	VAR	4	Malaria			1	2	100	Low	1	Methyl [K2006(100); K2009(100)]; Acetyl [K873(98.2); K1341(100); K1348(100)]; Phospho [T872(100)]	FALSE	Low	Master Protein
PfDd2_120005600	PfDd2_120005600-t41_1	erythrocyte membrane protein 1, PfEMP1	MDKSSIGDKIEAYLEKKSDESDIEQSLKADPSEVEYYRSGGDGDYLRKNICKITVNHSDSGKYEPCDRKELSYGDIDEWKCQQNSSDGSEKPENICVPPRRQRMCIKNLENLKFDKIRDNNAFLADVLLTARNEGERIVQNHPDTNSSNVCVALERSFADLADIIRGTDQWKGTNKFEPCLKQMFAKIRENDKVLQDKYPNDDPKYTKLREDWWNANRQKVWEVITCGARSNDLLIKLGWTSSKESEGDNKLELCRKCGHYEEKVPTKLDYVPQFLRWLTEWIEDFYREKQNLIDGMERHREECTRKNVESKEGTSYCTNCKEKCKKYCEYVNKWKSEWENQKNKYNDLYQQENKTSSSSKKKSRYDDYVKEFFKNFKGDNYKSLENYIKGDPYFAEYA…	0.365	0	2	5	5	5	3283	380.6	6.93	0	5												0	0	100	Low	1	Phospho [S550(94.2); S1129(97.8); S2229(99.9)]; Sulfo [T552(97.1); S553(97.1)]; Acetyl [K1153(93.8); K2227(99.1)]	FALSE	Low	Master Protein
PF3D7_0628200	PF3D7_0628200.1	eukaryotic translation initiation factor 2-alpha kinase	MCNFIKKGIRFNGDKYIFLFDIFIKKYLLNVFVANILWEEENNICFLNRLKNKRKKSILFLKEEYLRYLMILNKEEKNKKKRLKKIYECIKVFSIKEFRWLINKLEIIYFYFFCHLLLLCIFQNIFLLTYMSKEYFLKNIHDYMINILSNDIKFNTCIEFTHNDKYEQKCITMAYYDFLLNKKGKLKKRNKYYDIKNIEPLTGKDKNLYSYYNFSPFFPMSSSDIINVNTNDKISNILWNDKYIDTLNHVNMKKKDIPLNIHSNNILMNNYAYRKYVRSYMIKKRINDLILYNLKNIFEKINNIEKLTNINNFMNFKKEYEKVSKEVCNNNNNNYDPSDYMLILPNSSKDHALYNNINNDEYMYKKFCNFISQAREIKKQREKEKCHRDEKCDRGENYD…	0.902	0.025	3	5	5	5	3072	364.1	8.95	0	5	metabolic process	membrane	catalytic activity;nucleotide binding;RNA binding	Pf00069, Pf07714	3885723	PF3D7_0628200	PfPK4	6				0	0	100	Low	1	Methyl [K2824(97.7)]; Acetyl [K2821(98.8)]	FALSE	Low	Master Protein
PF3D7_1134200	PF3D7_1134200.1	conserved Plasmodium protein, unknown function	MDKFKICKKRILGSLKKNKFIKKKYEKFKERKDYVENDFITNSIIKYLNKEKYENKTKKVEINEFIGEDENLKVKLYGKEDIQEEDIIKRCLFCDKDNKILEQLSYRILYDVMKKCIDHENVLMKIEELGFTADNIKDEKDENINICSKYKVDTFLDYIYKNLNVIKFSKNFQGLCKFIHLIKSVIFIIPYVYKVKFLFLFCSLFNIYQKEYESGKQNDTNIHNKNNKKEYSNLINIVDEDEFFTLYFELINQLINLKDNYNSYDENYKIFNYFVLRWILIFFKNKNQFFLSQKKMSSLIKSKYVILLFSLLKNLHESSNMLGNFDISTNEKDILLSVNKNNGHMLNQSYNNMSENEPFLSQNINESNYINNMYNNNMNNYSYDDNMNDINLLDKLVLN…	0.387	0	3	5	5	5	1805	214.5	9.33	2.16	5					810900	PF3D7_1134200	PF11_0353	11				0	0	100	Low	1	Methyl [K570(99.1)]; Acetyl [K99(100); K563(98.4); K1311(100)]; Phospho [S1589(96.2)]	FALSE	Low	Master Protein
PfDd2_130027200	PfDd2_130027200-t41_1	conserved Plasmodium membrane protein, unknown function	MNNTGLKFFEKVKKIEIKEIEKKLINIHKLVLCNLVSSNNLLEKNKENILLYWKNCCLNVTDVKANVTLFFENYYEYFTIYNETNILIGEYFIYLIIYFRNIKIKKNPLKVINFYIFTDTNYYKWKEKLIFHFLKNAFVHIKDKKKENYYEDYYNCKTLIIEYLINNYHIFNNEHINKFFYIYILKYINDKLKIAFLKRNQNYLNIYANFLITYQINATINFISKELLHIFFLISHNLRNILSNFPFDKDICTHVCLIYQQVKYIIIDYENIINGWLNNKTGSGTLENIGSYKINGNKNNRDNVIYHNYNDNKEHFSSYDIPNNYSELIKNEQVNINHKGNRDIIYNDHIHDNSSNDHFINDFTFENLIKSNDKLKNEQNYPSIEECYERLELTKNIKN…	0.285	0	2	5	5	5	3348	404.8	8.6	0	5												0	0	100	Low	1	Methyl [K2469(98)]; Acetyl [K1383(100); K3300(100)]	FALSE	Low	Master Protein
PfDd2_050014400	PfDd2_050014400-t41_1	RNA polymerase I	MYDINKSICAEIKSAELDVLNSGELRRISMGKYENEKYEYEKTHKSGVVTKMYYDPKYGTIDHNQICSVCFERHENCTGHIGHIEFVLPLFNPLFYKELQELLNLICYHCYNFCCSEDVIFLLKHIFQLKSLNQIESTNKIKYKKNCDYEYIIDQVEKLYKKICKDSNISLDDIVEAIYDDYENVHEDKDGNFDESVDLLDSLEKIKDEPDEKNKNNNNKNNNNNNNNNNNNYNNDVDIDVDNNNNNVDINVDNNNNYFNSDLVDLAPNEEIYEEETDAGRSDDNNKENKPDYNKLKERIKKYKFDANKLAFQSNYNYEEYLILSKTIKLHMKKSSKCCFCKFQRNISAKVSQRRDTINFIGVHTNNPFFKKYMPKKKQKKNEKDDQEDVDDLENMNNI…	0.279	0	4	5	5	5	2903	339.2	6.09	0	5												0	0	100	Low	1	Methyl [K145(98.3)]; Phospho [T1112(83.4)]; Sulfo [Y149(100); Y151(100)]; Acetyl [K158(98.3); K1114(88.6)]	FALSE	Low	Master Protein
PfDd2_020025400	PfDd2_020025400-t41_1	erythrocyte membrane protein 1, PfEMP1	MAAQSSGGGGEEDPIDETSAKDFLDSIGKRVHEQAKAEVASKKYFDELHGTLSKAKFEKEPPGQQTPADPCQLDYQYHTNATNGKSYPCRAGKEERFSQVHGGECDKNKISGNKDDEGACAPFRRLHLCVRNLENININKKIDNDTLLAEVCLAAKYEGDLIKTHYTPYQHKYDDSPSQICTMLARSFADIGDIVRGRDLFYGNTHESAQREKLEKNLKDIFKKIHSGLSKNGAQTYYNDDKDGNYYKLREDWWTANRATIWEAITCNAGGYSYFRPTCGSNAKTAIQASHKCRCPNGNNQVPTYFDYVPQYLRWFEEWAEDFCRKRKHKLENAIQKCRGQYQGKDRYCDLNGYDCEKTKRGRNKYRWDYKCTGCFLSCSHFRTWIDNQRKQFLKQKNK…	0.346	0	2	5	6	4	3408	391.9	6.28	0	5												0	0	100	Low	1	Sulfo [S1205(100); S2558(97.7)]; Acetyl [K1284(95.2); K2573(99.6)]	FALSE	Low	Master Protein
PfDd2_020011800	PfDd2_020011800-t41_1	6-cysteine protein	MKKIITLKNLFLIILVYIFSEKKDLRCNVIKGNNIKDDEDKRFHLFYYSHNLFKTPETKEKKNKKECFYKNGGIYNLSKEIRMRKDTSVKIKQRTCPFHKEGSSFEMGSKNITCFYPIVGKKERKTLDTIIIKKNVTNDHVVSSDMHSNVQEKNMILIRNIDKENKNDIQNVEEKIQRDTYENKDYESDDKLIEWFDDNTNEENFLLTFLKRCLMKIFSSPKRKKTVVQKKHKSNFFINSSLKYIYMYLTPSDSFNLVRRNRNLDEEDMSPRDNFVIDDEEEEEEEEEEEEEEEEEEEEEEEEEEYDDYVYEESGDETEEQLQEEHQEEVGAESSEESFNDEDEDSVEARDGDMIRVDEYYEDQDGDTYDSTIKNEDVDEDADEEVGEEVGEEVGEEVG…	0.337	0	2	5	5	5	3140	363.7	5.43	0	5												0	0	100	Low	1	Phospho [S1279(100); S1281(100); T1282(100)]; Acetyl [K912(99)]	FALSE	Low	Master Protein
PfDd2_080020500	PfDd2_080020500-t41_1	FAD-dependent monooxygenase, putative	MKVRKTFVLIIGGGPTGITSGLYLQKYNIPHILIEKDKSIEKIPKAHYYNNQTMEAWRCLYHLDKCFMNETEKLDLWKNFQYSLSMHKEKIISIYNNFINKYTYKNTYYEDISPSKVTHLSQYKLLGILYNYYFFNIKVNKKKREFLKNIKLKFSTYKILKCIYENSVINNEVNDKHIHNVHDKHIHNVHDKHIHNVHDKHIYNSHDKHIYNVHDKHIYNVHDKHIYNSHDKHIYNSHDKHIYNSHDKHIYNSHDKKKEDLINDKFLKCCSYDISQMLIGYEFVDFIKNINDLKNIDNLSLSQEEKIILEKMCMDNMSHDNKYRVPMNSNVDPCDVSKDMKENYKYEDNNYNSTNNCFENSANYVLTKIRNVETNLEEIVLSNYVFVCEGGKSNIKNFL…	0.926	0.077	8	5	5	5	1197	141.9	8.98	0	5												0	0	100	Low	1	Methyl [K338(100); K341(100)]; Acetyl [K463(100); K514(100)]	FALSE	Low	Master Protein
PfDd2_130032400	PfDd2_130032400-t41_1	conserved Plasmodium protein, unknown function	MISKGNKNDILNNNEENRNISFLNPYENSKISKDNSAEEIAEKYLRNKVSYKTINKNNYNININNDYYDNKNISECNNYVSNDNTPYYLNNKNENVNLNYVGAQNFEKKNDYMYTNLFLNTSKITKLINSCNTSMNPNETNKLYKSKEEEGYNNYIKNQEKNNVVNTIDDLLNKYTNNTSIRKNDEKLGYFKYSMTKPYMLDAKKEITNKLRFDDTSERGRSKYIMNDNIQYKDNNGITINNTTNNNNNNNISNNNNNNNNNNIISNISNYNSRSNSGKRNLYEPQSHSKKKNLIQRNKDYVHYLSKRNSILKNEMLVKKDLKKKKMSVSSYAENSFMKNKIKEDKYKRNNFFFYDTYSKNEDGKYKEVDLINNMTIFNKKKETICEHKPTFHYNENNN…	0.407	0	4	5	5	5	2131	254.3	8.35	0	5												0	0	100	Low	1	Methyl [K816(97.1); K817(97.1)]; Phospho [Y224(100)]; Acetyl [K233(100)]	FALSE	Low	Master Protein
PfDd2_140049800	PfDd2_140049800-t41_1	protein serine/threonine kinase-1	MTELNIIDNNEKHSKYKLYKYCRNYINDFKNKYMMGYSSNLYKNSPNKYYYDTRNNSNNNNNGYYYHNYNNGYQIRNKRNRSFETVSNSKNKHKISKKYKYNNEPHESFRDYDYKSKPSYSSVKKIYDREQKRYNKMFVESRYNENHKNKYINNYNLSRKRNYYSYKKKIYTDRRNFDTHFGQGNIIYNNEYYLINDGSSLNKKRLHYAKGSFRSRSRSKNYNTYNLEKSKKMKYSSRHNIYRYHNGNKNKSISRWEDNYTYKDIYQPSSSLHKYKRRSNFTRDDNSIKSKMYYENKKTDHLYSYEDKYYNKYDDKYDDKYDDKYDDKYDDKYDDKYDDKYDDKYDDKYDDKYDDKYDDKYDDNYDDKYDYGEEEHRQEYYEKKKISFNNSTNNKSSIN…	0.17	0	5	5	5	5	893	108.3	9.41	0	5												0	0	100	Low	1	Acetyl [K90(100); K298(88.7); K716(100)]	FALSE	Low	Master Protein
PfDd2_130078700	PfDd2_130078700-t41_1	erythrocyte membrane protein 1, PfEMP1	MGKSYSKEEPKIVVPNVTYNSPRNVLENIGKWIKDKRQIESKHERQLKGTLSSARFIDILSRFSKDVRQHYYGSCSLDHKFHTNMNDGTNDGRSPCHNRNQNRFDENAEAYCNNDKIRDNGERSAGGACAPFRRQNLCDKNLEYLINENTNTTHDLLGNVLVTAKYEGASIVEKHPNRGSSEVCTALARSFADIGDIIRGRDMFKRNDKDAVRHGLKVVFKNIYDKLSPEVREHYKDVDGSGNYYKLREDWWKVNRDQVWKALTCNAPKDAHYFLKSSPDFKSFSDHKCGHDENAPLTNLDYVPQFLRWFDEWSEEFCRIKKIKIDKTKEECRGGNNKKECSKEGYDCNKTNLRLNEIFVDLQCPNCEKSCTSYSEWIENKKKEFKKQKKKYEMQLNGT…	0.27	0	2	5	5	4	2975	343.7	5.95	0	5												0	1	100	Low	1	Phospho [S673(98); S674(98); Y1732(100)]; Acetyl [K48(100); K2046(100); K2060(100)]	FALSE	Low	Master Protein
PfDd2_060029300	PfDd2_060029300-t41_1	SNF2 helicase, putative	MRIRKTWCTLCRENFEEGDECIQCKQCKKKFHRECLQAEGLMDNEQLKDIKNYVCYQCINEDDDIPENEDRCKICREKSANLILLLCDGCPNSYHVSCLGLAAEPESEKWYCPICKPDDHKNLDVRRMRKGFVLDNMNGEHVNSSTCYVCQRPGKLLGCDFCPNSFHPTCLPDLDFDNISDQWECPCCKNEDPLLNQGHKRWTKNEIQEIMKKRQRELGFWRSKIIKYRNRFLLAHRKDLQPFVNPRVFSNLTKTFKNDYFHTKGSSNNKKSNKYDNDKYNSKKDVDMDSKEFNEFISSLEDEAHQNACKFIESVFLSVYYPNGRKIERRPLVDNVQLKPHQEDGVEWLLKSFLTGGAILADEMGLGKTIQTLCFLSYLKCNKIDGPHLIVVPLSTVGN…	0.941	0.038	2	5	5	5	2726	316.3	6.81	0	5												0	0	100	Low	1	Phospho [T1067(100)]; Sulfo [T1695(96.7); S2272(75); S2273(75); S2274(75); T2276(75); S2278(75); S2279(75); S2280(75); T2282(75)]	FALSE	Low	Master Protein
PF3D7_1019100	PF3D7_1019100.1	conserved Plasmodium protein, unknown function	MNNLERLKQRLEESVEKHKRRLLITREKKKQSNSAIYVNNKNVNKERSKIILNDEKSICGDNKIRTDTYPSINKNKLIENLRNTKLLLIKKRRSLNNMKKENNIVNKYDTKNELKNKNIQLKKNTPSIINNKKGMMKYLNKIVNPANQSYSIENKIRGRVNISHIKEKEKALKDEEDKGNKTNYNNNKEKIYDDNNKEKIYDDNNKEKIYDDNNKEKIYDDNNKEKIYDDNNKEKIYDDNNKEKIYDDNNNNVNTFQNISKDVRDNINDLFRNFINCKINNLYVITTDTNKIPNNKIFLSETQQQFLEIKNKQDNNEYEIKDEHSDDNNHSNYHHVQDNPYVMKKKRLDDKVKEGMDKNYMDNIIYVGKHERVSSNMIIKRNNNNYDNNNYGDNNNYDD…	0.262	0	5	5	9	5	1928	229	9.07	0	5					810342	PF3D7_1019100	PF10_0184	10				0	0	100	Low	1	Acetyl [K1258(99.9); K1552(100); K1565(100)]; Phospho [T1187(95.5); S1761(98.4)]; Methyl [K1195(99.1)]	FALSE	Low	Master Protein
PF3D7_1133200	PF3D7_1133200.1	conserved Plasmodium protein, unknown function	MEKYFMKKIKGVFSTFKKDNPNINNNNNHNNTNNNNNNHNKSNNNNSTNSNRNDDDNINRQSTQENNSTVGNKRIVGMTNDTYKQEKDLNYFFSENKERKEESNSNHKKKNLKNKGQKKLDSNEKDMPEFSKKMKYTKLYQKENMLSIDNYIKINKKHSLHFVKRKYTKRKLMASNIQNICNFITDKNKNENSRTKKVESLDDYKEENKNTPNKVDEEKKMNLQYEQEHNNTNVAQETKGGKKKKKKNVDRNQNNLKEDNLNNDLLNEDILTKGQYDHDNNNKKNNSSNSSNNNNNNSNNSMNEYNILDDSSNIQFHKKETPSKNQGKNKYIFKNVERKNTAVYDKNKNTSLNNYGQQQKKINRIDEIFKNLIEKRKKKEMRQKYMLKKKFLMNNYKGK…	0.263	0	4	5	5	5	2072	244.9	5.72	0	5					810889	PF3D7_1133200	PF11_0342	11				0	0	100	Low	1	Phospho [T566(96.7)]; Sulfo [S323(99.1)]; Acetyl [K324(99.1)]	FALSE	Low	Master Protein
PfDd2_110041900	PfDd2_110041900-t41_1	conserved Plasmodium protein, unknown function	MKNVKQNISNFRELAKQLEACIHFDSTDIEVMRDIYLKCKKDLISLEKITLEALEKGKANLFEELVQVSTEVNRSIKLFEKFEREHKKDGTVRISEGTNQTTFSYDMKEQNKKKKKHNDRKHEKRNNRESIRKHKSEHYEDEDEYYVDDDDDDEEENDKRREKRSKRKDSEKNKERKKEKKKSHINEEKYKDRNMNRRDTFMYKSDSKFSYNKDFDNNIQDTNLFSSEFDEELNEYRHEKFNKHTNMKEKRKSKKDNKSNSRKGNKTKGHEHLSNMNEEDEIENEIKDDNFELSDENYNDNKKKIYFNENKLYNLDDSSSNDIMNSMNKRNSLEKEFLSSNKSLNLLVHISEIINVSFNLKNNVNIFITIKSIDNKIYLKKKTKNKSIQNCSINISELF…	0.23	0	5	5	6	5	1871	222	9.09	0	5												0	0	100	Low	1	Methyl [K996(100); K1868(100)]; Phospho [S1121(96.8)]; Acetyl [K440(98.7); K1123(98)]	FALSE	Low	Master Protein
PfDd2_050032100	PfDd2_050032100-t41_1	ubiquitin carboxyl-terminal hydrolase 14, putative	MTLVNITVKWKNQVFNNIELDVSEPLILLKTQLWQLTNVPPEKQKLMYKGLLKDDVDLSLLNIKENDKIMLVGSAESLVEKPKDIIFEEDLTNEEKQKIHTKENIIFEEQGIVNLGNTCYFNAVLQFLTSFDDLGNFLRSYKSKESKLIKTNKDILFDSFIEFAHSFEKSSEPYVPVTLLKSFRDVYPKFKSVNLRTKQYAQQDAEECMNAILTCLNEQTDNKIIDKLFSFQIISNMKFVETVEQHEQKEKKDEKKDEKKDEKKDEKKDEKKDEKKEEIKNINITSNNNNIDNNNDNNDNNNNNNNNSVQQNDHNNKDISHNNIFETTQEFNNKLICYMGTPNTPVNHLHEGIRLSLHEKIRKNRNEDNKECIYEKKSEINSLPPYLIVHFLRFESKKI…	0.267	0	12	5	5	5	609	71.2	6.1	0	5												0	0	100	Low	1	Methyl [K102(99); K413(100); K551(99.3); K560(100)]; Acetyl [K98(99); K451(99.4); K459(100)]	FALSE	Low	Master Protein
PF3D7_1447800	PF3D7_1447800.1	calponin homology domain-containing protein, putative	MADETKIGKEELRVWIEDTLKRKDFSFNCLKDGDIYLQLFEYIWPKVMKKYKGRIIMYPSSDNERKENWKVINIVLKKVQLEEDFIKYNDIVKNNFKPCYESLIILYFLYSLVRYHECDFILAHPIDQKLTDFMSSEKPLTCLVKAGSVNLPKNVFENFGNMSQWEDLHVIDDDKGENDDRGKNDDGGKNDDKEKNDDKEKNYDKGKNDDKEKNYNKGKNDDKEKNDDKEKNDDKEKNDDIYNEMYNQFNNILSTSHKKLDMQNNVSFKKDDIKKDSSMEHLNLIYPINSHMENTFDKYIKNCETYTIDHNKEEQQNMMDPIDSNSNIKMEEVSKEYKKKKIFLEMNKENSEELDTRVNRNYTKEEIKYDKKYDQSDTVVGYEKCVNDDTISYNKHFSD…	0.906	0.043	4	5	5	5	1986	237.9	6.76	0	5			protein binding		812036	PF3D7_1447800	PF14_0454	14				0	0	100	Low	1	Methyl [K500(98.2); K667(97.7)]; Sulfo [S666(97.7); Y1240(100)]; Acetyl [K669(98.8); K671(98.8)]	FALSE	Low	Master Protein
PF3D7_0211500	PF3D7_0211500.1	GAF domain-related protein, putative	MNERVLNVAMKYKSSCLLYKKNFNFKLFSYLKVCYHNDLWLHKKNQNGDSDSRNISLVSAQINNENKNNNISDDKDLKSDGVKKCIGQKNKLYFDEKILLKFGNMGTYKKWQCSFFSTSEEKKYKIEKYMKLDEKKKDNNISCNDLDNTQMKIKNQVVGNDFNGCNLEERKDNNEYDNDKYKKDSFEQDEENEKMRKKKEIKKILNIIFCSSIPMIGFGFMDQFIMIRLGDIFDASIGVTFGISTLCAASFGQLCSDTFGIFFGYVLNYLLQTYKIIQPIKYDIKNKVYQYCTLIGSVLGILFGCALGMLQLIFIDTTKSERLKKKKELDFIFQMVMCDCSNVLNCEASTLFLYDKAKNELWSKAIHGRKNIIKISADSDEKSFNLWVLRNKEIINCKD…	0.213	0	5	5	5	5	1245	148.5	6.73	0	5		membrane	protein binding	Pf01590, Pf10507, Pf13185, Pf13492	812703	PF3D7_0211500	PFB0510w	2				0	0	100	Low	1	Acetyl [K419(98.4); K677(100); K685(100)]; Methyl [K358(99.4); K417(99.2); K429(99.2)]; Phospho [S14(79.5); S363(100); S670(80.3)]	FALSE	Low	Master Protein
PF3D7_0311400	PF3D7_0311400.1	kinase-related protein PKRP, putative	MQLKNNFYLSEKKDNEKLVNKNTHLDNSIIKKIYTFYKNKDEKVVDNFDWTLEILNNLYNVELPILYKMFDINSICVSLKLKLKIKNNNEASNKNYFLYFDINPGGIMSKNQEKIYYEYKFIRDKNDDTLEKMPREQKMKYFSSLSYKLAGKVIEYKESKYKLINVLQSAIYGSVYLSEVVEGGGNGLSKRYKAIKILSKHLIEMAKDKVQEDPLSEYYYRDSMSGHSNILSCDNIFDDNLYIYMVMPFAVHGDLFEVMKNRNKCFNEEEARYLFHQILLAIKFLHSKKMALRDISLENILLFENEKNGLIYPVLNDPGQAIYFNVNKRNNVILEDYKKMFGKIFRPPEIYMKCKYDPTKVDIFCVGYILYFCLTKHELFKCSLDKDIYWKMFKNKNYK…	0.195	0	3	5	5	5	2515	295.3	9.38	0	5	metabolic process		catalytic activity;nucleotide binding	Pf00069, Pf07714	814429	PF3D7_0311400	PFC0485w	3				0	0	100	Low	1	Methyl [K338(100); K339(100)]; Sulfo [Y337(100); S2203(95.4)]; Phospho [T1720(75); Y1723(75); T1728(75); T1729(75)]	FALSE	Low	Master Protein
PfDd2_070008500	PfDd2_070008500-t41_1	conserved Plasmodium membrane protein, unknown function	MEKNKYDIEVSENNRFLFNKQRDWPRITFTFLVFVLGIKTVLCILLYMYNNILLFVVFLILCVVSFYGLIVNTIKSLVLYILILSLVLTSISLSFYNIIYIEYISKVFEHAFLSTVLYSTFPLLVMELFVSIAYTCLKKKKKGYIEKQLKELKIAIDNTNEEKDKKNEGKLLSLQIDLEKNQLNTCNKEYKYYLTHYKNKKYICIEKKTDYSSEDEIYAKYIQDKSSDNSYQGYDKSKLINTSNINMLNVKTNKKNVNHSMSSNTIQQDLSFIHSSINKYEKKKEKENKNYDKNKKSSNTNDKSYNITQNDPRKNNQNKEFVDNNNKRNDHNKNNELEQVYYNNPNVHQNNYQLSKNKMNTTELQHDNLFNKINPLSSDNTSSIILNSNNMNKSINKDT…	0.969	0.061	5	5	5	5	1881	220.4	6.86	0	5												0	0	100	Low	1	Methyl [K597(99.7); K1215(98.6); K1399(100)]; Acetyl [K1390(99)]	FALSE	Low	Master Protein
PF3D7_1200400	PF3D7_1200400.1	erythrocyte membrane protein 1, PfEMP1	MTSCSPENTKMAPKTRASDYKDAQDAKHLLDMIGEVVQKQAYSEALTRGRSALQGRLSDARFLHGTSWEQANQNVCSLKHTHDTNVRWGVIHPCDNRLGNLYSEESASQCSTSRISGNNSDSGSCAPYRKLQLCDYNLEKITDANVTNTHNLLVDVLLAAKHEGDSLSKYMKENPKIIPKSNVCTVLARSFADIGDIIRGKDLYVGNRKEKEKEKLQKNLKNIFAKIHSGLTKKGAEARYKDNDENYYQLREDWWEANRAKVWEAMTCSVEDAYYFRQTCGGEKTASTNKCRCVNTDPPTYFDYVPQYLRWFEEWAEEFCRIKELKLENVKTRCRGEKDGEKYCSRNGYDCTGTIIKRNIFRPDPECTNCLFECNHYQDWIDNKKKEFEKQKKKCEKEI…	0.182	0	2	5	5	4	2860	333	6.79	0	5	metabolic process;regulation of biological process;response to stimulus		catalytic activity;nucleotide binding;protein binding;receptor activity	Pf03011, Pf05424, Pf15445, Pf15447	811062	PF3D7_1200400	VAR	12	Malaria			1	0	100	Low	1	Sulfo [T2499(75); Y2500(75); Y2502(75); S2507(75)]	FALSE	Low	Master Protein
PF3D7_1234100	PF3D7_1234100.1	bromodomain protein 5	MSSLINSLLFNGFIKKKENKNEEKQNKKDIQNNESNSKVDEINMNNLSRRESKERINNNNENNNIDGNNKSTDRIKISDHNKHSYHNKHSYHNKHSYHNKHSYHNKHSDHNKHSYHNKHSDHNKHSDHNKHSDHNKHSYHNKRSDHNKHSDHNKHSDHNKHSDHKNEQVDENLPVGVNQEDLLLKVVYKNKEDLLNEDDYMNNYYFESYKKDKSMNILKNGKENIERERIKTYYEYYNSTKYEHIHKYGKTNKFINFYNDKNILYNFKENIDTPKKQKNDYINKKETEKNMNEHYIDDILKNIPRYNNMSSNYLLNLYNNSNNVNNLNIHNTDFIELHDIFDEKKLDNVKNKDFCFYRNIKMKKKINKNKEFYKDMNYQEISHLQDEESEQRDMNNHKT…	0.161	0	2	5	5	5	3896	465.7	8.28	0	5			protein binding	Pf00439	811381	PF3D7_1234100	PFL1645w	12				0	0	100	Low	1	Methyl [K3554(100)]	FALSE	Low	Master Protein
PfDd2_070024500	PfDd2_070024500-t41_1	conserved Plasmodium membrane protein, unknown function	MVIDNEEKKKKWEYATDEYKTCSNNIDEDILKDDKDVSYFEKVKSSDNVLKYDECSPLKEKDTSYKGEHIKRGQFCKNKNNIYSDDDNNNIYNDDDNNNIYNDDDNNIYSCNNSCVSTHFGNTKRSDDMNNAENKKKKNEKDLFYDKVDEILNRQSDNDDDWIFNEDDEKKNKNNDGNDNRYDYNDLQNNNNNDNNKYDYNFYDDEKKNKNNDEDDNKYDYNHLQNNNNKYDYNHLQNNNNNKYDYNFDDDEKKKSHTPFDFYQEERQNKAYFLNIHTLNFEAHMLHALLKKNKYRLTKYNTNMNNMIYKYLYLYKKKKSLKYKHLKEQSYNNYTKHKTYNYHHTNEKEKKKNTHVDKQKIYVDDNKGNVSPEQVIHNKIENMEKDDKGKFNKTDQTNK…	0.167	0	3	5	5	5	3484	423.2	8.43	0	5												0	0	100	Low	1	Methyl [K3446(100)]; Phospho [S1067(96.8); T1077(96.8); S3048(100); T3445(98.7)]; Acetyl [K2942(100); K3044(98.7); K3049(100)]; Sulfo [S2947(92.5)]	FALSE	Low	Master Protein
PfDd2_050021700	PfDd2_050021700-t41_1	transcription factor with AP2 domain(s)	MELENSNYFISIENLSADKNTGEEDIDILNNMSNLNLINENSSMVNSNGGGIKIGINKKDYDLYISQLKDKNINPLIRTKNKLNKKDGRNKNNYDDSSYYEMKIIDAKTNDYEYFGNLGLQKGLHENNIYNDKSDLKDDLKGDLKDDLKGDLKGDLKNDIYLVNKMENVQNFNDDNNCSEPTNHINTIRINDELDKISNKSCVLISGKVKEGCLPNDNNVIYYDNTNNYYCDVKNEEGMNLLKNVKTDEYSHNLNTNIFHEDMNLYDNYQHNIDEDIFGKNYRMNHYDHMNNSIVNDHIVYFGKNNDEETSLLTHDEKGDKHINKEYKKITYNDNNNDNNNDDDNNNNDSNSGHREEDRYPCDLLQNNIYNDDITLKDKYVENKYFQDAKRSNSFCNNK…	0.144	0	4	5	5	5	2443	283.6	5.77	0	5												0	0	100	Low	1	Acetyl [K1105(100); K1111(100); K1117(100); K1123(100); K1129(100); K1135(100); K2222(100); K2228(100); K2234(100)]; Phospho [S350(94.9); S352(94.9)]	FALSE	Low	Master Protein
PF3D7_0510100	PF3D7_0510100.1	KH domain-containing protein, putative	MENNNILEEPEGVNLYNGKIKNMSNENTVNYMVRENNYFEDTRVQIKKKNLLERSSKLCTVENRIRNVRNIPNDEKLLVEGNSSDTFVDSSIGFKHMYINNVQSACFEKREVNHLDINQNNGNNDNKEKNMNMVDNNNNNCKIYNDHHLNINNQNYYNKNMNCFNNNNSNSLEILNENKNFMYTQDMNISQEKNECVLNGGNKKEVDFYLNEEEQDNMINQIMSYEHFTDDNNINNNNNNNNNYNNNNVRNICIHKNEDDCNNFISVENNNMGQANGKISPSLDNKMYAFKNTVEYDKDMKKSINPHCVINKENDIIGSLKKKLEDQNVMGEEKNINNSTNCCITSDNTWNNDYEMKLVNNKLNDMNDSSFLSNNLKENLKYSFNKFNSFNDMCINDIS…	0.142	0	3	5	5	5	2535	297.4	6.51	0	5		nucleus	RNA binding		812835	PF3D7_0510100	PFE0500c	5				0	0	100	Low	1	Sulfo [S892(100); Y897(100); S898(100); Y1443(100); Y1445(100); T1446(100); S2158(80.2); T2161(80.2)]; Acetyl [K901(92.2); K1449(100)]	FALSE	Low	Master Protein
PfDd2_140068800	PfDd2_140068800-t41_1	conserved Plasmodium membrane protein, unknown function	MEIKREKEDRNKKNEKNDQDVLHNKMNNPKENHEKFQKLFYFNESYENKNSDTNSNIMSNTYENMYEDFSSNYDDSACKSNDDLTEFYLYNEINNHKYNNNLYDFYLSKFNKNAEEKQRLKNARIHFMDKLSYLKKKEKKNKDDPNNNTMNNKSNSKHNYSGNNNNNNNNNNNNNNNNNNNNNNNNNSNNNNNSCIYLDKEKIYNIEKDEVNPDEFEYDKIQSERSKKNNPSENVSYINISQKEDQNTVCFDLNLSDLKNDQKKKKENSGYSYYFKNKYDTDENVTEKKPKFLKNNGYNLKLNNDILSMDKNENYYNKKSNTFNNNNMNNKDIIENNKNNIKNNNINNIFINTLINKCDYTITCYMYKKANATHIYRKKILLLKKNFLIINKYKQNMND…	0.145	0	3	5	6	5	3256	389	8.68	0	5												0	0	100	Low	1	Acetyl [K1540(98.5); K2012(100); K2188(100)]; Phospho [S1242(96.9)]; Methyl [K1252(100); K1519(98.5); K1994(100); K2008(100)]	FALSE	Low	Master Protein
PfDd2_060022300	PfDd2_060022300-t41_1	erythrocyte membrane protein 1, PfEMP1	MGSQGGRQVGGSSGEDYIEDTTAKHFLDSIGKIVHNQVKNGGAETYKDELKGKLSLAKVSGGETAGTADPCKLDYSKLINGSVPSGITARGDPCGNTTGKEDVNRFSDTQGAECTKSKIKYSDYYRGACAPFRRLNLCNKNMVKMDTNNNDGKAKHDLLVDVCYAAKFEGESITRDYPKYETQYPGSGSTMCTMLARSFADIGDIVRGKDLYLGNKKKKQNGKETEREKLEEKLKQYFKNIYNELTSERNGVKDHYKDDGDNYYKLREDWWIANRHTVWEAITCNAWGNTYFRATCDTGKGPSQARNKCTCNNGDVPTYFDYVPQYLRWFEEWAEDFCRKKKQKLENVQKQCRGENGKDKYCSRNGYDCEKTKRAIGKYRMGNQCTKCLFACNPYVDWI…	0.107	0	5	5	5	5	2061	234.9	5.95	0	5												0	0	100	Low	1	Acetyl [K72(100); K300(100)]; Phospho [S60(95.3)]	FALSE	Low	Master Protein
PF3D7_0729900	PF3D7_0729900.1	dynein heavy chain, putative	MELEKTHLINYFLEICPTVLDCSRKELQSVLIKKEEEKIRKFLLDKNINLIVIGKEGNDNVEREMDDKENDNVDINMNEEYNSMRTSNLDNKYNNFLFVELMINYKCVTKSISIAFMKRNKENFLSLNDKIDNRNKINLSNELLMFVCGQNDCNTPLDLVYLYLSQGFNNIFDAASGYGQNISGPDSSHFNYGTKKDVENMFSINNKYIGYEGENKVSNILMNNVSKKLNELLISMKNAQIDLNIPIINLHVDKRIKKLLEENPNVDDMKPDKLKQLCESQEFINQLQKDVTKWIEDIQKLTRLNGEFKSGGSALSEINFWIGYENALYQLESQLKNPEVILTLHILKNAKRYFATMSFDSDIQLKQSKEYVLNVNILMKDFPIEDLLGATSIQQIIQA…	0.123	0	1	5	5	5	5065	591.3	6.57	0	5	cellular component movement;transport		catalytic activity;motor activity;nucleotide binding	Pf03028, Pf03357, Pf07728, Pf08385, Pf08393, Pf12774, Pf12775, Pf12777, Pf12780, Pf12781		PF3D7_0729900		7		Neutrophil degranulation		3	0	100	Low	1	Sulfo [Y4667(98.4); Y4673(98.4)]; Phospho [S4669(96.7)]	FALSE	Low	Master Protein
PF3D7_1300100	PF3D7_1300100.1	erythrocyte membrane protein 1, PfEMP1	MGPPGITGTQGETAKHMFDRIGKQVYETVKNEAENYISELEGKLSQATLLGERVSSLKTCQLVEDYRSKANGDVKRYPCANRSPVRFSDESRSQCTYNRIKDNETDDNACGACAPYRRLHLCDYNLEKMGKTSTTKHDLLAEVCMAAKYEGDSIKTHYTIHKHTNNDSAAELCTELARSFADIGDIIRGKDLYLGDIKKKQNGKKTEREKLEENLKRIFGKIHEDVTNGKKEVLKTRYKDINDPEFFKLREDWWTANRATVWKAITCHAGESDKYFRNTCNDSEHSGTFSQPNKYCRCNGDKPGEDKANVDPPTYFDYVPQYLRWFEEWAEDFCRIRKHKLKNAKEQCREKYKSGTDRYCSRNGYDCTQTIRGRNILVSDSECTNCSVVCTPFVKWIEN…	0.133	0	4	5	5	3	2162	247.2	5.33	0	5			receptor activity	Pf03011, Pf05424, Pf15445, Pf15447	813647	PF3D7_1300100	VAR	13	Malaria			1	2	100	Low	1	Acetyl [K1154(97.8); K1700(97.8)]	FALSE	Low	Master Protein
PfDd2_010005500	PfDd2_010005500-t41_1	erythrocyte membrane protein 1, PfEMP1	MAPKRRRINEIELSARDVLEKIGRHIKDERVKSSKYINRLKGNLSNAIFIDGLRRAHNLTSHGPGDSCSLDHKFHTNIPIEAARNPCYGREQNRFGENAESYCNSDKIRGNENNSNAGACAPFRRQNMCDKNLEYLINENTKTTHDLLGNVLVTAKYEGASIVEKHPNRGSSEVCTALARSFADIGDIVRGKDMFKPNEKDAVQNGLKKVFKKIYEDLKNKQISDYDGDGPEYYKLREAWWTENRNQVWRALTCGAGEKDTYFVQLDDSKRLFWDRKCGHDERNVPTNLDYVPQYLRWFDEWAEDFCRIRKDKLKKIKNACRNYANNLYCSFNGYDCTKIIWKEHNFSNDSKCTKCHNECLRYENWIKDQKLKFEKQRDKYEIEKNRYNSLTNSKNNFN…	0.124	0	3	5	7	4	3173	365.2	6.89	0	5												0	0	100	Low	1	Methyl [K2027(99.9); K2033(99.9); K2690(97.9)]; Phospho [T2688(95.7)]; Acetyl [K1097(95.9); K1512(100); K2025(99.8); K2683(89.5)]	FALSE	Low	Master Protein
PF3D7_1417600	PF3D7_1417600.1	ookinete surface and oocyst capsule protein OSCP, putative	MNSNKNFVNKLYRYYRKNDNYNKKRIFIYENTVYYTPDDCVFCTQLNCTIKKRWDKKKKKKLKSAEKEEYFKDYKYFETENNDNTDEYYKNDEEENEASDLMITYCDRHVSLINILVNMFKIYNKKKTYLNVTLNINYVFLQIIYNIILYFVYLYIYYTKYIYYILRTYLFLLLYNSFHIIRENCYYPNIFLYNYYRNRIKKNILQQWKMKKKKKKKKRKKKKHSLFLCKKNMRDTKSNHFVRNYSYKIIKDSYTNHVDDVIIKFLLYMFYEKFINKFNKYINIHHHYHNVYKKIYYYKIKEGMLPFLCDHIFKCNYNLFYIFNRYNFQFNAYNILLNCKEKNSEQIFIFFNKKFLIKKDYVMNYLIYVINNIREKINKIKIIYDDTKKCYFIFYKNKC…	0.122	0	2	5	5	5	4662	548.5	8.73	0	5		membrane	DNA binding	Pf07529	811756	PF3D7_1417600	PF14_0175	14				0	0	100	Low	1	Methyl [K1744(100); K1748(98.8)]; Sulfo [T582(99.6); Y583(99.6)]	FALSE	Low	Master Protein
PfDd2_050009900	PfDd2_050009900-t41_1	conserved Plasmodium protein, unknown function	MDKSICESVASSSDFMIYNVLSGGREKSKQTLNEIKELQEQNEEVMKNELKEYDVVNKLIYERIDSLPNIMSEYDNSIKSIINMDHMNNIDNIYNVNNIYNVNNIYNVNNINNADNNNNNNNNIDHKSYEDILTCTIERDYVDNMKESPISHMKDDHVKKNKNNHIRDTDMKSTQSFNYNITEEDKINMNEKNNSAVNNMGITKDDKLYNNGNSFLMIKKDHSDNMYKKGNAPINISSLKCKIEKQKLTLSDMNNYITEEYLNSSIHKIRKLSCSDGAILNNKHKNNFELIDESNNNLTNININNPKEEDIFLMDTSVRDEKDISLKWNDLNNSDKNIDESNNKNEKGHDMNKISHNKEYIKSVSFFMKDTKDDKMSHSLYTSNEETTSLNDLKRVHTY…	0.117	0	2	5	5	5	5652	673	7.37	0	5												0	0	100	Low	1	Methyl [K4825(98.6)]; Acetyl [K362(100); K5227(100)]; Phospho [S5219(94.7)]	FALSE	Low	Master Protein
PF3D7_1469600	PF3D7_1469600.1	acetyl-CoA carboxylase	MINFFLSLLLFVLFFENLVVSIKYRNIHYIHMPNNAHNKNFNEKENREIYHNVNISGGNTIYEEPKNKYITLFLSNGKKILHSIFRNNNNNNITICNENTGKNSNINLKNNSENNTKSNSKNYSRGSSSCLNIQNVSNTYYDKRRIKKDIMNKKVEENLIHDENENNIINDKICCDEKQDLDKEIHVDEQNEKKSNSTLNNESFISILSNDNSEKKKDMEESNNYSNNFYLNSLEENIIYPTQHVDCDFNGKWKSHVDDILENDSYYSNMNDNSNKSCISDYELLKTSILLNNTKDDFPLYENSRKNILTTSGKINKNKNLKERKKKNLNRLFYTLKLTNNFSFKNSKNRRKYTNSYNSGSSTHSRYVMDNKEYIIYHNNNNNNNNNYNSYSNNCNNMY…	0.116	0	3	5	5	5	3367	394.6	7.69	0	5	metabolic process		catalytic activity;metal ion binding;nucleotide binding	Pf00289, Pf00364, Pf01039, Pf02785, Pf02786, Pf07478, Pf13535, Pf15632	812246	PF3D7_1469600	ACC1	14	Biosynthesis of secondary metabolites; Metabolic pathways; Fatty acid metabolism; Propanoate metabolism; Pyruvate metabolism; Fatty acid biosynthesis	Import of palmitoyl-CoA into the mitochondrial matrix; Fatty acyl-CoA biosynthesis; ChREBP activates metabolic gene expression		13	0	100	Low	1	Acetyl [K1920(100)]; Sulfo [T116(96.8); T1114(97.8)]; Phospho [T2368(99.4)]	FALSE	Low	Master Protein
PfDd2_130031300	PfDd2_130031300-t41_1	conserved Plasmodium protein, unknown function	MLSRSPVNKKNKLSSLPNKYFKSEIKNENISCKKEKSGDKKWEDTNSMFCKSEDREKNIMLKNIIISKNSIKNKICTSKNYIVQKDMNSKFASLKKNKRKINLHKTSILSMKSKITKISSLLKRNEHKVNRKSDEHIKNKNHLSRNKIVNSYKLLYDIERMRKNKKDIMLIKNENNSKAKKKSVLIKSIIHKHYSEGAKMERKYINDCIDNECSDNHNNECSDNHNNKCSDNHNNDSSDNHNNDSSDNHNNDSSNNHNNDSSNNHNNDSSNNHNNNSSNNHNNDSSNNHNNDSSNNHNNNSSNNHNYVYHYPFKRHMSYNSLPCNIKEQKKNKENEDQLDSHNILEYNIHKKYSSLTHSNESYKNNIMIKKCNSLVLPTLNNKNEICKNEICKNEIYKN…	0.913	0.049	2	5	6	5	3612	430.1	6.62	0	5												0	0	100	Low	1	Sulfo [Y2458(98.2); Y3145(100); S3157(100)]; Methyl [K19(100); K187(100); K192(100)]; Acetyl [K19(99.6)]; Phospho [T106(97.9)]	FALSE	Low	Master Protein
PfDd2_040011800	PfDd2_040011800-t41_1	conserved Plasmodium protein, unknown function	MDQHKNILEICGKNDISKEETKEHANVLLGCAKTEKEEKNLVDDKIYNEKSNLINIINNKNDIMKTTDVKNDKTLKDDTIERINQKVVKTKKNHLINEEEKNIHEDINQNGNKSKPDDNKSKPDDNKSKPDDNKSKPDDNKSKPDDNKSKPDDNKSNPNDNKSKPDDNKNKPNDNKNKPDDNKSKPDDNKSKPDDNKSKPNDNKSKPNDNKSKPDDNKSNPNDNKCIMNDNKTNGDIKKNKIDNVFINRCSNNSYVRVINRTNRIYNYVENMIRQKKHFMVKYKNYYIHYAEKVMNIKEIKRKYEENYHFAKSYLCHDDLLNIKKDTIMFVKKHRELNYRNTNLCEHKNKNDNKIFNEINGLRSILSEDKTNMEIKDDEYYKIIEQTNHQCFKDKENVN…	0.114	0	2	5	5	5	3255	389.3	8.5	0	5												0	0	100	Low	1	Methyl [K2898(100); K2899(100)]; Phospho [T2803(98.7)]; Sulfo [Y614(98.3); Y619(98.3)]	FALSE	Low	Master Protein
PF3D7_1360700	PF3D7_1360700.1	E3 SUMO-protein ligase PIAS, putative	MTYNVNNTNMAEYLNKLRVYDLNQLCRKFLLPQHGKKVAIIERILQYITDVEREEQIYEFILATKPSIFEIINDKRMGTNILHDSSKLFFSNSNYVRNDNNINVNCNNIDKLAYASSDPPSTKKAASSTARKGKVKIYEEDNEFSTCVCGGMSKNMSSKNGIVKCIECKKSQHVSCYIPNTFINKDLSNYEILCIACRVKDMDPFYPMKKVLWMKNISTNTEKLMINASDIKQWRNENKDVIVFCINLEPQNLKNTAPIKQEWPKTFNLKVNGNITEKIFEPSWEHKRRDSPLKITHTLKAGINSIDIISTNYDIPKLFVVTFALCKYESEQVIIENVILRSSLNFKDAKDRIVNILSTKHDSDEVMCMEVNRKVSLHCPFSLDRILIPCRGIMCSHIK…	0.113	0	5	5	10	5	1130	130.6	8.87	0	5	metabolic process		catalytic activity;metal ion binding	Pf02037, Pf02891		PF3D7_1360700		13		SUMOylation of DNA replication proteins		5	0	100	Low	1	Methyl [K493(99.1)]; Acetyl [K215(100); K223(100); K278(100); K287(100); K506(88.5); K606(100)]	FALSE	Low	Master Protein
PF3D7_1148000	PF3D7_1148000.1	serine/threonine protein kinase, putative	MYDYTEDNSLNPYLRQRIYHIRETLRNENELPLIDQIFKYELKKNFEDINDLLHYVNGIIYKGIDSFEKLTLLFTYDDKNDYDTTNLKQNDFIYLLRQKTKFRVKYKDENYIEYLRTNPLIFIDTLNNLLIIPGINFEYRLHNFDTKNSKYFLKKSDTKVNSFYNPFFIRVKNTNLKKTHKIYRRTAKNSSSNKEHHIEHYFVKQNSIPLTKKLKTDDSTNADSNNTTIPINTICEENSSKEKTSNTQYNYTNHICEKPTNQNISIHSQTKYEPKKERRKRRSLNTSTISDANNTDLGKNSKRNISRCLKRKASQSNSTKQSKCEEDAQQEDEETTIEEENKKMKEVEKEQMMDKEKEIEKEKIKEESNLNEKNDQYNEDYGDNIDQEDYSSLNNYSSS…	0.111	0	5	5	5	5	1429	170.6	8.92	0	5	metabolic process;regulation of biological process		catalytic activity;nucleotide binding	Pf00069, Pf07714	811031	PF3D7_1148000	PF11_0488	11				0	0	100	Low	1	Acetyl [K194(100); K204(100); K737(100)]; Phospho [T724(100); S1189(100); S1191(100)]; Methyl [K1185(96.8)]	FALSE	Low	Master Protein
PF3D7_0516100	PF3D7_0516100.1	cation-transporting ATPase 1	MYKNIFFPHDNIKKETYKVYYYHTNNLIHDEYRISYIECYKKKKKKIVTILHYVFCILSLGLLPLILSWFPIFYFRLLHSACTLNECEKVLIITKDGNKYIKKIKKIKFNHNVCYVMNDVFFSEDQSMSSMYNDKEQNKNNFNYFSRDYTFRDQNIMNERKDNINLKDHIKLSGHINLKDNIKLSGHINLKDNIKLSGHINLKDNIKLSGHINFKDNINFKDSIYPCDEILHVDNIPLHNNLNINSHQPFDETTEYNKSRLQDNNRITYIFEFLDIRYVYIKKKNIFVELYFNINYPFSYMHLMCTGLRNEKLINDRKILYGECNLNIKSDSFIILLFKEIMNPFFIFQIFAMIVWSLDNYIEYTISILFITSISIILELKNTIKNQKKIKNMLNYTCP…	0.112	0	3	5	5	5	2400	283.4	9.01	0	5	transport	membrane	catalytic activity;metal ion binding;nucleotide binding;transporter activity	Pf00122, Pf12409	812976	PF3D7_0516100	PfATPase1	5		Ion transport by P-type ATPases		3	0	100	Low	1	Methyl [K817(97.4); K954(99.4)]; Acetyl [K819(98.7); K829(98.7)]; Phospho [T979(100)]	FALSE	Low	Master Protein
PfDd2_110053300	PfDd2_110053300-t41_1	erythrocyte membrane protein 1, PfEMP1	MGSQTSKFSKTVVGNETHNSARNVLEKFALEIKNKASDDAKKYRSSLKGYLSQAKFYHPFSEHRRYYTGPCELDYAFHSNTPGNRREFRHPCAGRNKTRFSNEGEAECNSSRITGNKTEHGACAPYRRRHMCDLNLEHIDVHNTKNSNDLLGNILVTAKYEGESIVKNHPNRGSSEVCIALARSFADIGDIIRGRDMFLGNNETDKEQKVKLEKNLKNIFKKIYEELREEQTKRKGAKPKNGRAQIEARYKKDDDNYYQLREDWWALNREDVWKALTCSADGSEDYFIKSSDKEQSFSNEYCGHRQGSVPTNFDYVPQFLRWFTEWAEEFCRIKNIKIEHVTKTCTGESNNKHCSREGYDCKRTDLKKNEIFVDLECPNCEKACTSYNEWLKKKEGEFN…	0.108	0	3	5	5	4	3141	359.4	5.99	0	5												0	0	100	Low	1	Phospho [S920(98.8)]; Sulfo [S101(75); S110(75); S111(75); T114(75)]; Acetyl [K916(100); K928(100); K1689(100); K1691(100)]	FALSE	Low	Master Protein
PfDd2_080015000	PfDd2_080015000-t41_1	JmjC domain containing protein	MDKQITGIKKRKRNREFVLSCDDDDDVNYIDTGKKTNGCINKVDKKLLNQKDLYQIKKVYDTRNKSFLKNNEINYKNIEEDNYTYIENIFDEEEFEEWKNGKKKNDDSEQANDVFDDPIRGNINDMTNDITNDMTNDMTNDMTNDITNDMTNDITNDITNDISNDITNEDELIDISNNKYKKSIYKRGIDDTNMNSKKSVSMCSEYKGKCVVNNDLNNIQNEHNNVNNFERVLGNLPQRQHMSNISNGNNNNDNDNNNNNNIINNKNNNNNINNNNNNNNCRNNNCSYNSDDENIYKRIKEIPEINTTMEEMTNPMLFFEKYNYMGLKYGALKVIPPSFFSPQFNSYYLNIKFNIRRQMINELKNGKEFDHPDEYWTLYEMYKYNEMLQNKYLSSDNKF…	0.108	0	6	5	5	5	1263	149.9	8.06	0	5												0	0	100	Low	1	Methyl [K1126(98.9); R1127(98.9)]; Phospho [T882(93); Y1128(100); T1129(100)]	FALSE	Low	Master Protein
PF3D7_1147800	PF3D7_1147800.1	membrane associated erythrocyte binding-like protein	MGVLKHFFFLLFLYVNNTSAINNPQEEFMDRFDINKNHVNIKWSNSGIHGKGKFKYEIEERDVLSEGNESEKSTICPNHVKEGTYKLGCPDYGKTFLMGFEDNKYSEEFLNEISFGFLNKKYKLPIEIPLNKSGLSMYQGLFKRCPYNKKHYSMIKNENEYDMCFRKFYNNSNISTRIYKRGKQNRKYIYFSSHGLGGRLGANIEEPLHKYKNDEHYVTKKMRYPEKIKNLFDCSIYSHCIGPCLYKDFNNSCFLNLPILFNHQTKECVIIGTHEEKRIHNCQSGSTDQNIQRCFLPVKKEKGNQWTYASSFIRTDYMTKCPPRFPLNHTMFGYFNYSTGKCETYYMNHEKRTLSFSKCIETLFNNIKKQDDVNNSSFLWGVWTIENNANEKTNLASMD…	1.023	0.006	4	5	5	5	2055	243.1	8.85	0	5		membrane		Pf02430, Pf11556	811029	PF3D7_1147800.1	PF11_0486	11				0	0	100	Low	1	Methyl [K738(100)]; Phospho [Y737(100)]; Acetyl [K1828(99)]; Sulfo [S355(91.5)]	FALSE	Low	Master Protein
PF3D7_1147800	PF3D7_1147800.2	membrane associated erythrocyte binding-like protein	MLNDMNDKKDSIRNRNYKKNKKDEERNIRKYSNDNINVVNNMKDIYNNNNNNINKSVIDCGNNLKRIEGKKVFERNKFGQFIKKSNSPSLKDTNIKSNNNKNMKNTNHNNEENNNNNNTNNTLSNKEKIKVLIDKMKKIQNKKEVNKTLDKPMYIRNFQDEKKVSTHNNAYKLKRNGDPRNYGDIKNGDNIKNGDNNKNGDNIKNGDNIKNGDNIKNGDNIKNGDNIKNGDNIKNGDNIKNGDDQIIGCLKNNREPRSNVENETNEMSNSYGKFTKNRDLKNSDKIKMNDEYRRNNDANISDYNKKNNNNNVNKSNNVVRSSDESLSSDTINKSDCKNKVEENSSRNADESHKKEDGDLINKDKDEKEGENLSVPKESNETYYRISRRERCRNLKKEDN…	0.107	0	3	5	5	5	2399	283.4	8.18	0	5	cell organization and biogenesis;metabolic process	nucleus	catalytic activity;metal ion binding;protein binding	Pf00856, Pf02182, Pf05033	2655461	PF3D7_0827800	PF08_0012	8				0	0	100	Low	1	Methyl [K163(100); K172(100)]; Phospho [Y1753(97.2)]	FALSE	Low	Master Protein
PF3D7_0827800	PF3D7_0827800.1	SET domain protein, putative	MKREAVHVLVNDEIENDKIEKTKEDILLEYLRDNNIKSCNFLNSIWIYYYYNNIKTLTKKIKELQNEKNNKIDLQKYLLTLSININEAITYFEEILIHVMKAYDQKKYDYVLYMIRVTSITNKYANYLKKYEGKYIYRSLSNDTYEYDNYVNNIIDKFHAEEKKRRNNEKEKETSRMEEIKNVDIINKIQDRNRTKRTCSNNNMEEEYVHLYKNLELCRICVSSIFKIFGDLFRYKYYFFEESKKVNEIKACINYYNSLNYYGYNGYLFNQICLLYVNYNPIKCMFFYFLSIISHKPSMNRDTIVMFMESILNERKRMSRFMEDSKRYKDGNICNKNINEKSSTFISNKRNEYNKSDYFDSNRLGSKYIYRMNGHHHHNNNNNYYYYNEKEYDCHHRYN…	0.11	0	4	5	8	5	1922	229.8	7.8	0	5		membrane	protein binding		813540	PF3D7_0926500	PFI1300c	9				0	0	100	Low	1	Methyl [K771(98.6)]; Phospho [Y766(98.7); T769(98.7)]	FALSE	Low	Master Protein
PF3D7_0926500	PF3D7_0926500.1	tetratricopeptide repeat protein, putative	MSENSDEGKMQKGKGNEMNEDKIICKKEESNSSSYKFISFIKTIEDVKEKWKSSNLSRMDVLKLKNDDINNDDNMNNMDNMNNMNNMNNINNMNNMNNINNMNNMNNINNMNNMNNMNNMDNMNNNEKHPCSNNNYSFNNYIKESINYNTCTGYDKNNIMLNFLDKHKKSIFLKSRNNVNTFQSDINSSKTSSFFSCMSLKNMNYHNDINKYSNYRMMKNINGLHKLMILKNKNKDKKLFTNTSDKKNYYCLNNGDHIINEKDSFSDTYISYGCRKRRWKKKKKNIYNMLFYDESINDYPYKNLEKTTFSNSSKIYELFFNKYKKKKILNIECSGNKYKGLLRTNHFPPYANFNFTIRRKLQTSNVLGHFMISKCNFNRTICYRKYIKCVNKYKNNKRN…	0.104	0	1	5	5	5	6753	795.5	8.59	0	5	cell organization and biogenesis;metabolic process;regulation of biological process		catalytic activity;metal ion binding;protein binding	Pf00439, Pf00628, Pf00856, Pf13832	3885750	PF3D7_0629700	PFF1440w	6		PKMTs methylate histone lysines		3	0	100	Low	1	Acetyl [K4197(100); K4604(100)]; Methyl [K1512(99.6); K4931(100)]	FALSE	Low	Master Protein
PF3D7_0629700	PF3D7_0629700.1	SET domain protein, putative	MINPEEQQFKEGDLVWCNKIPSTCEEEDVLYILCRIIEKKSEDHIILTKYDNETNGSTFVCESKHLYNANNNNPFSLDEDDMIKLKHFNEPTVLYHLHGRYEKNIFFTKMGPLLIYVNPMEKEKNYENNTLNKINNINDICNDVIEKYKYSHSSDDIKLNEYHVGMSALKYMNVLKKNQSIIITGESGSGKSKIFNSLLNFFSNERIFPLKKKFEIRNDDNINISEILKHGNIIMEALGNAKTSKNNNCNRYAKYCILQMDKDKIKHIYMKKFLFDKERLINRRSDENNFHIFYYILNGSSENFKKKYFLKNLEDYNIFKNDSIRDNSNDEQNFIQLLTSLNILFDDDKKQIDFFFSILSAILLLGNIQMIKSPKKSLFRQNFICEFPSNYKQLQEQLE…	0.102	0	5	5	5	5	2144	253.8	4.88	0	5												0	0	100	Low	1	Phospho [T1480(100)]; Acetyl [K372(100); K375(100)]	FALSE	Low	Master Protein
PfDd2_060018800	PfDd2_060018800-t41_1	myosin E, putative	MKDIKVLLKKLHINKEKEFEKDVRLLFDMKKYIECLTKRSSNNNNNDNNNDKTNCCIINNNSNRLNSEDMFKDSIKIKEDNLLKIKHSYNNPIEYIERLYKELKGRTPFEYGYYKNVLNNYNKYDYYNYIMNNNHNLLQENISNELYHNNNNNNNNNSCDKNYLNNIKEKCENLMIFFHMYLIRKYCEKNYYECLHNKFIRSITYNYLDKEIFYNYINSDLYFLLYSYIQTFAYIILKNEKQNIYLMKLCSDLISRTHEELSTLRKEGTNKMNTYLYDKNFFSPYNNSLIKYVHFIVEYLSKNKNYNYMNILYGIYSCVYVFSNVFYSCSLSYNSKKVEQYILTENIGKKYKNIQCDHVSSSNQKEDYTNGMTTQDVDNISDRKFNDLLPDNNNNNNND…	0.105	0	5	5	5	5	1214	146.2	7.12	0	5												0	0	100	Low	1	Methyl [K770(100); K775(100); K776(100)]; Phospho [S693(97.3)]	FALSE	Low	Master Protein
PfDd2_140025900	PfDd2_140025900-t41_1	conserved Plasmodium protein, unknown function	MKRNKNDDNNYSDAKSKENQNKNIKRYDDKKKNGDKKKCKNKNINKSNRGINKILIRSLRKKLKSNLNKLNEQHEYLEQILKNINYLKFDHENERQEYYNELKNISKELKYAYEINNDDIALLKIERDLIKSEFTKSRKSLKIFNYHIPEECLEDEDMMGCEKEKIGKCEKRKKKKRRNNTNNSQNYINSLTPLQNFHANTLCVKCKCDHHRFSAEYLNIKNSVVLDLFNTLSKNKYFKETNICEQSFFYQQSNRIYKQEKKKLIKNGMLPCSFLLKKKNKVQPKNNKEENQNQFTGDFSNLCEEKENIKNVHSIEDNNENKVTNNYELRKCDILNDHISNVQIINGDKVVNHDNMLNDNHLTNYDNTMNNNNNDNNNNNNNNNNNNNNNNNNNNNNNN…	0.095	0	3	5	5	5	2486	294.9	9.22	0	5												0	0	100	Low	1	Acetyl [K1238(100)]; Phospho [S1234(96.6); T2156(97.1)]	FALSE	Low	Master Protein
PfDd2_110026000	PfDd2_110026000-t41_1	conserved Plasmodium protein, unknown function	MISIQTVHSTNKINFLIKGKFIKNNEKEVLLAAKDCYLELLTSNYGESIYVQNTFLKIIFLQVVKSKHFDRFIVVDEKLNVRILEYDNGFIEYYFIDNLFVENLKLYKEYLKSTKTESTCFIIEEDYHKYINICNINDIFFISIENILFIRQVHPNIYYNNCLSDVHEKNDRSKFEVLKNDNEKDKLIIKHPFFLKNYKNDSSLQYEQNNDTDKFEVNKINSFSLSHDKKKTIKQKKNMFYVEPNKLMEDNSFVEFCKNITFITYLDKDKKKKKKKKKKYIYKDNHYDDVKNHVDTLKYDNMYNVYMNLRNEKNINFYNEFDDNCLSVKICFLVNYIKNNINCGDHFIKDVLLACEKEKDEMKILTNKLKKMKIFRKEELCLLKQYDKKKFTPIDMVKE…	0.1	0	1	5	5	5	4280	519	9.17	0	5												0	0	100	Low	1	Phospho [Y4122(100); Y4127(100)]; Methyl [K4061(99.2); K4064(99.2)]; Acetyl [K3117(98.5); K3118(98.5); K3789(100)]	FALSE	Low	Master Protein
PfDd2_090027800	PfDd2_090027800-t41_1	conserved Plasmodium protein, unknown function	MKKYLLFENSQYSYIINSIKNGDESEMLAALNDFYEQLNLSADGGLSNSTLEEYMNVLIHVIKSPHISYNSVYGRNENNNNNNNNNKKKNVKNSTNDKKGNSSERINEVVGSGINSFFKIIQEHMGVYASDFDEGEESESDFSGTKEDKKKKKKKKKKKNKEKNKSSNNNNNNNIKEKKNLLELLNVKEEDFINEGDKNCEEDVKDEDKENNSDNNKNDDKKKKDNKKKKVDKRNENKNENESSKEDDEKGLDKVPKKKKSKEKNVSKENNIKTEIIINSEEESEEDYSYSDNMSDNNSSSSTSECTIESENEKFFLSNINCVDVKYITIIYTATCCIYTILDIYPNSIKYIINNKEAVYILNKKLNDIEYIDVAEVILKIFEKLVEKDPMLILKKKSI…	0.908	0.042	2	5	5	5	3893	460.1	6.58	0	5	metabolic process;response to stimulus	endoplasmic reticulum;Golgi;membrane	catalytic activity	Pf00632, Pf04615	2654946	PF3D7_0704600	MAL7P1.19	7				0	0	100	Low	1	Methyl [K2892(100); K2904(100)]; Acetyl [K1869(100); K2997(95.1)]; Sulfo [Y2903(97.4)]; Phospho [S1868(99.6)]	FALSE	Low	Master Protein
PF3D7_0704600	PF3D7_0704600.1	HECT-type E3 ubiquitin ligase UT	MIEAPANIQLHGNEYKEECIYSSIDNFNGPFDYLNYYFLCEIVFDDFSFKSPYHCYFFLRNQFENFKNVHTNYVQNSNSDKPHGDHIKIINQKNATELFQNEEIIYYDEIDTSDVKRKALENINNIINRLTISDLMEISLYFSENPEWENNKLAWMEMIQRDKFRKYDKMRENLKETGMREIIFKMNNDEIDRMKNKSMIKDFLFFGVIDKKGQNYLGRIYMIIRNDIIKNYEIYTWLLTNCNMQTDENLAADIFIEETYYEKKPINNKGSDDKKKKENSNKGGGNHKNDDHLVFEKKMNNYTFEKKEYICFGKNETNDIVCMNPSISRFHCVLYMCEDFQVYLIDVGSKSGTKLNNCICEIHKKYKVSNNDVISLGVSKTTFKININVEKVLEYLDKR…	0.081	0	5	5	6	5	997	120.5	9.26	0	5			protein binding	Pf00498, Pf08719	810894	PF3D7_1133700	PF11_0347	11				0	0	100	Low	1	Acetyl [K515(100); K520(100); K994(100)]	FALSE	Low	Master Protein
PF3D7_1133700	PF3D7_1133700.1	FHA domain-containing protein, putative	MLNNLPCNKKYWNSILSAQKYHFCNKWLSKRSNIKKSDICKRYFGVSGSYGYSIFSKEGNNNSNVGKNNLHGYEEKCLINNFIKKKNFYFTKWPGKVSKLGGNYFFNKNYNMGFYHMLIEEEGKIKKDIALISSCYEKSIQNKTIENKMKDLTCGYSVQIVLSGKGVKCYYEDINYTPILPNYKNNIKQYYAFKNTLKDLKVVENKSDHNNNVENTQNVKTTSNNNTQNNYRTKKVKKLFVRLGIGTKNIDITRVLTMHKKYVNINVDKTGTIVNVYGYNKKYVGSVAYRLYKIVKMNVYTMKGGYVYLHKPKQKIPKKK	0.08	0	17	5	5	5	320	37.3	9.82	0	5	metabolic process	ribosome	RNA binding;structural molecule activity		811291	PF3D7_1224800	PFL1195w	12				0	0	100	Low	1	Methyl [K108(99.8)]; Sulfo [T301(94.7)]; Acetyl [K260(100); K261(100); K296(94.7)]; Phospho [S98(97.5); T257(100)]	FALSE	Low	Master Protein
PF3D7_1224800	PF3D7_1224800.1	conserved protein, unknown function	MRSYERKKKKKTAKTSSHGRNKWTSNKSKSSYKKKKKNLVNSNYNLLNYLQREHINENIKNLGEYLNHSDVNICEKNIKKVDKSKNIPCVTSKDINIVNGNINKEKKIKIKQKKKRRRTNKESVCIPYVKEEKDVPILYSNKEIILYKKNESDIINRANINRKNIDNDNVDKNNVDKYNMNHKEKKRNCSSNTNKNNISIENKIRNNKWINKRNIFEQKHKKIYHNMFKSEDISNQNFKNVIIQHEHSSECSNRSHEKKKKKLYYSSTLHTNFGRIKENNTLFQEYEEKQNEIINKKYYMFHSTDITNNNANLYDNQINNNYEEEEKNEKTISNDFLDNILPVEKIIQYVDDISIEALVYILNTLDITNSTSLIERLPHRYYKEYLMFTNNIKRIIELM…	0.08	0	2	5	5	5	2918	347.6	9.32	0	5						PF3D7_1313100		13				0	0	100	Low	1	Acetyl [K11(97.1); K865(100); K866(100)]; Methyl [K142(100); K148(100); K2649(99.3)]	FALSE	Low	Master Protein
PF3D7_1313100	PF3D7_1313100.1	conserved Plasmodium protein, unknown function	MLIHQTKIFNSDDLKYVRIDYTPRIPSPQYICQKKYTYNEKEEIFKKEKIITYKNCDPKKYSNANDIKKKGNIKIYKSKDIYKNVDNNQNYVYKQEKIITKRKYTNPKDEIGKNKKKMTFSKGSTERILLIKHNKKDVKKECVQKENIKIINKNNNDNMKKNKKLHSPFIINDKTKNLYFKNEKLIISQKIKEQEKKIKPTEIINNSSYLKLGKKNHTIQTKEHYNREKIKDISYADIKKKDKLKKMRIIKEQEHINNYTFESEKKRIETNNTPSIKNKQNIDNKNKMKKVIHTDLIKLYPIQNIKEKSQINNTLNREKTKKYQALKNNIKKIKAQINKQNDIYKNIFISTQINKNNQTSTYINKKVNVKNKKIINNDNDKIKYRMLTQYAKPILSSNN…	0.098	0	3	5	6	5	2216	268.1	10.07	0	5		membrane			2655419	PF3D7_0829500	MAL8P1.7	8				0	0	100	Low	1	Methyl [K1846(100); K1976(99.3)]; Phospho [T1795(100); Y1796(100)]; Acetyl [K1744(96.8); K1851(100)]	FALSE	Low	Master Protein
PF3D7_0829500	PF3D7_0829500.1	conserved Plasmodium protein, unknown function	MGKEQKEKKDGNLSIKEEVEKELNKKSTAELFRKIKNEKISFFLPFKCLPAQHRKLLFISFVCAVLSGGTLPFFISVFGVILKNMFLGDDINPIILSLVSIGLVQFILSMISSYCMDVITSKILKTLKLEYLRSVFYQDGQFHDNNPGSKLRSDLDFYLEQVSSGIGTKFITIFTYASSFLGLYIWSLIKNARLTLCITCVFPLIYVCGVICNKKVKLNKKTSLLYNNNTMSIIEEALMGIRTVASYCGEKTILNKFNLSETFYSKYILKANFVEALHIGLINGLILVSYAFGFWYGTRIIINSATNQYPNNDFNGASVISILLGVLISMFMLTIILPNITEYMKALEATNSLYEIINRKPLVENNDDGETLPNIKKIEFKNVRFHYDTRKDVEIYKDL…	0.093	0	4	5	6	5	1420	162.3	8.84	0	5												0	0	100	Low	1	Methyl [K381(98.7); K1097(99.9)]; Acetyl [K419(100); K1105(99.9)]; Sulfo [T408(100); Y409(100); S415(100)]; Phospho [T371(100)]	FALSE	Low	Master Protein
PfDd2_050027900	PfDd2_050027900-t41_1	multidrug resistance protein 1	MFNNNEEEEDNYRRRRGSVNSSDSDLENGTNEGMNNFNNYSNFNRYHEQNINSCEIDEICVDDSNDDSSSKYNDRDNIDNNFEINTNIDFDGMYNYKNLRPVNENEIELVVDNFFEKIRNNEEVYSEWKICPNFIFRILFIAKSRANNFIYPVASSFIETIPKDDWVSDWGFSNVQYYIILINIADYRKSYYKIDHFNFNHLNTDRGWHNFVPFEKLREPGFISENGEIILRAGVFPFGSESYKNSRDINYDSKMRTGFVGLKNHGATCYMNALLQLLYHINIFRKAVCMMIFNIENIIGKKTLKFFKNKFHKKKRKYKKKHHRFSKHILPLNNNPHYHHDNNYDNNNNNNNISNNNNNISNILFQNVRGYESDNCMGLENNQDAQYLKKETKKQNVEM…	0.091	0	1	5	9	5	3198	374.6	7.94	0	5												0	0	100	Low	1	Methyl [K906(97.3); K1207(97.4); K1281(98.4)]; Acetyl [K1210(98.6); K1289(97)]	FALSE	Low	Master Protein
PfDd2_070029700	PfDd2_070029700-t41_1	ubiquitin carboxyl-terminal hydrolase, putative	MSSCSLKCSILPCVHIENNKNELHIENSKDENGINNIIQEDPNNGHNDNINNNDINNNNNNNDNNNTIDNCICEKSSEEISVHTEKCVHTVSLDVNVKDYNFEEFINSFESDRRNILLNTFNYFFYNNFGNLSEVKLKNGSIAHNYYYRKIALNIMNYDYEKEYRLYDDNRKINENSIIMQSSAYCINEENNSRPPLYEDLFLKKTKITNIDDKNTKETIKKYKLPFEPNFYSNRFFFLDNDMNGSLHQSTKNCTKYCNSFVVNYNNVSNCRKKKKKNTNPIIFNNINNNNNNNCDHVKPLCCSYILRFEGPPPHFLIIKFDKVNRKAYIVKRVPVNKNISFNLAKFIAEKYINMLRKNLRKREIKMERKRNNNILNSRTKRGSSKKEHIESNMENNND…	0.083	0	3	5	9	5	3473	399.9	5.97	0	5	metabolic process;regulation of biological process	nucleus	DNA binding	Pf00847	812480	PF3D7_0420300	ApiAP2	4				0	0	100	Low	1	Acetyl [K801(99.3); K3266(97.7)]; Phospho [T803(100)]	FALSE	Low	Master Protein
PF3D7_0420300	PF3D7_0420300.1	AP2 domain transcription factor, putative	MAPQRAEDSNKSAKEVLDEFGQQVYKEKVEKDAKIYKGELEGNLASSSILGETASTDKPCTFEYNKLLGARGKRHPCGNRQTVRFSDEYGGQCTFNRIKDSEHNNNDVGACAPFRRLHLCDYNLEKMGSTKIKDKNVLLAEVCMAAKYEGQSLLKQYEEHKNNYPHTNICTVLARSFADIGDIVRGKDLFLGHQQRKRKLEENLKQMFENIKKNNDKLDKISIEQVREYWWNANRDQVWEAITCHAAHSDEYFRKSTDGVTLYFDGRCGRELSSVPTYLDYVPQFLRWFDEWSEEFCRKRNITLKSAKEECQNDSKKLYCSLNGYNCTRLIPNKNYCSRDPICTPCSNKCIPYDLWLRNRRDEFNMQKGKYENEIKTYESDNDISNSNINTEYYKSFYK…	0.083	0	2	5	5	5	2879	333.3	6.65	0	5	regulation of biological process;response to stimulus		protein binding;receptor activity	Pf03011, Pf05424, Pf15445, Pf15447	3885990	PF3D7_0600200	VAR	6	Malaria			1	0	100	Low	1	Methyl [K2388(100); K2390(100); K2403(100)]	FALSE	Low	Master Protein
PF3D7_0600200	PF3D7_0600200.1	erythrocyte membrane protein 1, PfEMP1	MIRKRSILYIITYICTNIYHCIKNEINYEYNSELNKIKNPFLIDIENKEECNFKYDNLKTLFKYIYLIECSTNSNKLQLHFINIAKKNNKKKDIYYFYNENDKKIKSDIIQFDVEKNDKKVNYKVCPTFDKHKKNHCFYISIIIIFQTKQINGLRELFINHILLNKEDHPIIADLLYSNNIKIIDNKLKYPVFFLVHKNKIKRYHVIDIKIERYVPSYIYASSYIYNFVFIDKNKNNLLKEENYIYESYFYKFYCTNDNMNIYVSTCDKEKKQFYIYKINIYCYRTYKSYLNNIYHINIVEVEDKINNPYLYNNEKDINNIKVDPSYDPVNSTTINHNNNKFINDNNKNDTNNVFVYNNPSFITPSFHVKKHKYDIYTSSDTFLFVIKVHNNQFNNITI…	0.127	0	2	5	5	5	4316	520.2	9.09	0	5												0	0	100	Low	1	Sulfo [T398(100)]	FALSE	Low	Master Protein
PfDd2_130012200	PfDd2_130012200-t41_1	MORN repeat protein, putative	MHFVVEFQDWIEEPKDETISSDVFKRNFESKVENDLEELKKLSEDDYEKNCRRLNYLIDNIRELFFSSKNIRILDVARKYLWDNQIEGNLKKLISSETKNKCQRNRINNPQKDRDLRIKVHDYCDERDKRLKDLTGKGSSEKSCYDFMVWVNQNKDSITRDYNNNMSGVRRRAGFFKISNACDLNKFESLFPQMECSSKIYEKDEVLRGPKDVLEIHQGGDQNTVGQEDLLSGKRKEEKSRDKEKDKVKHKEKKPSDISEEIYGIGRDMSETFVSPKTPVVEEAVHEYATNDCVGGTCVVLDCTKGECNLITENKDDVESEEAHEQSSIDSSESYDGFNSLPPEKKKKDEETSVDVSSTKKCEREGCDTEQITKPRSQETERRGKRRNVPPHGSKKGPK…	0.085	0	4	5	5	5	2105	248.4	5.8	0	5												0	0	100	Low	1	Acetyl [K1582(100); K1592(100); K1593(100)]; Methyl [K1983(100)]; Sulfo [S1624(100); T1629(100); Y1632(100); S1977(100)]	FALSE	Low	Master Protein
PfDd2_010017000	PfDd2_010017000-t41_1	surface-associated interspersed protein 1.2 (SURFIN 1.2)	MKSYNIHVESSVENLLSKLKEKKKRLKGKKDIINDVEYYIGILSNINLKHVYNENYKLIGMLLKILMKHKIYVETIILDRLLQFLNLKNILEKDNEINIRYINNILVLINNNESVHLNSNTLFNIMFDTCIMLIDIFVDNKIYSDEKKSFYTLNMENEKEEDIEIDTSSSVYDHMNNSDDSINNHSDDSINNHSDDSINNHSDDSINNHSDDSINNLSGDSIIYDTSNSSSDDDYSENNCLNTKKRKQNIHVLKTDMNNNDVIKLEEHIKYNKKRKIEKKTFEIKSSNYKEYDIEKLYNMINYINNMFTLYLRKFNSSIINDLKIYAFYNNLFALYSYVHDYIHRINKLSMYNKKKKNEINDHYNIYIILMRQLYLLKENIKQFIILTIKNNNTSYFKN…	0.085	0	2	5	5	5	2302	276.8	8.41	0	5		membrane			813488	PF3D7_0921200	PFI1040c	9				0	0	100	Low	1	Acetyl [K324(100); K635(100); K640(100); K648(100)]; Sulfo [S634(92); Y645(96.8); Y646(96.8); S2301(100)]; Phospho [S643(93.5); S2089(98.9)]	FALSE	Low	Master Protein
PF3D7_0921200	PF3D7_0921200.1	conserved Plasmodium membrane protein, unknown function	MKHTKITKYLTINFFILLTLVFQKYSSCQNSLNYSKNNYGLNDQELRAMLFGLNYDPSKRNKNNKVNRDVIKNESSLLLRNLINEETLSEKNDKVVNDIKNMNNSTEKKINSISKGNNNIHNINENQNANVELKTDNILDNTSEQDDINEKNNDNGDMVHKNIYNNILSDPYDINSTNAYINKSDITNLNYSSNDVINNDKVNKSYEEKNIVNNTELNKLIESDDHSNKNDINKKTEKNKTFNSSSTSDEKKQTDIKGQNKNDLNNEHIFNNNDINNNVQYKNKVNIISVDKNNTDRDNNNLYETNNGDLKYNNDLIKEGENKRNNKLNNYKFNMNKVNDNKNFNKYTEIYNKESEPEKQNNSNNNLGIPTLIKKEVHIKNHNTFSSNGKILENKDIDK…	0.084	0	4	5	5	5	2024	238.8	6.98	0	5			catalytic activity;metal ion binding	Pf00675	810773	PF3D7_1121800	PF11_0226	11				0	0	100	Low	1	Methyl [K1627(100); K1631(100); K1853(92.4)]; Acetyl [K380(100); K390(100)]; Phospho [S1232(100); S1623(95.1); T1852(94.1)]	FALSE	Low	Master Protein
PF3D7_1121800	PF3D7_1121800.1	peptidase M16, putative	MAFLQFKSNETLYFSNISNAKDEQSKVLSTSHPNDDQHKILKKPREGGDIYSDVYVWYFLKNVYKKMEICSFNKMDNTYTLRRKGITYENVPADKTKPYLKDLDEIDSENNIDIIQLNEENVLQNIKNRYKKNKIYTFHASLLLVVNPYKEIKGLYDIYQMNIYLKKLTNDHMSNEQHMKAHIYDISNMAYKNMIQKKKRQTIVVSGHSGSGKTENCKFLFKYFHYIFFHKNGGTHNDNNNDNNNNNDDNNNDNNNNDDNNNDNNNNNNNIYSVNNNIYNNLCTNIYTSLKGEPDNNVEKQNYFGLLGSYRKVRDTTNDDVKDMNGRDKIYNDSLHNERIDKLIYINNIIESMSNARTIKNNNSSRCGRINDLIFEERENTQKGESNNMFNYCFNNIKI…	0.729	0.081	3	5	8	5	2274	270.6	8.29	0	5			catalytic activity;motor activity;nucleotide binding	Pf00063		PF3D7_1229800		12				0	0	100	Low	1		FALSE	Low	Master Protein
PF3D7_1229800	PF3D7_1229800.1	myosin J, putative	MEKNKKKKSLKGKVRNKEDVKNDKNILKKDKNNKDSSHGTIINTSDKDKDESKTKVLREDNIFKNTDNSATFYDKTSDVINVLYDYKNSNLKSSQNKDKDIISSNHEDIINNTLSISNKLKNDDIFEKSMLLVNNKLECEDTITLLEKDINVNMNDYDNSSEIIKYMENFKEKKKCMDNVTFSMGYKKEDNKEEGKEKEPHELKMKIEEKETISYKSKKKKKMEKYHISNEEKEKVMKKYMLNLEEKYRKKKEEDLKKIVDKNKEDMKKFKEKENTFVNFLKNPRLNLSKDENLNDYLSIYPKTIQFVDIRKNEIFIKELLITNKSNILLHIIIIPPTSKQFYIKEIINIYNKQEENEKSNLNHQIAPGHSLKIKVCYNVVSLNYQEDHIRLLSEAGNE…	0.078	0	2	5	5	5	2977	357.6	8.72	0	5		nucleus			812294	PF3D7_1474400	PF14_0712	14				0	0	100	Low	1	Acetyl [K1476(100); K2907(100)]; Methyl [K1991(100); K1998(100); K2010(100)]; Phospho [T40(100)]; Sulfo [Y2007(92.9)]	FALSE	Low	Master Protein
PF3D7_1474400	PF3D7_1474400.1	conserved Plasmodium protein, unknown function	MDFAYKQEAEEDCLISLDYILDKYDLYRDNIINNVELRKLLDRFIFQYNSIDECEKKLLELLSNNEKYGMDKIEKYYLFITNIIKEICHIELIPIIYNKILQEKDKKDNTFIVNRQEFLKNENKKESEEDYKIISGSIYKKYILVLIKILYHSYKLSYNYQKNLITSISYICILMSKYDTVNLPHESIPELIYRIFWKYFSQNFNIINETFFTQHNDEIVLSSSCSSSMSSLSDDSSDLSSGFLSSSEDLFRKNDLKAIAQRMGISLDSEKDVSNEISCGGTPKEPGEKKVRRRRRRTKKNATGDTNITGDDNKEDINNKEEGVEPGAAQLIKNENAMQDQGTVVKKRGKRRKRTILTEENNNNNDDNKNVNVINNDDNKNVNVINNDDNKNVNVINND…	0.927	0.06	2	5	5	5	3265	386.1	8.56	0	5		membrane	protein binding		813889	PF3D7_1364400	MAL13P1.323	13				0	0	100	Low	1	Acetyl [K822(99.8); K2607(99); K2992(100)]	FALSE	Low	Master Protein
PF3D7_1364400	PF3D7_1364400.1	conserved Plasmodium protein, unknown function	MNNINYDEELRTTHFYQNIPKSQRNEPAIFLNKEKNNEHLKSNNGFDETYTFSIHNYDNVIKMNEKKELNKVLLNYELGTQRMECFVGIDNENVLYIKEEYINHINSKNILVIINLFVCNLFYHLKNIGKNIHNLYLSFDKIVSPFHFSFNNNFCEKCISDDNQNFTCTEHKNYDFSELSEKNSEQARRKKKKDYKEQISSHNYNKTNSEHTFMHTCKKKEKNEYLPNVLILWCKRVKYAINIYNNNNNIKIKKKKKILEQNGQTDNNSNNLFCDEKSRYSINECINTLTDAIFNKKNLDIFNNIHFLFPKEKSSFTNKIKHIESKRKIEKIPKEKSPVDKNTSTHINGYNNKDFLLFVDKDTLNYNLDKDDNVIEEITDLYIINYIKCKIEDYFKNVE…	0.077	0	1	5	6	5	4784	575.8	8.92	0	5												0	0	100	Low	1	Sulfo [T4596(100)]; Acetyl [K4599(100)]	FALSE	Low	Master Protein
PfDd2_130032500	PfDd2_130032500-t41_1	conserved Plasmodium protein, unknown function	MLLDLSNNKLKSLEDCDIILEKLIELNLDYPSITYLNVSHNNIKSIKGLRAFENLRVLNISHNEVISLDDDYIPCCTEKIIADHNLLTDICFKGIEKVEEEYDEDICEENNSYEKCNNENVYKGNDNDNDDINCNNNFYCDEDDNILCGKDIIKNKTKNYKKNNYHNEQEKRNQHNNNHEKKKVTRNRSIYDSFNSNILNEKNMYTNKNLPLNKLIYLDVSYNNIKKLTTFEKYLHIINKNKREKNDSCSDDAYMNNFISNKTEQDVMILFFNSLETLHLRGNQLTNLKGLSVFKNLKVLDLRSNFINHPVQLFYILDNKNWLKKYQKNKMERKDTNYYSYFVYILKKYKNFKNLQNLFLQGNNKVLKPKYLFMSVYNVLKNINVKRKLSTDVITDNLS…	0	0.182	3	4	6	4	1864	220.2	5.77	0	4			protein binding	Pf12799	3885930	PF3D7_0612200	PFF0595c	6				0	0	100	Low	1	Acetyl [K1691(100); K1692(100)]; Sulfo [S1126(99.4)]	FALSE	High	Master Protein
PF3D7_0612200	PF3D7_0612200.1	leucine-rich repeat protein	MNAPYPLVCLALWLLFLLDVRKCEKLISKLTKNGDLDLVLLYDIGFVDDSENDHMNSLENIAELGKNLLVRDNKNINLSYITYDDINVDLRIESRNNIGVDNENNYDKDNNSSYKFGSDKNIEEFRNVVLDTKLKSSYKNSAHLKALNYVGLKHFYNSEKESVKMVVMFMNTDGDYNNNNNNMNNISSSYSAELNLVHYLFDRKNIILNIITRVAFKNYCHYIQQIGSNTNELLKCVLKNSFYNISALTYEIIKYYDDISINAICHGWSEWSPCSVTCNMGYHFSKRDSLGYIKNSKSGLYKRKGRSCLEQRNLIIQECFNTSCDHSLDICDNIYMDISILLDDSSNITLESWNKYIIPFVRKFITHFNINNNQINFSLTTYSSHTYNWFNFSNVLSKD…	0.894	0.059	4	4	4	4	1377	160.5	5.4	0	4												0	0	100	Low	1	Acetyl [K1359(99.8)]; Phospho [S696(100); S1362(99.7)]; Sulfo [S416(100); S417(100); T418(100)]	FALSE	Low	Master Protein
PfDd2_060021400	PfDd2_060021400-t41_1	TRAP-like protein	MSNNIDDLFDVFEENEIPEIISIKDEEQQQEKKNHIIQNDNEIITSTNNSKNEDEEEKEETEKNINKQNNNINNIDKDDVNKDNVNKDNVGNHKKENLYKDINIENYKINVEYLIKNKKAEENIKKQIQEEIYSDIQNFDKTNKNVNKIRKLSLQENNNINNNHINGKNINNNINEDNLTGETYPNDYSIPQENNKITNKLIVEETIIENSKTINNDDVLVLEEFGGDVNCIHKCVRPQSYVHNEIKEPLIPARTYKFELDTFQKKSIECLERNESVLVSAHTSAGKTVIAEYAIALGLRDKQRVIYTSPIKALSNQKYRDLGEEFKDVGLITGDISINPEASIIVMTTEILRSMLYRGSSLTKEVKWVIFDEIHYMRDRDRGVIWEETIILLPLMVRF…	0.802	0	4	4	4	4	1355	157.8	6.55	0	4												0	0	100	Low	1	Phospho [T497(96.1)]	FALSE	Low	Master Protein
PfDd2_060006800	PfDd2_060006800-t41_1	ATP-dependent RNA helicase, putative	MSTCNNIVDLVRNKKELLTGEKKMRKKSCNIDRNTIDNENNKLLDKNILINNFLNSEKLIKEIQLLNNISLRSATYLLKIEIEKIQKLISCNNWKQVPSIYKKSAENILLKKNEYIKNLKTKLLNKNKAIQNNINNDNIDNIDNIYNSCYNLVNKNDEKKFSKHLNSSSSSSSLSSYSSLSNPSDDSCFSNKQNQNNFFSNIKCNNSYFTGNAQTKNKLDNHTSKKKTKINDKIYDKIYDKINDKICDKKYDKIYDKKYDKKYDKICDKICDKKYDKIYDKKYDKKYDKIYDKICDKKNDIKNDKNIKTFNVKGKDTKIIKLDKEHVKDKINYNYSNKIINYKGNFYDNNNKNEIKNNEYYYYDDEQDLDSYNGLCYTNGKNNIFCFLNPQENQKDDKI…	0.158	0.087	2	4	4	4	3134	370	5.44	0	4					812856	PF3D7_0508900	PFE0440w	5				0	0	100	Low	1	Methyl [K1579(100)]	FALSE	Low	Master Protein
PF3D7_0508900	PF3D7_0508900.1	protein AAP6	MGTGSSTPSVPKDVKNESHNSARNVLENIGIEIYNEEKKKVNGYTSQLRGDLSRARFHDGLRKAARLGVIPGPANSCDLDHKFYTNINNGYPPARNPCDLRNQNRFGENAEAYCNSDKIRVTGKKSAGGACAPFRRQNMCDKNLEYLDNTNTDDTDDLLGNVLVTAKYEGESIVAKHPHKENSEVCTALARSFADIGDIVRGKDMFKRNEEDAVQKGLRAVFKKINDNLKEKEISDYDNDPNYYKLREDWWTANRDQVWRAITCYIPYYVNYFKKTSDDTIVFTNDGKCGHYEGAPPTNLDYVPQFLRWFDEWAEEFCRIRNHKLRKIKDACRNDKERLYCSQNGYDCTKRIEKGSSCSRENKCTGCSNKCVDYDFWLEKQQNEFKIQKDKYDKEIETY…	0.321	0	2	4	4	3	3467	398	5.88	0	4	regulation of biological process;response to stimulus		protein binding;receptor activity	Pf03011, Pf05424, Pf15445, Pf15447	812551	PF3D7_0400400	VAR	4	Malaria			1	0	100	Low	1	Acetyl [K3040(98.5); K3138(98.5)]; Phospho [S3137(94.4)]	FALSE	Low	Master Protein
PF3D7_0400400	PF3D7_0400400.1	erythrocyte membrane protein 1, PfEMP1	MGSSASKFSKTVVGNESHNSARNVLEKIVLETKGDINGKANQYKDKLKGNLSKAKFYNTLFTSLGVEKYVPSNPCELDYVFNTNVQSDKSVDRNPCLFSPVERFSNEGEAECNSSRITGNKDGYGTCAPYRKRNICDYNLHHINENNIKNTHDLLANLLVTAKYEGASIVEKHPNRGSSEVCIALARSFADIGDIIRGRDMFLGNNENDIREKQKLQGNLEKIFKRFKEKYGDLKDVPIDDIREYWWALNRKDVWKALTCSADGSEEYFIQSEDGTKSFTNPKCGHGDNEVLTNLDYVPQFLRWFNEWAEDFCRIRKIKMDKTKEECIGKNKKKDCSREGYDCRKTNIKRNEIFVDLDCPRCEEECMKYKKWMEKRQEEFNKQKRQYENEIKKFGSKNY…	0.784	0	2	4	4	2	3004	346.2	5.74	0	4												0	0	100	Low	1	Methyl [K397(99.2); K401(99.2)]; Sulfo [S105(75); S114(75); S115(75); T118(75); T2630(75); Y2631(75); Y2633(75); S2638(75)]	FALSE	Low	Master Protein
PfDd2_070035700	PfDd2_070035700-t41_1	erythrocyte membrane protein 1, PfEMP1	MPFYLSFFLLLVYNIVIKVYGCIQNFGVTKKNELLYINNKFLLCNKWFKKNKNKYKYNINKYVNSNLYTSCSIRNKNVVYFNKDKTTIFVSLLNSPIVGIKINDDKCNEDVIVQNLKDKEEKKNVKDDLKNVSNHHINNNIYSINNLPYLYNNYNLINLHHNEEPFGFSPQFNNYSMLKEKKNIYFYKHKNKLNDWLCTHYFPQNISCRYIKNVLFNFRLYDFNIKENILYHLCLKYIYYNKNDYMSLEKKIKLLNIVDQNKYKFILDHARVLHKVIKKEKYKIMKHIYNEKNKERNVHNKINDETHTIPIYNIQHNNKNSYDDINYNNKIIDTYLKMRKKLNILFVTLKIEKKQNVYKIYKKIKRNITFYDFYDRLLILNYFHISHKHRLVLMFFKKY…	0.609	0	3	4	4	4	1720	209.5	9.41	0	4												0	0	100	Low	1	Methyl [K1111(100)]	FALSE	Low	Master Protein
PfDd2_060021300	PfDd2_060021300-t41_1	conserved Plasmodium protein, unknown function	MNNTFKINKKRRTVYESYNIINIANKKRYMCNDNKMDNDNNIINEKKYFNNSSSIKNTGNNYKNDNIDKSYDMCERRSMMDRDENIYNNNYKNKNRNNYSNKNNYSNNINHMDNRRNTYKGDLDGRKQYLSNKHYESKNDNENSYNLKKYNFNIPPIKYNNNNNNNNNNNNNDRQNIDNNIYKFYDDKNEKKSNKTHSYGNNFNNEFNTFNDPKQNYMSNESHNMTQDGHPIYNHNNNNNDGRIKNRKDISLSSYGYNKISNDNLSKENTSYINQYNNSGGANRHVINAQHNNNQHNNNQHNNNFNYHNYKNAKPYQDKYKNGDSFKFSAYNAEQHDNMDKNYYQDIHKNNMKHSTKGDTAISFNGQKVFGSFKNKQMKEKRKFFKNKERGSSINRPGM…	0.177	0	3	4	4	4	2269	267.1	8.18	0	4	metabolic process	cytoplasm	catalytic activity;nucleotide binding;RNA binding	Pf00270, Pf00271, Pf04408	814420	PF3D7_0310500	PFC0440c	3				0	0	100	Low	1	Acetyl [K1243(100); K1834(100); K1856(100)]; Phospho [T1855(97.6)]	FALSE	Low	Master Protein
PF3D7_0310500	PF3D7_0310500.1	ATP-dependent RNA helicase DHX57, putative	MALNIFKKKKSKDKKEELKDIKADDSNVDNKATESTAVDSEAKMEISSKVSEKKKTKKNEDKKKKKKKDDTSESSDSSSDSDDDSEEDNKIEIKNENKKENKKENKKENKNENKNENKNENKNESKKENKKEVKKDDSSSDSDSSSDSDDSDDSDSDEVEEKKEKESDKVVKPSNNTHKVVEKKKAETKSDSDSDSDSDSDSDSDSDSDSDDDDDDDEEKDEKKETGKNKEEVTKKKEGAKANSDSDSDSDSDSDSDSDSDSDSDSDSDEAKEQKEDDKLKTNKGKSTHNLEVTEEKNDLNGVEGKNKRKNINVEENKKGKNKKQKLGNNVETENMNENNMNFQDDGNFGNEKGEYILTMLNISRDTTDVDIRSFLKDYLDTDYSEDTIYIHINMYNNS…	0.915	0.077	6	4	4	4	600	68.5	5.29	0	4												0	0	100	Low	1	Phospho [S518(100)]; Methyl [K172(95.5)]	FALSE	Low	Master Protein
PfDd2_130036700	PfDd2_130036700-t41_1	conserved Plasmodium protein, unknown function	MNAENLKGKDEIIFEEKEKNVRNNMKDHDNNNLYSEDIILNEKKDKNHNDDYDGNYVGMKRDKENFVSFKDDKNNLISVKPSTLKNSLIFQDKKNNLKKKVTIKGDYIRKKNDEIYLDKNNLFNEINLLIKKKLKINDVIKLDLFHKDNSIQIKPYVIFDDYKNVNIENKISIEIINFLKNCLENNKKYINIHSSVVELRGTFNDELINLPILNETILQKISNNNYKYKFNIDNEVLNYIYVDLFNIHKSKYKFKILEKIFEIEELYYYDVKQEKEKKNKINMNKSEDYKNDEQGKEFLNSSINENNNENSKNDDSSSSVCADSDVLINLYKEVKKEEDKERKKKDDEIMNEHVHEKLIKKKKKKKKIDKDKLYIEKLKKLVEEGSADESYNSSNDKSS…	0.636	0	6	4	5	4	1213	145.1	6.9	0	4	metabolic process	nucleus	catalytic activity	Pf03291, Pf08241, Pf08242, Pf12847, Pf13649, Pf13847	2655056	PF3D7_0705000	PF07_0020	7				0	0	100	Low	1	Phospho [Y414(100)]	FALSE	Low	Master Protein
PF3D7_0705000	PF3D7_0705000.1	mRNA cap guanine-N7 methyltransferase, putative	MRAIIRFKIIRQVHSLVSKDADNKFKRIVSYINNYDDNLNELKRKKEYLGLLKNIYHTIPSRLNENKLWNNFLNKLKTEKCYHKLKKIIKKNTITHDSLMCRQIIYLYYIGFDDEIGCLIKRLDYKLQKCNERDFKDCEKYMNEDVSDIIKMLYVLYHYKNGKDNDYKNIILYFDKYIYHSKNIPMTNLKYLFYFHLFYFNMNYSLIRIEKCLEKYGHLLSTDQLMFLIRYINIYLKNLYLYNVIKHRNDYQTVSNNMNNKTNENGIENVNNYEEEYNYRNKIKKEINIFINNLFRINKNEKEYFIFYNFDDIEIKNKCAKNEELDMVEQDNISSFLKNKGVHKFEKNNINERDDNKKGNPHINDDMYFNMMNEDKENVQIKDNNILHNNILYNNNNNS…	0.504	0	3	4	4	4	1673	203.8	8.12	0	4					814414	PF3D7_0309900	PFC0415c	3				0	0	100	Low	1	Acetyl [K1064(96.8); K1065(96.8)]	FALSE	Low	Master Protein
PF3D7_0309900	PF3D7_0309900.1	conserved Plasmodium protein, unknown function	MARPGSGGGGSSQDAKHVLDEIGQQVHDQVEKEAKERSNGDLKGNLTISTIFDTETTGTDDPCSSDYTTRFDARGDPCKKDGTGNDVERFSVKQGAECGNSKIHGNSKGGTGTEVGACAPYRRLNLCNKNLENINKYDNTKAKHDLLAEVCHAAKYEGASITLHYPQYQNKYDDSGSTMCTMLARSFADIGDIIRGKDLYLGKKKKKQNGKETEREKLEDNLRKIFENIKKENNSKLKSLTDDQIREYWWTENRETVWKAMTCSEDLKNSSYFHATCIDGKNQSQARNQCRCPKTSGNVNIVPTYFDYVPQYLRWFEEWAEDFCRKKKKKVQNLQKQCRDKYQGDDRYCSRNGYDCEQTINKIGKLVIGKGCINCLYACNPYVDWINNQKEQFDKQVKK…	0.645	0	2	4	4	2	2215	250.9	5.41	0	4	regulation of biological process;response to stimulus		protein binding;receptor activity	Pf03011, Pf05424, Pf15445, Pf15447	2654957	PF3D7_0711700	VAR	7	Malaria			1	0	100	Low	1	Sulfo [S945(96.3); T2009(98.8)]; Phospho [T2101(96.2)]; Methyl [K948(100)]	FALSE	Low	Master Protein
PF3D7_0711700	PF3D7_0711700.1	erythrocyte membrane protein 1, PfEMP1	MDVQKNKRKNSDNNNCNKLKYINNNTKSSNTTNFKKLRDISKENILFLYDKKVEHLNNRKDNSNDDAELKKKNEKIERMSKFNNNENEKIKSNKNKHSINMSTLSSFEEDENNNKKNDIIVSSEYAEVSKNKNMLIMGNKNKEVIKHNKNNLNHIFEEVCSVDNNNIKDNIPMLSKRLSDPNKKENETYNIHQNNYENVYNINQFNNNNIKMRHVLNNVKSLKNWTDDNDEDEKEKEIDHFDLSTDSRNQNSNNMNSNNYIHDVNKHKLTNKTNSFKFEMDEDKCNKMDDDFSKRKILKKRSVYNDEDSDGSFIKEINDVNLDIKNDNICCSSFKKSKKNENHVRIDKNNVNDNMKELHSNSMGYIDIRKKRKKELSKELKNMDWLIYTIRYMDYRRLR…	0.352	0	3	4	4	4	2127	249.7	9.28	0	4												0	0		Low	1	Sulfo [S717(91.9); S1993(100); T1994(100)]	FALSE	Low	Master Protein
PfDd2_130065800	PfDd2_130065800-t41_1	conserved Plasmodium membrane protein, unknown function	MSEHSSGVSRKLFCNSDKLFYDNFRNLDDRLNLNNNFNENRYEEIYNKKYLRNNRRFKTEPPKHLYENESEQSYSSLFHNILRSISKNIRNDEKEESSDNNNCDDDNDNNNDDDDNNNQSDSIPNNSENFNYDDNSCCEISPYDEISKKTKRVHNKIHKNEDGEYYKNVLYNNNNLSKENQINNICSSINKTQRTLKRIDTNINETLNNVKYIKMVNSDIISDVFLKNNVKSLIVYDTGGIDIELIENENPEFLYHTYTGNRISNIYYEYDDCIKNKDTYKNEEKKKKKNTFNSSLLYRENYIFKKEHELNYCYKNKDDNKKKIKNNPSEKNQIMNYSSDICSNSDSKKLFTKNKKQENVINKNIYYNNPSDYNILNNEVNYNKNTVHNTNLSKDTCEH…	0.904	0.066	3	4	4	4	1807	212.4	6.77	0	4	metabolic process;regulation of biological process;response to stimulus	cytoplasm	catalytic activity;nucleotide binding;protein binding;signal transducer activity	Pf00069, Pf00536, Pf07647, Pf07714	814223	PF3D7_1349300	PfTKL-3	13				0	0	100	Low	1	Acetyl [K1550(100); K1565(100)]	FALSE	Low	Master Protein
PF3D7_1349300	PF3D7_1349300.1	tyrosine kinase-like protein	MRKGLIYRTILCYILLILIEKSHQNNIYKVNGNNENFQFSHLNFYSKNNEGLNFGRSKVSKGSNLPSEKSSDNNNDNDYSYKYYNSSIRRKKDNKNNVHSSNLFRPHLFVTLNEKHFANNPTHNSFLSKIKVTGPQEVNNNAMSSDKNPLSHDLRNNIIENEDPKLLDDNNLYQIDMIDENGNLKFSLYPHYVNIHVCKEMIHYSTYYNDGTENKNSNLYKILEPLSKYMHEVKSNCLNNKNKLLNEIHNLEDPKYYKNNVQDVYDENIKNYQFLRNEFEKCLNKYDENINKKIYEMNTDIRNMLSNTICRNNICDLKNYNLIVELYLFHINELPEKAYQNHLNNAKELLEFTSNVINDMDKRILGDKKTLYSINFVQSEINDIIKRYNFHLNHINKGI…	0.38	0	2	4	4	4	2868	337.9	6.25	0	4												0	0	100	Low	1	Acetyl [K1267(99.3); K2038(92)]; Phospho [S60(100); S63(100); S67(100); S2040(88.1)]	FALSE	Low	Master Protein
PfDd2_120057600	PfDd2_120057600-t41_1	reticulocyte binding protein homologue 3	MFNYFLRSIKNCKSKDDVTHLSRKFLKNINHFNTYEIALCINKFSKIEFEDPLFWKHFCLLITTRDENFVKKFLSTKRNDINNNKCHNKVYDTYDDYDKHNVMKVKNNLPNVDEHKRDEKNNNVSFKNVTCKKKDDIIEYNLFHEEKEEEKKKKKDKLLHLFNIEELCLILNSLSKVNIKNDDILKYASHKLINHINLNKYLINTIKALTSLSGSTQGRKNKSLEIKNDDEIKNDDEIKNDDEIKNDDEIKNDDDIKNDDEIKNDDEIKNDDNINNCNNTNGCDDNTYKPINVQHILQDKIYQNINNLNNILTEKDLSILIELMITHNNIDNKNKEDKLWDDKNIVIKNTKKDSKTIKEKINTYNDNIEINNNICNNNNICNNNNICNNNNICNNNNIC…	0.387	0	4	4	5	4	1447	172.9	9.1	0	4												0	0	100	Low	1	Methyl [K99(100)]; Sulfo [T34(98.9); Y97(97)]	FALSE	Low	Master Protein
PfDd2_060013100	PfDd2_060013100-t41_1	conserved Plasmodium protein, unknown function	MALKKGVINESKLSARNVLENIANEIKVKRENERKYNDKLKGSLWEARFSDGLSSSFGDIRSGYYDSCSLDHKFHTNINNGYPPARNPCDGRNQERFSNDGESKCGSDKIRGNENNSNAGACAPFRRQNMCDKNLEYLINKNTENTHDLLGNVLVTAKYEGESIVNNHPDKDIKGNKSSICTSLARSFADIGDIIRGKDMFKRNKHDNIEKGLREVFKKIYEGLKNNGAREHYKEVKNGNYIKLREDWWTANRDQVWKAITCEAPENAYIIKRRIDGGDIENLILTHPKCGHDTDPPVVDYIPQRLRWMSEWSEYFCNVLNKEIDEMNNQCKDCEMSRRCNNDTEGEKCKKCKEQCQIFKELVSKWKNQFDKQSMKYMELYNKASTNITKQNSSAPERG…	0.29	0	4	4	4	2	1327	153.2	6.06	0	4			receptor activity	Pf05424, Pf15445, Pf15447	813141	PF3D7_0100300	PFA_0015c	1				0	1	100	Low	1	Methyl [K607(100); K608(100); K611(100)]; Acetyl [K498(100); K1014(98.5)]; Sulfo [T600(100)]; Phospho [S1013(94.4)]	FALSE	Low	Master Protein
PF3D7_0100300	PF3D7_0100300.1	erythrocyte membrane protein 1, PfEMP1	MTDDMNVNEKITINEEKNGENRNMLSIINNDKIDDKENNIHNDESGKNNILCLKDVKVNRKRIIIEKLVLENFKSYSGVKVIGPFYKKFSCIVGPNGSGKSNIIDAMLFVFGRRAKKIRQNKLSDLIHNSKFSVKNNFTKVSIHFKTITDEEEPIVEEEFYYDEYDDEDDYDEEDYDGDNHNEEEDYDDDGDDNDGDDNDDDDDEDDGDDDHNNNNFDVKKSEKGNNKDEEEETYFSGREEDEKLHKRCNNIEKTNNIANNTLNKKKKKKRKRKKRKRKRFLFRNTENPLYQNYYHDGDDIEDFVISREATIDNQSKYRINEKVVTQKDVSDLLYKKGIDLNNNRFLILQGEVEQIAQMNPKGNKNEDGLLEYLEEIIGTNKYIESINEHLEKLERCEE…	0.339	0	3	4	4	4	1710	201.7	5.39	0	4												0	0	100	Low	1	Methyl [K1475(97.3)]; Sulfo [Y412(100)]; Acetyl [K1176(98); K1182(99.9)]	FALSE	Low	Master Protein
PfDd2_050014100	PfDd2_050014100-t41_1	chromosome condensation protein, putative	MSSIRPELKSVEFYPPDINSKGSILKNKPMESLNNMRDVESIKKISYISTGGNNNQLYENGMFFNEGKREYMPNNENISPIYENNNMENNVNMNVNVNVNGSSVFRPVDRVQTIQEKKSSYGNNMFDYNYLREYNLNNNMNNNMIEYNMNNNMNNNMNNNMIEYNMNNNMNNNMIEYNMNNNMIEYNMNNNMMEYNLNNNMMEYNLNNNMINNDRHFSEITTDKNIYPVNSVVNDEGSYGYVDPLENLFNTNKFKIKKIKDTSSISNDYNNKKNLTNILPFEKIVEQCDINNVISNKFVQDLYNHQNVYDENNVVMKGFKKGEYMDGISSVPFLSDGKSIVYNKMKENDEHLEEDNYHLQDKAYMTSRHSSVKRSSVKSNKFDIDNKQKSDDNQNNMVG…	0.431	0	3	4	4	4	1960	230	6.9	0	4					812363	PF3D7_0407800	PFD0385w	4				0	0	100	Low	1	Sulfo [S1916(96.9)]; Acetyl [K609(100); K1367(100)]; Phospho [T717(86.7); S1352(85.7)]	FALSE	Low	Master Protein
PF3D7_0407800	PF3D7_0407800.1	protein CINCH	MNKYWLYIAYVYLLLNILSKCNKIENNNNKVKNLTVYNNDIGQYFKKKDIQCKHHIEINQDSNHNEYSFLSLKASSIFNQYYVAKLINTLLYRGFHLNVYFHKNVAMYESFSRTNFFFYLTILNKKNVKKIVKIISKAERSSNKRKFNVFKKYLISEFDYPNFEIDDTVKNEMNQAILVYKKAKSDSYWSVMDALKKDGLLLARTFLSVSFVQSLRGIIGLINHKLIDLCFTNAYVFNHVASFDKLIMNNIFGVIMSYVFKSLLLFFYPLIIPFRGAFAFAISAFCITQLGKIVFAIYKNLRQLYRISYRKIYSIVLKVKLRNEPELKKYAMKLLYGDALIMITKIWKLSYVNVSEHLNGKNVYPILNNLFEKNLGTGFFDFSNSLFKYVMNYLEEINL…	0.431	0	3	4	4	4	2215	263	9.2	0	4		membrane	protein binding		811551	PF3D7_1252100	PFL2505c	12				0	0	100	Low	1	Methyl [K1086(100)]; Acetyl [K137(99.9)]; Phospho [S1085(100); S2026(94.9)]	FALSE	Low	Master Protein
PF3D7_1252100	PF3D7_1252100.1	rhoptry neck protein 3	MIYLGKKLLSCTLFVYFLYIHFFLLKQNNFCDVKVRERILEESINNDLSSKGENLHIYEKTNVSVQTFIKKKERKNLSDNNINDKINNNNNYNNNNNNNIEDTTYYPTGNEKKENIFLKFFRYVKNWFPIKSSNNLKKTNINYEQVQEENEFSKYILQNNMSIETTKVCLIGSGGDSSHDLIKQFLLHNNVKYNRNYENDNSLNNKSGSIISSYKYYSEEIIQEPYIIDRDICNKKKNCKESTLNYENNPKTLIGNIIIQSDILKNEKIFNMNRHFVVCKYFGSIPKTNIKINQSTLIQHLIKCLDYCKMEGVQYIYIGYNIYAANNKLIEIMKKLIEHKIIIVTSSGKIYDDDNNNDNNNFYNDNIYNNNIYNVHNDDKEKIKNHIKKKNKQNNYLYE…	0.407	0	5	4	4	4	893	106.9	9.19	0	4												0	0	100	Low	1	Acetyl [K888(100); K890(100); K892(100)]; Phospho [S49(87.5); S801(98.1)]; Sulfo [S43(87.5); S802(98.1)]	FALSE	Low	Master Protein
PfDd2_050012300	PfDd2_050012300-t41_1	conserved Plasmodium protein, unknown function	MEIKLNTKFDEILLIVCDKHVIENHEKFFVDKYENVMCVECLYKFLFKKYPLYKKYLLFKSINNLFCIKECEEFRYHFSFYLLDHTLFLSETFSYIEGISQCEEKKEERKIYSSNYNNENIKNNNNNNNNNNNNNNNNSIYDDDDDYYYDYNYIYLVNSELIKLTTNACKEFLYKCSKELCNIFKDAIYTCVLVRLKNFSSRNKKRNFFFLLDFLKSLIDNVEIIFITLKDESTIIEELMKLFIQNDEMINSKLSNNNYGYIYEYTGYTNKCIEKKKQNNNQHYNSELLLNLQIIYKLWHDNLLWQINNNLLKRFFIYLITKFKYTNKNTDLCTYYIQFIYLITLQYNVLNYFFHHIIFDSSPNSNIKAFNIENNNRNKSKSSNKSKSSNKSKNSSSNK…	0.462	0	4	4	4	4	2054	244.4	8.37	0	4	metabolic process;response to stimulus		protein binding		811689	PF3D7_1411000.1	PF14_0108	14				0	0	100	Low	1	Phospho [T1066(98.8)]	FALSE	Low	Master Protein
PF3D7_1411000	PF3D7_1411000.1	conserved Plasmodium protein, unknown function	MDYSNNKKNVKAMNQHQNKDSSEYNENYYKRQYNIKNRKNEEIKVGSNLSTNNDVLQLPSVLHNHIRIVRTNDSCFKDYIVLSNLGKGTYAQVWKVKHKITNEIYAAKLLQPNQFPKESFNRIVEMFTKEIINLSICQCPGVIKLHKVIGGKEGWILIQDFANDGTLWKENLSSNMNEAFLYFIQLLQGMWYIQEMNIVHRDLKPTNILRYDNKRIVIADFGWSEHIDSCNLHPTEWPGTLEINPPEVLRNTGPMTEKIDNYALGMNMILFISGRFVCRQKGIECSKVAQTILKTVHNLRHSKPPSRFRENLKAWDLFVKLTSSNPIERLSLQNVLDHPWVTEMLNNFSLQNSKFLWHEKVKSRWIYLLSNNWDFFKNISSISTSTTTNNNNNNNNNNN…	0.421	0	2	4	4	4	2015	238.6	6.11	0	4	metabolic process		catalytic activity;nucleotide binding	Pf00069, Pf07714	811007	PF3D7_1145200	PF11_0464	11				0	0	100	Low	1	Acetyl [K77(100); K1247(100)]; Phospho [T71(100); S74(100)]	FALSE	Low	Master Protein
PF3D7_1411000	PF3D7_1411000.2	conserved Plasmodium protein, unknown function	MNNIINKIDPNLQKKEKGYININFNFNETKNDMEKISYTQKNEISDKIVHNQDLSDNIHYINNYLTSIFDSGKRKESWDNLFYRNNIIKEEKEMEDDKNSTLLLRGPTKNYNLNTELKLDDTYEFEISEHENEKKKFDSINNTLNTKHSENIDNVENIENMNNMGNVQNDGFLYNEFIFSGHQNIELKKANTTVVNNLNKEDVLKQGNMYHDFHSFNNNNFVDGWWFRRNQEIDQIPKNEYLEHSIKDTYEKTDYPFFNENYIKNEGNYTNHTIDNIVEENENDNMLFLLNEKSNIQEIIDSSNKCKNMIHMKSEKFSKKDPNVYDNFPTYNKNIIDTNSNMNISNGQNLNESPKMDMQNEDIKLIQLMNTMLQENEKTDTNFKSAFNYANGSKLNVDN…	0.292	0	3	4	6	4	1451	170.5	6.34	0	4												0	0	100	Low	1	Phospho [S1082(98.4)]; Acetyl [K147(100)]; Sulfo [S1446(99.2)]	FALSE	Low	Master Protein
PF3D7_1145200	PF3D7_1145200.1	serine/threonine protein kinase, putative	MSYPQQNVSVDYTDMENEGNGNIKLEDNDYFNYSGKDKKAQDESNTSDKYIKPVEKDNADITYTKGQDNLENNNQVNNNYDTQGIMEYKSNNENPNMLSNSLKKEQGGLYENGNNIEIVGEENIESDISSKDTNKMKIQNYNDDKENEDTINDVNNYNNEVYKLINKDNIHENEKIIVGEDEEEDMTHDINNEYDEEHCNNIGKRKAKRKSYNNNNNNYYTYKHHNNDYYNNNNNNNNNIYGEKNYHMEHNKNSIELHKIKNKELDKGKKNKGKNNNTNNKSKNKFFFLFRKKGSIASSSHDKENEYIMKSNKNKNENFFNKDDQFVKNDDNQNLDISYNNNNNNNNNNNNTNLDREKVMNLINKYNNIKKKNSEQNTIYNNSSITNTIKTSEYDVEKN…	0.295	0	8	4	4	4	795	92.7	6.84	0	4		membrane			3885799	PF3D7_0618000	PFF0870w	6				0	0	100	Low	1		FALSE	Low	Master Protein
PfDd2_140024900	PfDd2_140024900-t41_1	conserved Plasmodium protein, unknown function	MDVNNSFVNMKDVMNIPVQVEGKDGDKKHNNMNDNLLNFDCSYENILNNDIERPQEIDCGMSCTSSFVDSNEKMVNDNYIDNNYEDLNSAQGESKDINHMKFEKKDIINVPETYCKNNYDYMYNNALNLSFKKNNDQIYMNKFGNINENNKEDNSNNNFVLDDNNLMLNEGNIIIKNMYPVDMNNHNVGSEIHDNNEHSCILRNNGKVQNEFRHEGNLSNDRSVYGELIDMDNMDNMNNVNNVNNMDSVNNMDNMDNMNNVNNINSVNDSKCIHALNAPGRKNIKTKDAQDYFFNNENIHCVSKSTTYILNIGENGSTCINDIISNSNNSTSTGSKKNKRKEEKEEKEEKEEEEEKEKEIEVEKKREKMNMLGNIIPENDSTNKENHYYDLENNEIYKA…	0.269	0	1	4	4	4	2756	325.9	6.67	0	4						PF3D7_1325900		13				0	0	100	Low	1	Methyl [K2353(99.4)]; Acetyl [K1535(100)]	FALSE	Low	Master Protein
PF3D7_0618000	PF3D7_0618000.1	conserved Plasmodium membrane protein, unknown function	MDKSSIANKIEAYLGAKSDDSKIDQSLKADPSEVQYYGSGGDGYYLRKNICKITVNHSDSGTNDPCDRIPPPYGDNDQWKCAIILSKVSEKPENVFVPPRRQRMCINNLEKLNVDKIRDKHAFLADVLLTARNEGERIVQNHPDTNSSNVCNALERSFADIADIIRGTDLWKGTNSNLEQNLKQMFAKIRENDKVLQDKYPKDQNYRKLREDWWNANRQKVWEVITCGARSNDLLIKRGWRTSGKSNGDNKLELCRKCGHYEEKVPTKLDYVPQFLRWLTEWIEDFYREKQNLIDDMERHREECTSEDHKSKEGTSYCSTCKDKCKKYCECVKKWKSEWENQKNKYTELYQQNKNETSQKNTSRYDDYVKDFFKKLEANYSSLENYIKGDPYFAEYATK…	0.257	0	2	4	4	4	3056	355	7.27	0	4	regulation of biological process;response to stimulus		protein binding;receptor activity	Pf03011, Pf05424, Pf15445, Pf15448	811060	PF3D7_1200600	VAR	12	Malaria			1	0	100	Low	1	Acetyl [K1185(95.4); K2364(100)]; Sulfo [T799(90.6); S1175(100); T1180(100); S1183(100)]; Methyl [K787(87.4); K1373(100)]	FALSE	Low	Master Protein
PF3D7_1325900	PF3D7_1325900.1	conserved Plasmodium protein, unknown function	MERRGKNQTNDATLNEFDDDTSEFSMNILNHPNTDVLVSPIKVVDHDFNNFINNKCLDYSIDSSLDITTSNLTTLKSKGQQKINKSNHAVQNGNNNMDEKIKKNTILVNKEEKNKKGDANVNVAHENVALQNVALQNAALQNVEEENNLTRNKGNFKYAENFSGSNNNHYGSRVIQKSKHTQDYRKDGSYEQEEIEDNEYINISQSKAQHEDMNNVQSIIPHDDSIITPSNHNNLKCDVLIKDKDQSYNRNMKKYSEFNLKQQDLSISQDYLNNSILSSVGLYKENDLCFIKYIIVSNFKSYEDENIIGPFSKFTSIIGPNGSGKSNIMDCICFALGINNKYLRVKNLRNLIYHKENEKAEDINKRICYVKIILECNKENVEIKRTLNYKGVSNFYIND…	0.203	0	3	4	4	4	1818	214.5	7.46	0	4	cell organization and biogenesis	chromosome	catalytic activity;DNA binding;nucleotide binding;protein binding	Pf02463, Pf06470, Pf13304, Pf13476, Pf13555	810864	PF3D7_1130700	PF11_0317	11				0	0	100	Low	1	Acetyl [K831(100)]	FALSE	Low	Master Protein
PF3D7_1200600	PF3D7_1200600.1	erythrocyte membrane protein 1, PfEMP1	MYEYKKNNCNIKDKKIIQTIKSCTINLKVEEQGLNPKKKVIRKIKNDEEGKVKKGTLNRIKSNDKIMVVDKVRKKKEDTNKYMNKCMNKYVNKGINKDINKGINKDINIDKDIERKKEVKRLIKYKTPRALNPKHSKVMKLLNYRSCMEQKNTINKNNVVNNPIYDDVYKYHPLCHNIRRDAYKKYACCKVGDKNDKTFSNLFLLNNNISINKKKIGGMDIKKKKIIKNLQVCNDAMDVNMNNYDNQMEGNNNNINHNINHSNNHNINHHSNNHNINNHSNNHSNNHNINHHSNNHNINHHSNNHSNNHNINHHSNNHNINHHSNSKKDVPILSISNYKEKYTCANKYLCLQKSNISFNELNDEKKKIKNIKNNIVNNKEEQNNIINDYIKNESHNINN…	0.25	0	3	4	4	4	2003	242.1	9.74	0	4												0	0	100	Low	1	Acetyl [K524(100)]; Sulfo [S1178(100)]	FALSE	Low	Master Protein
PF3D7_1130700	PF3D7_1130700.1	structural maintenance of chromosomes protein 1, putative	MSGRGKGGKGLGKGGAKRHRKILRDNIQGITKPAIRRLARRGGVKRISGLIYEEIRGVLKVFLENVIKDSIMYTEHAKRKTVTAMDIVYSLKRQGRTLYGFGG	0.259	0	39	4	4	4	103	11.4	11.22	0	4	cell organization and biogenesis;metabolic process	chromosome;nucleus	DNA binding;protein binding	Pf00125, Pf15630	810613	PF3D7_1105000	PF11_0061	11		SUMOylation of chromatin organization proteins; RMTs methylate histone arginines; PKMTs methylate histone lysines		9	0	100	Low	1	Sulfo [T31(100)]; Acetyl [K80(100); K92(100)]	FALSE	Low	Master Protein
PfDd2_080009900	PfDd2_080009900-t41_1	conserved Plasmodium protein, unknown function	MGANESSISKTVVGKETHMSARNVLENIGRNIKDRASRDAQKYERFLKGKLSEAKFYQRLLMGADVHKKVPSNPCHLDHTWYTNIDDGTAARRNPCDGRNQKRFDEGQVCECGSGIIKGNGNNRNGGSCAPPRRRHICDKNLEALTVGNTKNSNDLLGNILVTAKYEGESIVKNHPNRGSSEVCIALARSFADIGDIVRGKDLYLGHEQRKKELEEKLKKIFAKIYRDLTNDRTKKVEAEKRYKNDTENYYQLREDWWTANRDQVWKALTCSAHNTEEYFIQSEKNTQLFSNPRCGHNKDGAPPTNLDYVPQFLRWFNEWAEEFCRIRKIKIDKTKEECIGENNGKNCSREGYDCNKTNLKLNEIFVDLDCPRCEKACTSYNEWIENKKKEFKKQKRKY…	0.259	0	1	4	4	3	2755	315.9	6	0	4												0	0	100	Low	1	Acetyl [K2443(98.5)]; Phospho [S2442(94.4)]	FALSE	Low	Master Protein
PF3D7_1105000	PF3D7_1105000.1	histone H4	MIYFDIPSKNNLSYEYYDTQSLIDNKRIHSFLNNSCAFYSFQNKEKCKQERFEEYLNFLQQKSNIYNNNNKQIERNENDYNVIKNKIQYKKKENYNITTYSHFVPEENLQDKQKRPYTHNEYYMDHTYNKQHLNDKYHKHNIHDINNNHYIKHKDHLHDTHYIFNKHNNENINIKKNIKAHVSQLHVSYKLIKIKNILYKINILKKNTSLHKHKTYSFFRFKFSALQEQYDKQKKKSKKIKKQQKKKNMYKNKIGSHTMEILNVLRNELPLSKGDFSNRYCQNNDYEYAIVTSNEETHFYYTNQENAKTTKQKNYQHMKVKIQIYSNMIQEKKNKGKHDQIYKPIINTFEQNINYLDKKKIKTKKNMAKEKYKKNEKLLNNCIENYKNCMKLYKLSEFI…	0.245	0	2	4	4	4	3207	381.3	9.19	0	4												0	0	100	Low	1	Sulfo [Y1337(97.4)]; Acetyl [K948(100); K952(100)]	FALSE	Low	Master Protein
PfDd2_070016400	PfDd2_070016400-t41_1	erythrocyte membrane protein 1, PfEMP1	MKDIIAEYEIVGKIEEPKEGHSNDIVENEKYKNDENDKNDGNDKNDKNDGNDKNDKNNGKDDRIHVEINNEGKSLGVSNMKNEKEEEKKTMLNSTYNKCTHLENKNEMDNIIEEESEYNIINNDEGKKMKECQIIGNGTIIKDISTEEKNKIKCMSINNNECDIHKEDDNKNNIRNINKMKSIIINKNENEYRNDDKQDNTNSFGNNNNYNCNIVNKRTSHVSINMSDKCSNMKHYKVLIHAPACWKGEKFNGTPFIFVYDKSINFYTYSESPLEIEKYIIDTNDENFENRVLTIIFYDSLFACSTSSLLINNNKNELQHLPKPLSVFYLPLCKLDLENDSVKYRLGLKTNSILCNININEAIGLFNNSTKLSGQNINKFSLHFFLKNNNYLNNNNNNN…	0.244	0	2	4	4	4	1788	210.6	8.6	0	4			protein binding	Pf02463, Pf03938	811919	PF3D7_1435600	PF14_0337	14				0	0	100	Low	1	Methyl [K234(100); K237(100)]; Acetyl [K1441(97.7)]	FALSE	Low	Master Protein
PfDd2_090008600	PfDd2_090008600-t41_1	conserved Plasmodium membrane protein, unknown function	MRYYIESLEGNKNTWIAHKNILKIGINKRTDERSNTSYDIIRYNNDYFWKWIRVLNYEIKNELWNNPSYLILHKYLTYENKSNIHDISKNGLTEITRMNKTSKGSESTNYRIKRTTKEVEGRHNIIDINLIKNKNYYIWRELQKNVLEYMLKYNSDKKNYFHMSFEWNTIINSFLEDELKIKIKEKDRKIEEILKKGDLPYIHLNIDIDKFIKEKLKDKTKNNIKEELLKKKIVQNGICDILTIDKSLVPVRRQTLNTDNILPKLKDIYNKYKKNHKKKNITKTLREKIMKDLETVISEKIYINDEVKNIEPITSFDDYKKYCKDLYRNMNDLKDIFFTNDIVEDGKTKEIQCIIKSIREIVGIDYFNNYMERIKIKEMEELKEYEKINLLNGLKEIDE…	0.265	0	2	4	4	1	2900	346.3	5.45	0	4			receptor activity	Pf05424	813269	PF3D7_0113800	PFA_0665w	1				0	0	100	Low	1	Methyl [K2482(98.8)]; Acetyl [K1583(100)]; Phospho [S2271(100)]	FALSE	Low	Master Protein
PF3D7_1435600	PF3D7_1435600.1	conserved Plasmodium protein, unknown function	MVTGSGGEDKYKSAKNAKELLDMIGKDVHEIVEKDEAKKYIDELKGNLQKAKGIGELAAFPDTCKRVEQYRSKANGDGKRYPCTELSEKYVERFSNTLGGQCTDSKMRRDGIGACAPYRRLHLCHHNLENIKDVNNIDNDTLLAEVCMAAYYEGESLTRYNPIYQTKYKDSGSTMCTELARSFADIGDIVRGRDLFRGNDEEKKKRDELEKNLKTIFGKIHSRLTKDAQNYYEDNDTDKNYYQLREDWWKVNRDQVWEAITCEAKSDDKYNVIGPDGKITESNKGQCRCFSGDPPTNMDYVPQFLRWFEEWAEDFCRLRKHKLKDAIDKCRTPKGKEKYCDLNRYDCEQTIRGDHDFVEDDVCKGCQYSCSHFVNWIDNQKLEFDKQKRKYKSEIKKYK…	0.252	0	2	4	4	4	2203	250.5	5.44	0	4	regulation of biological process;response to stimulus		protein binding;receptor activity	Pf03011, Pf05424, Pf15445, Pf15447	813288	PF3D7_0115700	VAR	1	Malaria			1	0	100	Low	1	Acetyl [K334(100); K336(100)]; Methyl [K284(98.9)]; Phospho [T1772(100); S1780(100)]	FALSE	Low	Master Protein
PF3D7_0113800	PF3D7_0113800.1	DBL containing protein, unknown function	MRMDYHDKYNYFMNIKQHFFFKKKIKEFNVKLGGDNVTNKSLLNISEKQPKFENEENEDSNNINENFEYVDEKKKTKLNSKNSMNNKFNNNNMMNDNNIINCNDNPIFIEESIPKLTHNITTDIQNIGSNEDTQDNILSSYESSCTNDTYCSSYYIKDNNLKNEFSDSCSNNIYNSNKEELNDFMDNENMNNVHEKKKECTHNIEDGNAINEPLYVEHHIRRNNDNFDHINYNEHGINNVMNPVNNMMSIQMNYDSSIINTDKKKKCEHINNTIEELDNLCLSENEHIQNIEANNINNKKTNDSVTNKISGAKANKGNNSNNNNNKSNNNKTSHNNKSNNNNKDDGSKNNNNNNNNNSNNNNNNNNNYGNNNSKKNNNNNNDNNDNNNNNNNNNNNNGD…	0.235	0	1	4	7	4	4466	519.5	7.25	0	4	metabolic process;regulation of biological process		protein binding;structural molecule activity	Pf04054, Pf12842	811751	PF3D7_1417200	PF14_0170	14				0	0	100	Low	1	Methyl [K4185(98.8)]; Acetyl [K1251(100); K1258(100); K3384(100)]; Sulfo [Y3980(100)]	FALSE	Low	Master Protein
PF3D7_0115700	PF3D7_0115700.1	erythrocyte membrane protein 1, PfEMP1	MIRNILRVQSVRNDGWFVLKCRRIRRVHNKSGADEKSVVVNKLLEKYKTLRHDDKMKLINSHLVNIKEKDVNDIIYTFCKKKEEEKEVEDEYIKRKRLKLLKVRRPAYLQQKKIKKRVHNDFTIPNEYEEKMCIEKEKELKDIEKYTLIEDMYKSYIYSIAFILLNNQYKTKHCITNNFVHVMINTIRNEILQKVRPTLINEFSIYKNPYMLLKNAMFNFILHQYVKNPYEESLIETYINKKIYMNILKINSARVPVEVYEPLVAFRGDVNYNYDLEEKFNDMIDISQNIINILTKKNIDDKQKENNQNDSTYDHTYSKDNYMSKEEMDSIINEVLKILPENIKYHYENYPFENLKSFKSKKQKKYIGGIKNNKPINIHEEELSMVRYPNLQSVAHSLP…	0.938	0.033	13	4	4	1	496	59.6	9.45	0	4												0	0	100	Low	1	Methyl [K46(99.5)]; Acetyl [K48(99.5)]; Phospho [T49(100)]	FALSE	Low	Master Protein
PF3D7_1417200	PF3D7_1417200.1	CCR4-NOT transcription complex subunit NOT1, putative	MIKLSKKYCLGISFVLYILLSVCEGHKNLTCDFNDVYKLEFHPNQQTSVTKLCNLTPNVLEKVTIKCGSDKLNYNLYPPTCFEEVYASRNMMHLKKIKEFVIGSSMFMRRSLTPNKINEVSFRIPPNMMPEKPIYCFCENKKTITINGSNGNPSSKKDIINRGIVEIIIPSLNEKVKGCDFTTSESTIFSKGYSINEISNKSSNNQQDIVCTVKAHANDLIGFKCPSNYSVEPHDCFVSAFNLSGKNENLENKLKLTNIIMDHYNNTFYSRLPSLISDNWKFFCVCSKDNEKKLVFTVEASISSSNTKLASRDNTYQDYISNSSFLTLSSYCAFITFIITSFLSFIL	0.218	0	16	4	5	4	347	39.4	8.37	0	4		cell surface;membrane	protein binding	Pf07422	3885775	PF3D7_0612700	Pf12	6				0	0	100	Low	1	Acetyl [K3(99.1); K201(100); K214(100); K308(100)]; Phospho [T64(96.7)]	FALSE	Low	Master Protein
PfDd2_100030100	PfDd2_100030100-t41_1	conserved Plasmodium protein, unknown function	MTLYSKKKRKCNINFIDIELEAFIFGCFLYSWNDILTNNIIYKKCNNNKDEKIINNNNNNNKINYNVVNNKKKKLTTLKSSGVNKRNCSSIKNNKKNITTNHIFYNCSAKNKIINKSNSKNYVNNCNKYKEHISCSINTDFQIKHNIDINALNDKLLYFVKINFCLNNKDFNIFCNLYHFYKHIKEDKKNEETKLLNSFFKHKVVKCGKKFKNCCTNKEDIKGHSQSEKNDNMYDGIANKCDDHKYDKYDDHKYDKYDDHKYDKYDDHKYNIHDNHKYNIHDDHKYDKYDDHMYNKYDDHMYNKYDDHMYNKYDDHMYNKYDDHMYNKYDDHVYNKRDHLTYDKDDNILNGPYNNSYEERRKLHRNSKKNKNGRTKKHVNCFFCDIYINKNNFDDSTKM…	0.928	0.053	3	4	5	4	2688	325.8	9	0	4					811901	PF3D7_1433800	PF14_0319	14				0	0	100	Low	1	Acetyl [K110(100)]; Phospho [Y1310(98.2)]	FALSE	Low	Master Protein
PF3D7_0612700	PF3D7_0612700.1	6-cysteine protein P12	MLLYKFYFLYFLLVHLSLCIRYRNQNKTDSYLKTNYKLLKKRKKYENRRYKFPKNRKGNNNNIYDAINNNNTNNIYNNDTYKNRIFFRNEKNDENFIKTNKYSYYEKRNKIKLNSATSTFVSKYYKININDVYNYLHRKKYEFIETDIKITLKYCPFCPPHKYKYDNMYKHEIFKNTGNSYCHRCGYKGSFYDFKLKMGDLITSNFESTVVHNNNFYEEEEEKITLNDVKVYNMNLLYSKEAENARNYLMNVRKLSIDTLKKFLIGFSVMEFQSFESSGKFEKHECIIFPFIKKVDEINMIETNGINSNMNKMNNNNNNNNNNNNNNNNNNNNINDNYEVVRIKIRSLKDKGYMRLYPKNVRNEMKLFFFGDHLIKNSEEIVLTEGEIDAMTISQETKY…	0.213	0	4	4	5	4	2016	235.7	8.88	0	4	metabolic process		catalytic activity;DNA binding;metal ion binding;nucleotide binding;protein binding	Pf00476, Pf01612, Pf08275, Pf13155, Pf13481, Pf13662	811693	PF3D7_1411400	POM1	14	Purine metabolism; Pyrimidine metabolism; Homologous recombination; Nucleotide excision repair; Base excision repair; Metabolic pathways; DNA replication			7	0	100	Low	1		FALSE	Low	Master Protein
PF3D7_1433800	PF3D7_1433800.1	conserved Plasmodium protein, unknown function	MEGFDEMKMKQLQLLKEKMMKNAKAQKSEEVKKSVESVSNILNVSNVSNVSNVSNVRSVDSKDIRFSVKSGKKIFLDTSFQNKKLMVHPKNGRNIFQTSKNTSFVSKNKNSLLKLTTEEELFDTPLSFEEVMRRKNEKKKMELQKNNQTNISEEFINNKQGSINQNSPNKNNSHLFKIQYDNLNISQDNQNGNTTNNNNNNNNNNVNVNVNVNVDNNTHINNLQNNSLINGNLLQNNNSSYNVDTIKNTNSLNINSFKNFFTQNISSNNEKNCNVGMLNLTFPFNNSCKDEKILTTKSVNGTVFNNINIVKNDDNNDDNNDEDNNNNNNNNDEDNNNNNNNNNDEDNNNNNNLLNKSTFFNKDSIFGTALLKNDYIFSTDEKYNNKDKENNINESHNIF…	0.213	0	4	4	4	4	1681	192.7	5.54	0	4					811415	PF3D7_1237500	PFL1815c	12				0	0	100	Low	1		FALSE	Low	Master Protein
PF3D7_1411400	PF3D7_1411400.1	plastid replication-repair enzyme	MLDKPSCVISSYVRKILIRSTLLKNEYKILEYSFIRKCIYIRNENSPKKFLNIDIRNFVNIINNISDKGVHKEIINIPSVRNIKSGEKKEKDTDKIKHIKENNINNNLISNNINDNLYYKQDKFIGSKKLPINYIKKINNNNNKNNNKNNYNNNNIIFKYHSSFHNYNIKKYTIKTFHNLVFNINEECTMENKFLGKYEDNNILYEKDVKNNYDEVNSEYEENTLIKSDLRKEKSKYIFKEFSVFSFNILANSLVDYKYDNNGYNIMQWMNRKKWIHQNIMNKLSDIICLQEIEESYFIELKNELEKLHFKGLFLKKKKDTCKDGICIFYNTKVFELLFFDEVIYDKSCLLKKWHVGLIIALRNIISKRIDHFEEFHENNMNKKNYKNECDRILQNSNT…	0.207	0	5	4	4	4	835	99.7	8.76	0	4												0	0	100	Low	1	Methyl [K24(93.8)]; Acetyl [K148(99)]	FALSE	Low	Master Protein
PF3D7_1237500	PF3D7_1237500.1	conserved Plasmodium protein, unknown function	MNINKYEEFYPSILMHERQCGLSSAYIVYEKEQLEILEQEVLKAIIIKALIIEEVIKYIKCILYKIELIKYNNNNNNNNNNNNDNIILTSYDNTNIRKNQIKNVYCPKLLNKNNNIIYDNNLIKDIDRNNFKNKLYIIQFNGNESVRRNFFKTEQKNTISNDNIRIQGNDVIENKNEKINKSLCNIISNENKEIVLNKKNLDTLMLLEKIKTKTISFINKSSYVVIYKSINDYNNVLQKELIDISSKCCNNKFQLYSKNINSYSIIDYVTGHINKMKEYQMRNKFLDDIIVKIKDELYINIDLIYKNKNNKSFLSVMENINYTIVNTYNINQDKLESFKYLHFNFFYICSKLENKSISNINKYNKVNNNICNIFLYFFVMIFFHLYIQNSDDKRKEDIC…	0.2	0	2	4	5	4	2578	300.1	8.65	0	4	cell organization and biogenesis;metabolic process;regulation of biological process	membrane;nucleus	catalytic activity;DNA binding;metal ion binding;protein binding	Pf00249, Pf00569, Pf09606, Pf09770	810301	PF3D7_1014600	PF10_0143	10				0	0	100	Low	1	Phospho [S358(97.9); T1810(100)]; Acetyl [K362(98.9)]	FALSE	Low	Master Protein
PfDd2_130069300	PfDd2_130069300-t41_1	DNase I-like protein, putative	MNFLSSNKNNISTKSEVIAKVKVDNKSNNNENYINEEVESMRYNNYNINSMNHSNSNHMNNNVSNNINNNVNNNMNQHVMNNQNINHNNSLNFIIDDNNINNHNDIDKRSEIYYSNKAYDPQYLYNSNKLSSNIKITRNHTSAHRMISPRRESINLFSSKINRTSNIYRNYDDKLSYASLYASNNRKKNTLDKISIPESNDSFKTQTNSQIVEQSIELLKHLMNQDRRSISSVHESERKNKLMYKLIDNMKRYGDKNEPSHINNNNNNEEYNNSIDLYKKKIDMLNLKFLKLKNEYTHANNENIILKKQIKCMKDNYHILNPKSSTVSFSRDVSQPLQKDEHKDYHQHHLGTSNEFSKVKHNNDIHDVKINNKSMSHNHNNMLISSSLTSPLSGNTKNI…	0.194	0	4	4	4	4	1362	159.6	5.8	0	4												0	0	100	Low	1	Phospho [S132(100); T137(100)]; Acetyl [K339(85.2)]	FALSE	Low	Master Protein
PF3D7_1014600	PF3D7_1014600.1	transcriptional coactivator ADA2	MNSMNTYSPLYSSYENINIYKKNRKFEEDNYETSTANISCDSKGRILVKESENDRNESIQKKQMLSSMDNRKTNKSEKHNISSYYKMRKKASNHLKDKEKLNNNIIYAKNPHANRYDKYYSLNMNIMNNMNNMNNMNNVNNMNNVNNMNNVNNMNNMNNVNNMNNMNNVNNMNNMNNVNNVKSMYNNNNNNNNNNSNVYYRISRQNINGKERLLNRYNIMRPQRSADMLIRNYLYNDLPYEINQQNLNKNINDNNAGSFDNLNKTVFENYNKNILDEYNRNIMQYYNSNLKNYRNSSFDNIYTRYNNNNNNNNVYSNNNVYSNNNIYNNNNNDNINNSFQFSKQEGLMKIYSNNNRNMNDYVVKTSNITRAADNTCAQEQINIPTYNKTVLLKSSPNTE…	0.93	0.033	3	4	5	4	2022	237.9	9.22	0	4												0	0	100	Low	1	Methyl [K1169(100); K1176(100)]; Phospho [S1163(98.7)]; Acetyl [K720(100)]	FALSE	Low	Master Protein
PfDd2_070017800	PfDd2_070017800-t41_1	conserved Plasmodium protein, unknown function	MAYNIYSNLSDFWTSDDDEGDEGSNEEEEEKSVSNDKEENNNLKNETYGYDIEDSFNEYNIYKREDMNMMYNDDNSFNKTIDERLHFNINDIMNECSNEISENFTINNLLEKYDINNFIYNDNLLKYCETGVAINDEKPNNEKLILNEDFEFNVKCSFNYVNPPSYGLKINRDVKNEVPQENIKNNNLEMKQVIYNKEEMLVEKKVLDDNENVDMEKIDHPNGKNIDNNKKYDDDDNNNKKYDDDNNNNNNDNNLNEAQILNNNIENTKIKYIRKKWVIEDNESDISNFNKNDLLLNYDFELDDFQKRSIKHLNNFKHVFVAAHTSAGKTLIAEHAIALSIKLQKKAIYTSPIKALSNQKYYEFKNIFKDVGIITGDVKMNVNANCIIMTTEILRNLLY…	0.182	0	3	4	4	4	1373	160.3	6.99	0	4	metabolic process		catalytic activity;DNA binding;nucleotide binding;RNA binding	Pf00270, Pf00271, Pf04851, Pf08148	813376	PF3D7_0909900	PFI0480w	9	RNA degradation			1	0	100	Low	1	Methyl [K794(97.7)]; Phospho [T643(100); S647(100); S791(97.7)]; Acetyl [K472(100); K792(97.7)]	FALSE	Low	Master Protein
PfDd2_140042900	PfDd2_140042900-t41_1	metacaspase-like protein	MSMKGSKNMLSPLVGNIYNNVYDHKELKMKSINEQNNMGSNNYNINYVNNNNSTLSNNNHSKQNLCYNNFSSHSPSINKDSIHEEKKNNFYEQHNYIDENATHHTMEEENYKNFKNSKNYEHTIDEDVMQNEYSNIIKDNHLKKKKKKKNIHHLNNKDINNTNLNYETNEQVLIDLPKNHLLNKLTTSIIHSINPHLISEYTHEDITKRTNKISTLKKKKKKKKNEKEEIYESDVDNTNGEDNTNDVDNTNDEDNTNDEDNTNDGDNEQIHYHKQFDDQIQKQKNKQNKQKKEYKEFDVYETKGYIPLSNEHKQNKSVCFLDNHVKYYTQQNNVPYEKNIIYENNLNDHQAHSYYNNTLNQFTPNSDILNYNNYINKEYIQGIYNTNNYNIKQDSVYEP…	0.182	0	4	4	4	4	1330	156.4	7.36	0	4												0	0	100	Low	1	Methyl [K797(100); K920(97.5); K1181(98.3)]; Acetyl [K1065(99.2); K1172(98.3)]; Phospho [T798(100); S926(100); T928(100)]	FALSE	Low	Master Protein
PF3D7_0909900	PF3D7_0909900.1	helicase SKI2W, putative	MNSTNESYPMNINDYEEKNLNSSGEKKINIKIGDLASHNSGNFDEEKKNSVCKNLIVNMPNISKGVQEEECKIEELDKVVRNEMDMINSLKDEKVIGMDKMYDMEKEKDMCLINEKNSYSFGKDKKKNNIDGIHNIHHISANDHIINPNEYKPNVQNLVSNSTHIDSTEICSSKFVKEEEHNNDNNEYDKNVHILKYPEHNKTKDMDNNLSNQYLYSCNISNNNSQLHLSRLFDKETDELNSIKVNNQDKYDNMSEIKLEKTLMIRDNSNNNNNNNNINIFELSNNICENYKKYENVFIHKNIGPDKGEKKKVIINYEHVNHIIPSNSIEYNNKDNCSEQNDILHNNGNDIKYPKHFAEYNKKENVMEIERNEERSNKYKDNLILFNELLKYKDEFNYL…	0.157	0	2	4	5	4	2082	247	8.91	0	4					813522	PF3D7_0924600	PFI1210w	9				0	0	100	Low	1	Methyl [K1548(97.5); K1558(100)]; Acetyl [K1545(97.5); K1829(100)]; Phospho [S480(88.2); T1553(97.4)]	FALSE	Low	Master Protein
PfDd2_100031300	PfDd2_100031300-t41_1	conserved Plasmodium protein, unknown function	MELSKGKVIIEKDINEHTIDDEVFMFEPSIDDVYDKNTNLRFIFHNTFITSEEEIAISEFRKYCKSRCLKINKIYFENECLRYLYSAQFDFSKAMELIKSNYEFRLSSILPIKEKDVIFYINKGVMYWHGRDKKCRPILIINLLKVELLSIDDLSNLFFFCFEFFLKYLCIPGKIENYISIIDCSGISISKFPMTTFMKLLEIMNSKYRCRLFRMYILEAPKILKTFGKSFLNFAPTYMTKKLKILDNNYADYLREEILSTQLEKKYGGIQEDKINNFYPFHFYPSCYISQQQKRKSQDNKAVIEKKTNIFNNDHIYNIFLSGYSMHVILVQKDQRIIDNHRYNDILLNDSNSANLERTACIEADTSDNHKEDADVIKKNVHKDMVKSMSIDSLKQISS…	0.154	0	5	4	4	4	1159	136.2	9.07	0	4				Pf00650	3885997	PF3D7_0626400	PFF1280w	6				0	0	100	Low	1	Phospho [S1027(98.9)]; Acetyl [K333(89.5); K940(100)]	FALSE	Low	Master Protein
PF3D7_0924600	PF3D7_0924600.1	conserved Plasmodium protein, unknown function	MGNTLYSNIGHSTTELDDVYCKYLNKLFNIYNYLFKYEHFFFMNSYTLNNFYHVLEGINNNEGHVLIKICKLKSEAPKIKRILYTLKFLFSFDLFPNVLPYNRMSVYENNIYIYRRFIFKNLDHYLSNKINTNNFYYFYIFQIFLSIIQLHSLGIYHGHIKRENVLIQNNMHIFLTDINILNDYLYFIPKIRYEDERKGRLMKLQEDIFNLGILILEILLRDKDVSYFFLNENCAYKNDDNFYSGRRKQSGLTFLKKMESIDEDDKNDVENYHHDSNDYHHNENYYNMNQHYDYHSDNYYKCNRSNYKEEYTNDENKKNGEYQKKYVHALSLPSIKKKKKQIKNEEYPYFNKNQNIKMNIDKYKYYNYHYINNVNYINIYNDIYNNVSPFSSIDYNGEN…	0.154	0	3	4	5	4	1332	162.2	9.04	0	4	cell communication;cell organization and biogenesis;metabolic process;response to stimulus;transport	endosome;membrane	catalytic activity;nucleotide binding		2655383	PF3D7_0823000	MAL8P1.42	8				0	0	100	Low	1	Acetyl [K807(100); K813(100)]	FALSE	Low	Master Protein
PF3D7_0626400	PF3D7_0626400.1	CRAL/TRIO domain-containing protein, putative	MEKYNLKEDNIMDPDNSDNPNINDNLNINDNPNSRDNPNDRDNLNNNDNPNINDNPNNNDNPNNNDNPNNNDNPNNNDNPNNNDNPNNNDNPNINEQYLNNFLTKEGDNYIDEDLLVYTKNEFLYAYKELILDKKGLGEDHELPLCSNKFKFPELEKNIRNFDEDNDQQYNVSFERDFDNRRLNDEHDFNNEKNRYKNRNEFFYNNNNNNNNNNYNNNYNNERNDFYCRNNLNDSFDSLNNNDNNNMNRRSNFSIRNNKFNKFHDNNMSNLNNNNNNNNNNNNHNNNNNNNNFDHNNRNSYKKSNYATDNSNNNNNNLNNNNNMSGTKKLLWRDSDKTGSMSTWRLGKNSVSNHNSSMNHMNNNMNKLNNTNMMMSHNNNKMSDNKRGHKTFNKNYNND…	1.01	0.005	2	4	4	4	2887	335.8	8.37	0	4												0	0	100	Low	1	Methyl [K2135(98.3)]; Acetyl [K2139(98.3); K2544(99.5)]; Sulfo [S2131(100)]; Phospho [T2415(99.9)]	FALSE	Low	Master Protein
PF3D7_0823000	PF3D7_0823000.1	serine/threonine protein kinase VPS15, putative	MIFHVRNHRNPSNNEKKQKVNIKNYKHVHYDYNEKDEINYNMFNNITKYCCNRNICDSFFINDELINWEKEDKSTIKKKINYDNTFKIKFQDNHKSDIFTNNLIQKNNVDYNYSKEPLNLTSPLRGKDHDIFISSNDIDNSKNPIFTGESKIKNKKKLLTFYNECPIINNTFISFDEDTLMKKDIHINNKRHNESNAFPVSKPIYYDESNNFNMYHSNNKGNHPKEDVNKEHIVLKNEEKYMFNNDKRNKYIQTQDRSIFLYNTPQNYIPMESKQDIESNLILYKHDTCVSSLEKDKDEYISRYSSNNLCRNNENILSITSKKNSIHYINDISIYDQLITHNNQSNVLYSKSPIVVSKEDIDKINCSYISIMDIKSNEKSTQINISSKKKKKLKKNNKM…	0.155	0	4	4	5	4	1291	153.9	9.67	0	4					813450	PF3D7_0917400	PFI0850w	9				0	0	100	Low	1	Phospho [T597(100); Y673(100)]	FALSE	Low	Master Protein
PfDd2_060009200	PfDd2_060009200-t41_1	conserved Plasmodium protein, unknown function	MIVYSFSFLIFLYFCLYLNIKESIILGNCKIILSRPFKEEKKKKDIYFFFNSGKNLLKRKKSTFDLLPLHSNKRRRINLFINNDKKKKIKSNSNNNNSNNNSNNNNSNNNNSNNNNNNSSSIKRECGEPFFSFYSYENILTVHNNKILKDQNNNYVLLHLCKKIKKKYKKEKNKKREYCNHYKFMYLNSIKRKDIFIKLNKINNKSHFYKDIHKSNKCIKTFIYSSSHNFHNSNYSSLNAFSFKSLFTKNTYNRSFLNFLKYTTKNNLKEKKNIKDFFSFSIKLGKDKNINLDNLKKGYYKDINTNNRSNHNKHNNNKYNYNNNNCSSNHFCSNHFCSNHFCSNHFCINMDMNDKLNNRNNWSNTNNPKDDNIKNTNCSTNDEGQKKYMSAEEVRNNFI…	0.171	0	4	4	4	4	1408	165	8.87	0	4	metabolic process	cytoplasm;mitochondrion	catalytic activity;metal ion binding;nucleotide binding;RNA binding	Pf01411, Pf07973	814313	PF3D7_1367700	PF13_0354	13	Aminoacyl-tRNA biosynthesis			1	0	100	Low	1	Acetyl [K191(100); K652(100); K655(100)]; Phospho [S189(99.2); Y987(97.8)]	FALSE	Low	Master Protein
PF3D7_0917400	PF3D7_0917400.1	conserved Plasmodium protein, unknown function	MYLLCIFLYILSFLCFTICIKRKQNVSKRWQFFIPHINKEGLYNIMDKKIIRVNKNKRFHRNVVCSNRLSEFIDRDININNKMKNIKELKKKHIDNNILIKADIFSNIIEKKNNSNLFFKKFCSFINMEYDETTKDLEELKINKRLKNNNNDNNNNNMYDNKSNNIHNNNNNNNNSDNLIKCIKKNQDVLQLVEGYWLLTLKNKYMFSFLKKKKKIIFSVSSGVDSLCLLYSFIFVIYKILISMIYKNKSYFGFMNKINSVYSFTHEDIIDIIKEYRYENNVSFFLSILSKIIVIYCHHNTRKECTSEMYFLKNICKKFGIHFKSKKLTEKSIQKLNVINLKTKKKNYESNVNKKININMMKNKKNFLLLARTWRRNIYVHLSNDILKRDMNNNIYHNN…	0.18	0	5	4	4	4	1249	151.3	9.69	0	4												0	0	100	Low	1	Methyl [K324(100); K326(100); K327(100)]; Sulfo [S325(100)]; Phospho [S66(100)]; Acetyl [K1128(100)]	FALSE	Low	Master Protein
PF3D7_1367700	PF3D7_1367700.1	alanine--tRNA ligase	MNGDHNKYVKGDISRYKEKNKLNKNIKLEKEILHINESDVEGSHKYESYESCDISVSSPRNINEEGNKKKDSKKNKKGTKVNYLVNYNRYKPTRIYLFKKRCTYPYVKKNINQYINCNFRYYVKEKDYLFQNIDEHIKWDQIEKVDYIIYDNTYLTCPICLEDNIISPRITKCRHIFCFFCILKYFIDEEKKIWKKCPICFEIINENDLRIVKFHYVKNYNINEKINLCLLYTQNNKIHLKSERLYFNNNFNITNNYFIKDNKVIDYKYFVNINYMNENLTTVTQSYSEQIHKLNLNCGVQFSKIFYIYNPLSIWIKDLCIFNFILTNNNFKFLASDHNVIQKAITNIKLKISDYLNIPIDKLNPKLKMDQKNFDAFYLYDNLAHDVYDSIEQIKNEMK…	0.19	0	4	4	4	4	781	93.4	8.91	0	4			catalytic activity;metal ion binding;protein binding	Pf00097, Pf13445, Pf13639, Pf13920, Pf13923, Pf14634	810275	PF3D7_1012000	PF10_0117	10				0	0	100	Low	1	Phospho [S698(98.1)]	FALSE	Low	Master Protein
PfDd2_040016500	PfDd2_040016500-t41_1	conserved Plasmodium protein, unknown function	MAIDPESFYGKRKNCKSTFEENIEKYKLLRKIKTHDEGCDRKNIKKRYFYKQHEVLSYYDDLINDKNISGYTDIIIYTEEMENGKRCFILESFYSFLKYYCFYAMSLNEIYFVKNENINKENTINEQIQHDIDNKNSINGNPDMHLYELILTNEKRWLYFDIEYDIINNYENKESILFIFLIEFCLFIYSNFNIKICLNDILILDSSTNKKVSFHIIIKNIHTLNNDYYEYLIDYCNFYISQNEKEQKSGNPFYDKYKNKQYKRNHNKQNEKNKPKEHIQEYEQNYLLFDDENSIKHFVDLFLNHISDHIKYCENCFLVNHTTVYIECEDLVELNNNTSFVDTNEIYNNNKESQNFSDEKENNHSEENNHCDENNHCDENNHCDENNHCDENNHCDKNN…	0.192	0	5	4	4	4	1030	124.6	6.55	0	4												0	0	100	Low	1	Acetyl [K85(100); K608(100)]	FALSE	Low	Master Protein
PF3D7_1012000	PF3D7_1012000.1	RING zinc finger protein, putative	MEKSSKLYLLQEYMKEYNRATTVPHDSKNKDNDKYLSLYNDINNEDQYILNPAIIEYKNINEMKNSVDMNNYLSTKNLLNETSKFDDNKEEIYLRNGSLDMEHIKYGNIQDINIQDVDIEDGYIKDLYISNEQFENKSYPNDISRKVLIKESKKDITQDYNLKDIKETEKNRTMNKSSSYKQYNMNNCTRKNSSFNYNVTDNICHGNEKYKMSDNKQICEIIKKKEQLIIDEICTMVKNANKKIKNQVEEYKNKNVSVINRKDNTIQNSDINNTQNILHRNEDIEEYKLNENDIHNTVKITKEVYSSNSFSSNSDTTLSYESVNNKKNKEEIRNHSNNVEGLRDLTKEGTLIYKSEKEYTKNDIIKNMNYLNMECKLNPLNNNDDTSDINTNNNSKYLY…	0.162	0	2	4	4	4	3026	357.4	8.91	0	4					811746	PF3D7_1416600	PF14_0165	14				0	0	100	Low	1	Acetyl [K1971(98.8); K2459(100)]; Phospho [T2603(100)]	FALSE	Low	Master Protein
PfDd2_140009900	PfDd2_140009900-t41_1	conserved Plasmodium protein, unknown function	MENAFFFKYKDEQLLEHILINFIYKKKDCLKNIFITNGNDKDLFFERNIFNYIYSYLFKTSKIKKTRIKKNDSYLLNNKRTKKLLYLDCSKNDYQRKRNIYIGNVKRRGIYNNIPSSFYKLFRNKKKMKYIQSLYVIIKKLFLIIMNKKGNFNPTIRYLFLLKNLMNIFYKYFSIYIIRYVYIKYNNNNDNNNNDIIIKSYNSKRKKCSIKNFLFLYFKNMKSSNKLTDEYMFMKNYLLFIFIINEIFYIYIWLLYVCLHKYTYDTKKIYLLLKIIGDDNYGSFIFSSKQICTYKRKDTRHISFFLFLSRKNYMNEREKLKYKNYKRIICFVWIYKIIKNIHFLVSLYNVICNEKEHTISLTMYRKYILLLFILKILKIIKIYSFQSAHPFFFTTVKRK…	0.24	0	2	4	4	4	1518	186.6	9.92	0	4	metabolic process	membrane	catalytic activity;nucleotide binding		811902	PF3D7_1433900	PfTKL-4	14				0	0	100	Low	1	Methyl [K375(97.4); K980(97.7); K1096(99.9)]; Acetyl [K986(97.7); K1089(99.9)]; Sulfo [Y367(100); S979(100); Y1094(100)]	FALSE	Low	Master Protein
PF3D7_1416600	PF3D7_1416600.1	conserved Plasmodium protein, unknown function	MDVRKEKKKKSSCNLKEEEKKKTSKGVTEKSVVGNKGNDIIKKKSEIKKNDKDDNKKEKNKNMDNKKEKDIIYDNQNEKNKSCDNQNEKNKSCDNQNEKNKSCDNKNEKNKSCDNKNEKNKSCDNKNEKNKICDNKNKFYNLDKKMNKVDEDMKIKEQVNNKDIMSSDNMKKKNIHDDNDEIKKKNYNKLRRKLKNLNYTEYLCVLCTPLVQIIFDDLIQAIHNFQKLSDKYEELQQKFKVLKNEEIREGEEKDKKDDTNEQAGQMGKDKDDNQIKHNNNNNNNNNTRNDNINGDGNNPVLCEMYENKIKELNKRLDEECKLKEYYILENKKLEISLNIIKPNKKKEDDEEENDTSSYELLHCDTHDSNYNRITSYDDIELDKKKKMYERMGKKVLKSK…	0.153	0	2	4	4	4	1906	225.4	6.34	0	4					813110	PF3D7_0529800	PFE1485w	5				0	0	100	Low	1	Acetyl [K701(99.6); K717(100); K725(100)]	FALSE	Low	Master Protein
PF3D7_1433900	PF3D7_1433900.1	protein kinase, putative	MLIRGRNIITHFHFNLPIFFHIRYKCNLNIKKTHNHFLKNLCNKNVINNMDCLNLIENMKYVDENNVSKDIIFRYIEKLKCVNDIWNVNKIYVIFKTLIKYNIYDMILLKKIENNIININIVDDIKKDYYENIYIIRISYVLYAFYYFLNENINLKVVHNLINILHRKIDYIIYHKDFFNEFILNHIKKYDEQNKKNVTYKKDTPGNDFLKDRDIKVGMNNVRKNISNISNKSNISNVYNISNHMSNNIHDNITQQPLTLQYDTNHSRDMFVRNINFHEIYLSIITLKKLGYNKNEEFIKKLKFLFYFNCINLDNKINDKDLKYITLLFNIFYEDTDLYLLSIVKYVLLENEKKNNMFPETDENKNVCSIHDLSLIMLTYYNKEKGKKKEHTKYEEEQK…	0.152	0	6	4	4	4	1445	175	8.72	0	4												0	0	100	Low	1	Phospho [T854(95.4); T1344(85.3)]	FALSE	Low	Master Protein
PF3D7_0529800	PF3D7_0529800.1	conserved Plasmodium protein, unknown function	MNENNVKEMNNKNENKFSKKGNENLYNKKSDEKLSEAASYKKSKKSSYIDNVYNKKLNLCEDKISYCDKKKKENTNVDEEKKKVTVVEVGKNNISNVDLQKNNITNVKVQKNNITNVKAQKNNITNVKEEVENKSSMCKNVLSTKRLKDVQKDKYNICDIKGKNNTSSPYIKTLSLQNVKKNPLSYSNDKIGKKNSQDLEVHKDAFATTKGNSLSFDGINMNNIKLNITDNVNDNNNDDDDNNNDDDDNNNDDDDNNNDDDDNNNDDDDNNNDDDDNNNDDDDNNNDDDDNNNDDDDNNNDDDDNNNDDDDNNNDDDDNNNDDDDNNNDDDDNNNDDDDNNNDDDDNNNDDDDNNNDDDDNNNDDDDNNNDDDDNNNDDDDNNNDDDDNNNDDDDNNND…	0.15	0	3	4	4	4	1840	214.7	4.74	0	4					814077	PF3D7_1318300	PF13_0101	13				0	0	100	Low	1	Acetyl [K203(100)]; Methyl [K551(100); K555(100)]	FALSE	Low	Master Protein
PfDd2_060033600	PfDd2_060033600-t41_1	RAP protein, putative	MAEEYEKFKRFEYRMNSNLVLQREGPISNTKEPTGESESLVGRLKYKMGDKVEYSNKNKKNIMLVQDNKEMAINRNKRKDIFDDDKYNRRSNKKIRHKEKSVLNVNIEDIFLYKPTTKYTEEIYTKLMSKIRFLLGDNTGDIINSACNEILYILKNEELNNEEKKKQVESELEIYINDDIFIEINNLSKEIYDFNKQEEGEYVENDEGVAVIFEEDDDYFNIGRNITRGYINDHETMELQELSDDNEEEDISEDDDGDDEEEDDEEADAEEADDEDGDDEDGDDEEGDDEYGENEDGDDNNNNNNNNNNSVRRKKKKKGNQINHLKSYDKKNKKFENYLSLKNTNKNLYYDEENKNVQDNDELNINVIDSHWLQRELNKIFPDPSLCLDKEKEVLNVLN…	0.15	0	2	4	4	4	2874	337.7	5.8	0	4	metabolic process	cytoplasm;spliceosomal complex	catalytic activity;nucleotide binding	Pf00270, Pf00271, Pf02889	812456	PF3D7_0422500	PFD1060w	4	Spliceosome	mRNA Splicing; Processing of Capped Intron-Containing Pre-mRNA; Metabolism of RNA; mRNA Splicing - Minor Pathway		5	0	100	Low	1	Methyl [K483(98.3)]; Acetyl [K1057(100); K1514(100); K2653(99.3)]; Phospho [S482(97.5)]; Sulfo [S479(97.5)]	FALSE	Low	Master Protein
PF3D7_1318300	PF3D7_1318300.1	conserved Plasmodium protein, unknown function	MLCASKIKHDEKSYRNIFSYIFQKIKRKRKQNNYVFTKNIINDVLCIRDSIKKDEIEEEEKKKKIIEEKEGTFLINFVNEKNKIIYDNINDLNKYCIDKFKKYKCDVYISTSSNREYVPYYIYDFFINYPLLKWYITNKTTHKISDNYMNSNRCISSNYHMCRKKKKKYNNFRECKRVYYIQKNIKRYSMNNLFDNKNNICKYLILNKKRLEANNLFNLIKYYNVHKKELFLSSLEHKKLDNINFDSYIKLSLIKNFNVKYLTTVQYVTFPLFLKNYDLLISSFKSSGKTLAYMNCLVHKIIIQINNLRKKTNIKDNYVLGLIICPNVILVEQSYGILKKLIMYHPYNIICYYMHGKKYINIQDEIKNLKKKRPHIIITTPGYLMNFIKYFKNFSQIFF…	0.151	0	5	4	4	4	1321	158.5	9.31	0	4												0	0	100	Low	1	Acetyl [K238(100); K239(100); K250(100)]; Phospho [S247(94.5)]	FALSE	Low	Master Protein
PF3D7_0422500	PF3D7_0422500.1	pre-mRNA-splicing helicase BRR2, putative	MNNNNNNNNNNINSSNNNIWKKKKNNNPNDHNKNFTKNLFFNNKDNEFKHVYEKKNMQGQRKKKNNVAYDTYDNNDIHASSQYTPFVNTFSNKDVYSNNNKYVDNTFNKKPFHNNTDNKNQGVHHNMYVTNEYNKNNFRNKGLNNNTYGKDNTYGRDNTYGNNNTYGKDNTYGNNNTYGKDNTYGNNNTYGKDNTYGNNNTYGKDNTYGNNNTYGNNNTYGNNNTYGKDNLFNNNHNLHKIKPTNSNVYKKSTNNSKKGPYQNIYTTEDKNNKNLTNSEGSNFINTDKIYSSNINYMNSINKNDTRNVYNLYKNHYNNKTKDNNCNKRIADYSYDNNYDNNLAIYKYPKYVSSTNNNITNEDAQSKKPELDSKHYLHINEKNENNYQNIQKNLNNTQTL…	0.158	0	2	4	4	4	3096	372.5	8.95	0	4		membrane				PF3D7_0322700		3				0	0	100	Low	1	Methyl [K753(98.8); K760(98.8); K1134(97.8); K1645(100)]; Phospho [S1636(100)]	FALSE	Low	Master Protein
PfDd2_040016700	PfDd2_040016700-t41_1	DEAD box ATP-dependent RNA helicase, putative	MNTLKGNLKLLNSNINVQEKRKIWLDTIKDDPICLKGCDYKNLKSIALTFFKDKNLYNEENLVILNFFCKEKLDDFLLNDEIMEFLQKTYLLYEYFIKEGCDKINKKQFIENISECCKRIFLKNIIKHEKEILDFLLKNLMNYINKYSFCLIYQSLYNIYQYNQNNYNQIYYVKQKPTFEFLLCLENKKINDEVLLINNNKFSVDSLFVLNENDEKGIREYFEKNGNINTYDAYNERENTQEDSSYKNYNYERDKNNDIVEYVNDNKIEQRGTILRTKTCISSSYDKNILKNVETLNKEFSCFYLFIYFRCCFENINFYLIEKFIENYYINHNNENIYKELLLFLFLIYKDKMNTLVDRILTDSINYLNNTYTASIMNNNDNSSSSNNNNKNNKNNNIY…	0.165	0	2	4	4	4	2238	269.1	8.57	0	4					810291	PF3D7_1013600	PF10_0133	10				0	0	100	Low	1	Methyl [K52(100); K1094(100); K1101(100)]; Phospho [T1552(86.6)]	FALSE	Low	Master Protein
PF3D7_0322700	PF3D7_0322700.1	conserved Plasmodium protein, unknown function	MDYNMDYAPHEVISQQGERFVDKYVDRKILKNKKSLLVIISLSVLSVVGFVLFYFTPNSRKSDLFKNSSVENNNDDYIINSLLKSPNGKKFIVSKIDEALSFYDSKKNDINKYNEGNNNNNADFKGLSLFKENTPSNNFIHNKDYFINFFDNKFLMNNAEHINQFYMFIKTNNKQYNSPNEMKERFQVFLQNAHKVNMHNNNKNSLYKKELNRFADLTYHEFKNKYLSLRSSKPLKNSKYLLDQMNYEEVIKKYKGNENFDHAAYDWRLHSGVTPVKDQKNCGSCWAFSSIGSVESQYAIRKNKLITLSEQELVDCSFKNYGCNGGLINNAFEDMIELGGICTDDDYPYVSDAPNLCNIDRCTEKYGIKNYLSVPDNKLKEALRFLGPISISVAVSDDF…	0.134	0	13	4	4	4	484	55.9	7.43	1.74	4	metabolic process	membrane;vacuole	catalytic activity;protein binding	Pf00112, Pf08246	810712	PF3D7_1115700	PF11_0165	11				0	0	100	Low	1	Methyl [K223(100); K225(100)]	FALSE	Low	Master Protein
PF3D7_1013600	PF3D7_1013600.1	conserved Plasmodium protein, unknown function	MVFLDIRNNLLRLRHDLNLIVTRKKCHKFIGASHNYCSVYLEEEDVGINHFMSDLLDIEKDEKVKGEKKMNKTNNIEKGKDNLECVFKYKCEDFHVYEINKNRNILNLKYIREKLMSDKLKSKEYDSYKKNNMLIYLNQYNKSLQDNVLKNNYKEKEERIENNLNILLNNHSNEECLHFILYKVNKDTQEAIREISKVSGIPITSFHYSGFKDKRSVSTQIISTKLNYLKELNNLKDYYINKKNKKLLICNIEKVRDKKKIELGEHYGNKFIVVLRNVQNNEDYLRDRLKYIKKYGFINYFGMQRFGIYKNTFNKGRVLISRNYKEYINYVLDPHIFEKRQYCGNHIKDSISIYMKKACELYHKRGKDGDRVKNASVAFRYITHKMNKLLTKIREHEKE…	0.134	0	6	4	4	4	868	104.2	9.41	0	4	metabolic process	nucleus	catalytic activity;RNA binding	Pf01142	2655178	PF3D7_0730100	PF07_0125	7				0	0	100	Low	1	Phospho [S209(97.8)]; Sulfo [Y330(95.9)]	FALSE	Low	Master Protein
PF3D7_1115700	PF3D7_1115700.1	cysteine proteinase falcipain 2a	MGPPSTAPDYSSAKDAKELLDKIGQQVHDKVKSESNGFKDELEGSLSLAKVSGVELADTLDPCKLIKEKHENLIGARGDPCGKDGTGKEDDSKRFSKESGAECDEKKIKDNKSKGGNNEGACAPYRRLSLCNKNMEKMGRTSTTKHDLLLDVCMAANYEAESLIPYHDQYEATYKDYGSTMCTMLARSFADIGDIIRGRDLYSGNKVKKKKLDDSLKTIFGKIYEGLTGGVKERYTNDGGDFFQLREDWWTANRETVWKAMTCSEHLKNSAYFRVTCSDKQGESIANHKCRCPMTSDGKPNDQVPTYFDYVPQYLRWFEEWAEDFCRKKKIYVGIVKKYCLDETEEKYCSLNGCDCTQTVRAKGKLRYGNRCTDCLFACHRYEKWIDNQRKQFLKQRNK…	0.148	0	3	4	4	2	2359	261.4	5.29	0	4	regulation of biological process;response to stimulus		protein binding;receptor activity	Pf03011, Pf05424, Pf15445, Pf15447	811444	PF3D7_1240600	VAR	12	Malaria			1	1	100	Low	1	Methyl [K1747(100); K1750(100)]; Phospho [S1409(87); S1411(87)]; Acetyl [K536(100); K540(100)]	FALSE	Low	Master Protein
PF3D7_0730100	PF3D7_0730100.1	tRNA pseudouridine synthase D, putative	MKDIKNKIHLRQRSLYSSSNGDIKNNYDYIKHHEYDDRIDEKFKKDNFVEKDENEINKINVRIKKKSLGNPTFQENIKYKMNQNMSKKKKKNSFIKNMLKKAEDILYTNRINNLYNNNNDDEKKKKNKEDTSYKLKSLYLLNEYLNVEPTNNVYYRRRTPHETRRRSDFNGINLKPFVRYKSLSILEKEKNKNKAIIKISNVNPYYVYNRAHTMKNPSLYIDSTNSYIGNENLPMNLMKNNIKNNMMHKNNYNDNIFHSSHQNMFNNIYDTPNFDIYKNPEIGRRNTICSSISKYNYMYPQHLNFQRENYILNGYTHNIDNHNNNNNNNNMISNSYPFSRCEDRNVSKYNSSNYHEKRLKKEEKNKNKNTIFIHYNDKKNIKKNNSINNIKDYDNSSNK…	0.138	0	2	4	4	4	2563	303.9	9.1	0	4					810968	PF3D7_1141100	PF11_0422	11				0	0	100	Low	1	Phospho [S743(97); S970(96.6); Y995(100)]; Methyl [K100(98); K101(98)]	FALSE	Low	Master Protein
PF3D7_1240600	PF3D7_1240600.1	erythrocyte membrane protein 1, PfEMP1	MYNFFNNLEIAKNKIISHLHKELFEEKDKDESYFIQEERNMNCCKQKSVDLCVSSTEKSPSKENHVNEEDIIYDHNNNNKNKNINHNLIDSTKREVLIQTNLLEEEKKDIITNILTNEGKYKTGKNKQNDMVPLDKDQKVFMDFEYNQKDASDKEVYYGNMTICTHEKKKKNPFEDYKNEEDCKYVINENKEINENKEINEINDNNIYNVDDNNNKYKYKYNNYDDNNKYYENAHFNTNNCHTNNKELYLLEKKQNDVDSLLILKNEKNYVKKKENLNNNISPSCVINKDGENERNRSVSEPFIDIIKDEEEKKKEERTSQYHNQNEIKKINQKDVSVETEFYMKDSLLDSLEKLLIKNVSFNFVRKEYINIFEDMITSKRDVTWKKNKKEMNIEEKKL…	0.138	0	6	4	4	4	996	119.6	7.56	0	4												0	0	100	Low	1	Methyl [K367(100); K380(98.5)]; Phospho [Y369(100)]	FALSE	Low	Master Protein
PF3D7_1141100	PF3D7_1141100.1	conserved Plasmodium protein, unknown function	MNDNYNLGYNIDEKQFDGYDDYMKKKESKGYESHSDISCKIGYTDSESEGVASIKDVSYFTYGNNMNYNYKKKKDILEKPVWKSLYDIEETVKDSLSDYEYSKNNKLDSDIESPRFGNTSEEDDVDKMEEENETYLNHSNYNNFIKDKNEANRINYNNNNNNMDISITNEGSYKNILNKNISNNLDYDFKEELKNNMYNNLNVFKNLKDDYVEATTHFLKPKTFKDMNGLYYDLNDEMIDIDLIKKEHQKLKETNELKNVSSINFNHLYDDDNNNNNNYNNNNNNYNNNYNNNNSNYNNNYNNNNNNNNNNSANVKTKNSRKDKKYKKEVSFANQNENHSYKKFQDKPKSLKNKKDTILKKIKIYEEDELYKGQYDQMYEGEDEYSDELYDEMCEDSDD…	0.107	0	2	4	4	4	2851	335.9	5.96	0	4												0	0	100	Low	1	Phospho [T2471(99.1)]; Sulfo [T1422(100)]; Acetyl [K1417(100); K1419(100)]; Methyl [K2473(100)]	FALSE	Low	Master Protein
PfDd2_060014200	PfDd2_060014200-t41_1	conserved Plasmodium protein, unknown function	MLQGRIKKFKVPVDNNIDNFIKDINIRKNEYIYACDLVDDDNINLRSENVISLFDYLNESYSNVLLLLCQEGFDSILNYMKVCNNLSDIENEKIFGCLTILIEKGVDIFKNYYKCLEKCHKKDEFYNDSEKMEIIINENNSIMNIIIECLESNYKEYSINEKKRNLTYFEINEIIISFFNALTFIYINIFNSYYNSNFSKQNNNNNNNNNNNEIIINVQRGRKKQKRDSDEGNNIPLKNINSLLNNIILLVSNINFDLLYDNINISILDIYLHFFLNIYTLNQENTTIFNMSTTYHEEISIIIGNLLKLYMKKDTHKVIGSAEKSVIKSSGNFLNHMEYKKETSRVVDNKKKKKRGKHMDDEEEDDDDDKGDKGGSGNNNNNNIDNDNYNDNNNDNYND…	0.108	0	4	4	4	4	1955	229.4	6.46	0	4	cell organization and biogenesis;metabolic process	membrane;nucleus	protein binding	Pf12717	8444962	PF3D7_1403100	PF14_0031a	14				0	0	100	Low	1		FALSE	Low	Master Protein
PfDd2_110041200	PfDd2_110041200-t41_1	conserved Plasmodium protein, unknown function	MKNTFFFVLSFFLYITILDITLTSLIQKNILKEKVDKEYMKVFLFVNNSQKYCEKDNIILAYNSEKLYNLNKVLNFCEAKKNCDFISYTPKRILRNSLYYKDEEPLKNTGANWICKGDTWISSRQKKDWITAIKEEHIRNQMKNFDSIFLNITGECQKENIIMKVTKFITPKEAAHECQRIMNCKFIILNYNKQLGSKSLNDDKAIFCSHTPINRISKLGFMIAGKNSSNMIHYTNNKKEKNTGIVNTGMGGTITPDDYYYNYKKGDIVQASLKEHI	0.139	0	19	4	4	4	277	32.4	9.17	0	4		membrane			9221981	PF3D7_1347600	MAL13P1.237a	13				0	0	100	Low	1	Methyl [K274(95.9)]; Phospho [S209(97.4); T211(97.4); S272(100)]; Acetyl [K81(100)]	FALSE	Low	Master Protein
PF3D7_1403100	PF3D7_1403100.1	condensin complex subunit 1, putative	MKNLKLYRCKILTDIYVENKELEEYLNILYYLDHSNKYFIDNLKIFIFDEFYNIEDDNEKEGKDINPNDNCINDKEVQINSTSEEKKLLNNKILEYKKSFENKMIYNKVNNEMKYYEIFIFYNNKFYEDIIYNSIGLEIYECPCNINNMEHSKEILILSSHDDNKNVQDIKAVHNEKFIDNEKYMNNMNAYCPYNNKTENKKIKKILSSIQINDINNFSGTLLKFPMKINIEKKHMCDKIIMATIDCMLFMDNIKNIDIEMNDSCIYNFEKSKKLINISSSHSEEENIDLCKEISYTSVEYTHEGLCTEYILYNKSLNNDNNKNDNDFSKNDEIIFIYTTSDMYEIQKYYDKKKQHIEFINLFNNNIFFIKCIDTLPIYIKSYDSNIIDKIKNNLFSLN…	0.134	0	1	4	4	4	3698	439.6	7.71	0	4	cellular component movement		catalytic activity;motor activity		813859	PF3D7_1359700	MAL13P1.296	13				0	0	100	Low	1	Acetyl [K512(100)]	FALSE	Low	Master Protein
PF3D7_1347600	PF3D7_1347600.1	conserved protein, unknown function	MMKKKNIDIEELKRLIEESSMKKRFVKDIKRNCEIKSIRFGIMSKEDIIKYSEVKIMNREMYKNNSGIPYPYGVLDLKLGAHKSNSVCETCNKKLINCSGHFGYIELNYPVFHIGYYKYIIHILYCICKYCSSLLLSKEKIDFYCNLKKKSTDDSFYKKHLFKRILNNCKKVNKCYICGNPQGVIKKIIKPSLDQFMKLKHILKVKENGKMIIKEEDLNSLYVLKLFKNINPYHVKLLNIENPEKLIITALLVPPNTIRPSVIIDEHGTAEDDLTCILSEITQLNNTIYNQCTNGYQTNQFLGNVEFLQLQITRFINSDSPAVSQLLATQNISKPGRGICQRLKGKEGRFRCNLSGKRVDFSSRTVISPDPNISIDEVVIPKIIAMRLTYPETVNKYNI…	0.894	0.07	3	4	5	4	2356	274.7	7.88	0	4	metabolic process		catalytic activity;DNA binding	Pf00623, Pf04983, Pf04997, Pf04998, Pf05000	814120	PF3D7_1329000	PF13_0150	13	Purine metabolism; Metabolic pathways; RNA polymerase; Pyrimidine metabolism			4	0	100	Low	1	Sulfo [T1394(96.2); S1403(96.2)]; Acetyl [K27(100); K30(100)]; Phospho [Y832(100)]	FALSE	Low	Master Protein
PF3D7_1359700	PF3D7_1359700.1	conserved Plasmodium protein, unknown function	MKKEGVDHNKLPNKEVNNFRLMTQLIELKKHKKAYKICEQILKKYPKNGETLSVKGYLLNLMDDKNKEDAFRLIKEGIKNNLSSSFCWYLYGCLYKIYKNYDEALKCFMKSIKLNRFDFKALKEACIILLYLKRYDQFKDLRLDMYNDSVKNVKDKAVLVFSYHLTKSYEKCYVIIKQIDNELINDNELSINEKHDLLVYLSEILLEGKKYKECLNFLNKYQSVLLDTLWYYQMLGLLYLYQDDFKTSNLYFKKAFSMNYENINILLLILYTERDYYMHCDNNTDEKDQNLNNCKENITNSMSTNTQGKKTLSSLFYLDYKNEHKANEKVILDNNVKILLHELILDIYGSDRNLKLLSYVEKNIINDYICHNLDMKKYDIYSVSQFNNFVNINLIDQHN…	0.123	0	4	4	4	4	1296	154.8	7.83	0	4	metabolic process	cytoplasm	catalytic activity;protein binding	Pf12569	811476	PF3D7_1244100	PFL2120w	12				0	0	100	Low	1	Phospho [T1293(99.1)]; Methyl [K171(98.8); K321(98.6); K325(99.6)]	FALSE	Low	Master Protein
PF3D7_1329000	PF3D7_1329000.1	DNA-directed RNA polymerase III subunit RPC1, putative	MESQNKASSPSINVDEYSSLTSNNENPQNTATLTNLTPDQISALNAHLPNEINIETITSTLTTNNENEVNPLVPSSISNTLDTLTFYQLILIIISIVNFCRKKSQTYNKNFEEKFNLASVQSSNATQQENSNQNKEINEVKESSQTQPPVTPQETVTTQAAATPQETVETQEPVTPQEPVTPQEPVTPQEPVTPQEPVTPQEPVTPQEPVTPQEPVTSHAPVTPQESITVQEPVTVQEPVTTQEPVTTQEPITVQEPVTVQEPVTVQEPVTVQEPVTVQEPVTSQEPVTPQEPVTPQEPVTPQEPVTPQEPVTTQESVTTQEPVTTQEPVTTQEPATTQEPVTTQEPVTPQEPVTTQEPVTTQEPVTIEEPVTTQEPVTIEEPVTTQEPVTIEEPVTTQ…	0.143	0	7	4	4	4	1792	197.4	4.46	0	4												0	0	100	Low	1	Methyl [K1776(99.3)]; Acetyl [K449(93.2)]	FALSE	Low	Master Protein
PF3D7_1244100	PF3D7_1244100.1	N-alpha-acetyltransferase 15, NatA auxiliary subunit, putative	MSNNKDSSSNKNMNKKKIGKDSTINNNNNNNNNTGNNEAINEDVNNENRADDNVKTVEGENHEKKEGGNKNEKKDEEKRNDEGNHSNLLNKKKKNETQLNVESQLEEEEKNKKKKKFNKGMKHNDEKSELTKEDEILLGNSNDDNMKKKKKKKDQDEEEMVGQNGNINLNNNDVNQKIGNIHENDGVEGREKQKISSQEYRGDKSNVLVPSTFHQKNFKDKKHMTRTEKGDNYYNNVSHMHDWRNTSSHHYYTHHHNDNMKGGFMYHHMKNNNSNKNKNNNNNNINSNNNNNNNNNNNNNSNNNNDNNNNNDVQSNEKTIQDFQPSMKDMNKKRSFNKNDNKNVDGVNNNNYNNSPVNNHMYKNNFKYDYKNNKGYNLKMGKGYKVQTITNNNNSNNNN…	0.144	0	2	4	4	4	1706	196.4	8.13	0	4					9221894	PF3D7_0706500	MAL7P1.204	7				0	0	100	Low	1	Methyl [K11(100); K15(100); K16(100); K970(96.3); K981(90.7); K1375(100)]; Phospho [T980(86.8)]; Acetyl [K868(100); K869(99.7)]	FALSE	Low	Master Protein
PfDd2_050006600	PfDd2_050006600-t41_1	interspersed repeat antigen	MEYLESEKSSSDDRREVNNFENDYSKDSSHSNINSDLDVDRKKHSDNVYEESEQDGKQTEGRKKIKGFFKLKKGDSEDENKEKETKDHRLKDGGDTFEENINVLKKKKKKKNSDTINYNKKYFNKNKHNGSSSNEHSSYSDENFFEAAKRNKILNEEIYKNKDNEDMMCDMSIFNDDNNMDDSLFNKNEDNNRYDEEEMKKYKRKGKRYSSDSYKDDSPQYMSERYSSEKYSSEKYSSEKYSSEKYSSSNRNQSTNLLNNIKNFCNTYIINKKKDRSRDTYEDEESREGAYGENTTEDLNEDTQEGHKNKKKEILMNILYNDINIKKNDEKDFFMDRNFKGKKKEIDIKKNQQVMKNMLNIKNNENIDVYNDKDNFINIDDKCPSGYFKDKIKEYDYLD…	0.122	0	1	4	4	4	3990	477.6	8.27	0	4		membrane			812713	PF3D7_0212500	PFB0560w	2				0	0	100	Low	1	Methyl [K3023(100); K3028(99.5)]; Phospho [T2440(100); T2446(100); S3337(92.8)]; Acetyl [K874(100); K877(100); K2439(100)]	FALSE	Low	Master Protein
PF3D7_0706500	PF3D7_0706500.1	conserved Plasmodium protein, unknown function	MASQSGGGSPQDAKHVLDEFGQQVHKEVKKEAERRSKGELKGLLTSAKLSGGEIAGTTDPCSSDYTKHFEANSNRYPCGNTNVDRFPDNDGAECDNSKIKGNKGKEDNSEGACAPYRRLSLCNKNFQNNNNDHSSNAKHDLLLDVCMAANYEAQSLITYHDKHELTNVGSQICTVLARSFADIGDIVRGKDLYLGKKKKKKTETERERDQLEQKLKGIFKKIYEGLTGGVKDHYQDTDNYYELREDWWALNRDQVWKAITCKADNSNRYFRATCDSADGKGSSVARNKCRCKDEEGKNETNEVPTYFDYVPQYLRWFEEWAEDFCRKKKKYVDIVKTYCRGKYQGEERYCSRNGFDCEKTVNARGKVRMGKGCTDCFFACNPYVDWIDNQRKQFLKQRN…	1	0.061	3	4	8	4	2267	256.9	5.39	0	4	regulation of biological process;response to stimulus		protein binding;receptor activity	Pf03011, Pf05424, Pf15445, Pf15447	2654929	PF3D7_0712300	VAR	7	Malaria			1	0	100	Low	1		FALSE	Low	Master Protein
PF3D7_0212500	PF3D7_0212500.1	conserved Plasmodium protein, unknown function	MAAAGGGGKDKYKNAQDAKHLLDIIGEDIYKIANDAALKRSGSELKGLLSLAKFEKNPPDKQTPEDPCDLDYKYHTNVTSNVIEPCNKRSGKRFSEVSGAECANNRIKGNKGSNGDACAPFRRLHVCDRNLEQIDPAKITATHNLLVDVCQAAKFEGQSITQDYPKYLATYNDSPSQICTMLARSFADIGDIVRGKDLFRGYDDEEKNRRKKLEQKLKVIFGHIYEELKKHKKLKEEAEERYKKDGDNYYKLREDWWALNRQEIWKAITCGHPGGTYFRQTACGGGTTPTPNKCRCATNDVPTYFDYVPQYLRWFEEWAEDFCRKRKYKLENAIEKCRGKTKGEKYCDLNGFDCTQTASGEKKFVKGHNCHNCSVTCIPFGPWIDNQKKEFLKQRNKYQ…	0.118	0	2	4	5	4	2120	241.3	5.31	0	4	regulation of biological process;response to stimulus		protein binding;receptor activity	Pf03011, Pf05424, Pf15445, Pf15447	4794199	PF3D7_0800100	VAR	8	Malaria			1	0	100	Low	1	Acetyl [K19(100); K31(100); K496(100); K1515(100)]; Sulfo [S1504(75); S1506(75); S1508(75); S1511(75)]	FALSE	Low	Master Protein
PF3D7_0712300	PF3D7_0712300.1	erythrocyte membrane protein 1, PfEMP1	MFNFCSRLLYKGKYIPVGRRIFREKLIKGRKQKSPIILLPPYITVHELRIMLNINYETCFKAANVYKCGNVYRWKDSEDRVFQTVNKRNVIIPYSTAAYVSKIFKYKPKLVQVELYCEQENYDLEHMNLLDIYKNTYIEEKKYYDEFYLLSQNNEKKNTNELKNINIRGFKNETKNCNINNDISLLINNKYISSNIYTNNKKINDEKKKNYYTVISVIGHINHGKTTLLDKITNNNLALNEAGCITQNIKPIHFEYAPFKFTFLDTPGHKVFQIFRGRAAFLSDILIILISLEVGAEIQTEEAIKYADKFDIPVIFVLNKADIYGSNESIVKAELKNQCRKMYDEQILKHNFSNEIDKAITISSLTGYNLHKLINRIYFLSQHMNLPYNNINNDNINSN…	0.117	0	4	4	4	4	1129	132.3	7.02	0	4												0	0	100	Low	1	Methyl [K1078(100)]; Acetyl [K488(100)]; Phospho [S1076(100)]	FALSE	Low	Master Protein
PF3D7_0800100	PF3D7_0800100.1	erythrocyte membrane protein 1, PfEMP1	MNYTNTIRREKRKRQEEINNVIQKKIKNCNMLKYYQNTKQNDYDFSSLMTKNIGINKSQQIFIKNVHNDENLCTYENDSVQKATHHLIKNEYNDTKFLLYDEMCVNQKGNKNVQFLVHLKKYKEECSYPHFIRKGLKRKNEKDMKMIDDEKYDKKNICNKNIYIERPCEQNAHIKEKNEQDVSTCNDMNRLKGYKKKLGHPKKKKTNHKGNNNNDGDNNGGHHNGGDNNNGDNNNGDNNNGDNNNGDNNNGDNNNGDNNNNYYYNNLCNNNCEDNKAHSHMWEGLLKKDVLLLLIQAIKNMGYKKSAKYLELESGIELEQPLIKKMHKNILLGKWKNAIISLKKLNINKKLIKAISFLIYEQCFIEYLYEGKYFAALRCLRNKLEKCCFDQDTYYRLHQ…	0.119	0	3	4	4	4	1289	152.1	9.1	0	4												0	0	100	Low	1	Methyl [K461(82.9); K486(100)]; Sulfo [S484(100)]; Acetyl [K452(88.6); K486(100); K501(100)]	FALSE	Low	Master Protein
PfDd2_130018200	PfDd2_130018200-t41_1	translation initiation factor IF-2, putative	MIGGKYLNIKIFGEKRNSLGSNKTSDNTINNNNVNYIKRKKNNNKKDQEKKYNDNNYEEEYIKKRKSKPGSLYNNIDKSKIYRDKKIIHEGWLNKWTNIIGSYRPRYFILENGLLRYSLDKYSPTKESFVLTHCKIKVCPDDQLHFEIDTNEQGVLYLKANSPEDKHKWYISFKKAQLNYINGNNYKNKNGHHNIPDAVQTFNMSNNSLFLKNIIKNSSKCIKREDQHLDDPIKNTNNQTKKELSNNNKEIIEKEKNVDCIIVNKIQENVKGDESNNIVKNVIYERDDKDVPYERKDICMSHDKNYRSPLYIDNDNMSSYSKINKNANIKYKSNEYIFYKDDNVEKLSSSSSSTLDTSEFIEKMNSYNKKYNLEDMFISSTDFEDKSPTLCLMKNIISL…	0.112	0	3	4	4	4	1576	184.6	6.23	0	4				Pf00169, Pf01237	810874	PF3D7_1131800	PF11_0327	11		Synthesis of bile acids and bile salts		5	0	100	Low	1	Acetyl [K976(100)]; Methyl [K174(99.6)]; Phospho [S128(98.3); S172(99.6)]	FALSE	Low	Master Protein
PfDd2_050023500	PfDd2_050023500-t41_1	WD repeat-containing protein 26, putative	MELNWKEDFEEIEITINKEKEEGKKLFYNFFASGDFFFVENYDYFELGNTQDILITEAYIKIVDKNDAINIDLYDRISIKKGDIKIRKNKKIIILNLKKKEKKLWGYLHFFSIFVIYKNEICPNLLKCTKEEKNNIMSKEHIFKAFMNKRRMESLEHLKKMMKKEKSLNREFLNKLEDEAQKIQCKLEEVKYEQFKMQKENIKKRAIDFIYDDKTEGWKDEKDISNNKENCKHKEYNKDDINNKNNVPLNNNNNQHVEYNLHNNNECDVNKNNLIFCKNNIKTEKAVIGNYHNEKKVIELKFTQLKKNELPARESRNLKKSLSNYSSTKNFFLIILIEKAKKMFFRNLDFNSSLEVLKSITECISKGNKLIKEEHIKVSANISLLYLLTNNLDKCIEEC…	0.107	0	6	4	4	4	1226	148.1	9.14	0	4					811953	PF3D7_1439200	PF14_0371	14				0	0	100	Low	1	Methyl [K214(100)]; Acetyl [K755(100); K908(96.6)]; Sulfo [S749(100); Y753(100); Y754(100)]	FALSE	Low	Master Protein
PF3D7_1131800	PF3D7_1131800.1	oxysterol-binding protein, putative	MASTINFFSKEDISNKEENEKEEKKSNNKELLENNKEKSCSGIQKTIRLLNLFSNSEKKRKIDNSREEYSDKILEKQSTLSLKDKEQNALNYINNEYVIEKGNDKLCEEQGQDHQISIASLEDEGSYNKNVTTFERNESNNEKMKDIKNDDIKIKEKINYNKINNDRITYDGKSKKGEEKNKYSKEKTNTHLHVEVEKKDNIKHFFDYNKYRSKCNVTFSMKYKDSSVSLSNDKLTCYGDKGWSSVFVNNGADIGKWYYEIKIEEPVQNFNFLGYKDKIIKVNPYIRVGFACRYMRYDYPIGTDKYSYCVNSKNGKIFNNSISYDCMEPFNVGDIIGCYLNLKNKNSYNFDPRLDKKLYEHLQNGILCDPKNPPLLKKNEGSTIFFSLNGQIKKTSFMD…	0.106	0	15	4	4	4	445	51.9	8.18	0	4	cell organization and biogenesis;metabolic process		catalytic activity;DNA binding;protein binding	Pf00622	2655470	PF3D7_0826300	PF08_0021	8				0	0	100	Low	1	Methyl [K203(97.8); K418(99.7)]; Phospho [S78(100); T79(100); S81(100); Y208(100)]; Acetyl [K76(99.9)]	FALSE	Low	Master Protein
PF3D7_1439200	PF3D7_1439200.1	conserved Plasmodium protein, unknown function	MNNNSNMREAVPHFTTDNKNNESENSIMKKNLTSNFMGQVNNNKNSTCSATYLNNTNNMNISKDKNYNSNINNDNASISITNSLLNNDQNMSMRPQMGMNKNCGGGLHNSYQKSLLSSYNMNNMSMNHLMNNSMNRYNSLNNNNYPHQDMNQTNMHMTNIKSALQNNNNNNNNDMKGNNMKQNGYMNNNNMNYQRNDMLMRNNSNSFNMAGNFYPYMNNNNNNNNSNNSSNNNNNNNNNSNNNNSNNNNSNNNNNSNNNSSYYGASSVMGLNSNTNNMMNNTSLNNNFNNNNNNMGAENNNKTMSLLNKTGGGSLDNNNTSHQPMKSLQSTINLNNRNINNMNNVSGNNNSNSINSNNINSNSVFNNNNSKGVGSFISNPSMNVKGISSVCNIASYRNS…	0.11	0	2	4	5	4	3328	381	6.33	0	4	cell organization and biogenesis;metabolic process		catalytic activity;DNA binding;nucleotide binding	Pf00176, Pf00271, Pf00385, Pf11496	810389	PF3D7_1023900	PF10_0232	10				0	0	100	Low	1	Acetyl [K877(100)]	FALSE	Low	Master Protein
PF3D7_0826300	PF3D7_0826300.1	SPRY domain, putative	MNIHEIDEKIITHGNFMRQAFYSSNIKIKTHDIVQAIEDEEEKEKKKKKKSDNKDLLRLSENIISKIKSDGSDIIKKEGSILDVNSRNVCYALKNGKFRLINQNGINTTRVKLLYDNEVLYVCFNKENGNYLLLLDNKGHLYIYKINEYKLDLILCLNFPPYEKKNPNYNILKDIKNVLKSGIPKKASWLPKSDKYFLTGHNNCIYIWNLSLLTNTIIMNKLKDQIDVTDKLISLCAITLSFEQVMYKYNYIFNEEKNEVEGKNNLEGKNNVEGKNNVEGKNDVEGKNDVEEKLNMEEEQFCKRRIFLNTYSLSLNGKYLCALINNYYMLIWCVHRNNHFLKLTLVGLNNLSVELQKVHKEVYVGSEIAEGEKEEGDNINVKDNNKKDNILAYNNKNNE…	0.1	0	2	4	4	4	2414	280.2	5.19	0	4	metabolic process		protein binding		3885882	PF3D7_0606600	PFF0325c	6				0	0	100	Low	1	Phospho [Y1670(100)]	FALSE	Low	Master Protein
PF3D7_1023900	PF3D7_1023900.1	chromodomain-helicase-DNA-binding protein 1 homolog, putative	MVSIEKKGSKIHVFLINNPKENDKKKEDALSNTKDNNISKENKGDKNEKNINNNEEIVKGDEKDSNEHKSNERVEEIITHKIYHPQVKIVKVSCGKRIIGFLSASGKIYCWHLNELNDFDKNVPYLLVDNIIKHKFIHDVSCGENHIAFLSKEGELFTYGDNTYAQLGISYNSNNNNNNNIDHNNNNNIDNNNNNNIDNNNNNNIDNNNNNNIDHNNNNNIDHNNNNICCNDDGILDLNTFNKLYNNNNNNNKLKNYKKYKVHKVNTQNNIVKCAYASDKFTLFLTIEGILYGVGLINEHLLKGDMNKDKINKILTKPHVINTNNISFKKISIGHNFILGVDMHNDVYSWGKNEKGVLGHTNNANDSHYPKKIDNLSKANFISAGKICICITSDEDIYI…	0.1	0	1	4	5	3	3381	395.9	6.89	0	4	regulation of biological process		DNA binding	Pf00415, Pf13540	813475	PF3D7_0919900	PFI0975c	9				0	1	100	Low	1	Acetyl [K1507(100); K1511(100); K2485(100)]; Sulfo [Y1814(100)]	FALSE	Low	Master Protein
PF3D7_0606600	PF3D7_0606600.1	conserved Plasmodium protein, unknown function	MSFSKYFFLLIICSVFFFVYGFNNKFVYSSYLKDDKKKSVSFENTPNEEEEKIYGHSSFGQELIKSLSLTLKNVPLVVISEKIKRQLEKASESLGLGNPNDEMCEINYSKLCPEDWIDMGDGISCLSPLHYKGPCEKKVIFKNASAKSKYNFSINCNVSWPCSKICIEDFSKKCPENWIHNIENNTCEAPKNYAGKCIRQKNFDHYSQSEKKVWAQICDINWSCYDKNYNFNILCPLNWKNNPDNKTCSAPISYMGPCSNILYLYNFSDKEKITISHICNVEWPVHEKKEINFNSLCPMGWNIVDIKNHICQIPLSYNGPCKHDIQNKENMNSMKYMKNINYLNNINNVVSFKNFSKKQKYDYSQICNVQWPLENGNIIQNDHSFCPYNWILINEEEHI…	0.101	0	4	4	4	4	1256	147.8	8	0	4				Pf09717	811387	PF3D7_1234700	PFL1675c	12				0	0	100	Low	1	Methyl [K444(100)]; Acetyl [K137(100); K138(100)]	FALSE	Low	Master Protein
PF3D7_0919900	PF3D7_0919900.1	regulator of chromosome condensation-PP1-interacting protein	MKEQEESNVILNISDISKDNDEVPNDEITFFDINNSINHLTGKEFYFYSNNDVFIYKQNNPHEFLKDKSSIRIKDPACSSIQDIKCNDESDTSEESDENDAININNSININDHIDTNNAIDTNNPIDIIDPINTNNPIDINDEHKYCKLIDYKHKYNNNSINNMNNLINTCGKGNITNRDTNNFKNNKHINKHVYKNKKSKGEHDICFFSDHLKNGNHLEDKVKFVFSQELNKVNDIFNVEEIMKIINNLNSIRIEIETTIYKKLEKKYKNFLLSTVKIKDIDSDITNMKNHLSNNLNEIKCLQEKKYKEKLHIIDLISKKNLYKQINLILLIIFIISYYDILLFKNILKKNFEFSSIAFYQLYQFINHNHKLLQHIKCVNNLKHKMFSIYFNRIKENN…	0.081	0	4	4	4	4	1843	220.3	7.96	0	4		membrane			2654977	PF3D7_0703000	PF07_0010	7				0	0	100	Low	1	Acetyl [K846(98.1); K1807(94.1)]; Phospho [S1803(90.1)]	FALSE	Low	Master Protein
PF3D7_1234700	PF3D7_1234700.1	upregulated in late gametocytes ULG8	MMSDANKRQLRTRRKKTMNSLYYNSDYSNDINIEDSKSRLSGGKKSEGSSSKSKDVISSYTKKYSLNNKNHKHSKNIMNHKNMIYSDGYMNNMNEDNVDNEEICENHLYEENNDNNMNDDMNENNIIDEDENENTNLVNIDDENINDDNNNENNDNIEDMTNDMNNNVSHNNIISNDNSYNNQIDSTFLNMNNKRKDEEHINNDDEYIHKSKDKKKSGSLVHIKNENTNKLDNSNNNNNNNKNKKDSVSANGSNKNNCNTSSSNNRSRHVPNNNEINYAKMAEKLPHVVGVRFDKSQNRWLSGICINGRCINRYFPVYKFGFEEARRLAIQHRKNFETANVGHLKKQQGEAKTSHLNLLNLNSQIPNDFKDIQGKNKLIFKYLSYDSIQKEWVVTYDYD…	0.089	0	3	4	4	4	2653	309.3	6.2	0	4	regulation of biological process			Pf00847, Pf14733	810950	PF3D7_1139300	ApiAP2	11				0	0	100	Low	1	Methyl [K865(100); K879(100)]; Phospho [T2083(78.4); T2549(96.4); Y2570(96.4)]	FALSE	Low	Master Protein
PF3D7_0703000	PF3D7_0703000.1	conserved Plasmodium protein, unknown function	MESKKTFFRENEQVKNRLESVMNIINKDDDKYILDNFNIILDNLYYLKSCLNSYREVKNVLDPHLNLLVHSFLYFMKKSFKNVKYIISYYKKNLYEEEKKRNENDNISVEINKCNIAHIDEDSNNNNNNNNVKISYDTIKICSEEQFHFGFLKNNLIHGNNNNSNTHQDTEKNVQCTIHINNMLNKENIKNHIGCSKDDYEYSACVNSKTNLERKYSDDEFLNMYIIIKEIYKYYNTLISVRGEKKIKSLFTCNSFYLYNIVDLLLLLKREEEIFEYISNLVYNKTGENNSWVFSYILIIWLSFCLYIPFKLKDVDKYMLNNIEEIYYYYIKKNEKSKEACSILYSHFLRRQDVYECNIYFHHFFLISKEIMMKLIYIDLEKAKSKEPKDEEFYIIKNK…	0.09	0	2	4	5	4	2454	294.9	7.97	0	4	cell organization and biogenesis;metabolic process;regulation of biological process	membrane	enzyme regulator activity;protein binding		812250	PF3D7_1470100	PF14_0668	14				0	0	100	Low	1	Methyl [K431(100); K432(100); K438(100)]; Acetyl [K113(100)]; Phospho [S108(100)]	FALSE	Low	Master Protein
PF3D7_1139300	PF3D7_1139300.1	AP2 domain transcription factor AP2-G5	MFDGESKNRRINLSGKKQVIVNKDFFIEKAKKEKENNLTLIKRKNAFKKISDYIGFKKCLENRKKEINEVVSKRINDIILLEKIVCPSIYRQALQLCVYEFSLQSSFLYSDLNCYNYYKSMDFDGIYPPVKYLLNTLKFYNKIDENCVDKTNGVDKENEIVDEKVKDDEKIKDDDKIKDDDKIKNDDKVKNDDKVKNDDKVKNDDKVKNDDKVKNDDKIKNDDKIKNDDKVKNDDKIKNDDKVKNDDKVKNDDKVKNDDKIKNDDKVKNDDKIKNDDKVKNDDKIKNDDNNKKNNIPVGNNISEKHTLQFDENKNDNDNNMTEIESHFYYRHKKELDILIKHLDILLGNYYIYNYNIYSEYYKDVKKIKNIIPTPINNNILKHHLNDHNYTNGSFSNHN…	0.09	0	3	4	4	4	2147	256.7	7.5	0	4	metabolic process	cytoplasm;membrane	catalytic activity	Pf00632	810748	PF3D7_1119400	PF11_0201	11				0	0	100	Low	1	Acetyl [K1338(100); K2132(100)]	FALSE	Low	Master Protein
PF3D7_1470100	PF3D7_1470100.1	conserved Plasmodium protein, unknown function	MRKKGYIKNFEMEEIIFTLLSCLDEDKKLNYEIVNTLKMYIMYHKSEILNYVFSFLQIQKVSHENQKLLLLLTYDFVHYCIYDNFSDVVNKYFEEEEDSDNIKVEEKDIEGREEGQYVDIKIFDNILKYTFFDGDKYCFVYDHELKNNSNSINEKDENKLYEYNNNVNSYNNYCDDYNKCRSNIKHSHSYVKRDANYYSKLRNKEDINDQSIFCYDKIINMKTLKKEEYKLFLIEKKNMTMNYFKKDKICETNLDSFDNIEDSSIKKNKRKSEINNIIKNIINFILKEMLYIKKNDERHKIMTNLLILCIIKEDNYLKKKIIEKVRYYKDIISSSNNNMNTTTDGNNNNGTKLNTYIYIDLYKEIFMKSPHLTKNVLGDIFKSMLTLDHNKHIDIMFEI…	0.09	0	1	4	5	4	4981	592.9	8.95	0	4	cell organization and biogenesis;metabolic process;response to stimulus	membrane;nucleus	catalytic activity		814499	PF3D7_0318500	PFC0820w	3				0	0	100	Low	1	Acetyl [K3858(100); K4274(100)]; Phospho [S3851(98)]	FALSE	Low	Master Protein
PF3D7_1119400	PF3D7_1119400.1	ubiquitin-protein ligase, putative	MCIYFFLFLFIITSCNNNNIKYYKINDKKNEKRNNTSYNYNNYNNNNNNSSLNTSVSIYMDKDYEYLVHTSEKNNRLICVKKEYNDLIYYTHDNDCDPQNTFSFSFNSTFKFDDHFYMTYKKNKESFIEMNITPSLAIGSCINCLFLDEMNLLSIYGYTFIYNKSNEYEYKNYYKKIIDLYHNNSEEYSNDSDVVWNIPVVINMIKADVDKKKKKKYNKNKGHLDSYNYNKDHKDMDKYNKRIYRNSLGLAATTFGDVRNGLSKDKWSDRNKIISKVESEPNNSYTNYDDIHLYYNNCQGNNNFQGHHKCGGNISYHQEDNSKENLPFYYYENSILKKFLKENRIHYAYDEIGKDKIANPNMSGNSDIYNNSPIKMVDRFFMNLKVMEENKEDERKEHK…	0.088	0	3	4	4	4	1720	205.5	8.51	0	4		membrane			813460	PF3D7_0918400	PFI0900w	9				0	0	100	Low	1	Phospho [T1300(86.7); T1301(86.7)]	FALSE	Low	Master Protein
PF3D7_0318500	PF3D7_0318500.1	conserved Plasmodium protein, unknown function	MASCNTIDDKTNECKDSISEVKKSILINCIKEKDIIESSCRSNIYETNILEELFILNKKKKKFVGENEAWDVISNISKYSSDNHKETEKKKLLLCFGNNNFGQLGLEDNVSIGLIDFSTIMINKCKRLSFYDNYNKKFKKSTDKSSVVKNKKKNSNSNNSKKKSMCSSLSTNKRHSRISLSNNELYNEILTKLPSNFALKTIRKKKKLTNGDDKNNTNEHDNKNNTNDDDNKNNTNEDDNKNNTNEDDNKNNNTNDDDYDDEKWDGGNEIYNLRSSKVAKIPKKKMIEPILLMDPMQRRESINKLEPLNIIDPINIMDTLKRRESFIRRESLIRRESINILESINIMDVLKRRESIRRRDSIMINTADQLNLFQNEDIIKSKYNNIINNACNHNNSVND…	0.088	0	4	4	4	4	2011	236.2	9.17	0	4				Pf00415, Pf13540	812503	PF3D7_0418600	PFD0900w	4				0	0	100	Low	1	Acetyl [K700(98.9); K719(100)]; Methyl [K652(100); K654(100)]	FALSE	Low	Master Protein
PF3D7_0918400	PF3D7_0918400.1	conserved Plasmodium protein, unknown function	MDEGKKKSKSRKHITSLDEEKLFDNISKDDCGIIKKFTLGVCAMESKVESAPMECILKRLAKSGDFHIIKFKEDMILNHDIDCWPIVDCLIAFYSTGFPLKKAIEYVKKYKPITLNNLEKQMILRSRLQIYEELKKWRVPHANYVVVDHDTVKRGEHIFEEYYDYIVYDNIRLNKPFIEKPINADNHNNWIYYPKNTGGGCKKLFRKIKDRSSEYCPEIHKVRTNGTYIYEEFLSTFGTDIKVYTVGQMFAHAEARKSPALDGKVCRTSDGKEVRYAVILSEAEKIIAYRIVEAFQQTVCGFDILRTTMGPFVCDVNGWSFVKGNIKYYNDCAHILRAMFLAKLEEKYNIIPRDLADNWYNIENEEEVLRKTFRQPDDLHCSHHEELCSVIIVMRHGDR…	0.093	0	3	4	5	4	2719	313.3	6.93	0	4												0	0	100	Low	1	Acetyl [K2222(100); K2224(100); K2231(100)]; Sulfo [S2227(100)]	FALSE	Low	Master Protein
PF3D7_0418600	PF3D7_0418600.1	regulator of chromosome condensation, putative	MNNINFSNTSNTNGHTSIYKENYGNNKIGINEGLMNYSKDSDEIYNNNNNNNIGDMNKRKEENIKSITHFARYLFFIAKKIAYSKDSPNNNLCSDEEIQKSLVKHLIYKLNKILSSLLNFNVLQYNENEKNIKQEIEYVCLKNSNITLNKIRYMLKKLDNSNINYKYILYILLKLKEYDDKNPPRVPEMDNKNINNLSIHHNNNFVLNKHINDNNKNVHNINHNDKIYANNLHKAEDSSVHIIRNTNEKVNTIKEHTTNNTNLPNNIHNNYNLNNHNINKDDTNHFYQNNYGHHNNSLHNFNQIKQEEYEENKKHCKLINKNDNKNTLSLRYEKKNENDNFINNNKNSIILHKNNLVNKSLYANIILNNKFHSLDVEENFLLRDLIYPLQGIDGEFIKY…	0.094	0	3	4	5	4	1512	180.4	8.15	0	4	cell organization and biogenesis		protein binding;structural molecule activity	Pf04130	813604	PF3D7_0933500	PFI1620c	9				0	0	100	Low	1		FALSE	Low	Master Protein
PfDd2_140034700	PfDd2_140034700-t41_1	acid phosphatase, putative	MVIIYIYFLVCSIIIRYVKTRISYDEIISFNNLNEKNVLTYYSYDDDSDECYMWYYFKEDFFEIYYLKDEYNIIKKKQREMINKGVIQTEIWDNMYKNNIDNINNIDNNNVDYKHHNFLENPNNSNSWILSDNICCKEVLIFIDKEKVNCNKSLSSFIIRVNKKKEEEKSYISVEYNVSSHIYIIDNVIITYANKTEKKFLYILTDNNKKINYHKNDIFDMYYNTKYVDYVKVLFNKVRGYHELNIKTKDKIGKTKIFIILRNKCKHIFITILLYIYEHLFLLPNNTYVIPGNNIKLVLRKTNYNQAYYEKNKVVNNCLYVFAKHKHIFKTYNINMQPLKMKKNIYKPNYYNDYDYNNIKKIYNNMSLYYDDFPEPTAQLYYDKVKRSEHEPEHLSFYH…	0.089	0	1	4	4	4	2578	313.6	9.22	0	4												0	0	100	Low	1	Phospho [T255(100)]; Sulfo [Y1056(100); Y2566(75); S2567(75); T2574(75); T2578(75)]; Acetyl [K256(100); K264(100)]; Methyl [K1051(100); K1055(100); K1058(100)]	FALSE	Low	Master Protein
PF3D7_0933500	PF3D7_0933500.1	gamma-tubulin complex component, putative	MFLFLTYHWKEKKHKNFFFKSITTIQSKFNADRKKKKLSSKTTKYINYLFLKRKKAEQKIHLNNIKRKLLKNTSSSLSSPFEPFHVICNFKNDKLKTLQKYNIEEKNNNAHNLLKNISQQNRSNVEYLKCIASTGVEEKNHLIETNSPKEENGTFFQMGDMNFVNYDRNYMNGQDYPTNNQTNYMNGQDYPTNNQTNYMNGQDYPTNSQTNYMNRQDYPTNSQTNYMNRQDNLTNSQTNYMNRQDNLTNSQTNYMNRQDNLTNSQTNYMNRQDNLTNSQTNYMNRQDYPTNSRILVSDNPSGIPSYNKSGSSDSYLEENKFLPTVCIKKDKELKDMKSWNNINNILDLRKNKELCNIYLITSMINIYHENNYNYIILKILKEMKHIHCMSMKHISLIIY…	0.093	0	5	4	4	4	1644	198.6	9.51	0	4					812942	PF3D7_0512800	PFE0635c	5				0	0	100	Low	1	Methyl [K41(98.3); K44(98.3); K1162(97.5); K1168(99.8)]; Acetyl [K52(96.5); K71(99.4)]; Sulfo [Y1157(97.3)]; Phospho [S1156(97.3)]	FALSE	Low	Master Protein
PfDd2_040014300	PfDd2_040014300-t41_1	conserved Plasmodium protein, unknown function	MEKDEFYEKYKEYYGDDISDIPLMVPGRNIGLHDLYLSVLKHGGYSCVSRNAKWLKIAKEFNLINKEKNIKIIETKSIKEYYLNYLREFERIHDNLKKGKIVTKRYRNCKSNNNIEVKDKKKKGTTNKKKKEKGNENLNGTVENNICGALSNNLDGALTNNLNGALTNNLNGALTNNLNGSLTNNLNGALTNNLSGTVANNLYGSFPNHVGNNFTNNLSVCLPNNMIKTQELINNNTCPNNFYNNVNDGTYRRNALALNMDTIHNMNNMNICRNENNNEIPINSDYNIYNNIYNNIHNSECSNVHNSIQNNIHNNIYNSIPNNMDNCINNNVQNNIYNNNNNNNNSNYYYYYLTNMVYNGKTLENNNNNNMNDNIIPYSANMTYMNNLPYMTNPSIYTY…	0.098	0	2	4	4	4	2369	280.4	9.22	0	4												0	0	100	Low	1	Acetyl [K128(100); K1881(96.3)]; Methyl [K1877(98.2); K1880(98.2)]	FALSE	Low	Master Protein
PF3D7_0512800	PF3D7_0512800.1	conserved Plasmodium protein, unknown function	MGSTISKRKNNTDKNVKDESVENKRQKKNEENDSNLEFIKKYKIINKIGDGNFSKVFCCRGENKKKCAMKLMCCPLKKTSHYNCFKRELFIMKTINNKHPYIVKILDYHEKIWKKYYIVKLILEYCEGGNLFEYIKINGSCTHSEARVIIIKLTKTIQYINSLKIMHRDIKPENILLRTKDNIKSVVLSDFGLAKITPSNQSVVKSRSVCGSDFYLAPEIIKNKEYGIKIDIWSLGVLIFFIITGKVPFTGKNANELYNNILKANIPELLSKEKSLNIQPGLKNLLENILVHDPDQRFSCADILNHRWIRGTLTSCEFKIFNSASYIKKLRLDKKKASYDEEAKDNQIKDKSFENEKDSFANKKKRYTFFLKKITN	0.1	0	16	4	5	4	376	43.7	9.54	0	4	metabolic process;regulation of biological process;response to stimulus	nucleus	catalytic activity;nucleotide binding	Pf00069, Pf07714, Pf14531	812058	PF3D7_1450000	PF14_0476	14				0	0	100	Low	1	Phospho [S338(100); Y339(100)]; Methyl [K40(99.3)]; Acetyl [K205(99.6)]	FALSE	Low	Master Protein
PfDd2_060008300	PfDd2_060008300-t41_1	conserved Plasmodium protein, unknown function	MSDDDFFHIKSDCSLQYIKCKTSTKIDDILKRRRNQKKKLKDSSNYKSDEFLSLDNSEIEDQYISNDNKKVYNEDDKIYYNNNKVNIREGQTCESIHMFNGINKNNIDIINDDNIKKDNINNDNINNDNINNDNINNDNINNDNINNDNINNNNYYKQIYNYNKSGNFNNFSRGYFSNTYEKGNTYLLKNSSEEMLYNKDHIRKRSLNNLCFQSNLLNRRSNINTFNDLSSFENSKKSSLYAKCSDILQKYDSNKFNRKTNEDIYTRQNRSSIIYQNSSKEFTLNKLISNNDSKDELFSNLNRIYSNDIDLNKTPSKSLSKGYIEYLKYETAGKMNLSELETPLNMKEDEGNNTPFITYFLAGKTESKTINEESNDDNKYGNNKYDNNDNINNNDNNDN…	0.099	0	3	4	4	4	2219	260.5	7.39	0	4												0	0	100	Low	1	Acetyl [K1723(100); K1731(100)]; Phospho [T789(98.4)]	FALSE	Low	Master Protein
PF3D7_1450000	PF3D7_1450000.1	serine/threonine protein kinase, putative	MSIILTFLALFVFLICVFPCITEDTHKYVYSEICGKGANENESSVYCMKDHKKKNSLYVYKHIMKFFLDKYKSIPNEIALVEHSYGEPQNYITYDNFFRKVSSFSHTLNTYEGKGIESKKYNEKQNNGIFKLLGIYGSNSINWLASDLSAMMSGVTTLVMHSKFSIDVIVDILNETQLEWLCLDLDLVEGLLNHINELPHLKNLIILDTLSKNKEINLNKEENNNDKKNKSSGNSTSVKGNDLSNMIEITCSGPLEYDKEKLKKYNELKKKCEKCGKKLMLFDDMTKTQTKKFTIKNEDPDFVTSIVYTSGTSGKPKGVMLSNKNIYNQLFSLYNHSVRERYSFKNHLSYLPISHVFERTFAYSILMYGGTLNVWGKDINYFSKDIYNTKENIMGGVPK…	0.094	0	6	4	4	4	863	99	8	0	4	metabolic process		catalytic activity	Pf00501	9222022	PF3D7_1372400	MAL13P1.485	13	Fatty acid degradation; Peroxisome; Fatty acid biosynthesis; Fatty acid metabolism; Metabolic pathways	alpha-linolenic acid (ALA) metabolism; Linoleic acid (LA) metabolism; Synthesis of very long-chain fatty acyl-CoAs		13	0	100	Low	1		FALSE	Low	Master Protein
PfDd2_140044500	PfDd2_140044500-t41_1	conserved Plasmodium protein, unknown function	MKVDIDGLFKSYDHNETIKYIDKLRNEIIEKEDDIKEFLKKESNNVIDNTIRIKKIYGCVEKTKKNLEDIISNYNKLVDNVKSTQVCNIQDIYKNELNEIEKDIVKNVWLKKYDKYEFLFENPFFEKKNKDGKEGLGNIINNIIINEDASLNTKEESVIIKYDYLINKKEKKKKDVIVNYDCFYLNNYINNIYFDINKKIEEENYIYCINKIYRDIFISLIVLKSILKNEKIQNIYINIFKKPNCNYYLHNFVNKYKHHFSNVILKLIHYSFYNLTYKHSCNFQTIIKSIMILLIFYNQKNTDIINFIHKNKENIKQHDINKNQMNNLFHAILKARLKLIHNFINKKKNKKCNKGNELDRNSTIQKNELIHNNEYLAFNKLHIYFKKIIYVLLNTKYIL…	0.082	0	4	4	5	4	1341	161.9	8.22	0	4												0	0	100	Low	1	Methyl [K713(99.3)]	FALSE	Low	Master Protein
PF3D7_1372400	PF3D7_1372400.1	acyl-CoA synthetase	MEYKLFKNKKILNEKVNELTKKNRQRNTLDHINCIEIDDDDDDDNDNNEEPKEMNINKTNNNNNDILMKSCNDIRRNTTFYRHNVINEEQKNFEYLLSRKKKNVDSIDNVNFYDFMKNDFFNIFNNNIISEHKKTNQIVNQINNNVDTSKNVVYNINYDEHKGEVVNLSFDKKGKETYPQVDIELYNKKMNPRYQNINEQNTCQTSDDNTTYPNVYSDNCALNSSYTNFLRNKSLKYKKCYKQNRQDESTGAEFDYNLDESVYYDDCNNKLYKRSFLKNNKNIIEKGREEHKQDIYNNISDICKSYIKNFDYLNKRIFHNKSKIWKLSNKKVTIHGDPKKRIERNKQEIEDHRREQDGENDQEEDNYDDYDDEDDDDDNCHIYDNYDDYLENDDYDNHN…	0.083	0	2	4	4	4	2568	302.9	7.33	0	4												0	0	100	Low	1	Methyl [K175(97.3); K188(97.3)]	FALSE	Low	Master Protein
PfDd2_140066500	PfDd2_140066500-t41_1	conserved Plasmodium protein, unknown function	MGTEKEDDEQDIVNRSNDLKKKKENNKCDNMSNDISDSISNNISDSISTNISNNISNNISNNISNNLSNNISNNISNNLSNNISNNTSNNTSHNISHNICHNISQNNHDIIKKVHIKNLNIMNTHKDNNYKYKNNGLNIYNKKKKDYNGDENLKINTRESYDIFYSYLKLSEKKSLKQSDMIKDNMSEQDFFINVFSQKLKKHNIDLIMINNKLYIYIKFSQDIDHLIPYFKREFFFKTLIGNNIILLLAKKYEVTEVLIKSLYLKETIQKFFTSNFTIEDFLVHNNFMNKYEIYRNIVINNFFPIQMNNKNGDHKKKKINNNNNNKKKYIDHEDINNFVEYVHDLEENQKYSSLPFEKKCYKENIKCMKNFEKSHNMNKIQYVEDFQKENTENGKILY…	0.083	0	1	4	4	4	2961	350.4	9.06	0	4	cell organization and biogenesis;metabolic process		catalytic activity;metal ion binding;protein binding	Pf00628, Pf00890, Pf01266, Pf01593, Pf01946, Pf13450	811168	PF3D7_1211600	PFL0575w	12				0	0	100	Low	1		FALSE	Low	Master Protein
PfDd2_130028000	PfDd2_130028000-t41_1	variant-silencing SET protein	MGNALNQLIFRPHPPSYSKNRKNLHFIKTKHGSTICGIFLNNNAHLTILFSHGNAEDIGDIVPQFESKLKRLGLNMFAYDYSGYGQSTGYPTETHLYNDVEAAYNYLISELNISKECIIAYGRSLGSAASVHIATKRDLLGLVLQCPLSSIHRVKLRLKFTLPYDLFCNIDKVHLIKCPILFIHGKKDKLLSYHGTEEMITKTKVNTYFMFIDEGGHNNLDSCFGNKMTAALVTFLFVLKNNIRENVNSVYDISNINTQKLRNMFILNNTEKLKDKLKEKIGDKEEKKDLTSKIKKNEKVIINNKIPKIKKDVNSYYYSSMEGIGSSTQNICKVQSSTESSYNSLTSVSTILASIESIMKGIPDSNTLCEKNSVQRNNNIKKNNSSNEIYSDCNPGYNY…	0.083	0	6	4	4	4	734	83.3	9.38	0	4			catalytic activity	Pf06342, Pf12695, Pf12697		PF3D7_0403800		4				0	0	100	Low	1	Acetyl [K202(100)]; Phospho [T201(97.9); S691(100); T697(100)]; Methyl [K695(100); K698(100)]	FALSE	Low	Master Protein
PF3D7_1211600	PF3D7_1211600.1	lysine-specific histone demethylase 1, putative	MNNVIIFLLLLINFGTKVYGDDNGEHSANNINGKEEEVEDRWKMYALETNPFLDLKHPNFNGHFIRSIDEYYVYETKTYNEYMKERYKNLENNNTFTKKQFHCALAVFNHGRPNPKQTNDYKIWSAQGNILLNEVMHKKKYDKFIIYAPFVSLYNFLGKEGIHSHINFAYIIVSRLALTIKNALNDDSCHTYDLYLHGHCFGGNIIRIISSLSKDLWKIFQREVINFKIERETLAIIDSNFHLTLKDINIVTDSDSIEVRKDPYFKKDRFYLYKDFKYKESNKPISETFDDVFDDADIGYHRLKDLDNPENTNNAHQVSDEDDNLLRPIKRLHFYLLNKKINLHSITVTGPPLSGTFSKMEDINVGHQGFFKQKYIVKYLPYYLKRATMHKFRDVEEVL…	0.085	0	6	4	4	4	1210	143.9	7.02	0	4					2655290	PF3D7_0811600	PF08_0091	8				0	0	100	Low	1	Acetyl [K557(100); K762(99.1); K1082(99.3)]; Phospho [T1080(99.3)]	FALSE	Low	Master Protein
PF3D7_0403800	PF3D7_0403800.1	alpha/beta hydrolase, putative	MASYIEEEIRNIINDIYLSTILIDSSKIVKREISFFLGISVNDLFQPFGLCDSFINDDNEKIDLKLNASININYLNKNNTLNEKVIENKNFKIRFINANEYEDVKLEYLDKILIDTISYNEPEYSDIYNEQNLHAYFKKNEKDNISLNKKYFEYICANSTVLHKDIKKDIVKNIEENKREQYKENIEKRKYYPYDNNTYDNHTYNNITYNNKSGNVLSQSSSYDYITNSDGNDNDDIDNQICKNRYMNNIQKYNAFSLPWFNTYFKTSWTYTHLFNNSSCTPLGIVYICSTRDNNVIDLYKSMIKNNIKRNNAYMNANIPKCIILLHISNNHDDDIETDVQKLFVNIQSTFLNYKCHLLIIKAHRFLNAYEKYERNGRNKNQEVKRKIYHHDNMKNDMS…	0.083	0	2	4	4	4	2754	328.5	7.44	0	4				Pf12739	812908	PF3D7_0505100	PFE0250w	5				0	0	100	Low	1	Methyl [K395(100)]; Phospho [Y389(100); S1544(97.7); S1548(97.7)]	FALSE	Low	Master Protein
PF3D7_0811600	PF3D7_0811600.1	conserved protein, unknown function	MVKNVYIYFVYLVYLFHMFSLSLRMQKNIFKYITPLSNRFNLTKIRKLKLFRKEKQKKQVRVFNHVVNNYIGLDLFFTKLNNITSNHEKLNYINFLQQIVEDKAYEHLLFSNNYMRIIIYILNEKCLVIKKNEEKYDDLDYEIIYRILLIFKNLTRYKSFYHVILNDYTHKNKKISLLYTLMNILNEKNDFNNYSNNNFDKYKEYNSIFNYFTSFFKNAEDTKNYMTQDSSTELDSKMKNEEQEENEKINEINKMKNKIYDIGRNILLKLKDEKLKVENKINSQYVRGSNHFTNETSTDLKSTKDQEDILLEEKKKSDDEYVDKDNYNTTENNFKQEHMNITHKNQNNQDHLYDDTPQNDNISNVDDNKNINGIGKISNVIDPYNKENEITKNDTKELF…	0.087	0	4	4	4	4	2035	240.3	7.96	0	4												0	0	100	Low	1	Methyl [K1468(97.2)]	FALSE	Low	Master Protein
PF3D7_0505100	PF3D7_0505100.1	trafficking protein particle complex subunit 8, putative	MCTVYIHSKNMLVGNSNINIKNDNVDMLIYSYYQLMDPLRDYERKLFWLFLYNRKRCINDVSYENITKFLLYDDKLYMSIYNTNVLLYMGKKKYILYAITIYTYVYSIYYLLLHVFGFVKSILDSQINVQFCKGIHKIKYNEYCYSYIKCNDNSICEEGVKDTKKKKYTIIIKQIINMYKHIEFNVTPFVEISCVRYEFYNTFTLFIMLWYSHINDHFMKKEFTHYRYLKEIEKIIEHFIYTYEKPIFKYLKCKKVDNVNIFFSYRLNNKNKRNVYILRSICIYIIESQCFKFFHLNNYILERNYLKKVHKFFLTLQKLLKYFNECLKYFISFLFPNKEFNIFIQFASYNIPAFYLNYIIINCYTLLFGIILYFFKNNIKRICRYIKYYALMERLNIIN…	0.91	0.047	2	4	4	4	2723	326.3	8.7	0	4		membrane	metal ion binding		811125	PF3D7_1207200	PFL0360c	12				0	0	100	Low	1	Methyl [K167(99.8); K173(99.8); K2714(99.6)]; Phospho [Y1502(100); Y1505(100)]	FALSE	Low	Master Protein
PfDd2_130063900	PfDd2_130063900-t41_1	patatin-like phospholipase, putative	MNSNNFILSVYNQKIKNINNISESDETNSYHSFDTYSKSEEENNTHIFNDRTHKYQIDYLKNLLNNFIEKSNDFYIYKKIILSLKRVNEKFPFPKCYYYTAKLGSKKRKNKKINIYKNIYNKSNNNIYSNNNIYSNNNIYSNNNRYSNNNSCSNNNCSKIKFPRLCSSSSSFLASYNTYNKKQIGKIKKYRTIRYIKSIIQRIKYEIIFNNPQNCKRQNKIENKSKRNIYHLVWILKKKKKNSYLGTNWSCVHKKKKKKKNLSIRKIKKRISLNFVNYDMKSTTIENCADEQHCNMEEEEVEQIKDECNIKHLKQNDNKINVNQNEQEKFYPYDNINEEEISHPYNLYTNNENYEEKKKKTSNNLTAQNEDIVQEKIHTPFGGDNYNQELEENINKSNI…	0.087	0	2	4	4	1	1844	221.4	9.5	0	4			catalytic activity		814525	PF3D7_0321100	PFC0930c	3				0	2	100	Low	1	Methyl [K816(98.6); K1731(98.3)]; Acetyl [K95(96.9); K811(98.6); K1736(98.3)]; Phospho [S105(95.9); S813(100)]	FALSE	Low	Master Protein
PF3D7_1207200	PF3D7_1207200.1	zinc finger protein, putative	MSFLLALNESKKSAEGSVASDITEEVFEKEIHEMNSLNMIMHIEDLRDKSFVDVKEKKDENKIKIKNTDEKEKEENGEKEGEEKGGSIKNSFMKIFQKKKKKKKKKTKKIKDHNINNIYDSNCLLTNPDNVDPDKYYLSFNELKKENNENVNEENYSSKDKQKNIDNSKDIVQNEENMNKEQIKDNMKRKKKKIKLSSYGTNSIENVKMKKYDSNKINNMDETYNNIYKKKQSNDLKDKKLKTKRFKNLKKKITSPKFTMSTKTKNKKNGNINENNFNFDPDDDLKKEIEKIKIDIERIKNKGNIKRMYDDLKYILLFQNEIVDIIIEDIRKNKVRTKYEMLEDSTVKDDVNKVILNHITFDLVKFKYINTKLKELILCVYDTKKFNGLVKRIVNNKAH…	0.087	0	2	4	4	4	2361	277.5	7.8	0	4					814050	PF3D7_1312800	PF13_0072	13				0	0	100	Low	1	Acetyl [K2108(98.2)]; Phospho [S1743(100); S1744(100); S1745(100); T2097(99.9)]	FALSE	Low	Master Protein
PF3D7_0321100	PF3D7_0321100.1	conserved Plasmodium protein, unknown function	MGKEKTHINLVVIGHVDSGKSTTTGHIIYKLGGIDRRTIEKFEKESAEMGKGSFKYAWVLDKLKAERERGITIDIALWKFETPRYFFTVIDAPGHKDFIKNMITGTSQADVALLVVPAEVGGFEGAFSKEGQTKEHALLAFTLGVKQIVVGVNKMDTVKYSEDRYEEIKKEVKDYLKKVGYQADKVDFIPISGFEGDNLIEKSDKTPWYKGRTLIEALDTMEPPKRPYDKPLRIPLQGVYKIGGIGTVPVGRVETGILKAGMVLNFAPSAVVSECKSVEMHKEVLEEARPGDNIGFNVKNVSVKEIKRGYVASDTKNEPAKGCSKFTAQVIILNHPGEIKNGYTPVLDCHTSHISCKFLNIDSKIDKRSGKVVEENPKAIKSGDSALVSLEPKKPMVVE…	0.087	0	13	4	4	4	443	48.9	9.06	0	4	metabolic process	cytoplasm	catalytic activity;nucleotide binding;RNA binding	Pf00009, Pf03143, Pf03144	814268; 814267	PF3D7_1357000; PF3D7_1357100	PF13_0305; PF13_0304	13	RNA transport	Neutrophil degranulation; Protein methylation		7	0	100	Low	1		FALSE	Low	Master Protein
PF3D7_1312800	PF3D7_1312800.1	protein AAP2	MNLAEKPKAFFICKFLFFYYIYKKPILPFDSLKCKISGKEIPYVCIIQILGLSLLGQRVCLYIHDFYPFFYLLIPPEEKQNDKLEIELCSFLEEEYGKARKDPSNNVCVYNIERVKRKGIYGYNEECDDFLKISFLYPNTINYFASLLKKKLFKKRIWDLYEVHINYMLHFLCMKNIYGCSEIYIDKNIYFRKEFVNEINFECIEKEERWYLGEKKYNLDNFKRNKYLEVDAPLVFTIKTINVNFSSLKRETTYDIECDIKHQHILNEKIYTYEFEKNKIKWKKEFNFDLPINHLDSFAKMWMKEKKRCKYMDMDLKRELFYFKSYENDLCFDTFDVLTERTKKMFQGFLEFMKRMQSEKDKVNYEQILEYDNIENVKKYNKVINDDMKLKEDHNFNSD…	0.129	0	2	4	4	4	2256	269.8	7.94	0	4												0	0	100	Low	1	Methyl [K1035(100)]; Acetyl [K24(99.8); K980(100); K1745(100); K1751(100)]; Phospho [Y1033(100)]	FALSE	Low	Master Protein
PF3D7_1357000	PF3D7_1357000.1	elongation factor 1-alpha	MEPKETDNVIKDEDNVKKEEPILSIEKYLLKEFGDGKTNKKDVMRKLRKRIYNHKNSEEIYKKLKEIHGNSGICTRQWKEGSFAFKCYNCEGDPTCAICAKCFFASNHKNHIYRLTHTSGGCCDCGDTSWNINGSCFDHRGINEDCLINNSILNIDIKNRVREDLECLIGTLFRDIVLKDGYFLSLVSADYIEHAFDFFKDLGITSYLFRQVICEVFTGAKIDFLVNFHYCFYVGVQKALYSFYLSLFVHPYFKQRFAFKLAKHYKLVVRVADDRIYNDNHLNGLSVQVLTVPEIAYTLVINNFLNDLLKLIENLCVFNNVTNCVMHKNFLRSDIEIIIRICVDLKYLLYHHEVIKIVLFNKYVIKKILKILSLLHRMNSQVRYTKSHIIYEDLSSSYS…	0.13	0	1	4	4	4	5439	645.9	6.43	0	4			metal ion binding	Pf02207	811376	PF3D7_1233600	PFL1620w	12				0	0	100	Low	1	Acetyl [K3774(97.2); K3893(96.6)]; Phospho [Y3896(96.6)]	FALSE	Low	Master Protein
PfDd2_100042000	PfDd2_100042000-t41_1	DNA polymerase zeta catalytic subunit, putative	MIKKSEESKRLLRKKLNNDITNILLLFEKVQEWADLSNILQKLYLTIEKYELFVNVSSKFLLFRRLSQCLNPLLPSGVHSKALIIYSSIFKKVEMDFFINNIHILCSGIFEFMLHCTINLKTIYFKNIKSILRLKENVYIFAYALLLSLFNVVDSDNNILLYIYSINNYIGENIFFNNIWLLLLRHPEIRTNILNFLEASFSPQIYLLSKERIKMLLPYKDHLVLSSIIYCLNDKNILNQRITLSLLINNFPLSHVPNKKNKKKIIDKSKSNDYHMDKPPYSPFNASTSSVILNNSNMDSMNDNRINENNINNNDNKRHNIQINNDYLFGDMMNKQNDTTIMQSNKMLNRHNIIGEQHLDDDLLSSIHDDNSEKKNNNNFMLLNENNKISTSKEHLDNM…	0.084	0	1	4	5	4	3933	467.6	7.23	0	4	transport	membrane		Pf04118	814373	PF3D7_0305500	PFC0245c	3				0	0	100	Low	1	Methyl [K3336(100)]; Acetyl [K967(100); K970(100); K3377(100)]	FALSE	Low	Master Protein
PF3D7_1233600	PF3D7_1233600.1	asparagine and aspartate rich protein 1	MKNVLKKEFVRSFCYKICIAGACNSGKSSFNNDLLDRLNVSHKKSVISNVDNYCINNNENIFKLHKKKCSVTDTIGLNERMISKLEKWKLEGYNMDMENNNILKNYYNLIMDSNLIFLCIKHTEIRQCDILSYNIIKDMYKNLDNIYTIVYNNIKDGTNTQHTHIQSYNFLDIYEDFTNIIFYPYDINEDLTNVIKEKIINFYEIKKVTSQQNDDQFKDHHELKNDISQDNDNILKNCHINKNLLNTLNKKEEEKEEELLFNNNQMYDIIDESVRIFHPSMSSETRNYFYKFVNLKKKDKSNMKLFNDYFSERILNRTPRKIGQVEFDEKKYKIINNENNENVKNNENVKNNENVKNNENVKNNGNSDNNGNSDNNGNSDNSDNNGNSDNNDNSDNNDN…	0.078	0	6	4	4	4	917	109.3	8.46	0	4												0	0	100	Low	1	Methyl [K207(100)]; Phospho [Y879(100); T881(100)]	FALSE	Low	Master Protein
PF3D7_0305500	PF3D7_0305500.1	protein dopey homolog, putative	MSVLKYIRNNLYILLLYIFCIYSRCLCNISLHPSLADFFVENLRDNIFISTNNVINKKLTNLECSSDDFLECHNINKEKEHGMDKRNDTNININTNINTDTYTYNNNNDDIDIRKGNTNKLYLKENDKKYVYMYDEYQDIKYSYLHTNPFYKITKKDIEQTKKKKKKNEQDIYKKDMQQKNKTKQNDNIFYKLFSSFINIIFPIFKRKEKNEITTIQNKWYSSYIIDYKKTNILYTPDNSSNNYYVEKKKNKIKGLHLTEHIGNINDTSVLTPLSLAIEELKFSNIFKHVWEGTYTNIVFLENTGSSSNHDNEKIKQFNNININNNDSIKGMKVLREDPQDLLKRGANNMKDNNGQMKKQNIIQTQHTNFEMNKGDMNRIDENKGNMNRMDENKGNMNR…	0.078	0	3	4	5	4	1770	210	9.03	0	4												0	0	100	Low	1	Methyl [K155(93.5)]; Acetyl [K152(93.5); K1384(100)]; Phospho [T154(89.1)]	FALSE	Low	Master Protein
PfDd2_030018500	PfDd2_030018500-t41_1	GTP-binding protein EngA, putative	MFRSIVPTTVGLNNCKYVHVNIDEEYDMCNINKDVKIYNAAQDVSNINCKSITHLGSIYNIKIDSLEKCKSPEEIAIKILKSQNWENKRKYTNDDEYYYKKKKRISNNIMEPSYINDSSYSLIDHCDNMYERNNYVNERNNYMNEGSNYMNQGNYYMNERNIYTNEYNNQLINKYAINNNMNNYMNNYNYYNNIPYNTFSQNQKEVYHNVSQNNYDQCQNYNQTENNNEILYDTHVDHDLIKQMNLLQLAYKSRFKKSNNKVKINETLLYNNNNEALQNIIKCSMNKENNDQYYDNLHYNDNMKDNYLLNQGKILFNNDSTEKKGMYNVQQTNEQSLNENNYSHDMNYNINLPINQSLNGPTSGQINEPINEHINEHINEHINEHINEHINEHISEPIN…	0.078	0	1	4	4	4	3895	465.2	7.4	0	4												0	0	100	Low	1	Phospho [S71(100); Y1306(100); Y1308(100); T1314(100); T1323(99.5)]; Acetyl [K1592(100); K1607(100)]	FALSE	Low	Master Protein
PfDd2_070022900	PfDd2_070022900-t41_1	conserved Plasmodium protein, unknown function	MNEKKKLDIIRNMLGELLGNKEDKNNKGNEKKDKLKKKYIEKSKKVLHFYRNYMNILDKEELDKFENFYNMVLNNSFDYSKKENIDIYMYCNIYPILKRTFESFVSYLSNLLEHKDDDNYKKIINNFDPILLFSQYIIRLTNDDDDDNDVNVVDVVDVDGFSLNEIDNNMKICIRNTHETETNYINYNMYSTIKKEEHYLQDGYYTNDEKYIKCTTMKNKDILGNNKIKNEIKDFYNTYDNLIEENKLKEQQKRKEIRKNIYEKKNILTHDEISLYENYYEENIKIKTSIRYRKKTNLNSTSYIDINNSNKWSNHFPNTFNISLDLKESIESVICQDGIINTENKIHIKSSDNIEMKELKNNNDNIGCKKFTNNSYIKKEDDVNVEEYKNNEKEDNFDN…	0.081	0	6	4	4	4	1267	152.2	8.27	0	4		membrane			811895	PF3D7_1433200	PF14_0313	14				0	0	100	Low	1	Phospho [S309(93.9); Y376(99.2)]	FALSE	Low	Master Protein
PfDd2_130054200	PfDd2_130054200-t41_1	conserved Plasmodium membrane protein, unknown function	MLKRDSLSNLHSKETRRFSIHNKDIFKYDYPEYLNLCLEEYRNNIYDLDLINDNEECTREVVNYYNYIYGNYYENVLNVFENNPNEKTIVNESYLLKLDLLNKRHIESLYNISILSISDKLKYYMLRGEVKKNKDDIIEDDKLIQEKNNENRTLKKNLFTNDSLKTNMNLNDFNNNKNKFLDKNSKLYTNDELSSTDMKREEEFDIIKYLFYIIRLVEYSLSSENGNLSSFYNRLKIYFFRDNVNENYYNYIYLLTLCLHCLENITSNIVTFDIKDIENEELNLANEKNNSVYSSINKMNNSQNSIKRKYSTSNFRNYTSSNENNNNFHQNNLVTNNNNNNNNNNNNNNNNFLRAASKECNSFKIYSNHMYFYKIFFYLLSFLNFYLEDMIKDGSLLYS…	0.082	0	4	4	4	4	1477	175.7	7.3	0	4	metabolic process;regulation of biological process;transport		catalytic activity;motor activity;transporter activity	Pf00430, Pf01576, Pf04111, Pf05557, Pf12128	811834	PF3D7_1427300	PF14_0252	14				0	0	100	Low	1	Acetyl [K873(100); K874(100)]; Phospho [T1451(100)]	FALSE	Low	Master Protein
PF3D7_1433200	PF3D7_1433200.1	conserved Plasmodium protein, unknown function	MVYYLIGVYFFVNVLKVYSTFINYNECDFTFDAPKLSDVYDKYNGVKDIEESARYSNYCESLESFNSVKSFWSLKLKSLCTEKTSILDKHVFNNICSHKFETPHIRINGLSVGKELVNIEFVCAHFLYSNKREIIKCIKSNSVNNYLDTYHIAFDLSVSEDLLKHSNDVPILLNLKDINGLSLTKKIIDDSVCRIHSSVHTIMNKYDYSLLKVLSGLCTKLGFHNQFIITDNIHPLFNPFNKKIPYSLSSLNFNIQNTSIYYSNYEYLLYSIKLTDVEYILGSYISPSALTISHKNNSYVTWIGLNKDNSIYNKKFVELYNALNKVKYIERIVHCYSKYTSKYYEGTIKYFYKYLPENKKEVMQNNPNIFIYLINSVCANIPSVHKCVEKIISLDGIYD…	0.082	0	4	4	4	4	1258	149.1	6.87	0	4					814087	PF3D7_1320000	PF13_0116	13				0	0	100	Low	1	Acetyl [K342(100); K1029(100)]; Phospho [S543(99.2)]	FALSE	Low	Master Protein
PF3D7_1427300	PF3D7_1427300.1	conserved Plasmodium protein, unknown function	MITNNYKKHKKLCLSIHHNKGPISGRRHNNYYGYNKYKNYYNYYKLYNYNKMTNDEYEEMQDVENIGGVGGSGGPCYRNMSSLNDVYSKGRYKYKYAEQKRCKNLPREKKTNHTSDDSSISNKKNNNDKKKIIKILKRPTEEEIKKEMKINNKEQKSNDNKKDEKSNNGKCEDKDNSELKQMLKEGEAHSERYPGMDYEQGDKKKEQQKRKKKKEKKKEGSQDIEEKEDKQKKERKEKKLKKKAKEEKSKKDNKTITKAKKSKDQFKFSSTQELFNLLLKDVKKEEDFLEAINESKEKEEKKEGVETNAKEKRSVIDKISSRIGKLNNKYEANKAVGEMRKKNDMYVKCKESERMIKNKNIINTPSGNSSNNNNNNNSKKKNCEDDDVGRTSADVYPKG…	0.086	0	6	4	4	4	1003	115.7	9.51	0	4												0	0	100	Low	1	Methyl [K20(99.1)]	FALSE	Low	Master Protein
PF3D7_1320000	PF3D7_1320000.1	golgi protein 1	MNSNNFILSVYNQKIKNINNISESDETNSYHSFDTYSKSEEENNTHIFNDRTHKYQIDYLKNLLNNFIEKSNDFYIYKKIILSLKRVNEKFPFPKYYYYTAKLGSKKRKNKKINIYKNIYNKSNNNIYSNNNIYSNNNIYSNNNIYSNNNRYSNNNSCSNNNCSKIKFPRLCSSSSSFLASYNTYNKKQIGKIKKYRTIRYIKSIIQRIKYEIIFNNPQNCKRQNKIENKSKRNIYHLVWILKKKKKNSYLGTNWSCVHKKKKKKKNLSIRKIKKRISLNFVNYDMKSTTIENCADEQHCNMEEEEVEQIKDECNIKHLKQNDNKINVNQNEQEKFYPYDNINEEEISHPYNLYTNNENYEEKKKKTSNNLTAQNEDIVQEKIHTPFGGDNYNQELEEN…	0.079	0	3	4	4	1	1857	223	9.5	0	4												0	0	100	Low	1	Methyl [K821(98.6); K828(98.6); K1744(98.3)]; Acetyl [K816(98.6); K823(98.6); K1749(98.3)]; Phospho [S818(100); S825(100); S1639(100)]	FALSE	Low	Master Protein
PfDd2_040023500	PfDd2_040023500-t41_1	conserved Plasmodium protein, unknown function	MNTEEKINTSNDAEDDNNECVKLKKKIENEKYDINNLKDDDVYLSADSSNSYRYDNHVNKKSIKENINEISTNRSQSKKEKDSNEDMYNDKKRNNYKSSSESKEKGDKYCKKDKYDKHDKYDKNGKYDKHDKYDKYNKYDKHDKYDKHNKYDKHDKYDKHDKYDKHDKYDKHDKYDKYNKYDKHDKYDKHNKYDKHNKYDKHDKYDKHDKYDKHDKYNKHDKHDRHDKYDKQMDKIYILKKSSEHTRTSKDNSYYDSKRKYRNITSEDEEMKHHKTVDHNARKKSKSSKILVDKYSSDVENDKKGVEEKYKDKNKNSYQTLKKNDNNINEKEYDKNRSSISHYHNKDKYNKYDKYGKQNHNIRYNEQDIKRKSTKHYEKENFNNTHKGKNKNEKDEEQS…	0.085	0	8	4	4	4	561	68.2	9.03	0	4		nucleus	protein binding;RNA binding	Pf00498	814021	PF3D7_1307800	PF13_0042	13				0	0	100	Low	1	Acetyl [K294(100)]	FALSE	Low	Master Protein
PfDd2_030026200	PfDd2_030026200-t41_1	conserved Plasmodium protein, unknown function	MDFFIIIFILLLSFFFFDYNFCSRGLVFYIGNKSLKLLKKCNNLEKVYRSTIYLIFPFLQHIFVHIFYYYIEKKKEYLNNLIFEQSKEHYDIKGQKEFEACNFKKEDIFNYIIETSIKIKNYVYNKALHIFFFIVEYTNIYENINLNCHINTREVLNNNNFGVVIIDYYLPNTSIKKKKKKKKKDQTYNYINDSEKIDLYDLVNIKQEKKIKFVLIDNKWKHILGLGKIEDPNVQHLYLQDTVLIQYLQFSWIFKNHFFKKLYNDRDVSTHNYYEIKKNSMQQNDRDGVKEQYKKTCLGEEELIVDGNTCNNNHLNDHVNIKDEEYFNNKNYMNDQEEIIIRSLKKWNINKENVCSNKEENFNLITNNDKLMENTIYKNDNKDLYIETQKMKEDHVYNN…	0.086	0	3	4	4	4	2068	248.1	8.35	0	4		membrane			814242	PF3D7_1353300	PF13_0277	13				0	0	100	Low	1	Methyl [K1074(100); K1538(95.9); K1555(95.9)]	FALSE	Low	Master Protein
PF3D7_1307800	PF3D7_1307800.1	centrosomal protein CEP170, putative	MNNINLYEFNKAKVYLWKTEDTCDELFYHISKKIKSLYEKINYDDLFHHLYNYIKYINSSNNDLFLRYEKPLQNCNVYKNGVQQENQYFFNIFKNSNYVKRNGSLSISYINMLDKNGKVDQMNLFSNVFMSIGIHELKEDYQNQDKDKDKDIDHDKDKDNDKDNDQDNDKDNDQDNDKDNDNDQDYDQDYDKNYVHRQNQNVNDKNNNCDENNKTEEGESKHKSTTYIPKNSDNNNDKDIFNKMNEKIKNLINTYNVIHFNNSCVFIQRVLIIPSTEKYDDVIMSKIMDINENFLFSNQNEEMNISTHNTSNNVTPPLLNNNINMNDDLKNIYVNKNISTDFLKKNNFNVMINSPYYDSSNNSEQIQAKNKMEKNNKMYEASNPKMNNEKDKKNVINIA…	0.079	0	2	4	4	4	3401	402.4	8.29	0	4		membrane			2655126	PF3D7_0719900	PF07_0082	7				0	0	100	Low	1	Phospho [T2496(75); S2498(75); T2500(75); T2501(75)]	FALSE	Low	Master Protein
PF3D7_1353300	PF3D7_1353300.1	conserved Plasmodium protein, unknown function	MSSQNNNKQGGQDINNKKDSDDIKPSVSKEDLINSLKNDELNKNTTMDQNDMKKNENMNIKKNEVLNNSNNVEDGDNENSKFMNKSKEGLNNINGEKNDDNNSIVKVEESPKSIGYNYYASESIENLCKEFGLESINTGLNSEQVKINRDKYGENFIEKDEVVPVWLIFLSQYCSPVVLLLLVAAVASLALNEVVEGVAIISIVTLNACLATYMEKSSGDAIGKLAEMASPQCTVLRNGQKVVIPSREVVVGDVVLINTGDSISADLRLFDVIELKTNESLLTGESEDIKKTIVADNLSTPFATNLCFATTSVTSGSGKGIVISTGLDTQVGKIASQLKKSSKGSKLTPLQVALNKLGGLIGLIAIIVLVVIISLAVIIKYRDPAHADKDPTFVIIIIG…	0.933	0.053	6	4	4	4	1264	140.2	6	0	4	transport	membrane	catalytic activity;metal ion binding;nucleotide binding;transporter activity	Pf00122, Pf00689, Pf00690, Pf00702, Pf08282, Pf12710, Pf13246		PF3D7_1211900		12				0	0	100	Low	1	Phospho [T781(96.9)]; Acetyl [K87(100); K97(100); K319(99.6)]	FALSE	Low	Master Protein
PF3D7_0719900	PF3D7_0719900.1	conserved Plasmodium membrane protein, unknown function	MKLNNIYSFFFLFFVLCVIQENVRRVLCDSSVEGDKGPSDDVSDSSGEKKEVKRDRDTLEEIEEGEKPTESMESHQYQTEVTRLMDIIVNSLYTQKEVFLRELISNAADALEKIRFLSLSDESVLGEEKKLEIRISANKEKNILSITDTGIGMTKVDLINNLGTIAKSGTSNFLEAISKSGGDMSLIGQFGVGFYSAFLVADKVIVYTKNNDDEQYIWESTADAKFTIYKDPRGATLKRGTRISLHLKEDATNLLNDKKLMDLISKYSQFIQFPIYLLHENVYTEEVLADIAKDMVNDPNYDSVKVEETDDPNKKTRTVEKKVKKWTLMNEQRPIWLRSPKELKDEDYKQFFSVLSGYNDQPLYHIHFFAEGEIEFKCLIYIPSKAPSMNDQLYSKQNS…	0	0.173	6	3	6	3	821	95	5.41	0	3	metabolic process;response to stimulus	endoplasmic reticulum	nucleotide binding;protein binding	Pf00183, Pf02518, Pf13589	811266	PF3D7_1222300	PFL1070c	12	Protein processing in endoplasmic reticulum	Neutrophil degranulation; The NLRP3 inflammasome; HSP90 chaperone cycle for steroid hormone receptors (SHR)		10	0	100	Low	1	Acetyl [K699(99.2); K792(99.3); K805(100)]; Sulfo [S790(100); S791(100)]	FALSE	High	Master Protein
PF3D7_1211900	PF3D7_1211900.1	non-SERCA-type Ca2+ -transporting P-ATPase	MKTKQFHLYHLRKKLNLNKKIKPLKYKVHLIFLALYPNLKYYGYCVIYFLKLSKCIEEKISVYIHGEYLRVLKCFYICPRNIERKIKKEDIYKKSEYIDIYLKNFSLCGLYKLVIWFSYENIQESIEGIYVSGASKEGVTNEKRNKIKNANIVVTSLDSQNKNYIEKINKRRKLYSFKFGNDKNIKRLYFKNASFQDDKNYNYISTFCEFYYLPYIFPCLQDNNHKVYFSLCVSFEIKLIDSFSFYNKKIKLDNSTFWKRLYNYMKVEEKYEKKRKRKRKKKSKKCVLYNKLHEKKKKKKIKKYLYENYNRFDILHHSPSTSPPSAVSNSKIKRIYYNKRKIHFNSFLLNKKLLTKKLLFHCSNKLEHGKYNVMRIIDKNPGYILKKHFARNNKILKKK…	0	0.174	3	3	5	3	1281	156.1	9.86	0	3	metabolic process	cytoplasm;membrane	catalytic activity;metal ion binding	Pf01433, Pf13485	812274	PF3D7_1472400	PF14_0692	14				0	0	100	Low	1	Methyl [K365(100); K370(100)]; Acetyl [K22(99.6); K25(100); K884(100)]	FALSE	High	Master Protein
PF3D7_1222300	PF3D7_1222300.1	endoplasmin, putative	MGKVFTIYVFVIYLIYIRPNVSQFTSEYEGYSEICEKATNENESCVYCMKDHKRKSSKYVYKHIVRMFFEKHTLNNNKIALIEHQCGEPQNYMTYGNFFKKVLSFSNSLNTYEGSNIPEKIYNEEMNNGKFKLLGIYGSNSINWLVADLGAMLSGVTTLVMHSKFSMDVIVDILNETKLEWLCLDLDLVECLMARRNELPHLKNLIILDIVAKQGMINSNNEKEKKKSNLKSNGQVNNINNKKGSDLSKNLEDIRLSPIEYDKDKLEKFNALKEKFHNCEKRLILFDDMTKTKSTNFNIINEDPDFVTSIVYTSGTSGKPKGVMLSNKNLFNQLYSLYNHSVRESYSFEYHLSYLPISHVLERTFAYSIILFGGTLNIWSKDLNYFSKDIFNSKDFIMG…	0.746	0	5	3	3	3	819	94.2	8.85	0	3	metabolic process		catalytic activity;nucleotide binding	Pf00501	814328	PF3D7_0301000	PfACS2	3	Metabolic pathways; Fatty acid degradation; Peroxisome; Fatty acid biosynthesis; Fatty acid metabolism	alpha-linolenic acid (ALA) metabolism; Linoleic acid (LA) metabolism; Synthesis of very long-chain fatty acyl-CoAs		13	0	100	Low	1	Phospho [S219(100)]	FALSE	Low	Master Protein
PF3D7_1472400	PF3D7_1472400.1	M1-family alanyl aminopeptidase, putative	MTTLEKIGIQGIRSYNDEDVEILEFATPITIIYGNNGSGKSTIIECLKVSCTGDFPPNAEKGKSFLHDPLISNKMNIRGKIDVLLNNYNNKRIGISRSYNLFYSKDKNKKVKHTFRALDNNIIIKKEKGDDLIITNKCVDINNHIPKLMGVSKALLENVIFCHHDENLWPFSESIKIKKKFDELFGDDHFSKILEELLKCKKYLNDLLKRKEFDLIHIKENFEKKKNIYIEIEKNEKEIQSAQICIQLDVEEIEENTIILNNLIKKKNLLYKLIGNIDSYFLLYTKFKVDAEAYKDLKEVYEENYTELLYFQEVFNNDINKCEICIQKVKQDIQNLQHEKDTCMFNYNESNKYDDNYELSKKQLNEYIIKRDDIRNKLKDIFFYNDQIFFSNYKGNSSS…	0.735	0	2	3	3	3	2275	272.5	8.53	0	3												0	0	100	Low	1	Acetyl [K192(97.3)]; Phospho [Y1694(100)]	FALSE	Low	Master Protein
PF3D7_0301000	PF3D7_0301000.1	acyl-CoA synthetase	MAPHGGSGGGGGEDIDHTSAKNLLDSIGKKVYREKVQSDGETYKNKLKGKLQEAARTIPELIGTADTCDLVQKYYKHPNGGGDVSGKRYPCTNLSGKVERFSDTLGGQCTYNRIKDSQQGDNKVGACAPYRRLHLCDYNLESIDTTSTTHKLLLEVCMAAKYEGNSINTHYTQHQRTNEDSASQLCTVLARSFADIGDIVRGKDLYLGYDNKEKEQRKKLEQKLKEIFKEIHKDVMKTNGAQERYIDDAKGGDFFQLREDWWTANRETVWKALICHAPKEANYFIKTACNVGKGTNGQCHCIGGDVPTYFDYVPQYLRWFEEWAEDFCRKKKKKLENLQKQCRDYEQNLYCSGNGYDCTKTIYKKGKLVIGEHCTNCSVWCRMYETWIDNQKKEFLKQK…	0.727	0	1	3	5	1	2684	305.9	6.16	0	3												0	0	100	Low	1	Phospho [T2570(96.2)]; Sulfo [T2472(98.8)]	FALSE	Low	Master Protein
PfDd2_060010600	PfDd2_060010600-t41_1	DNA repair protein RAD50, putative	MNEHIKSFKNDNVHYTKKNVIRNYDDHNNIKANSHLKLQSKEYTTHNDEKQRWITSNNTNNNIQTHANVKCDDKSVENKTTTLINKDINEITNISKQDKNYTKYNCLNFNKSDVMRDYVRYSKKEDSSSNNMNGNNNMNGNNNMNGNNNMNGNNNMNGNNNMNGNNNMNGNNNMNDNNNMNGNNIMNGNNIMNGNNNINRNNIMNGNNIMNGNNNINRNNIMNRNNITNNHIIHHISNKTSLIENNKKKEENIFPSANLYKKEMNVKGSSDTFDLLYKRKIDKDDNLSKKKKRPNYLFNKDGEHFVNKENVQNNIIDDDDDDDDDNHHDNVVVVYDKVKENEMNENKNKKSVKEDGLHNVLVELRNKDNLVVNDNIINKSFEKNNILYIKTSDSLNENY…	0.74	0	3	3	3	3	1650	193.7	9.09	0	3	cell organization and biogenesis;metabolic process;regulation of biological process		catalytic activity;nucleotide binding	Pf00069, Pf07714, Pf14531		PF3D7_0309200		3				0	0	100	Low	1	Methyl [K96(94.8)]; Acetyl [K86(89.9); K1625(100)]	FALSE	Low	Master Protein
PfDd2_120046200	PfDd2_120046200-t41_1	erythrocyte membrane protein 1, PfEMP1	MRKCLSSIKAHSNKYSIKCHIYLREWSNNKNKRMYISSLLNYKVEETYKYSCVVPYKNDNIFTLEKQIYDEKYSHVFIDKNIEIESDLYYLYKLLINSRTIEQIRLEVYRSYCAYENNFINDMKKINWNAYIPFSSVLKEPEISITSIKSRLYHTCMIKNIILNIIKRQQQLYIEKNGDENILLKKKKLISSQLSPLKINVLFKYNECKIHINLSNNMNIRIYQAYKNQQSLKSTIIASAIFKLNLFKYINNSKQTYIIDPFCNDGTAILEILSILLTIPNGSPSINYPIFTYPLHSPSTFYNVLNEIIISPLHNMTQLYFLGMDEKKEHIKHANRNLMKFIQTIPLKNDVTGHNDHSSVNINDPRVHTLVGDIKNVTSNQKHNNIYTNKDDNTNYDNT…	0.808	0	6	3	3	3	588	69.8	8.87	0	3					810416	PF3D7_1026200	PF10_0259	10				0	0	100	Low	1	Methyl [K233(97); K455(98.9); K458(98.9)]; Acetyl [K227(97); K469(97.8)]; Phospho [S231(97)]	FALSE	Low	Master Protein
PF3D7_0309200	PF3D7_0309200.1	serine/threonine protein kinase ARK2, putative	MAQLAENTVLDESIQKVEVLNHNGETTSFYNEVEKHKENNEGIVVFTYPKANTPGCTKQAELFKEKHEEFVNNKYVVYGLSADTAEDQLKWKEKLELPYELLCDVDKNLLKLLGLTNEEDKTIRSHLVLKNDFTVSYVKKSVSPGKSATQVLNFLVNGDDGGDGNEEEENEENNNNEDKDNNENDEEGDVQGEGEGEGEGDEEKTADTDKEKPKKSSTSTQKKKGSVSSTISKKSVKKSNKVVKKNVKVKKEIKKKTNKKADNKKGKNVNNKLMKSNAKGANKKGGKKNSVVKKEDNKKKGKNNKKKNKNQNLKDLKKKNVKSGKGSVSSSNKKLPKGLKNAAKKAGKKIDKKKEQANKKNNNNKNKNKNKNLSKGNNMKHNKKPAKKVVKKK	0.819	0	8	3	4	3	393	43.9	9.7	0	3	metabolic process	nucleus	antioxidant activity;catalytic activity	Pf00578, Pf08534	810425	PF3D7_1027300	PF10_0268	10				0	0	100	Low	1	Methyl [K224(98.6)]; Acetyl [K233(100)]; Phospho [S290(100)]	FALSE	Low	Master Protein
PF3D7_1026200	PF3D7_1026200.1	conserved protein, unknown function	MAIISSIPNYRKGLNPSLYNLRFSLFRDRVNAYTISKIKKLKKSRNYKRLCRYLNYKLDDIKDVFMLNNVLGIPRTARMGLWENVMENKLKDIIEENSDNKCRRIYPYFQRIQRRRRKALENFCEDKEKKQEELKNVKFDMKKCLEFNEWVKESENKIFKLFKNNITERDKRKKAYIISDKCKLGNLNTLFGQMDCSDKIDRHFPYIFLEGNPVYPSEKDDDKNIKDPEEGKDEEEEEEDGEVTINIRSNGEKGFRFVNNTLVLEGIEGSGFDLDFETYDISPHSLNSGEIANLFEFNNESHLEHMNIESNRSPNMVDIDFSDVPLTAAHMTSSITAKNISSYLYVPLGVLFIIISFIWFFLNRTKHLNMLIKEKEKVKTENIVPSEAYVKLDDLEVMS…	0.114	0	2	3	3	3	1921	236	5.44	0	3		membrane		Pf12879, Pf15445	2655214	PF3D7_0831100	3D7Surf8.1	8				0	0	100	Low	1		FALSE	Low	Master Protein
PF3D7_1027300	PF3D7_1027300.1	peroxiredoxin	MLASCFYSFFGKCIHIKPYIISSKIIKNGKLFSTKKVPIILIESVKDIKNMINHIETIYCNNSNNNKEKREKGFFNFEKKKIGIIYLDKNCEKIYNLWNYYDLRNENITKEKNNVNEYKTYHHNDYNRNNKLNHIFKLCSNDDGDMNIMKRNVIGIYVPVERNIFSSKINYFYLFNNLKELTKGKLYYEMYFILPHCIFFFSFVSIYKELIYYKKLITFFKKCYKKNIKKNNKKKKNNKRRNISHICHTNKIINNKNKILINLYCKKEKDLKKEIKLYLEKIFFNTLYTKVIYEDSIELSSFLYNFLEINSKNVIDLQYLYQCVISLYNLKILKHDIFATSLVLYPDLYNNILTYEYKKKRGEYKKNESNNNIINKCKQNYRDVNNNPPINIQDGDNLL…	0.756	0	4	3	3	3	820	98.2	8.98	0	3					2654980	PF3D7_0703400	PF07_0013	7				0	0	100	Low	1	Sulfo [T784(100); Y789(100)]; Methyl [K251(97.3)]; Acetyl [K215(100)]	FALSE	Low	Master Protein
PF3D7_0831100	PF3D7_0831100.1	surface-associated interspersed protein 8.1 (SURFIN 8.1)	MFGYQKRSSLCLVRGCFYSLVQGNEKFENLKKLSYNFYKKSKFMNENNYEDVININKKINLLYKNERVYNNQSYILILKGFMNILYQTKEKSKRNMIKNIMNSFVLFFKDYIYYMNEQDITLLLDIQGKCDIKNISLHKLIIDKLGKKMKKENVECLFYKLNPTSVCIILNNLYKVNILSKEKELIDDIYDYYILNKYSNYTIKQLIILLHSLNKYSYPKEKIIHLLNYISTHICNAYQIKDENKNISRYICSHIEGSNLLNKNDYTKDKRNNNLKNIIKNETHYMKTQPYIICPKNMKNKLYNAIISSNKKIASTDNKRKKNISQDKSNHNNNNNNNNNSNNSNNSNNCNNSNNNHSNNNNKFFNDNKKNNGDILFDKKDKYEVILFYTMSCYNYCNN…	0.559	0	6	3	3	3	733	88.4	9.32	0	3												0	0	100	Low	1	Methyl [K89(100)]; Sulfo [Y86(100); T88(100)]	FALSE	Low	Master Protein
PF3D7_0703400	PF3D7_0703400.1	conserved Plasmodium protein, unknown function	MCLLLFICLYFARGIYCLKTLNGLSRDINNSIYLRNNVHKKKRLVDCNLCMLKHKFRLSFWKKRYDERPIEEKLEVIPVFLITNYNSSPYIFQENEKQVCYMFLCPYDAENMLNDMIKYNGMKYNGNIKIHNITMKKAYELMKEFLQLEKMEVNKEDSKKKQNIYWKLISSKRQLQNALYYLSFTKKSELMYPVFYAENLYIQKDGSNIIPLFFDLEDLKEAIEEQKNKALSKVDYKIKVLNMVDLIFTEDHKKFGFVPSTQSVKYLDKLNIGTKKTYF	0.565	0	9	3	4	3	279	33.5	9.16	0	3	metabolic process			Pf04278	813106	PF3D7_0529300	PFE1460w	5				0	0	100	Low	1	Methyl [K265(100)]; Phospho [Y236(100)]	FALSE	Low	Master Protein
PfDd2_050016800	PfDd2_050016800-t41_1	conserved Plasmodium protein, unknown function	MMNNYMPKSFEEILVHPQNKLSILNFFTDIIKFNNDPILSKELEYVCNNKNTEECKTLYSLKTICVILGIQGSGKTTLIKYLCDKLNIRQCYYENEPMDYINNLRGMKERETDDDNDDDNSNKMNDNYYEHPYINFLLYSNCKIGNTKKDKTQSGEKRNHIIQNKKYIGKNAEHKSTSVYNNNNNNINYIDDGDDNAVNRSINYNDNYNYHNYNSMLNDKFSIGGKKRIVDSNIPDGPNKFVKISNSNKINYRGTINSSLSSNNHFNNNNNNYYYYNNRWSKEMIIEKLTECNNMIIQLIKLWFKLYVTYMNILKELFKYSESLGNEKKCTFPFFKQNRFYRIINKKFLLCVKIFKKINNILSVLHNLKDTILKEFNEFIRMEKQHLINLFVEGNYNEE…	0.562	0	3	3	3	3	1753	208.5	8.07	0	3					811138	PF3D7_1208500	PFL0425c	12				0	0	100	Low	1	Phospho [S1703(96.3); T1712(87.2)]; Sulfo [Y1704(82.6)]; Acetyl [K75(97.2); K1706(100)]	FALSE	Low	Master Protein
PF3D7_0529300	PF3D7_0529300.1	apicoplast TIC22 protein	MNFFLFFRNIFLLNTIIFILNQYIKRKDYGFRFFIFSLKIKSSKEEFTKNVHRKATNTKEDKSAYKNEKKEIPYRNNNKRKDKNKKGNDNKKILEKGLKDTNSNIKSSTSSNTISNVSSKLSDNSNISNTFTNIKIQKLKDKHNKKNSDIKNVSTDKKKENDNNKKNNNKKNNKKIPIIYIPFNDIKNSPYIRGKLKLVYVKSFYEECQKELYEAKFQFFKNNKIYISTFAVVKNTLSENIDQTEKWVTADMKILQKNSYNISVTCNDSHEKQIQDISFTKQEKEEFELMRKSLKNVVNITYDHFLYNIDTFYNAKRKYLEYINFFFRNPHIKSNMDIKKNISSNITIQKDNILLKRLGSFNKTKYILFRRMQRNNRIMCMVLTDPKRLENRFILYNML…	0.532	0	2	3	3	3	3460	406.1	6.99	0	3												0	0	100	Low	1	Sulfo [Y2926(99.4)]	FALSE	Low	Master Protein
PF3D7_1208500	PF3D7_1208500.1	conserved Plasmodium protein, unknown function	MLIFFFFFFFFKYIYNIFILTCFYITLSSYYFIISFIFSTLMFFYFCTFYVISLFFLYISSFCKSIKVTQLYDKKIKIKSFINNYLVSCRKKKYIYNNVDDKSNIGTFNLYHNIRDNNNNNNNNDNNNNLKKRDDVLFPLCNKNIINDVQKIYDEVNNIKDKEQKINYLMEQCSSLCKENYFPPILNLNKAYRNKRIDEFNKGNKNFYINEVGKNIWYKYVNRCDEILFMAIDIQIDEDEQRNNSIKDVHDVHDDNIKTCTLIKDDKHFEKYKDIHNDNILKNILPLDKKIDSIKNMLNHKYMKKKKCIITIDAYSNNLILYCFLYLILKHINKMYLYSFMNIQIKEITAKLKELFDLHFNVHHIIDYIHEYIYNFLMSYHIKRKKNKSKNMKEKDIKN…	0.77	0	3	3	3	3	1084	130.4	9.67	0	3	metabolic process	membrane	catalytic activity	Pf03054	810349	PF3D7_1019800	PF10_0191	10	Sulfur relay system			1	0	100	Low	1	Acetyl [K247(100); K426(96.6)]; Phospho [S553(100); Y555(100)]	FALSE	Low	Master Protein
PfDd2_130027000	PfDd2_130027000-t41_1	conserved Plasmodium protein, unknown function	MGNTQSSEEEEAKSPSLTESHNSARGVLEEIGKKIKDKTEKESKHVRQLKGKLSNAKFADRLYKESGGDLRSAYSDACSLTYKFHTNITTDGGDGRHPCHGRENNRFSESQEYGCSNVYIKGNENNSNGTACVPPRRRHICDQNLEFLDNPHTDDTDDLLGNVLVTAKYEGNYIVSNHPDKNSNGNKSGICTSLARSFADIGDIVRGRDMFKSNEKVEIGLKKVFEKINNGLKKIGINDYNDISGNYYKLREAWWTANRDQVWKAITCRAPNGANYFRKGLDGKIIFSDNGPCGRKELIVPTYLDYVPQFLRWLNEWSEEFCRIKNIKIGNIKKSCTGESNNKHCSREGYDCNKTNLRLNEIFMDLECPRCADDCKSYETWVEKKKKEFNKQKKKYEKE…	0.942	0	1	3	3	1	3346	385.5	5.85	0	3	regulation of biological process;response to stimulus		protein binding;receptor activity	Pf03011, Pf05424, Pf15445	813648	PF3D7_1300300	VAR	13	Malaria			1	0		Low	1	Methyl [K1669(100)]; Acetyl [K2416(100); K2430(100)]	FALSE	Low	Master Protein
PF3D7_1019800	PF3D7_1019800.1	tRNA methyltransferase, putative	MFHSNNMNEHINCYIKDLNFDGLGNYLFENLKHIEEIGTCICSHNLTIIINILEKCGKKIKNENLLDQLFNEIISEEHVDTVLLYMKNYVYFLYKIIYHFDKFQNIENNKKLCENFLTFSIYLIIYYEQNEFIEQLLLSLIHNLENKKKKNGYKKYILFQLEKNFYDLYCFIHLPDFIFINSFLIYSFASLSNNPNDRTKNNFNNIITNLQKINIFFEKIHSNVYNDENTNGHLIDDVNILTQKINKDKNNYDIKYIKKTKIIHDTISNHNIKLIYNEKNHFSLLYKYINLSFDTDTYSLDQKEYEGNYDVTNINVNNFLLLLKILSPSFFIWTATNTKFKQKEKKNKYEKNDTVTQNSNNTEITKQNYKYKHMYIINNTENINYLKETSDSFFFFFWY…	0.966	0	6	3	3	3	1005	121.1	8.12	0	3						PF3D7_1310100		13				0	0	100	Low	1	Acetyl [K942(100)]; Phospho [S446(96.9)]	FALSE	Low	Master Protein
PF3D7_1300300	PF3D7_1300300.1	erythrocyte membrane protein 1, PfEMP1	MFLASYFDRKDKVNEKSETEIEEIEYKKNNLEKVLKNALYLHKEKNVKLKDEADKKERIKEYLSSFLKKKIKDEHKMNLSYFIYDENEKRNISKYSVDNFNEREEDQRGIYNLLKENKSLNNISKDMLILANYLQHDKLKNIDIISVYNIIDKYIDKYKLEIDEIKKELDKEADKEIKKKQNNLDTIYNIKKKLGNIHIVEEENSNNTVEYMLNEMKIIKKLIKQKEYIICVKNTLISLDYAKKCAVNRKYDESLNIILDIVNILHIFKKNFKKQVIKNIEFFIPLLAEYYINKSKLLLSSIHWGNNISYVSTNSLEDVINDMDMSEDNEEIYDDMCDDNEDIYDDMCDDNDIMSDNICDNTCDDNNEKGDGTNNYYQDFENTDINYSTTFINAEKTKN…	0.753	0	5	3	3	3	1243	150.2	6.37	0	3												0	0	100	Low	1	Methyl [K217(89.6)]; Sulfo [Y154(99.9)]	FALSE	Low	Master Protein
PF3D7_1310100	PF3D7_1310100.1	conserved Plasmodium protein, unknown function	MSKDNTKRSIDFRSTYNKNNKRTKVEDDDEDEKKEGNIRNIIKLLNNYCNHDDSLEDMSDYMVSSYKNFLIECIYKEIKSINEEKDERNDKRDDIIELIRTCLKIIKNNHEEFKYSNIYFVCINTLFLLLNNITQNNNYHNNYYHNNYNDVINCMIYSCFDIFFNLISTNNWTRKNLHIQIFSKLNFIHFFIISNIFKAILIQVNNTIYMLPFNHYINMIIKNINIFELDDNIIGKKNKKEKHHEKKDDLFNTEDSNIFITSLKNRNNILQKQSDPIYDSNLFHCNDVSSDDHMNDYFRTYTNFKRTSTYIIKEKKKKVDNSNQNNIGDINNMYIINNVYNNYSVMLKNYDISYTHQIYYDILFKIYSTIINLIINNDLTIYIIKECVSIILQMYDISK…	0.31	0	3	3	4	3	1345	162.3	8.47	0	3		membrane			810253	PF3D7_1009800	PF10_0095	10				0	0	100	Low	1	Acetyl [K1045(100)]	FALSE	Low	Master Protein
PfDd2_130050500	PfDd2_130050500-t41_1	conserved Plasmodium protein, unknown function	MSSIAKKTQYNIKVDIHEVKDLSFRESANEKEIIPNPYIEVTVNNEKKSTTKKNQAVNVVYNTSFNFSQDLTDYKFERTSVDVCVLHKYTIQSALIGKCSFGLNFVYSKVQHWLYRIWVKLRNPDLPLDDVGFLLISVGVYGPGDSIPIVNDSVKTDIHEDVFSNKGLDIHITHYDLCLNIFRGQDIELIGNSTLFSNILEPYVKVSHNGFEECTKVIRNDPNPVWNLSIHIPTCTPCYDKNILVELINGEHNGIVIYSILLDFFEILKRELAPRWFNIYYNPQNQIMPRYSEYMQNGSIQINLNSTTTNNNNNNSTAINPLGNYLFSGAAEKIFKNATQAININDILGVTKVQNMFTDDTLKEFYLYGGRIFLSANATKTHSPGPICIKSAKVEVDAP…	0.761	0	2	3	3	3	1706	197.6	6.28	0	3												0	0	100	Low	1	Acetyl [K20(98.7); K1114(100)]; Phospho [Y778(98.6)]	FALSE	Low	Master Protein
PF3D7_1009800	PF3D7_1009800.1	conserved Plasmodium membrane protein, unknown function	MDPYESPSEFLNKKKQKSQKKGNSLIISNEEKNKCLEEENNKMENEKKLKFIDIFDEENELGISNDIIINNNKINTNKELVINNYDKINNPRDINKQHYLINTSKEIAPKKKSFFNISKRKGNKDHEHSFHHIHEKEKIYLDTPYNNNNKKNNVKDIICDDKQINCYNKDIICDDKQINCYNKDIICDNKHINCYNEDIICDDKQINCYNEDIICDDDGNSPDDERNNIIYNNHYDDNDYYPYDINYLQNKVCEVKILLDASLEKEKTLCEEKKIMENNYNIAYKSMEEMKNEIINITNIHNEEIIKLKESYERRLDLLKQEIDEKDIFFKKKIETQEQENVTQIKKCEELYIEEKKKKEHLEDVIKRLEKEKEDVIKRLEKEKEDVIKRLEKEKEDVI…	0.898	0	2	3	3	3	1936	231.4	7.18	0	3				Pf02463, Pf13654	813760	PF3D7_1339700	MAL13P1.202	13				0	0	100	Low	1	Methyl [K32(100); K34(100); K136(99)]; Acetyl [K1545(100)]	FALSE	Low	Master Protein
PfDd2_080011500	PfDd2_080011500-t41_1	ferlin, putative	MNEKEKTLLHFVKNINDVGRRKVMKKNLLLLGYGNINKYSFNQNDKISTYHSFLDLEKLCKNKYVKSILYQKASSVLFKNLNKSCNFLNEKWNETFMNCIKKSLFYNPLNIMTLFNLIYYYNIKMDVKNSLFYSYLLHIILMKIWKKGFYRTNIASQNNKKKKLYIKKKVDKQKNVDTPKNVDTPKNVDTPKNVDTPKNVDTPKNVDTKKHLDTYNNICINKNTLRYILFSLYNNKCRGECLKDDYKINLIKSIINKWEIIPFINDKLLLILMLENLQFLYSNNYKLVSVQKVIYYTNLTLKILKLNKIYNYIKGNYLFLTTNMYLIKAHCLLMLNCIDKVKKNKNKIEYSKQQKEFHNNHMNEYLLYQEDIDNKNNYMFNYDDILSDRNHEKDIYNMV…	0.72	0	7	3	3	3	707	85.2	9.41	0	3					813710	PF3D7_1329900	MAL13P1.158	13				0	0	100	Low	1	Acetyl [K72(100); K79(100); K124(99.4)]	FALSE	Low	Master Protein
PF3D7_1339700	PF3D7_1339700.1	conserved Plasmodium protein, unknown function	MVSFFKTPIFILIIFLYLNEKVICSINENQNENDTISQNVNQHENINQNVNDNDNIEQLKSMIGNDELHKNLTILEKLILESLEKDKLKYPLLKQGTEQLIDISKFNKKNITDADDETYIIPTVQSTFHDIVKYEHLIKEQSIEIYNSDISDKIKKKIFIVRTLKTIKLMLIPLNSYKQNNDLKSALEELNNVFTNKEAQEESSPIGDHGTFFRKLLTHVRTIKENEDIENKGETLILGDNKIDVMNSNDFFFTTNSNVKFMENLDDITNQYGLGLINHLGPHLIALGHFTVLKLALKNYKNYFEAKSIKFFSWQKILEFSMSDRFKVLDMMCNHESVYYSEKKRRKTYLKVDRSSTSMECNILEYLLHYFNKYQLEIIKTTQDTDFDLHGMMEHKYIK…	0.341	0	5	3	3	2	1430	168.7	7.06	0	3												0	0	100	Low	1	Acetyl [K565(100)]	FALSE	Low	Master Protein
PF3D7_1329900	PF3D7_1329900.1	conserved Plasmodium protein, unknown function	MSHNPASILLFTVQGLLASLTCGLCCYLYSYCYNGRFFKNGRGSNRNNKKRSISSVEGDFPNSKKCKKGHINHECSNNKEENKILIKEDEYETYDTYKTHDIYKTYDTYKTHDIYETYDTYKTHDIYETYDTYKTHDTFKTHDTFKTYDKYDGYILPNDVTKYDSNYLENLLKENNKVSLISERREQIIRDIINDYKNITTTYNINIQGDNNIYNYYNKYVLPYFLNNNENDIYDEDNCKVLNPYEKIDKHFDEKLKEFKYKMIQEQIDNYFHDVHEKDHNNVNSSNLIVEKNLLLNNNNNNNNNNNCVYHKESTPYKNNNNLHNQVNTPRDEGYKHNNNYYNNIINENMYFKQKDDKNIVLTQNMKNNHHNYSDNNISTHEKNYNLIHEQTNKNSQEN…	0.632	0	3	3	3	3	2206	258.2	6.51	0	3					2655105	PF3D7_0715200	PF07_0061	7				0	0	100	Low	1	Acetyl [K1098(98.3)]; Methyl [K1083(96.6)]	FALSE	Low	Master Protein
PfDd2_030007500	PfDd2_030007500-t41_1	cytoadherence linked asexual protein 3.1	MSKKKDAKFSKSCKREKSTKWKYIYQKKSIYKKCLNSRNKIVFVQGEKNKFKNIHFKGNKRRIMNITNIFKIYNLKNNNENNKKNTKVCSTYKDNIKNVFTHNDNKINFDKIEKNIMWKKLLIDMICFNNNLNVPYNESKYYSDSTSASSKNFDNHMNEKNITMYYKGKGKKKCNPINKKGNNFDYINKINYSVNIELHSLFTYVRTKLKKKNKDSFKNTNVLNKMSLHDDNDLINNRYNKEQYAKLNNQYIPENKEKILNDIKTKPNMAPPPNRRKSIIGGVRENMDMYDNNNNNNYNGPYNNNYNGPYNNNYNDPYNNNNYNDPYNNNNYNDPYNNKFRPMVKSESHHIKNNVQREANVHIEESVERNKKKQSNNKEENKVSKEQEQLNNNESEGID…	0.595	0	1	3	3	3	2760	330.7	8.21	0	3						PF3D7_1206300		12				0	0	100	Low	1		FALSE	Low	Master Protein
PF3D7_0715200	PF3D7_0715200.1	conserved Plasmodium protein, unknown function	MNKKKLKAHFFVLYIICSCFILILSIKHDKYNNESKKKKKFFKIRTKIIFYKLKKVNQIKNAPQLYIQFYKPKCHKTTQSLKDIFNELSGNKNPENPKNIDEYNLTPKLKKTVELFQSMPNSPYYKSQQVILMGKKISSMPDKHKIRQNQVLGCQSVVYIYPKVEENEDKKKVIVWLGHSDGLLTKGIVYILTDGLSGYMPEDILKVNPNFITLTGISEFLTMSRINGYLNIMNKIKIFCTNILKNMDN	0.593	0	15	3	3	3	249	29.1	9.72	0	3		membrane	protein binding	Pf02657	812653	PF3D7_0206100	PFB0270w	2				0	0	100	Low	1	Methyl [K186(99.9)]; Phospho [S139(100)]	FALSE	Low	Master Protein
PF3D7_1206300	PF3D7_1206300.1	conserved Plasmodium protein, unknown function	MINSDNKCMNDNKESIPKEYKTQDMIEGEKERKNKIIKEYIKNMNEEDFLYLSEHLKIRIDNEIFMSQELNDYINKHIDIICELHFKNFKRPKTHMKKVFIDLTLKLKYLRHLEYLKRKKKKDKENKSKSKKEKNNKNEKDDEMENKKEKNNKNEKDDEMENKKEKNNKNEKDDEMENKKEKNNKNEKDDEMENKKEKNNKNEKDDEMENKKEKNNKNEKDDEMENKKDDEIKENMDKVMENQLNQSNILYNKDRIRKNRNNLKDEKDVSNKNILDDNKDIVEFKLQDISSGYSETSCKSTNSIENGNSSSTSSCDDDSSFLFSCSSDCDEETSDEEILSTIHFDEKEMSTLKSLEKAKNVYFAYINKKFKKYNILDHFNMNFLERLNYYFSKLYYQNN…	0.587	0	2	3	3	3	1987	235.8	7.33	0	3												0	0	100	Low	1		FALSE	Low	Master Protein
PF3D7_0206100	PF3D7_0206100.1	cysteine desulfuration protein SufE	MAPGGSVGTDKSAKEVLDEFGQKVHEEIVGKKADGTGASGDAKKYIEELKGNLKEAKGIGERVAFHKTCDIINDKRDELLRDRGDPCGNATGKEDVKRFSDKEGAECTKSKIKDSEKDGVGACAPFRRLNLCNKNMVKMDTNNDSKAKNDLLAEVCLAAKYEGESLKKYHDRYRINNPHSKICTELARSFADIGDIVRGRDLYLGKKKKNQNGKETEREKLEENFKKYFQQIHEDVTKGGTNGQTLKTRYNGDKNNDFFKLREDWWTANRETIWKAITCGTHDGDTYFRTTCNDNGTLSDANHKCRCRSKNAINETDQVPTYFDYVPQYLRWFEEWAEDFCRKKKKQLPHLKTNCRGKDNSSDDRYCSRNGYDCEKTKRAIGKLRYGKQCISCLYACYP…	0.177	0	2	3	3	3	2735	312.6	5.97	0	3												0	0	100	Low	1	Methyl [K1830(100)]; Phospho [Y1831(100); S1835(100)]	FALSE	Low	Master Protein
PfDd2_020018700	PfDd2_020018700-t41_1	DEAD/DEAH box helicase, putative	MVNLQKSSVSNNELSYDPINRNKYEACTKVYNYKMSDLTTHGKHENLDDLIQNRNNDIYNNDDSSVPYSDLNINKNFINTKYNNNNISNKECDHNKMKQHKPFRSNSCNLINYNNNKIYIHESTNKSNLGQNERYMINNNCEQSEMYEQRDVNNNKFNSDMSFRKNTQLANNSNVYDKKCDEESNYNNNNNNNNNNNNVDDVNFYYNYDNTNKNNMNTDIYNTYNNCNDSTHSNYNYNHDNNNNNNNNGYKIEEKPYNHINNMSENDHIINNNSELSHNPKNNIPNLNYPINIENNYVEHDDGDKTENNFNYVSHNNVIRKILENGHENYNHNNNVNNVKNDNIHNNSNINSYNIYPHSDISSVAHDEFTHSSASINREKNMKHTIIFDYVENEKDKNI…	0.177	0	5	3	4	3	759	89.7	7.12	0	3												0	0	100	Low	1	Acetyl [K632(100)]	FALSE	Low	Master Protein
PfDd2_080013900	PfDd2_080013900-t41_1	erythrocyte membrane protein 1, PfEMP1	MNVEDNSLKHFNNLKKYEDHVSNKSISSNTKSGKISKKKKAKKNKNNDNVDEENDSNESFNDKSNLSNNSSESFLSISDDTSSYASSFYRTESKHDRTYKTPKKYNKKLRNNSLDINSGESDKDMSSDFKSSNKECKQKYLNNILNLNNCNCSNIHTPFENHFENSKNEKIKYNILHECNKNGDVYNSHIDNVNNLSEHSSNKLNYDYNKNSSENNDKNSSYEKDGAKNYGMSHRGSNALNQHEDYVNVMNKVNNYVLNNNKKNERDVKNDTNKDAINNNNIDHQYIDDTTTNNNNNSNNNNNNNNNNNNNSDDDLYSVISGSDIGNMQLNDNDIYNKTNIKLNNIRHKDNKKFNSVTSRGFHKVGQDNTFNSVNSNKIKKMKCLDEIINCQNENREKR…	0.176	0	1	3	3	3	1813	207.2	8.9	0	3				Pf13634	814298	PF3D7_1364200	PF13_0339	13				0	0	100	Low	1	Phospho [S126(100); S127(100)]; Acetyl [K508(100); K509(100)]; Sulfo [S506(100)]	FALSE	Low	Master Protein
PfDd2_050027000	PfDd2_050027000-t41_1	conserved Plasmodium protein, unknown function	MTLNNLKKVNTRNTHLTTLDNNNENTKCDIININSIQKKKNNNKINTETNSRCTTYRRSVRLLLLNKEKNTNLTNNIVHSPSSDKIKNNNNNNNNKNKKTNNNIKNNNHVVFNTKGHHIIKTSENEQSNKTILKGSNEKLSIIRNNGHITNFVKKKNDQDYSTKLLNNKTTSQKTSIKNDSKNDSKNDSKNDSKNDSKNDSKNDHKNDHKNDHKNDHKNDRKTCSKSIDKKKRNDEKEKKDIEEIIVDNNRNNKNVKKKNDIDQIYLNNEDIKKIDDEYLFLQRKFKKQKTDNAVLSKKKKSKMFNKMVKEYIKQNMENNIYVADNKFNLYSYGTGNALYTLERINYNNDKTNEDHTRKLNVISEIIDVKKQKFIIGSSYRKCDLVIKGNIENEHCELI…	0.513	0	3	3	3	3	1166	136.9	8.73	0	3					811765	PF3D7_1419000	PF14_0184	14				0	0	100	Low	1		FALSE	Low	Master Protein
PF3D7_1364200	PF3D7_1364200.1	nucleoporin NUP205, putative	MATGSGGDSSRDESVKDLFDRIGKKVYEKTEKIAKRYTTELHGDLSKATYPNDKHPEGSTENNPCKLQYDYNTNVTHGFGQEYPCETDIVERFSDTEGAQCDKKKIKDNSEGACAPYRRLHVCVRNLENINDYSKINNKHNLLVEVCLAAKYEGESITGRYPQHQETNPDTKSQLCTVLARSFADIGDIIRGKDLYRGGNTKEKKKRKKLEENLKTIFGHIYDELKNGKTNGEEELQKRYRGDKDNDFYQLREDWWDANRETVWKAITCNAGSYQYSQPTCGRGEIPYVTLSKCQCIAGEVPTYFDYVPQYLRWFEEWAEDFCRKKKKKIPNVKTNCRQVQRGKEKYCDRDGYNCDGTIRKQYIYRLDTDCTKCSLACKTFAEWIDNQKEQFDKQKQKY…	0.503	0	2	3	3	3	1711	196.4	5.36	0	3	response to stimulus		protein binding;receptor activity	Pf03011, Pf05424, Pf15445, Pf15447	812597	PF3D7_0200100	PFB0010w	2	Malaria			1	0	100	Low	1		FALSE	Low	Master Protein
PF3D7_1419000	PF3D7_1419000.1	conserved Plasmodium protein, unknown function	MKNETQHFFIVCLFDIAFFAVCVCIWLYLRKNRDENKINDNIYILNHQTHSEIKIDNKETVGVTNDDSTTEVKKKTNRFRTFLNIKDDKIVNTEIKYYLFFLKANRNIIFSLCILGTFLVLPLYLSLPRNDINNPSFFHYISAGSISDINILTILYFITLIYSAISYAFIYLLWRKIRPSKKKTKKFLPQNFTIMVSRIDKKEINAYKIYEYFCNLTNNKVVSAYLILDYSIVYHEQKKIFNATKNLKLLKENEEKKNIKRDKSKNMFFSWTSKKKKKKNASNDPLSICDKNTNQNLKISKNNTTEGNHMHNSVSMKKSKHAFVENNNTTGNYKTKSDHNKLSSNDNIKNFNEDKKKKKHHNQNQNNNQNDAYSNASKGVTIQANDKNVNSDINTSIEK…	0.521	0	3	3	3	3	1039	121.3	9.23	0	3		membrane		Pf02714	811534	PF3D7_1250200	PFL2410w	12		Neutrophil degranulation		3	0	100	Low	1	Acetyl [K540(100); K541(100); K550(100); K638(93.5)]; Phospho [T636(91.3)]	FALSE	Low	Master Protein
PF3D7_0200100	PF3D7_0200100.1	erythrocyte membrane protein 1, PfEMP1	MKKIKDSFQLFSSKNKRDNEKNEDISNRLYKIGNEIEEKFDEDVENIRFNADDISYYFVKNTESLNKESYKECDNKKSVNEINIYKRLQDKKIKTLFDTSICGPYICCIFILSKKENVNIEYIYPHIDINEKNIILQIENEMKIITPFNVWYRYKGEWKEDIENFLIERIFLLKEMNTSTNVLYNLNIEPTSNNEYNILYGISGNRYYSIVLDYLEENIYKEIMIISQIPYYNFISWKFLTVMESFLIDKEFKKLKNFVDSFSEDNNIFEKITFDDYYLNLSNNMEQLKNMKLENILIFLKALLLEKKIVISCSKKEMGCKYVLLFLSFIPDIINLGFNIKNYEDKFEEWKKSKLPLILFHETYVLLLHIDNLKLFNTYTCSKNYFISTTIHSDVYKGV…	0.941	0.033	3	3	3	3	1422	168.6	5.45	0	3												0	0	100	Low	1	Acetyl [K1393(99.3)]; Phospho [Y1385(99.4)]	FALSE	Low	Master Protein
PF3D7_1250200	PF3D7_1250200.1	CSC1-like protein, putative	MRLSNATNIKSAGDSNCKNFSSKNSSKYSLMDVQERNEKKSSLSSFHSKQIILIFGIIYVALLNVYICGDKYQQDADYSFTEGRVLAQCEFACTNNTKTSLRKCAQTTTTSADPEGQIMKAWAADPEYRKHINVLYQILTHTDPNDETSADPEGQIMKAWAADPEYRKHVNVLYQILTHTDPNDETSADPEGQIMKAWAADPEYRKHVNVLYQILTHTDPNDETSADPEGQIMKAWAADPEYLKHVNVLYQILTHTDPNDETSADPEGQIMKAWAADPEYLKHVNVLYQILTNTDPNDETSADPEGQIMKAWAADPVYRKHVNVLYQILTHTDPNDETSADPEGQIMKAWAADPEYRKHVNVLYQILTNTDPNDESS	0.494	0	14	3	3	3	377	42.6	5.01	0	3		membrane		Pf02526	813989	PF3D7_1301200	gbph2	13				0	0	100	Low	1	Acetyl [K23(94)]	FALSE	Low	Master Protein
PfDd2_050016200	PfDd2_050016200-t41_1	MORN repeat protein, putative	MSTIRWVDLLSSESNFSHSKTNNDDINEKLKKKKVFFKSEADLNNSFLNSYNGDLDNSNVGINLKIKNMCIKEKKDIKADEKINEKICSNKIDTFIQKNVNTNYDEKINVVHNIPYNDKNKKEKEEGLLNKINNFNDNTSVQSKLYINNVQVSETHTKKNHLDEKENNNNNNNNNKIVEKKKNKQTDDNKTNQDDVKVKVKINLDYPEQNNNQDQENDNKNKERVTNNIATHKEEQNNDLSVFSSNEESNPNNNNSNYILRNDKDTCNNTEDMSKRNKEKTTTQNVLQNPVSNKNKEENCQSRDSSKRRNSVSKSSKNVTRPVDNNKKNVESLINPSETKKNDSLKMNQEKNIKYMEHSKKGKNKRKERNNNMENSMKNNNSISVLDYTVSHDVTLDEN…	0.491	0	6	3	3	3	595	69.5	9.11	0	3												0	0	100	Low	1		FALSE	Low	Master Protein
PF3D7_1301200	PF3D7_1301200.1	GBPH2 protein	MDIENSKKHLSELQEERRRHKITLPDMFKRKVLIKEENNDTYEKNLETKNDMCYSLNRSDDEKEYLKMKFPNIINNPIIKLYTDPYYTIHMSDKKMNTTDSINTSMDMSSYNYTTNSFMKEMINMYKPHEKLNIGILFTGQQTPGGHNIICGVFDCLKKKNKKNTLYGFMNGFQGMLKYNFMELKNEYISMFRNSGGFDMIKSSDIQIINEDQKKKCFKICRQLNLNGLVIIGDVSGNKSTAILSEYFETVYKITNEKIKSQELKEKNKEETKCKQDGEKNEKEEQQNEQDDEKNKEQQKCKQDDEKNKEQQNEQRDDEQNKEQQKCKQDDEQNKEQQNEQRDDEQINMEDNNNICEILKNYVQEDKIYKPYNIIDNNKTCVSNENKSNNNIPYDNIQS…	0.501	0	2	3	3	3	1570	183.9	8.32	0	3	metabolic process		catalytic activity		810841	PF3D7_1128300	PF11_0294	11				0	0	100	Low	1	Acetyl [K1185(100)]; Phospho [T1173(100)]	FALSE	Low	Master Protein
PfDd2_090032600	PfDd2_090032600-t41_1	conserved Plasmodium protein, unknown function	MKIVQAPFFSFFFFLFPVFCFFQCYGIYKNKKISKAFLIHKKEGGGKAFASNFRSKSKISNRSNKLNEHINNIHVGQIKLGYIYDIKDNDIYVKLKDKDRNVVIKKENNYLLENKLLYDYLYDRNLINDVLYNKISHENCKDVKDNRKDIQDHYKKQTNPCVVLIKEVNEKNDEILGELYYNEISKRKDKIFDKLNELKSMEKKIFIKILKNVRNKYYIVLINDCIKGYLLYDEKLNLSEQLHKNIDTYYNKKFNEKYDDQKKSKNINNELIYNNSKRLSAYIIDVNKKLEYVFLSLYKYPENILNQKLEDIQHTILQENLFENNYFKAEVTDYCNNGNNIIVKIFENKNASIRVKIKSHNIINTRNILRNFDYLKNKVITHEFNKYFTNMDDLIHQNV…	0.48	0	3	3	3	3	1095	131	8.87	0	3					812257	PF3D7_1470800	Rh2b	14				0	0	100	Low	1	Phospho [T568(99.8); T572(96.9)]; Methyl [K58(100); K567(99.8)]; Sulfo [S580(96.8)]	FALSE	Low	Master Protein
PF3D7_1128300	PF3D7_1128300.1	ATP-dependent 6-phosphofructokinase	MKELSLDNELELFYEYITSFEYIIRNFSNYIKRKKRNYKTIRRNDIINDVVNKYLNKIIPIKLLLHMKCSKNRRFYENLFICCYYHVIIKYIIHDPLFNLERIIEYCINHKMKMEHNKEKEKKNGKDNDQCENNKINNKINNNNNNNNNNNNNNSNNCNNNNNNSNSKKKTKKQGKKNLNSEEPIYDNFIEGCDDKTFDDYIQCFNFIKDDNISFLTEKKKMNILYDIMNICQENNILYKILNDEYIILNETYDEICHVTYSFGIMCYVFGFYKFFKIENLKIIKNNNICSYNLFQWVYDIKYTIVKYYSYLSNDPKNIKIFEDNINIIDDKNRKNNISTDHFNNMNAYVNILDHHEYFLNYIIFYYICNLKKVCNKWLCLRNNFFYIFNEYIEESFKN…	0.833	0.087	3	3	4	3	1923	230.3	8.18	0	3		membrane			2655169	PF3D7_0727900	PF07_0116	7				0	0	100	Low	1	Acetyl [K903(100)]; Methyl [K903(100)]; Phospho [T897(100)]	FALSE	Low	Master Protein
PF3D7_1470800	PF3D7_1470800.1	conserved Plasmodium protein, unknown function	MSSVNEDNQMELDLKNDDVVDVEKDVITNHAGNINVNSENGSNVEIKEGDEKDHIQENDKDETNVVNEVDLKDDEVTYENNKNEENKSSNRWADMCEDCDAPLVDTYNDNNDMKGKVVDNNFNNSDMNNNMKQNYYMAPKNDMNNYATCYEIYIRNLHIDITKEEIYNLFDGYRIKRINILNKKGKTAAAYVEFDNIEDMNRSLELNGKMIYSGNNSFEHGTISVIINKDKMKNFHVNQKQNKFKKMINRNNNNNFSNIRQGNNNMNNIMNNYNGNNNNNSNNNNNNNNSSNNNHMSNNNNNNNNMYNHMNNNNPFFNDNNKNMKMDMMKNVGNTINNNMNQNFNYNNIKGSYLNNNQQVGGSNVHMNHQQNNMLNDKMNNNAFNFKNQNYLNNNHMNK…	0.705	0	4	3	3	3	1483	173.8	9.17	0	3			RNA binding	Pf00076, Pf14259	810660	PF3D7_1110400	PF11_0111	11				0	0	100	Low	1	Methyl [K163(100)]; Sulfo [S1091(97.6)]	FALSE	Low	Master Protein
PF3D7_0727900	PF3D7_0727900.1	conserved Plasmodium protein, unknown function	MNEKNKDGQDEKNNNNNKENTSMNVKSGNSIYQNKNDMNNYLYNNNINISGNTNSGYLNYPGIYNNNNNSNNMNHFNNLNDLNNNRYYASNKSSVVSTYPNSNNYYHNNKSDSYYKSVNYNTDNINYMNMYNNKHNINSSNINNVNSNSSHVKDEERKSSSINNNDLSYYINNNNNNNDSYVELYINKVKEIYYFHVFYHYIKLGFPEKEAAIESKKYIFITLSRYFLLVKNAILSSPESVKQINNCVSSNLMYYQQKTNLQEFLLQQQSGLQNVNTQKINIYEQMNLSNLNIANLNIPLNDSGELVDLSKVKTDDMKNRENIKDNNMNITINNNNNNSNNINNLPRYIKNNTFNSNTNPSCIVNDNMQSEKQSNNYYNIKPEKINDMIDSIEEMKKLN…	0.699	0	4	3	3	3	1298	153.7	8.27	0	3												0	0	100	Low	1	Acetyl [K153(100); K1236(100); K1240(100)]	FALSE	Low	Master Protein
PF3D7_1110400	PF3D7_1110400.1	RNA-binding protein, putative	MILYSCVVCFIVFVFHVKAYSKNKVLKYAKPGFITNEIDIGAYAKRRGKSRLGSLHNYGYTSTKSVDNQIEELREKVVSKNKNEPEFLQAFEEVLSCLKPVFKKDNVYIGVLENIAEPERVIQFRVPWINDKGEHKMNRGFRVQYNSVLGPYKGGLRFHPTVNLSVIKFLGFEQIFKNSLTTLPMGGGKGGSDFDPKGKSENEILKFCQSFMTNLFRYIGPNTDVPAGDIGVGGREIGYLFGQYKKLKNSFEGVLTGKNIKWGGSNIRAEATGYGVVYFAENVLKDLNDNLENKKCLVSGSGNVAQYLVEKLIEKGAIVLTMSDSNGYILEPNGFTKEQLNYIMDIKNNQRLRLKEYLKYSKTAKYFENQKPWNIPCDIAFPCATQNEINENDADLFIQ…	0.696	0	8	3	3	3	510	57.3	8.88	0	3	metabolic process	cytosol	catalytic activity	Pf00208, Pf02812, Pf13241	811868	PF3D7_1430700	PF14_0286	14	Metabolic pathways; Nitrogen metabolism; Arginine biosynthesis; Alanine, aspartate and glutamate metabolism	Amino acid synthesis and interconversion (transamination)		7	0	100	Low	1	Methyl [K18(93.7); K311(100); K315(100)]; Acetyl [K295(100); K311(100)]	FALSE	Low	Master Protein
PfDd2_060007300	PfDd2_060007300-t41_1	conserved Plasmodium protein, unknown function	MEKVDIINKNVNSKNNNSHNNDNHDDDNNNNINNDVIFTNFCTNSNSENSLAKKILDSDDMSSVIHNYNNHNNINYHNNINYHKNYHDDNNMNNICVNIQKEYLNNNITYLTNYHQNNHLMEKTKKKKNYPCNNYKDKHTHYQYHISQNKDISKSNEHIDESNFIKKVSFQSNTYDNKNYPCDQTDTINIIFMHKYIYLKNLKKRNYFKKVIMEKSKNHQHRTRNKKFTNNIDTNLNNTKQFIEKYTNDDNYYNVLNKHLQNIYNTIENNKLNNYTNKINNHTYNINKKNIILYKKQKKYNIFYNKYIKSINRDHFKKYFFLLLYRYHISRHTYPNYVFPDIKMVNTNLSLHKMFYFYKNYIVYMDPYYSTYINIHNNINCMKLKNTTQFNTLKNKLST…	0.688	0	2	3	3	3	1989	237.2	8.9	0	3	regulation of biological process	nucleus	DNA binding		3885859	PF3D7_0622900	ApiAP2	6				0	0	100	Low	1	Methyl [K875(98.8); K1157(100); K1167(100); K1174(100); K1279(99.9)]; Phospho [S877(100)]	FALSE	Low	Master Protein
PF3D7_1430700	PF3D7_1430700.1	NADP-specific glutamate dehydrogenase	MDNRNKCVECGGISFRIEEGQYVCNECNYVCEIVIEQFEDNFDLEFDEIEDDEYVEKDIYYIIKKLYKDEHLSNNIKKYVFKENDEFFITYQNVLIKFIETLITVHKFPMFIYDEIKKIWFYLLEKNIENMNVYVPFGTFSDSLKFVYEVITNKKIIDTFQNIQKDQNIYKEIKTVIEKMSLSKISYYFDIQKDYVNHIINMSSFYPKKSEIGRQYNIRLSRLYKKTSLLDNDIQNKENFQKFNQLIKSMNKNTKTDDNINNVNKKINPSYIQQNQKDTSNYFLNTIDNDISHISQRNEHFLSFNSFDDQKEDDYGNNVITYDHDIQENNNITTHNNNNNNNNNNNNNNNNNNNVYTTNDIAYNNNLLKGENYFKYNDNDLDCERIYHFYSKYFINKIL…	0.663	0	1	3	4	3	4505	544	8.82	0	3						PF3D7_1223500		12				0	0	100	Low	1	Acetyl [K974(97.2); K1435(100); K1438(100)]; Methyl [K975(98.1)]; Phospho [S972(98.1)]	FALSE	Low	Master Protein
PF3D7_0622900	PF3D7_0622900.1	AP2 domain transcription factor AP2Tel	MSTETFAFNADIRQLMSLIINTFYSNKEIFLRELISNASDALDKIRYESITDTQKLSAEPEFFIRIIPDKTNNTLTIEDSGIGMTKNDLINNLGTIARSGTKAFMEAIQASGDISMIGQFGVGFYSAYLVADHVVVISKNNDDEQYVWESAAGGSFTVTKDETNEKLGRGTKIILHLKEDQLEYLEEKRIKDLVKKHSEFISFPIKLYCERQNEKEITASEEEEGEGEGEREGEEEEEKKKKTGEDKNADESKEENEDEEKKEDNEEDDNKTDHPKVEDVTEELENAEKKKKEKRKKKIHTVEHEWEELNKQKPLWMRKPEEVTNEEYASFYKSLTNDWEDHLAVKHFSVEGQLEFKALLFIPKRAPFDMFENRKKRNNIKLYVRRVFIMDDCEEIIPE…	0.353	0	5	3	3	3	745	86.1	5.01	0	3	metabolic process;response to stimulus		catalytic activity;nucleotide binding;protein binding	Pf00183, Pf02518, Pf13589	2655065	PF3D7_0708400	PF07_0029	7	Protein processing in endoplasmic reticulum			1	0	100	Low	1		FALSE	Low	Master Protein
PF3D7_1223500	PF3D7_1223500.1	conserved Plasmodium protein, unknown function	MNDIVTLSYDVILERLGKKYSYEISLRKYYDMIKCRRNKEEHFLEASKKEEEIKGMINLHNEDIKNNKINVICNVPNQEVQYRRSQEKHADQKKDVDGINEKQNDFDEVILSLYTDLVDLMNYNNFFIKDCIVTFIFVDKDVYKGKLDLYFGRIEEENKNSFNNMGNEYLNDYDDNKEKDNMIEKRNDNNIYDDINEYIFFEHYEIYGNKINNIKDILRNTFECLFFGMVEQYNIILKINYCHRIKEIYNYILFNEEIYKTLEHADYIEIDINKIHFDIIDYSFIFSKNLKKFVNYLKYVKDIHSCSYFISLLIRNIAYTNKIYKYTAQLFIYNNTNNECGTIFLRFVVNNKKEIFEKIGILKRKFTSGNILDIDISIYDHIKNIFINKYNMSFPEERI…	0.371	0	2	3	3	2	1533	185.6	7.4	0	3					814116	PF3D7_1325800	PF13_0146	13				0	1	100	Low	1	Acetyl [K839(100); K842(100)]	FALSE	Low	Master Protein
PF3D7_0708400	PF3D7_0708400.1	heat shock protein 90	MEYHKPRLPLISLLIISCALFFLFKRSEGIFQTKGLEGTEKRLAVNLMKIYEETKDVESIFYENVDRVHNMFEEIKKKDNMNNNDDNNNVKKYKYDEEDIDTEKASPLNPYLAPSFVEMQSKGPVEDETIWRALYDTQLRRSPPTEEVHVFSSEDVKKEYNEAKMDSFIYQIYMMKSEFDKNLNYMNAEMFRQKNKKKVLHDASLFDQHIKKMNNKRICKNGPLKKEYSTQILC	0.39	0	23	3	3	3	234	27.8	7.02	0	3		membrane			813235	PF3D7_0110000	PFA_0490w	1				0	0	100	Low	1	Acetyl [K157(100)]	FALSE	Low	Master Protein
PF3D7_1325800	PF3D7_1325800.1	conserved Plasmodium protein, unknown function	MEVFNFGKYNGKTFEEVFEKHKSYVTWVKSLESPSGSLLDFKNYVLQKEGKKNSSNMANNNHYNNEKNSNNNYSNNMYENNVRSPNIYNEQYTNNNKMKENYDRNANMNNNEICTNNNRINENNVKSPHYYNNEKNINNYSHECNRSKIAYKHNYSENRNSYNNFEKSSVDTNYTNEEKKKFHNMNSSEYRNYEEKVMSDINNAYNQPEEKKEFDIIVAFEIFSDDSFKIVQKDNNNKKFVSFRNFISKDLFKIISELNPTLKKINNYTCITFEAEKYEYVLNNLKEKCTILGGVHTIPNFLLKCFKNYTKFSEPQRISEITANILTNTMCSYTKQHYDKLDHLLGEKLSVELRNFQREGVFFGLKKNGRVLIGDEMGLGKTLQALALMAFYKDDWPFI…	0.359	0	5	3	3	3	906	106.2	8.76	0	3	metabolic process;response to stimulus		catalytic activity;nucleotide binding	Pf00176, Pf00271	814271	PF3D7_1357500	PF13_0308	13				0	0	100	Low	1	Phospho [S591(99.9)]	FALSE	Low	Master Protein
PF3D7_0110000	PF3D7_0110000.1	conserved Plasmodium protein, unknown function	MNLLNNNLFYEKKNRYEENELNYSKSFLEEYSLNSIKKNYDNNLCVKCTCLQGMNSSCEINKIDEDIIKQKNVLDNNIFNPQNNIILNNNINNNNNIHNNIHNNVHNNVHNNNSNIIYPLNSANINVLYESQNNFCALHECVDTQYHANMKNTLINSHSINNNMNNIFNTKKSNTHNIFHTNNNLKNLLCQNIHNIPSNNINNSNHPIYNTLYKNFKNIPNQNINISTQNISTSNDNINNNTQSINNNNINNNYINSNNNYINSNNINNNNNNNINICGQPFNNYLYSNLNNNVSQQLPPNLSQVLNKNQILNQGNKEVEQQNSNNILNKNINLNIPYPYIHNTNKYVDNHNNNIFSTLDYIKLKQFNNTQINNNALLYPNLNINTLNNMNNNNNLSNH…	0.357	0	1	3	3	3	3978	474.8	8.51	0	3		membrane			814369	PF3D7_0305100	PFC0230c	3				0	0	100	Low	1		FALSE	Low	Master Protein
PF3D7_1357500	PF3D7_1357500.1	DNA helicase, putative	MGQGPSSSALEDVKNESHNSARNVFENIAEIISNEVKKNAKKHNSSLKGDYKRAKFHQPLLKATNYVWYVPSNPCNFDFRFHTNATNQSSYDRDPCHMRDTNRFSDKGDAICSNNKINCSRGGCGACAPYRRIQLCDYNLEHINESNINSSDDLLGNLLVMAKREGDSIVNSHGHTGNGIYKSGICTSLARSFADIGDIVRGKDLFLGHKEQKKKLQGNLQKIFNKFKTIYEDLKDVEIDDIREYWWALNRNDVWEALTCSAPYYADYFKKKSGNTYNFTTEGYCGRNEGAPPTNLDYVPQFLRWFDEWAEEFCRRNKIKIDKTKEECRGGNNGKNCSREGYDCKRTDLGNNIIFMDLECPNCADACKMYNRWIENKKSEFNKQKQKYEKEINDSKLGV…	0.467	0	1	3	3	3	3666	422.5	6.95	0	3												0	0	100	Low	1	Phospho [T1986(100)]	FALSE	Low	Master Protein
PF3D7_0305100	PF3D7_0305100.1	conserved Plasmodium protein, unknown function	MKLYYTKILLFCLPLNILAHSKNKLYMKPHTRTTTSRVLSECDIEKSIYDNNPDMKYVKENFDRQTSQRFEEYKERMIKNRQKCKEQCEKDIKQIILKDKIDKPVEEKIEKVCLRCGCGLGGVAASVGVLGTAVVNVWKTAAMDAAIGDAITKGLTEGAAMGATEGVAEVIAGLKALNIDKLFPETLGSFISATNYDKASYIFNIVNMKYKGTCKILVPGGLSNPSNSICDSIQTWSLVQGSNHVNVTTDVAIGKEVVKVVTGAKTIAEKTAKMATENVTKGAIKTNVAEVNATYASCQTAIIASVVAILVIVLVMVIIYLILRYRRKKKMNKKLQYTKLLN	0.365	0	6	3	5	3	342	37.7	9.28	0	3	response to stimulus	membrane		Pf02009		PF3D7_0631800		6				0	0	100	Low	1	Acetyl [K265(100); K270(100); K273(100)]; Phospho [T271(96.7)]	FALSE	Low	Master Protein
PfDd2_070005500	PfDd2_070005500-t41_1	erythrocyte membrane protein 1, PfEMP1	MLNNNAKKIQLLKKILYRENIKNKQKNNLRRVFNDYINNERITFLYDKNIFIQIIEFNNKQKSLYIHSDVFKNNKNGNDQLIIKKEGNLKSFVCHKENKHLGEKKNKINKVNIKNVYPHNNKNIYNDANMYNHNQHDISIDTSYKNHHTHQCVKINNYISNEEIIDKKINQPNENHTRHNDPCDNMKPSTYCLEEKNYLNVNPVIIQKKKKNLEIVKKYSDKWEKHENKKNKLIIKYEIKNTPDIINILNKCKEYNYINNNLYDDIIYNIINTRDNYLSLKSLLLISNSFIKLNYFNETFYNYIFIHILKLCVISTHDLISILYILSNIKKLNMYNYIFLYKMNFMFLHRLYSLSIYQLYKILSCYLKIYKTVDKLKKTNEHSSNNYTIHNKEKIYLGD…	0.45	0	2	3	3	3	1728	209.4	9.74	0	3		membrane			811293	PF3D7_1225000	PFL1205c	12				0	0	100	Low	1	Methyl [K573(100); K577(100); K579(100); K1561(100)]; Sulfo [S576(100)]	FALSE	Low	Master Protein
PF3D7_0631800	PF3D7_0631800.1	rifin	MKSFRLCYRKWGRLVNNYNKHNNHNNHNKHYYHNKNDNTCSIYNQFLIKFYLYNNSKINIDVYIKLISLLNINKDEYNKCNNILNSSNFRDPNLILYKYFQYVDKKNSNEKIIKLLSLLYSKNLREYRDKNTYLLNSSIHVNHIFFKHILQYQDRLNNNNKKNDASYYMNNKNIYSMYTDFFLFTLDFYLYYLSKNSNMLNINELNIISEIYSNVNITINKESFENVEEKEKERISNKYHHHTNDKNELYDKNIYSDDKNICFNYYMCKEKKDNIHNDKYKDPHTYNNKICLLFIYISCSIVSQTYKHIMKKENNVEKKRKKMKSLDNFIIKNINECKHILMDNLINKCINDQYIRYIILRRKYCSTYLNINVLKKYLNSIKYLNIINIKKSFYYICYL…	0.447	0	4	3	3	3	972	119.2	9.51	0	3		membrane			814197	PF3D7_1342200	PF13_0230	13				0	0	100	Low	1	Acetyl [K692(100)]; Sulfo [Y694(100); Y697(100)]	FALSE	Low	Master Protein
PF3D7_1225000	PF3D7_1225000.1	conserved Plasmodium protein, unknown function	MGGSNGGGGSSQEQDESVKHMFDRIGQQVHDEVKNGGADAKKYVGELEGSLSQVSINLESAGTTDTCNLVKEYYKHPNGGGDVSDKRYPCKGLSEKYVERFSDKIGGQCTKEKISGSTNTCGACAPYRRLHLCHHNLESIQTKNYNSSNAKHDLLAEVCMAAKYEGETLTTEHGKHQQTNNDSQICTVLARSFADIGDIVRGRDLFHGNPQESAQRKVLDEKLKEIFKEIHSGLTKKDAQTYYDENGGNFFKLREDWWTANRHTVWEAMTCHAGDSDEYFRKTCGSGNNATQAKDKCRCSDNQVPTYFDYVPQYLRWFEEWAEDFCRLRKHKLKDAIDKCRGGSSNDKYCSGNGFDCVETVRGDEHFVEKDCHDCSYSCSPFVKWIDNQKLELDKQKKK…	0.443	0	2	3	3	3	2268	255.3	5.15	0	3	regulation of biological process;response to stimulus		protein binding;receptor activity	Pf03011, Pf05424, Pf15445, Pf15447	811583	PF3D7_1255200	VAR	12	Malaria			1	0	100	Low	1	Acetyl [K411(100); K414(100)]; Phospho [S409(95.4)]; Sulfo [S412(95.4)]; Methyl [K399(98.2)]	FALSE	Low	Master Protein
PF3D7_1342200	PF3D7_1342200.1	conserved Plasmodium membrane protein, unknown function	MINSGEKEYISISDFLYMNVEDLKDDEEIKQKDFSYRKYVCSLELGDKKLDCGIHPEKRLSIIDCEERKYINDELSYDDIIFIIDHLLLNLVKLLKGNHPFLTVLSCYYLHDSKVINCKDNGYFLEEVFMKWLAAFSYDKIYMDIFKNDNKEFIKYIEKHDDQKKNFNKNKVADNKKDSNQDNNMEKKKKEEEEEKEIEIEIEKKSDTINIKYKNNNIHNDNICEENTYKNICEEDYVENKMFLFFQLFLIFYSSSSELIDYVITQNNFVHRDDYKCGLVNLNDCLLYHCRNRRAYILKNLFIIKRCFTKFFTQYEENKKKNKDIFYILKRIKFIIYFTSLLNQLIFDMCESNKDSIKENCKQILNCINSIDNDMNCNINEKGAVKNKMFKMIQEEEEE…	1.01	0.006	4	3	3	3	1219	147.3	7.24	0	3												0	0	100	Low	1	Acetyl [K1023(100); K1032(100); K1065(100); K1068(100)]; Sulfo [S1021(97.2)]	FALSE	Low	Master Protein
PF3D7_1255200	PF3D7_1255200.1	erythrocyte membrane protein 1, PfEMP1	MLNFRRWSSIICKELMIKINIKSNEYKLFSIYFKNDKKNTKNCLVPTVSKRITMTVLGMIYLLIKDVALIEHKKISQLKIVDRYTRKLAEALKDDERFEKLLLSNDIYDKTGNKSNVNDHENVKEETLSDVNYDNNEDELSSHIPDVNYDNNEDELSSHIPYVNYDIIKRLIYDDSKKYYLNEKNKEEIRNAEKKFKNILNEEKHDKDDYIIFDDGNPEVHFFTNKDNMKIARYAWYIPNAKAHIFALHGITSHLRNEYLNYYGRPKWVNEKRNTNGGDIKNENGSTKKGKCESCDINELKKNVKSENASLKSASAHSIMSDTEKKKNNLKKNVHSESSVSEMNFKTHIDDTKVLLIDESDNNENVDSNLYYCSYCGLSDYCNCGERTLSYENSWIQKF…	0.091	0	7	3	3	3	763	88.5	7.08	0	3	metabolic process	membrane	catalytic activity	Pf00561, Pf12146, Pf12695, Pf12697	810178	PF3D7_1001600	PF10_0020	10				0	0	100	Low	1	Acetyl [K22(100); K27(100)]; Phospho [S23(100); Y26(100)]	FALSE	Low	Master Protein
PfDd2_090016600	PfDd2_090016600-t41_1	conserved Plasmodium protein, unknown function	MVNQNGGGGGKDEDAKYMFDRIGQQVHDEVKNGEAKNYVSELEGKLSFASILGETGGFYKTCDIIKNEGEKLLRARDDPCGNGSASDKRFSKESGGECDDKKIEGNKNNSEGGACAPYRRLSLCNKNMEKKGTTKIKDKNDLLAEVCMAANYEAQSLIPYHDKYKLTYGDSKICTALARSFADIGDIVRGKDLYRGGGRGRKQLEENLQKIFGNIYDKLLEENRRNGKNREIEKRYEGDKENYFFKLREDWWTANRATVWEAITCSDRLGGNAYFHATCGESRRPSQAQNQCRCSDKPKAIKAGGNVSIVPTYFDYVPQYLRWFEEWAEDFCRKKKKKVQNLEQQCRGQDISGNQRYCSRNGYDCEKTKPAIGRLRMGKGCTDCFFACNPYIDWINNQR…	0.091	0	2	3	3	3	2286	255.9	5.34	0	3			receptor activity	Pf03011, Pf05424, Pf14286, Pf15445, Pf15447	9221962	PF3D7_0700100	VAR	8; 7	Malaria			1	0	100	Low	1	Acetyl [K1384(100)]	FALSE	Low	Master Protein
PF3D7_1001600	PF3D7_1001600.1	exported lipase 2	MNFKFKTVIHNLKSKFKHEFVSDKKQLYFCNIMKNKYNVYENIGFLNYGCSIKKYLFYNRKEDQDEEFKGSFKNGTMNGLKIWKYNNISSQKDTYNNISSQKDTYNNISSHKNTYNNISSHKNTYNNVSSHKNTYNNISSHKDTYNKYYYALFNNNIFNQKKLYIFFMAICLALNKFLNTQEENNENNNSLKKKKKKKIMNSHFFGLSNETASCCGIMAYMGNRDASKILIDGIEILQNRGYDSCGMSTISNKNVLKTTKYASNTTCDAIEKLKSNYLNSHKNDHIGIAHTRWATHGCKTDENAHPHVDYGERISIVHNGIIENYREIKTFLLKNNIPFKSNTDTEVVANLIGYFLDKKQSFQDAVLSAITQLEGTWSFCIIHKNHPDEMILASNGSPL…	0.092	0	4	3	3	3	829	93.6	8.84	0	3	metabolic process		catalytic activity	Pf00310, Pf01380, Pf13230, Pf13522, Pf13537	810402	PF3D7_1025100	PF10_0245	10	Metabolic pathways; Biosynthesis of antibiotics; Amino sugar and nucleotide sugar metabolism; Alanine, aspartate and glutamate metabolism	Purine ribonucleoside monophosphate biosynthesis		8	0	100	Low	1	Methyl [K669(100)]; Acetyl [K92(99.3)]; Phospho [T667(99.2)]	FALSE	Low	Master Protein
PF3D7_0700100	PF3D7_0700100.1	erythrocyte membrane protein 1, PfEMP1	MSVPNNSFFVVKSNEQIPGVIKNYAEERKKKKKKMEQEKYSTILVGGYSKKVVEKDNDIYKENNICRSNNIYKENNIYDNNHVYNHSNKNEKKKKMVRNSFISEKEKLNILENLRRINITKDEDISEISPKKNNLFPYHSFYINHMNKNEIQYCDINKDNMKHVHSCHNKQQEKNMKDMKDMKDMKNMKNMKNMKNMKDMKDMKDMKDMKDMKNMKDMKNMKDMKNMKNMKDMKNMKNMKNMKDMKNMKDIQNNNKINIMYKNYNNNNVIEREEYINNENLFFKEDILNDQKDNVQNKEYIKKKKMNIIYEKTIYDDNLNKKKQISNKYMCNTEVMYNNKKDHIKKLSPHNNNNKYIKTFSEKDTFYSTKTQHDSKKNKNYWSHMNLKRSEKKTLKEKK…	0.094	0	3	3	3	3	1621	192.5	9.66	0	3		membrane;mitochondrion		Pf00805	811808	PF3D7_1423500	PF14_0226	14				0	0	100	Low	1	Acetyl [K1352(100)]	FALSE	Low	Master Protein
PF3D7_1025100	PF3D7_1025100.1	glutamine--fructose-6-phosphate aminotransferase [isomerizing], putative	MNEYSVYNKPNSNNISVSKGTSRIFKKIKTNKNYGSLAIKKETHNELNGNTKRNVSDKLIYENETKTMINNNNNNMNDNNNNYRLDILTGSEEYEKNDISYVQEDSDIMEHIKLEGNEIDYEKMVYGNDKERSKEKKKINNYDKNIQGIKIEEDINEYKKVKKCDVAKNRVKRLELVIDIEEYNDNKLENENLLQKNYAKNISSDEKKYYYNNYIFNDDLYNGKLNCLTKTLDFLAKEEHINPNGNLDDQEDSESVCVIEKRTIKNSSSCDEKELIEKINLKDNYVFFNNNNKEKNKNKLKDKNKTNKINKRKKPNHSKTNDNDQTEIYKKTKKMNNKNNNGKNKNNHMNVLENFNAKHNMNSTTRQNNNNIKKIKSNNNNNNNNDNNYCYYYKSIDKN…	0.091	0	4	3	6	1	1335	157.1	8.81	0	3												0	0	100	Low	1	Acetyl [K1090(99.9)]; Methyl [K1090(99.9)]	FALSE	Low	Master Protein
PF3D7_1423500	PF3D7_1423500.1	conserved Plasmodium protein, unknown function	MDDFYIRDYNALKKTKERIMNINILFILHLFIMIVYCSEIVDYEKIQKIVNEADGCSSDDVDYMNNYINKLYWIWTDNFFRYLRIKTYIYENEEIYESINNNIIINNSFNNISGLFNDNFIQYKQRDEYTRRALLILSNEQSLKKFIRKHVPKRKIKFFQKLSTEKLLKLLSDEKKNLINSYEKYKMFDQFRDVANSKYYYQKELLDSKSEIKTEDNIYPDKKNNPKDNNNNNNNNNNNNNNNNNNNNNNNSNNNNSNNNNSNNNNSNNNNNNNINNNYLVKNVLTLDINNIPVTKELYFDYYDNNKWNKYFYSDEDEDKLIT	0.176	0.087	8	3	3	3	323	39	7.25	0	3		membrane			3885951	PF3D7_0620200	PFF0985c	6				0	0	100	Low	1		FALSE	Low	Master Protein
PfDd2_140060400	PfDd2_140060400-t41_1	transcription factor with AP2 domain(s)	MGIKDNINADLSDDSKKERQGLELTEEKVLEENINKIDIQEKKENKEINKGDINNDNEEIENSYIKENLDPLNENKDNSSANLNGLITKEHIVSSISPTDELKISQLDSDNKNLENTLIRDDKENNLNNENTHVIIDKEKNDVDVPFIESKTWGSFSLNVNSKFPISQKKNKNAAINDAPLYIEVKGLLEVINAQDFAKKVNRKNTNLNVKAQNSLIKKRSYSVPNKAVAKNIPKDNYNMNLKKQNYKSVSLQKNSGLNKLAITQKKPSIFIKPLSNSPKTLSKIPYSKYDVIRKPLDLNKGGKGTFRYLEKKIPSIEDSQKINTKEIIRPNIASFKESPIGEKGKNIAAKMEKHSLKFSPKVMPLLMKEKNVKHKAPPKGTIKHTLEYLKRAAESRMK…	0.382	0	2	3	3	3	1813	207.5	9.16	0	3												0	0	100	Low	1		FALSE	Low	Master Protein
PF3D7_0620200	PF3D7_0620200.1	conserved Plasmodium protein, unknown function	MAFFLQFPKEGFFFFFSSFKRSCNNNIHFLLYKKRNIACLCAKKYYYSNIDCVIDNPKKRPTLILHEKCVKSVINGFPWLYSKDIKNAEELYIYSPCLVNIKDEYNENIGVGIYNRNSIISSRLLSRNINEHINEEFFNIRIRKAYEKRLELFHNENFFRVVNAESDFLPGIIIDKYNKLVCVQINASGMDILLPVIMKSIENVLNPNIIIIKNDNKIRKLEKLPMKKEIYKGIYKSPIEVQENGITFFVDILKGQKTGWYYDQRYNRTMLISYCKDKNVLDLFSYVGSFGITLAYYGAKEVTCVDSSYSAIQNGLHAAQYNNVLDKINFVHGCARNFLHVCLNVQILLHDNKGKNIKNVFDDTSSISKNTLDLKEQKNKVLLQNNKINLNNEEHLINS…	0.381	0	6	3	3	3	587	68.3	8.97	0	3	metabolic process		catalytic activity;RNA binding	Pf10672	812063	PF3D7_1450600	PF14_0481	14				0	0	100	Low	1	Methyl [K59(99.1)]	FALSE	Low	Master Protein
PfDd2_130033200	PfDd2_130033200-t41_1	conserved Plasmodium protein, unknown function	MSPSQSEINKLKDVLKKLPQEKNDDKKREVLKKVIAYMTLGVDVSKLFPDIIMISSTNDIIQKKMIYLYLNNYAETNSELSLLTINTLQKDSKDDDPIIRGLALRTFCNLRINNLFEYIEGPLFNGLNDKNSYVRRIAIISCVKLIKMNPDLSIRNDIIKILKNKLLDKDPQCIINSVHALNEILIDEGGLKVNKEIVFNMLNKLSHFNEWGKSVILYIVSTYIPENEDEMYDIMNILENHIRDFSSTVFLACLKCFLNFSINDTNLQIQIFQRMKDPLLTLISTSSNEIAYIVLLHTNLLLHEANKLNYKIFDYDYKHFFFRYNDLTYIKDIKLDILVSVASKNNVVLIINELSEYISDANVEIAQKAIESIGSIALKIPKCISRVVELSLSNFMTMN…	0.384	0	4	3	3	3	859	100.4	5.64	0	3												0	0	100	Low	1	Methyl [K417(100)]; Sulfo [Y418(98.6); S548(100); S550(100)]; Acetyl [K558(93.5)]; Phospho [S153(100)]	FALSE	Low	Master Protein
PF3D7_1450600	PF3D7_1450600.1	S-adenosylmethionine-dependent methyltransferase, putative	MQFFNKSYRSLLRILLDINNNVKEDYTYGAHVHYNKKKEKKNIRNEHNFLNSPIYISTIIYFIAICYFILLNTCIPNNNELYGEAYYYKDKRYLCEAETINISRSNVNTPLTSNFFSLLYNTSPCILDDVFENKEEYMLKYIQEILGNLNKYISWDNYGLILHIDDYTPVTYNNKDIEIDKKIEMIWKKRQHRIEDIKDSWDEVMLNESSKYSNTVNELKKYYDKLRYQKLILKRDYDDIWNDYSKFLFIIEKHMKTELYKIFNVWYYKKALYMNEYRKLVNSCRIAWKALSNHLKYTLKMTIIYDIEKMKHIREADFKNAIMHLYLKKDDDDDEYSNKQGNEKRKKKKKKKKEGFFHNFFCFLNDPYEIKEDEESISPNNDFNLSAVNYLECCRTARH…	0.992	0.061	5	3	3	3	900	107.6	7.39	0	3		membrane		Pf00226, Pf09687, Pf14308	811055	PF3D7_1201100	PFL0055c	12				0	0	100	Low	1	Phospho [Y34(82.1)]; Sulfo [S729(100); S763(75); S767(75); S769(75); S770(75)]; Methyl [K36(88.1)]; Acetyl [K23(88.1)]	FALSE	Low	Master Protein
PfDd2_070033400	PfDd2_070033400-t41_1	AP-4 complex subunit beta, putative	MGDDEKYPFIDKVSKKHINKSNKKKKNNISNEENEKLNINNIEEKHKIDNTKESNVEQFNVSLNDDIKNSITKRIPNISRDLKLDVCVAIPSTIINNKSDVIKSYLTSFLARIFTIFSISKIYIYDDYLEQEHLINKQKNYGDYQNEKYKKDIKNNSNNVNKNMHMNLKKDSNDNDHNTFDNIVNNEKNKEESPKYSYLCKYMHYNLQYLETPQYLRKHLFPITNFLKNSGIMNPVDAPHHLRSDEWLPFREGVVLQKSSNGIIVDVGLFSNVLIENVNYINIGTRVTVLFQSNSYELFQKKNPNVLFTGKLIHPSVPKLYNLYWGYSIEILKNLSDIFKLQVDYLIGTSERGKFIDDSMVSFRDAKSVLIVFGNKDGLEDLLIKEKEKKKNKVFSPEK…	0.092	0	8	3	3	3	444	51.8	9.11	0	3	metabolic process		catalytic activity	Pf02598	811889	PF3D7_1432500	PF14_0307	14				0	0	100	Low	1	Methyl [K302(78.4)]; Acetyl [K402(100)]	FALSE	Low	Master Protein
PF3D7_1201100	PF3D7_1201100.1	RESA-like protein with PHIST and DnaJ domains	MLFVVELDSRLEKSADKRISVERFREIFEIYVEDKLEELKRSGSEKYDKDCRDFNYFMDDVKDVFINNDLVKIPVEVRKSIWETHVDKNLPTLMKNTTSCKCIRKEHNYNKEYRDMTQTLEDFCEEKTRMREIIDQKDYDESLYMNFNKWINKKKEDILKEYEKLSNKDKYKHLLKISETCDLNHVDKLFLNISSEDMKKNKEDVTKKHREVKVRPLVNEPIDDRGKEDALSRGGKSIILNKEENSPTEEITTEYNPVSEMGVGTTIAHSESGPKTVNTEVRNVLRSGGKISDQGSQKSPPKELSNKQMTPAQRKNVPHFVERRGYGNSHVRGNALKKISNGDDNYKSPSSNYIEVDCAEDKYFLLEDGTNPSENSCKTKYDYFVSNDYDGTGSAIYST…	0.092	0	2	3	3	1	2374	284.7	6.16	0	3												0	0		Low	1	Acetyl [K723(100)]; Sulfo [Y56(100)]	FALSE	Low	Master Protein
PF3D7_1432500	PF3D7_1432500.1	RNA methyltransferase, putative	MSCLNVQPVQLPITNKFRNLPAGKPSHRHESTFCRFFSDTTEKECKGSRRNINHRNKSSIFDNVEENDIIDNTKINQYNNVKKRFVSNNSLEFKKTFQKNINYVPNEKYGKKNIPDVRNLYIFSRQELNSDTKERKSSKKISNYSLEKNPNKWGVDVLKYNLPSPKKIYRHVDNLTTCLVPKISEDSFIPKKNKKYYVTHLEKSLCPKENILLLNSKKKLIHLHQSKLEMNCVPKDYEQEINKNKPVFLERNLNNNLIPIVECKRRTFHVNDTCKNKQCSINFSCERKPSPFRSGKRIGYIFTRNDNPTFFF	0.3	0	14	3	3	3	312	36.8	9.73	0	3					2655189	PF3D7_0722900	MAL7P1.123	7				0	0	100	Low	1	Methyl [K159(97.3)]; Phospho [S137(89.6); S138(89.6); S142(89.6)]	FALSE	Low	Master Protein
PfDd2_040029300	PfDd2_040029300-t41_1	surface-associated interspersed protein 4.2 (SURFIN 4.2)	MINAEGNKYELPKDEEIEDFLQKVEEVSNKINGLIKGTISIEELDKEEKKLRLEKRIKEIKEEEKKEYEKKRFLMGIEGKGNEDNYLFFCSFCFILYNYDLTNCVRCNKKVISKEKRKKEINDKVQKYKILKNKRNIRRNRWNTYLKEQEKKNNKPTYKNYTNYEKWNHYEPSSDTFDEHEKMLCLPKNNEQFKQFENKLNQDIQKKKDRQQIAYSIKIKGNEYFKQKKYIHAIECYNNALDLCKDYLDLYVNIALCQIKIYQYENAILNCNQVIQYYNTFRTDLKFNLSIIFKAYARKALALFILFQFKDSLTNFTQALEFNKNDEQVNEYIQKCKHILNDQLNSHYGQKQIQYLSCGNPSHAKLKNAQSEPEAKQTKQNIEGEKCVENKKNMECEEN…	0.299	0	4	3	3	3	1236	147.9	8.5	0	3			protein binding	Pf00515, Pf13414, Pf13424	814437	PF3D7_0312200	PFC0515c	3				0	0	100	Low	1	Acetyl [K639(95.9); K774(100); K1054(100); K1067(100)]; Phospho [S1062(98.2); Y1065(98.2)]; Methyl [K623(95.9)]	FALSE	Low	Master Protein
PF3D7_0722900	PF3D7_0722900.1	conserved protein, unknown function	MVYRLFIILVLYVICCTNVIVGQEKPPPDSTVGANPGDERESSGRVNNPASGEQGTTNSPTEQPDQTRDRSSSVPQGSPREPVSPENPNPVTQIPGNGGALVTPIPLPKLTLEDSESSKSVIDIEVKSALLKNYDGVKITGPCRSYFRVMLVPHITVYVYATYDRIQLEPKFGPSDLIDINDLTNKCNKDSNKYFKLVLYIKNNILILKWKVQDKDSKPTNIDVDVKKYKIPKLDRPFTSIQVYTVNTEHGLIESKNYDINSEIPEQCEAISTNCFLNGSLDVENCYHCTLLAKKVDSNNECFNYVSKEAKELINKNLEEKNKTFKGEDEDLDSNEQKLEESIDNILSNIYKIYESKQDKERKKSHYNNKKELVTIEELNSVLKIELLNYCKLLKEVDR…	0.345	0	3	3	3	3	946	109.6	5.81	0	3	metabolic process;regulation of biological process	vacuole	catalytic activity	Pf00112	812666	PF3D7_0207400	SERA-7	2				0	0	100	Low	1	Phospho [S641(93.9)]; Acetyl [K540(100)]	FALSE	Low	Master Protein
PF3D7_0312200	PF3D7_0312200.1	tetratricopeptide repeat protein, putative	MVPPVRSPRAAGPAPAPASASTTYGSVKDLLEDIGKSIQKQAKDAAEKRSNGELQGDLSKARFKDQKNTTTNPCQLNYRNHSNVRSSFENDNPCYGREEKRFSDSRSGQCTYNRIKDSKEGDNKVGACAPYRRLHICDHNLENINDYKNINNHTLLVDVCLSAKHEGEMIANKLKEYDKSNYESRICTVLARSFADIGDIVRGKDLYLGDQQEKLYLENNLKKIFAKIHENLNDKIKSNYNDSEGNYFKLREDWWTANRDQVWKAITCNAPKDANYFEYNSGKFFKFSNDQCGHNNGGAPPTNLDYVPQFVRWFEEWADDFCRIRKHKLKNIKDVCRNESKPLYCSLNGYDCTKTSWKNDFESREHYCTPCFSACSLYKIWVANQKKEFEKQKKKYEKE…	0.339	0	2	3	3	3	2980	340.4	5.76	0	3	regulation of biological process;response to stimulus		protein binding;receptor activity	Pf03011, Pf05424, Pf15445, Pf15447	2655305	PF3D7_0800300	VAR	8	Malaria			1	0	100	Low	1	Acetyl [K2303(100)]	FALSE	Low	Master Protein
PF3D7_0207400	PF3D7_0207400.1	serine repeat antigen 7	MLSSRNVINTIRTNYSFFQQIRRFKKKTVENQDGKFVDSINNTNEKNRRTNYLKANSLNVKNIKEKNIILNNNTNKLNDQKNNVSTKNIKPSGRDKNNTIYNLKYISQKSDRNNNINVSNNPNVYINKLHDYLDISNKSENEKVKINKLLNKLKTENLSIHIILNSLKDLCSLLLKKNSIDLDKLIVMNYVKNKNSLKRFKNYFQDSFVHIENYLTNYICFINEDNIFELYKYFYYLNYPLNLNTHELLQEKLYLYIDKLDNLKTIQIYYIIRSFYEHFYLKQVDSFLTLVVNEKLQKYYEQLSRVNNKIDKDGNHIYNNDFLNNGKYINYTFNNLFNSNNLIENVDNTNSFISDHRHNNFNNFNNFNNYMSNDSINVPNPNEKNNNNNNNMINENNEK…	0.336	0	6	3	3	3	1205	143.5	8.95	0	3		membrane			813962	PF3D7_1314000	MAL13P1.72	13				0	0	100	Low	1	Methyl [K758(98.6)]	FALSE	Low	Master Protein
PF3D7_0800300	PF3D7_0800300.1	erythrocyte membrane protein 1, PfEMP1	MDGNKLKEVCILLNSKNEKKIQRGIKRLFRLIKKNDFKNTYNIEKNIYDVDIVIENNYLDIVIYCLSLNVEKTKSSKLGYYINFDFIEIIFYTLSWVLFHKFKDCCFYIDNEENKKVQIKENEENFKKNISFLNLGNFFYDNVHFLEIIILNNFHHNRVYILSTIFYFLLYHERFRFGFFSSTSLLVNLIKLKKNVENISDLFRKNKLNENVQVEFFIKGKKDKNDENDKNDENDKNDENDKNDENDENDENDKNDKNDKNDKNDKNDKNDEKLIFIRNTYEEELIYLYKFLVLQNRSNNLKNNFVEKGKNMARNYGLVSEFMLLKKNGKFRVHREKAINEKEKNKSTDMINNKMDIKKCILNNKGNNNNNNNNNNNNDNYNNNNNDNYNYFEIVRGSI…	0.303	0	1	3	3	3	4358	529	8.47	0	3		membrane				PF3D7_0703900		7				0	0	100	Low	1	Acetyl [K517(100); K524(100); K695(98.2)]; Sulfo [S696(98.3); S698(98.3)]	FALSE	Low	Master Protein
PF3D7_1314000	PF3D7_1314000.1	conserved protein, unknown function	MNFFKKKKNDSINKRNAFIQNSMITKNKNDNIKNDDIFKDKNVGLLQHEERSLEKDGTIYNRKELEESVNSFLDNSYKENIRPYVEDKIQINKSNTDKTLKIDTNNNNNNNNNSNNSHSNSNSNNYGNIPKEIKQYMDNSYASDYGMENYHEHMENQDISKNINDSSITHSKETTTILLNNEIENSIKKKESNHNHTTRHNNNNNNTSYITNNDDIIFNTQNQSKLKKNAVDNSLQYSDKINIVKDNQKDNISNDIHNYYNSKTSIKKNENKYNQNNFMEKNYNSIKGHDMSTLKFSTKYSHKDIHIKSKNDIKSNKDNNLSDMKDVYDNEKDEDVKKVNHLNDSIEFKKNNRRINTTQILNSSNKYQTEANENHISHNNNIGELMNSRNSNTNYVTSL…	1.009	0.002	3	3	3	3	1113	130.6	7.21	0	3					811204	PF3D7_1215700	PFL0755c	12				0	0	100	Low	1	Acetyl [K93(99.8)]; Methyl [K26(100); K98(99.9); K101(99.9)]; Sulfo [T99(96.9)]	FALSE	Low	Master Protein
PF3D7_0703900	PF3D7_0703900.1	conserved Plasmodium membrane protein, unknown function	MNGIFEGIEKRVVIKLKESFFKGNRNVNSFLDIPKELWEEKLKYIGCSIVSEISEDKNERRGERCRVYLLSESSLYIFDDSLFIKTCGKTRVLFFIPFVVDLLIYHMDNVGIIEKNCVYDETFIENEKFHNIAEFIKEHFLYCFFTHMNYRNKTKDGYFEQEYPHKSLEDEKKFFEFFFKNVQMYNTHLPMEKMHYIFFYSSDDVHMTDIASTFKFCSEIHLFGINKYNEKNQFHDAYLNNKSLNLFTRVHEDNLKLYDSSDADKEVTTHIYSTRGTYEDTGMVNCVDVIYKNESTLLNRNNIENIPSIENKESNNNSRCCHNNNYSGSCHNIVSVVPSERNNDHVHHRHYEDTLNRSNISAEDNNRNAQLEKEKDEDVRRDDEENKVLIKMIDTNLYE…	0.46	0	3	3	3	3	1434	168.1	6.37	0	3	metabolic process	cytoplasm	catalytic activity	Pf00278, Pf01536, Pf02784	810479	PF3D7_1033100	PF10_0322	10		Agmatine biosynthesis		4	0	100	Low	1	Phospho [S932(100); Y935(100)]	FALSE	Low	Master Protein
PF3D7_1215700	PF3D7_1215700.1	conserved Plasmodium protein, unknown function	MIYIKLRLYIFWFLFLILLNLTLTDRKIFEYIRLIDIYFRILYEYNGINKLCGGKSCNKIFDQRILGEEECIYKGDDKKKKKTKLIDMINLCKIWNKIKKVIYKDENILKSGSNLNIKENKKFIYKLNGENTGINDNQQYIDELKDNIHSKNIYNWIEGYKSLVKMFGLSNNFSINGVKYSDWKLIPISFIEYNKKKFRVQEMFKTVITSKNDDNKNNISLFIKKIPVDIWLKQFEMMELYNGEYLVNAENYVMEASILAFLNEYYQGFIAPKLYKILYEENYEENNKENMFPPYMFNEKKELNINNLHEFKNFLKERINKNVNGYIVIVSELYGQNVFEYIEKRQKENNNILSDREKKKILYECLKLLIKLHNVGIAHLDISLENILMTENYEFLLCD…	0.417	0	9	3	3	3	560	67.3	8.81	0	3	metabolic process		catalytic activity;nucleotide binding	Pf00069		PF3D7_1149300		11				0	0	100	Low	1	Methyl [K533(88.7)]; Acetyl [K463(100); K545(92.5)]	FALSE	Low	Master Protein
PF3D7_1033100	PF3D7_1033100.1	S-adenosylmethionine decarboxylase/ornithine decarboxylase	MAPGGRQGDGGEDIDHQSAKHLLDSIGKIVHDQMKKEAEQRSKGELEGKLSFATVSGETGATDKPCNFDYDKLIGANDGKRHPCKKDGKGEEVPRFSDKQGAECANNRIQGNNKNSHYKDFGACAPFRRLNLCNKNFPNMNSNDSSKAKHDLLVDVCLAAKYEGDSLKHYSEKLNLTYTDSPSQLCTELARSFADIGDIIRGKDLYLGYNRKEKAQKEKLEQNLKKFFQNIDEKLPLKAKNYYTKEKDPNFLKLREDWWTANRETVWEALTCDAHGTYFHATCSDLNGDCSQAHEKCRCPKTSGGKAIKAGGDVTIVPTYFDYVPQYLRWFEEWAEDFCRKKKKYVDIVKTYCREQDKSGNQRYCSRNGYDCTKTVRARGKYRMGNQCTKCLFACNPYV…	0.414	0	2	3	3	2	2215	251.5	5.47	0	3	regulation of biological process;response to stimulus		protein binding;receptor activity	Pf03011, Pf05424, Pf15445, Pf15447	4794184	PF3D7_0712600	VAR	7	Malaria			1	0	100	Low	1	Methyl [K472(100)]	FALSE	Low	Master Protein
PF3D7_1149300	PF3D7_1149300.1	serine/threonine protein kinase, FIKK family	MEEGRNDSRNSLVLVSLKRGLNKSNINFIEDDEKYNAEILKGHLRDLKKLKEKVIKKRNESKNIIKRDLDDFLFDHVETNCNFDHFFDNCLEIIQRYLYTYKNLNDIMINGQKKYMQYEKCNIKESVDNNDYNNYGSNNNIQSESYHNDNKELYNMIDNNLFIHNNKFIFDYDDDSEIYTSSEEEIIIDKKIRNNFIKNKNNEDKLNNIRNNLSNNNNDSCNIKLKPKKGKDNNIYKQKKIDLLNRYPIYLRELIKIIKTSKKREKRILQINFFKKNMELADKYNLNKLFHKLYLSNSYENNKIYVEKKKRRILYRMVRYNLLDYIYNNHDILLEKLLIKNKNKLDTSNKNDHHNNVILENVKKLFQSHECNSKSIKGCKKCKENVKLLFYILIQENLN…	0.413	0	4	3	3	3	1404	168.8	9.11	0	3		membrane			812097	PF3D7_1454200	PF14_0515	14				0	0	100	Low	1	Phospho [T651(94.4)]; Acetyl [K62(99.2)]; Sulfo [S61(100)]	FALSE	Low	Master Protein
PF3D7_0712600	PF3D7_0712600.1	erythrocyte membrane protein 1, PfEMP1	MIDIKIEELRNSSEVDHLEYGNLLDDKSIEFIIIKNKDLYIYTYDTQKKNIYLLYETKLNAPILKLVILKDIFLNKKKKNISGILLIYKNIHFIIYKYNKILNSLVIVLRHTFNREIKFSSLFYNLPCAINYIHKYDNFKYKKKKEEKKKIYNVTNKKHLSKYGKSNLHHNRLSDMKVSRLKKKKKKIKLKLFINKDKNKNIDKNIDKDKNIDKDKNIDKDKNIDKDKNIDKDKNIDKENNELSSNNKTTNVEDMIIEDDNFMDNLNNNVDEYKKELYFLNNYCLNFNKKKIIKAKKKKINFCEFSFTFSYNFKTLYTFFYTTKKKSIEETKENEKNGRVRKEVQTNYFSNDIYLDNISKIKLHRIYKHFVFIKKIFYHDNLANVLIQRDAINVGQRKI…	0.42	0	2	3	3	3	2763	331.9	9.14	0	3	cell organization and biogenesis	nucleus	catalytic activity;motor activity;protein binding	Pf03178	812946	PF3D7_0513200	PFE0655w	5				0	0	100	Low	1	Methyl [K405(98.7)]; Acetyl [K2361(98.2)]	FALSE	Low	Master Protein
PF3D7_1454200	PF3D7_1454200.1	conserved Plasmodium protein, unknown function	MNTKNDCALLHICDDIFLNLIKYFSINETIKLKLVNKNIYEYLKDEKVYQLNTCLNLNNYIKFVKFVKSEKFSAFLLSILNDEKNIYDSPYYVKRNAQYGINKKQLVPKGKGFLQKIILKGEFLRNVNFYDLSILLASHSDTLKELYINGLNDVNCPLFIYSTYNIIFEFFSKEVLFNNLSFNYVTKKDLQKIQKYISSQRKVPKNEKKKEKCEKCDEKVGSQVNEKCEHEEKKILSRTKTDVDIKLFESNKLPMGVKSSLDNQLTMGTQCSVDSQFSIDTQFSLDTQFSTDSQTSIYNKNTSVENKSYNSRQIYNEKELSLENLHIKEHLDVQEKNDKFGKVTYTNTKEYHRKISSKKIKNFTINKEKNNNNEDDNNNNNNNNNVVCKEKKNLIIKLF…	0.3	0	4	3	3	3	1073	127.3	9.26	0	3												0	0	100	Low	1	Acetyl [K202(99.8); K349(100)]	FALSE	Low	Master Protein
PF3D7_0513200	PF3D7_0513200.1	CPSF domain-containing protein, putative	MDDKRGKKLSSPKIFKSTKEERILKKHDETKLKWEKQNKILKDKTKKKETLGEQAEKYRAKNEINNIVEYINQEEKKKVNWTENLRYETQKIKFKETIHKMNITENNLSYESRKIFNKVFEKDISSKKKEKNICQNNGEEIKDDGNYVTASYKTNKELKKEKYENILINKIKNNVEFFLSNFAVPLDSPLYIKGEKIKEEEENNDMLLLSENVITKNVKDIKNMDIYEHNNNYDDDQNKFCENKYINNTYSKKQVNYLKVNCNILEINNCGKEIFNKYIILQNCSSNIILYKIIFRNKILLNNNNNNNNNKIKLNDVLYYDVNKNFTLFIYPNSGYIKPNGSTQKILLTFIFKYFVNTFGCITIKYYCNNNIFKEYVYIYINSFFTINHTDERNHFEYN…	0.305	0	2	3	3	3	2134	257.9	9.1	0	3		membrane			810357	PF3D7_1020600	PF10_0199	10				0	0	100	Low	1	Methyl [K2028(97.6)]; Acetyl [K8(100)]; Sulfo [T571(100); T572(100)]	FALSE	Low	Master Protein
PfDd2_120037400	PfDd2_120037400-t41_1	CG2-related protein, putative	MEVICRNLCYDKKNNMMENEGNKVKKVYNNSSLKKYMKFCLCTIICVFLLDIYTNCESPTYSYSTIKNNNDRYVRILSETEPPMSLEEIMRTFDEDHLYSIRNYIECLRNAPYIDDPLWGSVVTDKRNNCLQHIELLEMQESERRRKQQEEENAKDIEEIRKKEKEYLMKELEEMDESDVEKAFRELQFIKLRDRTRPRKHVNVMGESKETDESKETDESKETGESKETGESKETDESKETGESKETGESKETGESKETGESKETGESKETGESKETGESKETGESKETGESKETGESKETGESKETGESKETGESKETGESKETGESKVTRIYEETKYTKITSEFRETENVKITEESKDREGNKVSGPYENSENSNVTSESEETKKLAEKEENEGEKL…	0.919	0.027	7	3	3	3	1695	199.2	4.77	0	3												0	0	100	Low	1	Sulfo [S250(96.3); S268(96.3); S286(96.3); S304(96.3); S322(96.3); S507(96.3); S525(96.3); S543(96.3); S561(96.3)]	FALSE	Low	Master Protein
PF3D7_1020600	PF3D7_1020600.1	conserved Plasmodium membrane protein, unknown function	MININVGVLGHVDSGKTSLCKCLSQVLSTCALDKHKESKERGITIDLGFSSFYIKKKKKKKYDVNQKREIQTNLLNDQTTDQKESFLYCKREEKNDLHNIQYDKTNIEYNEEQNCYDYTNDKHHSNNIYFYDEEIIQICLVDCPGHHSLLKSIIMGSEITDIIILVIDINKGIQKQTIECLVLCKIINCDIIIVLNKIDLIPLHLREKKINLMKKKIQEAFYKFKSLQSLNYHIVSISANVKGKDNKDVEGDPPNLLSHDKKGVKILLSGDNKDLPILLSDDKKDPPILLNDDKKDPPNLLNDDKKDPPNLLNDDKKDPPNLLNDDKKDPSILLSDDKKDPPNLLNDDKKDPPNLLNDDKKDPSILLNDHMNEWSQNKSSSDIPFMNKTINIKEIINVL…	0.303	0	4	3	3	3	934	108.5	7.28	0	3	metabolic process		catalytic activity;nucleotide binding;RNA binding	Pf00009, Pf03144, Pf05297	813236	PF3D7_0110100	PFA_0495c	1				0	0	100	Low	1	Methyl [K378(100); K429(100)]; Sulfo [T431(99.5)]; Acetyl [K338(100); K361(100)]	FALSE	Low	Master Protein
PfDd2_050006000	PfDd2_050006000-t41_1	mature parasite-infected erythrocyte surface antigen	MNDYNNINNQLLIDTSSGMEHITIENNNNCIINNIDNIDYNNKTTNHIIKNNDSIISYKNNNMSSINNLIDIDNNGTSINNEFQQKNYNNNNIISDNKNMNYFSSFSNENTIDDNGNDTNYMNYDDNMNNSEYTNNHNNNHNNNHNNINSNDHNDDNLKNNNQCNSMNITDEYMSDNNISKNNSTSNILEYHINDNNNNNNINFIKKEEIIKNMDDLFIKNVNDIRSFERGILNLTQEEFIYISNKIHFLGFRFIEIPCVKTKNEKRNTYTAISKRHLNEIKNLSCSLSNSIYDAGKRKSKKTFDPFYSKAEFDSKGTYAQHDQKDTKDTNKKKAQTNNNVNNNNNNDYVNEKDIKNANIKEESHNLNSTKGNNKGTNNTYHNNNSIKSQQESDKLTST…	0.292	0	7	3	3	3	1088	125.4	9.13	0	3		nucleus	protein binding	Pf00439	811180	PF3D7_1212900	PFL0635c	12				0	0	100	Low	1		FALSE	Low	Master Protein
PF3D7_0110100	PF3D7_0110100.1	selenocysteine-specific elongation factor, putative	MLGLGGSCLSKEFFDLAKSIGEARSKQEEDRIICNEIILLKSRFSDPNTSVKQIKEYLIRAIYIEMLGHDASFAHIHAVKLAHEKNILCKRTGYLSCNLFLHKDHELMLLLINTIQKDLKSDNYLEIWAALSCVCKLLNNEMIPAIFPVIQDLLNHKNELIRKKVCMLLHKMYIIEPSLIKDIDIYLKKLLCDVDPSVMGASLNLIHSIAKNDMIYSIKLVPYLVSILKQICENKLPKDYDYHRIPAPWIQIKILSIFRILGYSNKKLSEQMYEVLQKTMQRADFGINVGYAIIYECVKTIATIYPSHHLLELASLSISRFISSDNHNLKYVGVTGLALIVKINPLYATEHQLAVVDCLEDKDETLKIKTLDLLYEMTNPLNVQVIVEKLIFHMKNSVD…	0.294	0	4	3	3	3	1388	161.3	5.68	0	3	transport	membrane		Pf01602	813320	PF3D7_0904100	PFI0200c	9		Lysosome Vesicle Biogenesis		5	0	100	Low	1	Methyl [K1182(100); K1183(100); K1191(100)]; Acetyl [K171(98.8)]; Phospho [S1180(95.6)]	FALSE	Low	Master Protein
PF3D7_1212900	PF3D7_1212900.1	bromodomain protein 2, putative	MFLSSKKRRVFVLFMYFFVQNVNSNKSTNVSNNFSSNIATNLASSLATPLPTNVASHLIPNLVAAQQNNTAHVDSHKTISTNKHTCEAAGCSSYKDIIKNNSSFHTSNGHQSNDGDCLNGFICKKCKKTHAKSPNICFYSSLDTYENLYEGILEDFKQTSYDSFKIPLDKSSKNIKSKGKHKNHNTNKEDNDNNDNNNDNNNNNNNNNNNNNNKDNHNKKDTNENEEDDEDDDNKNKNKGDKDDDRDDEEDYKSSTKENNLKKKKKKSDEDNEETEDIDDEGEEDDQNEEDDEDNNNKKKKFNNKTNNETDSFLEKYSKISFHTFLTPNKLTCKDIKEKKKSKKMKQRIYINNNKKNPACPLEPLEPSLIQYNIINLKTNKNETIDKNKRIDINNKGDT…	0.269	0	3	3	3	3	995	116.6	8.05	0	3												0	0	100	Low	1	Phospho [S849(97.5)]; Acetyl [K502(100)]	FALSE	Low	Master Protein
PF3D7_0904100	PF3D7_0904100.1	AP-4 complex subunit epsilon, putative	MVYSSNDDIPLDNRKDVIFNNAEKKNINFDKRRSCDYEYDEEENDKIINDERIMSGGEEKIYMSNIEGKEKNNLNDSNILDKGRSRSSSNNVFKNIDKENDRKKNDDIKDKEESNNIIEEKDYYVMDKQMNISNTHKIDVENEKIKNIHFSMNNEESNIDDENKKENIFDIKKSISSYGNIKNTSDSHKKGSVHKSETEKKDMNPIYDDNNYVWDKNDENMKYGKNHINNNNNNNNVKNNDNNMYYENDEKFYKREYISTDEHMKVDKEIVEIKDEKKEQKKPSILNKEENGKKNKDHVIHNVEEAPGYEYSHNIIYHELYVELLHVNKNLQNEIKNLKKIIEMQKILIKSKEEVFLDHLNEKNKMSNKKLMNHNYFLNFFNKKKKKSKEYKTSFKEEY…	0.925	0.05	4	3	3	3	1157	139.4	5.72	0	3	regulation of biological process;transport	membrane	enzyme regulator activity;protein binding	Pf00566	811630	PF3D7_1405100	PF14_0048	14				0	0	100	Low	1	Methyl [K195(99.9); K200(99.3); K216(100)]	FALSE	Low	Master Protein
PfDd2_140035800	PfDd2_140035800-t41_1	conserved Plasmodium protein, unknown function	MYRNIFASIILCLLLFLSSNCYGKSNLRNYINGFNEFIEDDKNSNFEIKLPVINFPVSSNDITNDYKNEEKASRDNLLNNEEIEPSTYYSVLPSLLNAVYLFSSICFILCLTGLNAHRTSKRGNILGFIGIVAAIMITFSQVGFGFRYKLFLLIVIPAITIGIYIAHNVSMVQMPQLVALFHSFVGLAALFVGFSKYHSESFENYEISTIHLLELYVGTFIASIAFIGSLVAAGKLSGILDSKSLKLQIKKIINILCIVLIIILGYYFVTLKLLYLKSICLYISLIIDSFLGFHLIASIGAADMPVIISVLNSYSGFATAISGFLLHNNLLIISGALIGSSGAILSYIMCIGMNRDIFNIILGGWDDYENMGESIYDQNFIEKKNKQTINSTTNKYVAE…	0.253	0	5	3	3	3	1176	131.2	6.77	0	3	metabolic process;transport	membrane;mitochondrion	catalytic activity;nucleotide binding;transporter activity	Pf01262, Pf02233, Pf05222, Pf12769	812090	PF3D7_1453500	PF14_0508	14	Metabolic pathways; Nicotinate and nicotinamide metabolism	Citric acid cycle (TCA cycle)		6	0	100	Low	1	Acetyl [K603(100); K647(99.4)]; Sulfo [S635(100)]; Methyl [K905(99.1)]	FALSE	Low	Master Protein
PF3D7_1405100	PF3D7_1405100.1	GTPase-activating protein, putative	MSEDESNSVSCSLSLESDGYSDEEYDTNLNKLIENESLNWIFVGGKGGVGKTTTSCSIAVQLSKRRESVLLLSTDPAHNTSDAFNQKFTNQPTLINSFDNLYCMEIDTNYSENTAFKLNKKEMFDNILPELLHSFPGIDEALCFAELMQSIKNMKYSVIVFDTAPTGHTLRLLAFPDLLKKALGYLINIREKLKGTLNVLKNFTNNEMEFDSLYEKINHLNAMSSSIQANFQNPMKTTFVCVCIPEFLSVYETERLIQELTKKNISCYNIVVNQVVFPLDSPNVNLENCKNLLSQIKNEQIQSYFNDLISKTEELEDVYISRRKLQSKYLTQIKNLYSNDFHIVCMPQLKNEIRGLNNISSFSEMLLQSKDIPIYKDNL	0.262	0	12	3	4	3	379	43.3	5.15	0	3	transport	cytoplasm;endoplasmic reticulum;membrane	catalytic activity;nucleotide binding;transporter activity	Pf01656, Pf02374	812559	PF3D7_0415000	PFD0725c	4		Unfolded Protein Response (UPR); XBP1(S) activates chaperone genes; IRE1alpha activates chaperones		4	0	100	Low	1	Methyl [K64(98.5); K263(100); K290(100)]; Acetyl [K51(100)]; Phospho [S266(92.2)]	FALSE	Low	Master Protein
PF3D7_1453500	PF3D7_1453500.1	NAD(P) transhydrogenase, putative	MLNVINNHIIKYNNLHKLRKAFFYSRVVINNFEIKNNENVLLNNVQIIKDEQLLLNNCVNFLTNFEKFAIICCACTDPKNKVQLKKSIWFSSIGLELNDFLNYLNKDNQELKNEKIKIFEDIIKLQCPVILKDKNTVLIEAAISPKKIVNSSKRMRHFFNISEIITCRSCSQKNKCKRFLQKYAGEPDFSDFTRLMIGFYNICKVYIKRKESDRKELRNTIEKVNYFHYALMYMYNYLLKHKHFNYTNVEEGNKKSILKHLKEKRRQTNLIKIKGEQEKVLNIPKEFSDLIIPTKKANMKRKQKNVFEKIQKYRKKSDISEDEEKFIWVEEEDDGDKETDRNCIKIEDPSYNINNNVLNNNSECHNLIVINNSVDELPSFRFLYLMKTGDNNITNYNII…	0.274	0	3	3	3	3	760	91.3	9.16	0	3					811332	PF3D7_1228900	PFL1400c	12				0	0	100	Low	1	Acetyl [K17(100); K274(98.1)]; Methyl [K736(100); K740(98.7)]; Phospho [S734(100)]	FALSE	Low	Master Protein
PF3D7_0415000	PF3D7_0415000.1	ATPase GET3	MSENDLLFRISQITTYVSKWIIKAKVVNKTKLSTFKNNNSFFSIDVTDVHGDSISCKFWGSSADKWFNVIELKKVYIFSKGRVSIANPKYNTVKHKYELTFNEDSEIHEVKDDGEIKIQKKISLVNLRDIKIATKETPFTADLIGIVKHIGTVSNLKTKQGNDIAKQNIIIVDDTKHSFEISFWDSNVNLIKEEIVENEIYIFTNINIRNWNDMKNGTFGVTSSIEKMENLNDELKAKCAKISQWYNNSGKYEQFTNMRNILSNDVTQTPDKHYSISDVSDVLSKISGTYTLIGRIKRIYWKSKENEHRFYYPACMKCKKKLLSSGHDNNMDNEFDNPEEDNIVYSCMNCDENNVKPFYNYTFNFLFMDFSGSIILRAFSDEGYNLLGKKAEELKNLDE…	0.272	0	9	3	3	3	484	56.2	7.71	0	3				Pf08646	813327	PF3D7_0904800	PFI0235w	9		Translesion Synthesis by POLH; SUMOylation of DNA damage response and repair proteins		9	0	100	Low	1	Phospho [T137(99.9)]; Sulfo [T140(99.9)]	FALSE	Low	Master Protein
PF3D7_1228900	PF3D7_1228900.1	conserved protein, unknown function	MKDYNDNIHRPNPHNLYNNISLLCPPKMKGNSENLSTNNNPNLTGKNIKVSNRHDKMKDIHIHKLPDVENISSDMNPKSSKMFSFKNINHNKEENEIHLKDKYSFEKREDDMYNMSVSNMHKVPIHKQNIYSKNNYNTSVCLQQNKKETNNISYINNIHNTMCITNNKNDHSVEHKINIYNNKYNYNNTFLCNKKLCTQKIIQYIGKNQNTKHPLHSLYHTNVVGMNKFNSSNNLSDQINILNNNIQHINSTFNNLRQNNIYKNNDSIELFINNNLKSGDTNKYATFYKNVKISEKNNMYKQKEDKKQINNKNPYIFTCQKYFMRPSNVLHNIQNCGIHKKKKKKKKNHQIKHRSFHNIYKQINIINDQIDLINNKINKNSKDQNRAHILEISPLSLPS…	0.272	0	7	3	3	3	875	104	9.77	0	3					811674	PF3D7_1409500	PF14_0093	14				0	0	100	Low	1	Acetyl [K46(100); K49(100)]; Sulfo [S459(97.8)]	FALSE	Low	Master Protein
PF3D7_0904800	PF3D7_0904800.1	replication protein A1, small fragment	MNVKVEEGHPYNSYAEIKKRKTKKKKYIQNGRAGNNVEDNVDDNVEDNVGNNVDDNVEDNVGNNVDNNVDDNVGNNVDDNVDNNVDDNVKNRLSPKNNEKSNPRHKKKNTSKSPICDGRKKDIEFHTLYESDEKNNMVSRRSSVESIGEEKDMKADVKKNDINYKVKLNTLMLQSYLHKSYDKVSNILKKTSQTFMKKSLSYETEKVDDKTGNNIQNNNNEKNETHGNINYDQDDFVQNFNKIFNNMIENPTNDLSEEEKKFFEQNSQCINKMLHENASCQKNKKEKILKKYKKKIIENKDISSLYDKFKELLDERTLLFKLIIYYKNINYNYKQHIDKIQHSYDILISENEQLNLNNITLKKHIDLFRKGDNIKRDDNEYVK	0.258	0	12	3	3	3	383	45	7.83	0	3												0	0	100	Low	1	Phospho [T170(100); S175(100); Y176(100)]	FALSE	Low	Master Protein
PF3D7_1409500	PF3D7_1409500.1	conserved Plasmodium protein, unknown function	MRIQIKGGIWKNCEDEVLKAAVMKYGLNNWSRVASLLVRKSAKQCKARWYEWLDPSVRKTEWNKEEEEKLLHLAKLFPTQWRTIAPIVGRTAQQCLEHYEYLLDEAEGKVYDKNKNPRHLRPGEIDPAPESKPARADPVDMDEDEKEMLAEAKARLANTKGKKAKRKAREKQLEQARRLALLQKKRELKAAGITSLNYKRKDKNKIDHSKEILFHRKPLKGFYDVKDEQNINDDIYENNKTNQKKSIKSMDVENINDAMEYNKNKGKRQHQHNNNEEANLLSTIENYDKQFNELSHLRKRVRLNLPEPILNENEIDEIIQINKEASAFNDIIKDQNDKLPINNILPSIESSSFILNNKDKFSNLETDFYNNNNNNNKSIAFSSKLDLSIQQAAKNIISR…	0.25	0	5	3	3	3	920	108.9	6.57	0	3												0	0	100	Low	1	Sulfo [Y678(100)]; Acetyl [K377(93.9); K394(100)]; Phospho [S382(89.8)]	FALSE	Low	Master Protein
PfDd2_140026400	PfDd2_140026400-t41_1	conserved Plasmodium protein, unknown function	MILHNRKRKNYDRKNDERNEEEKKNIYDRDIIYEQIYSLPKKNKPRCLVISDYKNNLLRYFSNIVKVENYGSKDFRSKWYIHFYKICLYNEKIYGGVTGGNKKNIDNLIMEYNVEDVLRKLQTLVVRRLDCENLYYQKILVITCLLFDFFQNKKHVNIKSLKHLEGEEDDTKNTENDPNVEDDEEENDKKNNIDDKNIEYLNGKHIKDKYNKKVSKKRSRKNSSRSNYYDEYDDSIYSSNKDEDSSEYMMANRRKDHKIEIRKDHPGDINYHKNYYIIEFKNILYNEKKKFNNLEIFYHISNFIIHRYWYSQEYSTYNIFIWFLNYMHSKLEIRKSIQKINEQLEMFINIHPKIFNISHAKKKRKKNNNNSYNTNSTGRYFENGVLDYPYIKNRQKQIG…	0.262	0	2	3	3	3	3001	346.7	8.79	0	3				Pf13634	812024	PF3D7_1446500	PF14_0442	14				0	0	100	Low	1	Methyl [K2754(100)]; Phospho [S1736(97.8); S2748(99.9)]; Acetyl [K1737(100); K1747(100)]	FALSE	Low	Master Protein
PfDd2_100038800	PfDd2_100038800-t41_1	myb2 transcription factor, putative	MTTTDTWKVEWDNELRQLPNVESVTCFDLQLTENVFLIWQFLKLYLSTSPQVRSIIDFIAIKKAQSLQWGDHIDSVMSSGLRKGQELFHVFLSNGKKIQTTYSKKKLCDRLEYYHIKNYIILEKINTGSVGQVHVALDKSTDTFVAAKAIDKSTVQGDIGLFEKLKDEIKISCMMNHPNVVKTLNILETKDKIIQIMEYCDAGDLISYVRNKLYLDEVSAQYFFRKIVEGLKYMHKNNIAHRDLKPENIFLCKIQISQKEKTLIRVGKLPSCIEYDLKIGDFGACCINEKNKLHHDIVGTLSYAAPEVLNCNNNNGYNSEKADIWSLGIILYAMLFGLLPYDSEDKDVKEAYNEIIKKKIVFPKNRVNKFSTSVRSLLLAMLNINPQNRLSLDEVMKHE…	0.246	0	2	3	3	3	2247	263.6	8.68	0	3	metabolic process;regulation of biological process;response to stimulus		catalytic activity;nucleotide binding	Pf00069, Pf07714	811974	PF3D7_1441300	PF14_0392	14				0	0	100	Low	1	Methyl [K1751(98.3)]	FALSE	Low	Master Protein
PF3D7_1446500	PF3D7_1446500.1	nucleoporin NUP313, putative	MNNIKDKRIKKQIQKRTKLYNTKKEEKNMEISSTKLKEIRMNAQSDIIDDDMLTPRAFDRTKKSMGAKGFVMNISENNESKNEDLKKDEIINNNLNNKMLKNNQSNENNGFNNNNDNNNDNNNNNNNNNRYNGILNNDERHNYEYNHNKNMMSPNKRNIPDCNNSTTDNSRYINCDNDNYNYSMKQNVSSFMNAGWQTPKKSNVGSYYTGIDHPSTLKKYKTPCEKDMLEPDESLIGNKCITINNYVNPPKYINNLVTPSKFPLSGENDDFMSYEDFKGLFKHNACLISEYEYNNDKSSTSLLDNCSKQYLEELNDNNQNNAWPKKKDNYSSPQKSNTILQCSNNIISSNNNNNNNNNNNNNNYGNFNNNKDSPRSKKKRFDAHKNISTRKILNIVVSN…	0.228	0	3	3	3	3	982	114.5	8.9	0	3				Pf08839	814204	PF3D7_1343300	PF13_0237	13				0	0	100	Low	1	Methyl [K68(99.4)]; Phospho [T389(98.8)]; Acetyl [K62(99.4); K185(100)]	FALSE	Low	Master Protein
PF3D7_1441300	PF3D7_1441300.1	serine/threonine protein kinase, putative	MHLSKIIFLLIILFPYHVNSRKPIKYKNVNNVFIEIYPCKAIKWERKKKKRDLIKNNKLIHNVDVNYINMITNDNHISSEKCRDIKKKRKITSSEYGMSLEFFKKNPKKVVQNLKKRGMEKYLNVIVMLKKLINEKNENEVLRNKLRNRRKLLSDHIKNLIFNSKKYEDIINRDITNDSDHKTNLIHVDEEKKKTEKKNDTQDILKDNQKIRYINKENQATNNNINNQDNSNDVLKKNKIQIEEIKKETNQINKDIDHIEMNIINLKKKIEFNLYKLPNILLNKVPKGKTTEDNKIIKFYKKENIIQLNNEEYDFIEPHEEIIKKYENNFIFSNISNKIGFGYNILVNDIAKLERALIDFMINTHVNKFLYTYVKAPEIVTKSALFNTGQLPKFEEDLF…	0.926	0.06	6	3	4	3	618	73.2	9.57	0	3	metabolic process	cytoplasm;cytosol;membrane;mitochondrion	catalytic activity;nucleotide binding	Pf00587	811207	PF3D7_1216000	PFL0770w	12	Aminoacyl-tRNA biosynthesis			1	0	100	Low	1	Methyl [K276(94.4)]; Phospho [Y275(100)]; Acetyl [K104(97.5); K105(97.5)]	FALSE	Low	Master Protein
PF3D7_1343300	PF3D7_1343300.1	CDT1-like protein, putative	MDFKKNNNKNKGNEKDKDQGGQPYEMRTRTFNQDVTLRLNRENFSLPKIQRNGSLKYDEGREIFEGENTDDDTKLSKKKQKEVLNLKKLLENMEKYNDFNKKSNQGTKNALDEEMKRISSMMDYYKDLKSMIAAISSSIMGDPNTQVEKLELLFFIFYESLKRKREILYIKLNNNLYELRRMDAEIKHEDENVKYMNEKNQESHDEYNEEAVKKNFRYISNLNILSCISICTILKSITPSYKIIMSEEKNEENDNNDNASRGNNNMHTNNKPGNPTKNFSKLIENVNKVEKLIVKFFRRFCRLLKENISTNPIVFVNLLCELVGVNLYLSREENLLQYLIIYGNLAVYSNKKYNCNMHILGNVNEIKNKKKFKILCAKCVVTIKEIIGNDSNLLFTLNL…	0.267	0	5	3	3	3	902	105.4	8.48	0	3					812218	PF3D7_1466800	PF14_0636	14				0	0	100	Low	1	Acetyl [K281(100); K661(100); K663(100)]; Sulfo [S280(100)]	FALSE	Low	Master Protein
PF3D7_1216000	PF3D7_1216000.1	serine--tRNA ligase, putative	MKNLNIISNKIVEDRVKEYCRKIEENKLKNVKPTIKFERNKININNKKKLYLEKLRNEEIERNNNILKKKLEGINKREKKNIEQNKQTGVQKVNTNKKNFLAENIKKAKLKKEKTKTNHSNVTLNDHISIKNMKKIVYKGYVDDSKKSYKFYTELKVDEESNLSILALNLKNKRIKKFFYNKEKHHELLSQLHSYDEIAKSITLIEEENGDKNKKVSSNKKETRRTQNEKPMRIKDRVMMENIEKTCDFYIKKYFNEDLEDNNFLDNIDKMNSSDGKQSNDLLNFKKRKNSFLLMKNEILYKSKINEAQALLIFQKIKEKLKKNKNFIKSSKNMSSFVTKTQKENNLNGNKNADVTHGPTSQDRQINNEDHKNVNNTQINEDIQIIKHIEENIENEHDK…	0.266	0	8	3	3	3	603	71.9	6.13	0	3												0	0	100	Low	1	Sulfo [S335(92.4)]	FALSE	Low	Master Protein
PF3D7_1466800	PF3D7_1466800.1	NOC3 domain-containing protein, putative	MEDVKEFFNHEVDLLIDKDKGNVGNNLKFIKEKYEEKLFKLLHEIKENQEMFYKNHKYKKNILKETCDNDYRNNNISHGDIINEKEEKIDEEDDNIKINHNNDISIYNITNKSCLDNLQFFKRKRHENYNENMEELNKRQKIQKDTNMLYISNNNNGNKYYPYDEKEYNYNMNDFIKTDANYNFMNPNEFICNIPLKEQCDLKSLFSYFTESLKKKSHHDNIFKKTYIECLQRNNKKLLQDPIDENNLFLYKSYFYKIKKIFSLFYFDFFVCIINENISLEQGMDFLINDLFFVNEQFFKNLIYILKSGPPNNTNNNDDNNTNNNDDNNTNNNDDNNTNNNDDDDNNNNNCDALLRCDEKTPNHYNNHIDNYNINKNVISNYYTDNSYDINPLQTEDQG…	0.233	0	1	3	3	3	2932	348.5	8.51	0	3	transport	membrane	protein binding;RNA binding	Pf11262, Pf11732	811530	PF3D7_1249800	PFL2390c	12				0	0	100	Low	1	Acetyl [K1582(100); K1586(100); K1588(100)]	FALSE	Low	Master Protein
PfDd2_030018600	PfDd2_030018600-t41_1	conserved Plasmodium protein, unknown function	MYIEKLNLNSENEKITSLDFQAHGDMNRLAISSLHQIKIYHIPLKDKCLRNNKINIELLFVSNDHKLVYINTIRWSFNGLFLASCDSGGTLVCYELDLNKKKIMDEIKKNNENNENNENNNNNNNNNNNNNNNNNNNNNNNNNNNNNNNVNMISTYSSIGNKEEWKMTKCVKIPENGEIFDLSWSRDNEHVVCGISKGVVYIFNLRRSIIVHKLFVNGTTENIKGVCFHPSNNLIIAQSSDNITCLWKKINISGDSKNYCGNFYEKNIKTNINEDFIINGMNNMNNNMSHYTYDKKRSIQHNDFVTSTQPLTREYFHYIYEENMNKKYKNIDTPTIRHIYFDTFGKYASITHIPNNGRNCGILLKIKNNEKINRNRIFLDGHGSCIRLAKIGQKVFIDV…	0.234	0	1	3	4	3	3209	378.7	8.91	0	3	cell organization and biogenesis	membrane;nucleus	protein binding	Pf07133, Pf13868	811331	PF3D7_1228800	PFL1395c	12				0	0	100	Low	1	Methyl [K3187(98.8)]; Acetyl [K213(100); K3198(98.8)]	FALSE	Low	Master Protein
PF3D7_1249800	PF3D7_1249800.1	THO complex subunit 2, putative	MNKKLNNKIKKNHSVNKFNKKNVNRYDFKKKSQSFKHKKAKLKNSHFGVNKNWKDKIKNSHIKKKRDNNNNNNNNKNNQNKRFSIYDENKKDTYDIEHVISSIINKKVSLKKVDDKFINNVKTIYDMNEEWFILKKKLEHVVIKYVIKKKKKNLQYDNINFYVKKFQKRKSVYEKIDDGYVDANGHDEENGHALNNKKEGGKNNRNEDEDNSDNINYYDNMKKDSPFVHQVKLFDLDNEDILFDMDDEKKQVVLNSKLWNKKIKAFLIKKSMSHNVTLNNDDDEKNKFIDYNNIPIHLNELYNNDIIHKNHCTNNNKSDVKIKIKLMLKKKISMNDIYNLIYNIGLNMIYNYYQLYLEKYSNDEEKIHLEIIHNKNNIFSDRINNIVVLIKKNPLIYFI…	0.203	0	2	3	3	3	1478	177.6	8.75	0	3					812132	PF3D7_1457700	PF14_0550	14				0	0	100	Low	1	Acetyl [K425(100); K902(99.9)]; Phospho [S419(100)]	FALSE	Low	Master Protein
PF3D7_1228800	PF3D7_1228800.1	WD repeat-containing protein, putative	MCNKYRLHLLNQINPTTNTSSYKQHQLNNDLYKLKKKMEKNKVLFNKDDKMDILSMDTLKLADEIKTKIIAQQLHTVLVLYLQILKEKKIEEKNINDDIGQYIENVIISALQLYSLIEKQTKDRKKCYIKKICQLCNTLSNILIEYIKNIKGIQVQHNSSKINENNQKLLIDSLENSNKLSKEKSTRSIESSKEKNENVFEGTSGKLNTVSYPCGCVHSQDMKIKEISLENEFSKGYRLMCLYSAQELNEQINYNKNIINNSFKTFQKKYCNVKLRDRRELIYKFQKILENKNIQFYDIYKGNVKSNIVSNQVNNNAQEFHTDLYDGCSYNSNHIIKNVEEKGIRHLINILLHTNKSITTFEINSQGKIDAIIQFLQKNEKKKDIILLNEYEYFFTNTD…	0.226	0	4	3	3	3	1213	144.9	8.91	0	3					811716	PF3D7_1413700	PF14_0135	14				0	0	100	Low	1	Acetyl [K978(95.5)]; Methyl [K1029(99.4)]	FALSE	Low	Master Protein
PF3D7_1457700	PF3D7_1457700.1	large ribosomal subunit nuclear export factor, putative	MKRTHHLSNKYIFLCCYKLRNMFLWDKEKIKIYDNIIRKVENSSIISYPLNKNYIDFFYISYKLNNLIKKTKKNLELNDEVLHTKMFLEKCLNLYYLLLSNIKLKKAHFLKKRIIEYSENNIRSLLNNKVLKMIDQKMLPYNIRIRREESVENLFKQINDDTSRYLKKVNNVKMRHLYIPRNKINMSEEWKNKYKYFLNKKMLKIPVSKHNYEFLLCEINDSVIRKEVMRLLNEPYKYLNLNNDIIKILKKRYDLANILGYENWTHYCINEFTSEKNNYKDIKEFFEIIKKRIHMDYSTINRDMELYMNKMNGSYNNHDEKKNNKILIIKNNNNNNEHIYNKNIHCDDNIYGNNIYSNNIFGNNIYSNNIYGNNIYGNHSTGHYGDPFYKSKEKKMSIY…	0.223	0	7	3	3	3	772	93.9	9.32	0	3	metabolic process	mitochondrion;organelle lumen	catalytic activity;metal ion binding	Pf01432	810216	PF3D7_1005700	PF10_0058	10				0	0	100	Low	1	Phospho [S756(96)]; Methyl [K18(94.5); K132(99.1)]	FALSE	Low	Master Protein
PF3D7_1413700	PF3D7_1413700.1	DET1 domain-containing protein, putative	MRKIIPLLYSVIIFFVFKSWSYKYTVEGKEVKVIYTNDSNKNKKKNELNNFQYIFLNENEENYNISSSDLNDINIEEEDIYFYKSFTKIINYFKYRIPANINFTFEYNDGDIILLDKKKKGVSCKINNLFYSESGLKYLDRKNELYVKSEAFVIKHGNQENNTNNDKNEGMNHRNNNNNNNNYNNNYNNNNNYNNYYNNSFNSSVREDEFISGTALCENRNKNYLPKKMLCFPSSNKNNELNITFIKNEEYKELMELYMTGIKKDNTYLLKKIANYFKSILNLDYDVKNISYYIFCKTLQCNLQNVFVLPYESEEEYKIQNIIWSYNNEQIALNNSFMYNNILGNEKIGNRNIIWRHENNNIVKHNISKCNSIFFNEMEYYNCYKNLENVYEILLYKET…	0.221	0	9	3	3	3	730	86.9	8.46	0	3	metabolic process;response to stimulus	membrane			810616	PF3D7_1105300	PF11_0064	11				0	0	100	Low	1	Methyl [K527(100); K530(100)]	FALSE	Low	Master Protein
PF3D7_1005700	PF3D7_1005700.1	peptidase, putative	MKTNDEILRKEEEEISKTIALSLQEYHASQNKNTDKNYEIDDENDELLQEAIRLSILGSNKREPSSIDCNDSYHDVVRKNFDRITYYLCNSYESTKNKNDVIDNKTFWREIYKNYKNIYIIIRDYMINLTKRNEKMNEEGSDSTSSRDDYDSDDSSDYSNSSSLSCCSLEHIKRTYRNINYTTKDYCRWLRKGHRSKALNDHVYLNYLLKEMKILDDSNSIHNLVFGVNNYKYSNKIDIKKWCNHSISFYDNKNINFGLRQFLSGPCGLISSIQGYIIIILLFNYKYHFLWENNYFNILKTNNDFLNFTNSSKMEYKEGEVGNTKLRNNIYRENNNCMNNNNNNNNNNNNKQGDDMNVLDSCKEKNDGSGVPLNKEDNNKDTKINKNENNDDINVDKIN…	0.218	0	2	3	3	3	938	110.4	5.87	0	3												0	0	100	Low	1	Methyl [K936(97.9)]	FALSE	Low	Master Protein
PF3D7_1105300	PF3D7_1105300.1	conserved Plasmodium protein, unknown function	MNKTANLFKDETEKAIVHFIVYLIGIVLILCVYYNYIILKYYFYSLFWAFIISIPLHHVKVKLKEFFKKKIIKKKKNAKSVNGKTYQYIPNEKHETCNKYKNEKLIKNKGPGIIEDEHLLHCLNYKDGHTNIIKKKKDSYKKTKTNNCTKENKNEDKYQIFQKYTNNTQHEDDLILKNKASYICKKAFYNLVKNIRKELDIYLYIFFLIIKPIYKKEEKKDNFNNSFDSYENGNDSEIYFLILHRFIFFYILRGIFYKYKEFLLSISSCIFFLYVFYKIIKIIWFQYFYKIYRKYYEKYSFLFTFDLSFIYKRYLNDILTILIIILAIIIFSSISFFFIFNIYGESVYIINSLNNYLSVNFKNAAIIKNFKRFYKKGGKEDIENLYELVDLSKVPFLSN…	0.216	0	3	3	4	3	1096	130.9	9.67	0	3		membrane			3885809	PF3D7_0614900	PFF0720w	6				0	0	100	Low	1	Acetyl [K1059(100); K1062(100)]	FALSE	Low	Master Protein
PfDd2_060035300	PfDd2_060035300-t41_1	conserved Plasmodium protein, unknown function	MLFVVELDSRLEKSADKRISVERFRKIFEIYVEDKLEELKRSGSEKYDKDCRDFNYFIDDVKDVFINNDLVKIPVKVRKSIWETHVDKNLPKLMKNTTSCKCIRKEHNYNKEYRDMTRTLEDFCEEKTRKLEIIYQKDYDESLYVNFNEWINKKKEDILKEYEKLSNKDKYKHLLKISETCDLNHVDKLFLNISSEDMKKMKEDVKKQHLEVKVRPPVNEPIDDRGKEDALSRGGKSIILNKEENSPTEEITTEYNPVSEMGVGTTIAHSEPGPKTVNTEVRNVLRSDGKISDQGSQKSPPKELSNKQMTPAQRKNVPHFVERRGYGNSHVRGNALKKISNGDDNYKSPSSNYIEVDCAEDKYFLLEDGTNQSENSCKTKYNYFVSNDYDGTGSAIYST…	0.213	0	2	3	3	1	2380	286.2	6.09	0	3				Pf15445	812428	PF3D7_0424400	MAL4P1.227	4				0	2	100	Low	1	Acetyl [K723(100)]	FALSE	Low	Master Protein
PF3D7_0614900	PF3D7_0614900.1	conserved Plasmodium membrane protein, unknown function	MNILQKDKKNEKQSREHYLGKERRKDIFLLYNNRNKEYERRILKNNSTRKYKNAKFINTTNLNYHKYYYTYSINNMSEKKKKNCRMKKNDKEKENIILNKKRNMHEKYKLNVKKNNKNKKYNIKDRNMKEMYLTYDASHSDISDGVSLYNESNDNKFFKMNMDTSMDKNDLIIDDVTKNVLLNNNNDDNNNKNSLFLSNCEHEKDIMEYTTSGQYYDETNNINNKNTNIINNIDNKNKYDNSSSNNLDYCINKYDIIIEDPDMNCEMETMIEKDNILTNHTDENYIDLNKSFNKNIRSDINEINNLSTINRVEYLTYIQSTSSEKDNINNDTLYADNKEMLYIPKNNINVNNMINNYHTYIDNPKNNYLNLIENNTMSEHQLLYDDDIVNEDRIEGSYT…	0.993	0.009	2	3	3	3	3569	415	5.21	0	3					2655097	PF3D7_0713900	PF07_0053	7				0	0	100	Low	1	Acetyl [K811(97.8); K1425(95); K1570(100); K1576(100)]; Phospho [T1575(95.1)]; Sulfo [S787(100); S797(100); Y798(100)]	FALSE	Low	Master Protein
PF3D7_0424400	PF3D7_0424400.1	surface-associated interspersed protein 4.2 (SURFIN 4.2)	MSRNDKFNYIEEKKLNSQDFSSNTNYKDIEKIDEKNIIMGDYNNTDVLKEMTSEEFKNILNDDAYYKKLFESEGKYDSFNNDKDGLLNFEIDNLNDNKNNDNIGSNKNNEMKKIKIKNNENNNNNNNNKNYYYYDDELDVDADGEINKNNAENINKKEKLPRFSNLSLLNDDFFLKSQNLDMNKQNEDLKNKRDSLLSLKNLRNSSIFNLSLTDENLKRSYQKYELYSNDKLNMSLSQTDQIYDSDLLTPSPSKKDSVKKNPRNDEMHNIIENKYNNDNIYKDNIYNSNHNQKEGNSYKIHIKSDDPDNVLDLNSYNKKNEDRKNKNIEENIEVVNNNNKKLSIDLLDEELDNLKKKYLLDDSINYNDKNNDYLDEYASDSEFLKRSSLENKMNLDLNY…	0.206	0	2	3	3	3	2218	263.7	5.68	0	3												0	0	100	Low	1	Acetyl [K27(98.1); K567(100)]; Sulfo [S569(97.8)]	FALSE	Low	Master Protein
PF3D7_0713900	PF3D7_0713900.1	conserved Plasmodium protein, unknown function	MDHKINIFLYICKKERDVKAKKGIQKKLIPTINKFNKKIIIKYVLYDCKNKTYMIKKKWKVHYILNKTKKKIKKKKKEKKIKNLIYDEMIYNKNNFKNVHKVDNDNVHLSNNNLSFNKKDGFPKSSYKILLQAIGKNIKKFRNSTIINTGVDTNKQEKNVFFYGFMFTKYYNKYKRENGLVVEKCNFFKEDKRIKKTCEVHKKYQYFTDTSYKEYKNSVYIDECMRRKKGLIFDIYDYIMKMGYKFIKIYLSSWLYINERIIDLGGKNKIKGKKKQITKKIRRYNKVTFCHRCFIKKTFDYKNLRYPQCCNNLPSKEKIRTKDNLRNSIKRIIKKFIKYINNNILYKRDIFNICFIFQYMILTNEKKKVFVYLINFPFCNIYKDNIFNNNNNEKCLLFL…	0.196	0	3	3	3	3	889	107.7	9.74	0	3					9221851	PF3D7_0502600	PFE0128c	5				0	0	100	Low	1	Acetyl [K67(100); K69(100)]; Phospho [T566(100); Y569(100)]; Sulfo [T68(99.1); Y220(100)]	FALSE	Low	Master Protein
PfDd2_070027300	PfDd2_070027300-t41_1	conserved Plasmodium protein, unknown function	MNKENIEKLINIINLLDKISENKRDKNNYGEHNVNKSLSSELSKTLDSLEYRKSLFPLCDEKEKVNSNVNKIISNFKTTKSFFYFNKSSSLNMGEDMDENMDENMGENMDENMGENMDENMGENMDENMGENMDENMGENIDKNIDKNIDTNMDENIYSNKHLRKNIYLLSSNVKSSHIKKDNKNIMKYTNNVNINDNDIYLNTNQKNVKYNYLNVIQLNEKKYKRENSFSSSSTIFSFIKLKTDNVIEQRNTSNVLRNYFSDTELLSYNNNHKSKYNLLKMLKRDELKKYEQEKFKVQNKGRQNQVEKEELMEELEDGCIDNNTTGLLLEKIIEHLNINLKHILNNYKKEINKLCKLNDTLSGKLENALENNDEQAQEIRDLNKKIHIIKEQKTEMNK…	0.202	0	4	3	3	3	805	95.8	9.01	0	3												0	0	100	Low	1	Acetyl [K579(98.9); K727(99.9)]; Phospho [S576(98.9)]	FALSE	Low	Master Protein
PF3D7_0502600	PF3D7_0502600.1	conserved Plasmodium protein, unknown function	MMNREKLIKLLEKENKNRMNIKNVKFRDCHCMFNNYSQCYVNVKNKYENNDFWKYENIYGNDNIIKRSVQEEEEKKKWIEDNYNKESSLEFTYPYRYESNRNIFLIINSENINLGNSCVYNNDLIYIIHNNKRYEHMNLPKRTKKKKKKKKRKTKETKRKKRTLHNMKNDTFGSVTSMNDEKDYMKYNQDYHDKDDDDYDDEDDDEDDDDYDDEDDDDYEDDDDDDYDDDEDNYNNSYDNSYDNQYNTKHNKKKINPMYNSTIFETSNMNFCVKDEKRKKKEKQKNSIDKRNIIYSDDDSDNNYEHIFTHINSDLFFLSISNDHIEKENNLYIQNEQFINYDDVIFRKFKFHKNLFVNMDSCNSWIVIKKSILINEYITRSQKNDLVDINDVLYDVVNM…	0.205	0	2	3	3	3	2226	267.8	7.49	0	3	cell organization and biogenesis		protein binding;structural molecule activity	Pf04130	814352	PF3D7_0303500	PFC0165w	3				0	0	100	Low	1	Methyl [K1673(96.5)]; Acetyl [K642(99.8)]	FALSE	Low	Master Protein
PfDd2_100018800	PfDd2_100018800-t41_1	conserved Plasmodium protein, unknown function	MKKKKKSGEDDVWDESLNDFMELNKNSCSLTRDTIHGRLRPEPEIIENILEELENKIRHYFNLYQIEKEKRTCSDKNNYYLQKELYKAYATLDKNKLYTKKLEDKLNSIKENECNLIDTVRRIDLLYIQLDTLVQSFAGVCTQVIVEINENKDNVMNTIDIKRKKGETIKMLLDYIYPCRTLDPRLNSLYGMLYYQSIGLLKDESFVGPPIPPIPPVVPSESNGWLPPCGNNNNNKMMITSDNYVNILSDHRFSDLIRMVHSGQSAVINYPDIIKNMEDAEKVPHNENKNNININSNLNSNNINMNDKGSSYESLIVQDLTGFDVHIGIIEINCHMNDPKIVCVVRYDDESVNSAIQDVQRVSKPKSPDQVMSTGEYIFNVDNKIHLNKLPQKKTGDVP…	0.198	0	5	3	3	3	1001	113.5	9.19	0	3					814143	PF3D7_1332200	PF13_0173	13				0	0	100	Low	1	Acetyl [K68(100); K70(100); K703(100); K707(100)]	FALSE	Low	Master Protein
PF3D7_0303500	PF3D7_0303500.1	spindle pole body protein, putative	MVLEILKNNYKGNGENYYNKNKKHQKKNKGKINVLDDDEYDNENDDKNVDSANNSELCYLYEIYKNGFNKEENNGIILSHKNNKKGLIYKNKINALYDNSKEMLHYRNQENEENDIFEEDIYENDNFDDNNFVEEENVEYKTYNSFTNEEANMLNNYSRVNIKNILDSHNINKRELYNKHNNNNGDNNNANKKKNDQKNFNKDDSNIREYSKNNNITRNLYKKNLLYFHEKYNEKDKSTYEYHIDACDNFYEYGDEYNSNHKSKGKNIFEIKDVNIDRKGTKKFQKLDKNKETTKDMDYDYYDEDNVDYEDDNVEGEDDNIEDEDDNIEDEDDNIEDEDDNIEVEDDNVDDEDDNVDDEDDNIDDEDDNVDDEDDNVDDEDDNVDDEDDNVDDEDDHIS…	0.222	0	3	3	4	3	1617	191.7	5.52	0	3	metabolic process;regulation of biological process;response to stimulus	cytoplasm;nucleus	catalytic activity;metal ion binding;nucleotide binding;protein binding	Pf00069, Pf07714, Pf14531	810786	PF3D7_1122800	PF11_0239	11				0	0	100	Low	1	Acetyl [K807(100); K1326(97.9)]; Phospho [T810(99.5)]	FALSE	Low	Master Protein
PF3D7_1332200	PF3D7_1332200.1	conserved protein, unknown function	MIRSTYIFSRILFRNSNEKRKNLNMTHGVFLYTHNIHSCFYKKIHTNVHSQEIKNDATINMNNNNNNNNNNNNNSNNNNNDEKKKKKIYSLKNVFAVSILFLYGSYECINVLQHNEDIQRKVKIYPSLYNIIDKKIIPLKIKYDKMIIHFKTYILEHIKNLQKVNDYFIQVYFLVLKYYNNLKHLIIIKITYFLDLLERCTKIIRGQESNHMVKKIKENAEKNINEEIDEQYNGHKNNDECNSRNNNETIYIQNHSRDKGIQSTPQKDDIEYHVDFDASEKGEEKYICNNHSIDNTRNIILEVDDKYLQDGLRDVVDILDNPNLLHIKDVEYNKEIKPHNIHDNVNTSNYVTNLDLYEYNMNKENYPMFNQPTEKNIEQEKINVHKDDEIFGDKKNCEH…	0.222	0	4	3	6	3	1039	125.2	8.5	0	3					810234	PF3D7_1007800	PF10_0076	10				0	0	100	Low	1	Methyl [K760(99.4)]; Phospho [T1034(99.2)]; Acetyl [K763(99.4); K968(98.9)]	FALSE	Low	Master Protein
PF3D7_1122800	PF3D7_1122800.1	calcium-dependent protein kinase 6	MICPIFFLYIINVLFTQYFIKCEGNKVTVISHNNGHNDNLDVNKNGVISQENVFDTSESLNLPSNKKVGSDDLNTTTISFTVPDNLENEVKVVSSSESGKGATVSHTKVTSEGLSDTQPNVTQSVSSSTHTPGSLDSTMSTEQHSSVSQSSLPTESSSETLNKATVPEIPIQINSGLLKNYNGVKVTGSCGSYFRVYLVPHILIYALTKYSVIQLESLFNDNARIDVEHKGELQNKCSEGYHFKLVVYITHNVLNLKWKTYKPNEESKSEDSDVRKYRIPKLERPFTSIQVYTANSKAGVIETKNYNIRTDIPDTCDAIATDCFLNGNVNIEKCFQCTLLVQKKDKSHECFKYVSSEMKKKMNEIKVKAQDDFNPNEYKLIESIDNILSKIYKKANKPF…	0.195	0	4	3	4	3	1031	118.8	6.28	0	3	metabolic process;regulation of biological process	vacuole	catalytic activity;protein binding	Pf00112	812667	PF3D7_0207500	SERA-6	2				0	0	100	Low	1	Acetyl [K66(100); K67(100)]; Phospho [Y277(100)]	FALSE	Low	Master Protein
PF3D7_1007800	PF3D7_1007800.1	conserved Plasmodium protein, unknown function	MRNRRKKNGKNKQKGKRKNDRLGKIKRKKVVDIKEEKGNDNEKRLEVSFYGYRNIYLKDIHNFIVNLRLGKYIFKNELFDIKNNDCLNNLIMVIVPNLSNYCVKDISTDNVFNKLQRNNNFRKIHSESCLKKYYNNIILKALSVSVLKQRKKNYTQQIFNLNKYLLTKEQMALNKYPTENMDEYINMNDIEYVKNDKNIRDIKSYLTETMNSINVLHMNNDCSVKENKKNKINMSHVMNNINNDQYNFSNMECNNENHINNGTIENEQNNFERQNIFTQEHIQIYADILEKLIKASHTKKYENNTTTDCNMANMESSKKHISSENINNENGEKRKKKKNEQNDDNLNHLNLGNLVSHKINEMYNENRNMDEKIETNNNNDNHSDNHSDNHNDNHSDNHN…	0.194	0	5	3	4	3	903	106.7	7.09	0	3	metabolic process		catalytic activity	Pf00929	814175	PF3D7_1337300	PF13_0208	13				0	0	100	Low	1	Acetyl [K294(100)]	FALSE	Low	Master Protein
PF3D7_0207500	PF3D7_0207500.1	serine repeat antigen 6	MTSTYINEIRKKQKEYLGCLFNKFEKYSNEKFLHNLITKSINEISLYPFQDVNDNEVIEDINDFINELTINAQYKKKSVFKHLCENFLSDNFYIYNENDRYELKYVILKLLFLISESSKNENIKQVDLLFDKYFCIKDKHNEEKEKKNLQDEYIYKLNMNEKLALDEIKNYNIQEQEKYLKEFYLDDNNYVNYDYHHEKRHDNLHNYDENKYSDDIYTQCSSASEQYEMSDKTSKENTSDEDMKLNNQESFEKNSYSDFYQTQNSYVENYMKNKSELAYENVIKKIYECVYTYPHYQDNTNNIIKKKNATSTRNDDISTMPQSDKSDTYNKNNSNEGKKKSMHTNHLKNGISISSDDDIFISMKRRQKKKSKYEENMYKLKPKEQYFFNDINIYDEETY…	0.873	0.077	3	3	3	3	1923	233.2	7.85	0	3	cell organization and biogenesis		protein binding	Pf04130	812089	PF3D7_1453400	PF14_0507	14				0	0	100	Low	1	Methyl [K274(100); K284(100)]; Acetyl [K535(99.9)]	FALSE	Low	Master Protein
PF3D7_1337300	PF3D7_1337300.1	exoribonuclease, putative	MFQQNNSLKCNFNIIFHHISFRTNKGEWTKGLSTNPNKINQIENNKSNINNTYYHIYQYDKSILVNKFIQMYIKMGYIKNKKNKISIKQNNNIYNKHNINNIYNKHNINNIYNIYNIYYNTFICSTNNVRNKQSFCNNNVHDKFGGLALFSRFFFTMPINNINNYFNKQHNDKNINDNFDTSHCEEDPDKGVSKNIDHLKREDDHGKALTNKEMNNNNNNNNNNDDNIYNDDNVYNDDNNYNDGNIYNNNNDYAYNNKSNEGSTYPLNEEETNVNLTEDIYPYTDFIIEKCKLNIKCDVDIYENTWYVKLIYDLLNSTKLFFDCTWMSSIIMTTLFMRIIILPLTISSERDRRKQKILSPLLKELTKKLKDNAQDGNIKKAVEFKKKILNIRNTHGISL…	0.184	0	10	3	3	3	589	69.6	8.98	0	3												0	0	100	Low	1	Methyl [K296(93.9)]; Acetyl [K88(100); K96(100); K309(93.9)]; Phospho [T305(91.8)]; Sulfo [Y94(100)]	FALSE	Low	Master Protein
PF3D7_1453400	PF3D7_1453400.1	gamma-tubulin complex component, putative	MAPAQGGTDKSAKEVLDEIGGIIQQQAKSDAEQHGSELKGNLSNVKFSNGGTISTEDACHLDYTKDTNVTSGGGKENPCFGRQPVRFSDTKGAECYWNRIKGNDDKTSGACAPFRKLHMCDRNLEEIKPHQITSTHNLLLDVLLAAKHEGQSLVDNHKEYKDSHKEFDSNICTVLARSFADIGDIIRGKDLFLGHQQRKKYLEERLEKMFENIKNNNEYKLGHLSTEKVREYWWALNRQQVWNAITCNAEGNDKYFKKSSGGEYKFSGGKCGHNDDNVPTNLDYVPQYLRWFHEWSEDFCRKRKVKLEDAIKNCRGEKEGEKYCSSNGYDCEQTIRAIEQLRMGNGCTKCLLSCNPFRKWMDNQKVEFKKQKEKYTKEIKEPSETKQTKHGPINNMYKK…	0.186	0	1	3	3	2	3274	379.8	6.92	0	3												0	0	100	Low	1	Methyl [K1080(99.9)]; Phospho [T3160(96.2)]; Acetyl [K2597(100)]	FALSE	Low	Master Protein
PfDd2_080033500	PfDd2_080033500-t41_1	mitochondrial inner membrane protein OXA1, putative	MKPNDNLENNMNLSIGKIDLSNIYMDILHIHETLVNHIQTIVTQVYSLIEKTLCDHIERNKLDIYMFEEKYKDNNIIDGDKDKMIIHSLNNLNNNYFGNDIKNKFILEKVNECILDNENDKKNKIKISSKKKYFNELLNFGNKNKNVQIKTITSSICTYKNGVDDEHENDNDDDDNDCDDNDCDDNDCDDNDCDDNDCDDNDCDDNDCDDNDCDDNDCDDDNNNDNDDNYECINIDDNNLINSIKIRNDENNLLFNNRYTRNHHDNNSVNCFMNINKKTKEVYNNECNNNYFREEQKNNLYDRKKQKYKKKAEDVVHKVMNNKCIQNEIYENKIKLQKHIALLELIKYVILYSNTNIKKENTEIIKKREINEINSYQNGNVTNKRYKKGLHKNGIHEND…	0.181	0	1	3	3	3	3334	393	5.8	0	3					814177	PF3D7_1337500	PF13_0210	13				0	0	100	Low	1	Methyl [K333(98.3)]; Acetyl [K335(98.4); K338(100)]; Sulfo [Y330(100); Y2722(100)]	FALSE	Low	Master Protein
PfDd2_070015900	PfDd2_070015900-t41_1	erythrocyte membrane protein 1, PfEMP1	MTLINRSYVLFGEKLKINYINIKKKKKKFLSDYSCRKKGNCKYGMSTVHTLYFIWFVLGTLYFFLSIFDKDGMKSVSDLVIIQRYNRCLAEFGSVRNIFNWSVFTHVFEKMKNIDLLFEDDEEDTYKNEKTILSKINVKEKWNKYRPRTNKIKRALTKIELKDNLNRFIKCLNKDRLEIVNDYNSDRSYDDIIHEDENNINNLNSKYIYNWNLGKKSLCNMLENSDNYYINGVKYSDWKLTSIPTHGYNKEGGRVQEMFKTFVSSKEGDGSDRVGLFIKKIPVDIWVKQFELMNAYNGEYVLCGENYVMEATTLAFLNEYYPGITPKLYKILYEPEKKEYDIEQNTPDCMFHDLNVFNDILSARLKCNMNGYIVIISELFGEDIYTYLTKQKKKNIFAL…	0.931	0.054	3	3	3	3	609	72.4	8.25	0	3	metabolic process;regulation of biological process;response to stimulus	cytoplasm;membrane;nucleus	catalytic activity;nucleotide binding	Pf00069	810318	PF3D7_1016400	FIKK-10.1	10				0	0	100	Low	1	Acetyl [K28(90.6)]; Phospho [S34(87.4)]; Sulfo [Y33(87.4)]	FALSE	Low	Master Protein
PF3D7_1337500	PF3D7_1337500.1	conserved Plasmodium protein, unknown function	MSDKQSKKNKNSKKNKNNKSDKNDINSKNKKNNDNNKTNDNYCNQVIDNTNDEVIETPEQNDNIKKENPSSNNNNNNNKDDAICNNNKDDTICNNKDDTICNNNKDDTICNNNKDDTICNNKDDTISNNNKDDTICNNNKDDTICNNKDDIICNNKDDTMCNNKDDIICNNNDDTICNNKDDIICNNKDDIICNNNDDTICNNKDDTICNNNDDTICNNNDDTICNNKDDLMNDKNEKPLNNGDKEDPLNNNESNNMDKNKNDEEGSSCLSSLQNEGVDINQTKDYKEKKRVSDASDIYARTDSVNSNLIKISQSSEEWEPQNKWTLSVLFQNIKSIVVKNYIFVAKKCGIPNQPNKPGPVLAISIEKANNNDSDNIIVQTPCAYEKYSLRGKLIQHKS…	0.181	0	3	3	3	3	982	111.8	7.34	0	3												0	0	100	Low	1	Acetyl [K471(100)]; Phospho [S463(99.8)]; Sulfo [Y467(99.8)]	FALSE	Low	Master Protein
PF3D7_1016400	PF3D7_1016400.1	serine/threonine protein kinase, FIKK family	MENITRKRNNLSCNNPKDAHFKDNVLNKKAVLYFDEDIVFDECNILKEDENLNLTEEEGHEELDEKGNKKVRKRKESTQENKIGKKGKNINKVKKGENNDDKDQSEDDNKRNDKNVQRKKKKDISNNNNDDDEEKENDDDNINIYKKGKTNIKNMDSFNSGLDSSTNSSVSARIYRSNTELKKKGSSQNIKGNKINIENFTKEEKILFKKWIDILPSTNLEIQNILNHQLPCYNILNNIKRINKIKSIAYNENNNDEFLNSIEKSNLMFSNIKVAKREKYIIRFLCEGSSYNLSELVNILYYVLNNKELILENFPHKKLSEKKNKKNDLAVHKVHLENNNNNNNNNMMMMMKDTCVVQDEENIKQINILNKNNDNQFEVHNNDNDDDKNQYEEDSNAHL…	0.18	0	3	3	3	3	1070	127.6	7.44	0	3					813652	PF3D7_1319400	MAL13P1.103	13				0	0	100	Low	1	Methyl [K895(100); K900(100)]	FALSE	Low	Master Protein
PfDd2_020018100	PfDd2_020018100-t41_1	conserved Plasmodium protein, unknown function	MDLHVKKNNYDQVLNINKNQGNSNYDLIEIKNNTNNNNNSNNNNNNNKLIEHNHFNNIDEQTKEKQNVFYDNDVREVNTNVTSNVKENKPSKNNTDTNVYLSINRCVNNECSKKEDYYKDVYNNISHILDHGLANKSCVPKGCLELDNKKDVFNKMININSNICNTNNKDIYNKITNEHNYKDLNSLNHINDEEKKSNIPNENILREKSAHCEDEKKSEAWNYKESINYNKNQFEKKKKKSFEEKKERQKELFVAYWLNGIVDLLKRGFKNGNICGSNSVGKKIAEVLKKIVEIYQWKNVFDLIEIIKYLGKQIIKNNKMFFVIPNIIRRVLTIIRVEHFKQLYLYNNNYMDNINMFDDKVCEENRGTQSPNNYCHNNNKNNCIDNNIFYDKNKVKKKN…	0.155	0	6	3	4	3	679	78.7	7.88	0	3	metabolic process	cytoplasm	nucleotide binding;RNA binding	Pf01008	811538	PF3D7_1250600	PFL2430c	12	RNA transport	Recycling of eIF2:GDP		6	0	100	Low	1	Methyl [K282(99.3); K558(98.1)]; Acetyl [K86(100)]	FALSE	Low	Master Protein
PF3D7_1319400	PF3D7_1319400.1	conserved protein, unknown function	MNHVDDYDYFCHSCEDVKRTSDVEIIYNGEIKCKGCNNVGFVEKIDEDDPLSFHSLHTSRDVGESRSGPNSRNDNNNNDGNNNSNNTNSRHYNYRNMNNFGYRTNIPRSRRNNHNNNNNNDDGSNNNRHNSSNSNNNNNNTRSSHVRGEHDNFFNDFMLFRNMYQQIFNPSFRAADAEVHFTAAVGSSNNSNDINRHNNNRNNTTTPTTNNNNNNNNNNNNNNNNNNNNNNNHMGNRNSSRNNENTNETNENETSQNDNRNRNIFGRTYSYNRNTRNPRIITRAIDITNIPFNSPGRFNFHDLIDNMFANTFDNISLDQVLTIIMESDPSRNGPPPASEEVIKNLKVETLTEERAKELESCAICREEYKENDEVHRITDNERCRHVFHCSCIIPWLKER…	0.154	0	4	3	3	3	1130	131.6	5.27	0	3	metabolic process		catalytic activity;metal ion binding;protein binding	Pf00097, Pf11793, Pf12678, Pf12861, Pf13639, Pf13923	810204	PF3D7_1004300	PF10_0046	10		Antigen processing: Ubiquitination & Proteasome degradation		4	0	100	Low	1	Acetyl [K343(100); K346(100)]	FALSE	Low	Master Protein
PF3D7_1250600	PF3D7_1250600.1	translation initiation factor eIF-2B subunit beta, putative	MKILKRKKTIEGRTNFDNVHNVQIYGENQIHCNGSLVSGPAFLTVVSSFLMIFIPVAIFHIFTSTWLFEKEIYYVSIVNVFFFILTIYTFLRTSFMDPGIIPRQKSVLNLYDVIVEQYRETQPPRQKELLINGNFYKLKYCYTCNIYRGIRTVHCSICDNCVEKFDHHCPWVGNCIGARNYKYFVYFVFNLYVLICITLSASIYKLVVCINILSKEGYNTENIFIHIWRFAPDSIILIIYTILTLWFVVGLLCYHIYTIVTNQTTYEQIKTFYQNDNPFNIGVLNNIKEILFTKTRPSYINFVNPKLQIIDENSYHNILLLSDKGVSICEGEGNDMDDNNSLYNHSNEINYKKKTFKKPLKLIDTHDFLTSKNLHLKLFDNKIKNKSYNMKKNKIKINK…	0.171	0	2	3	3	3	1384	166.6	9.22	0	3												0	0	100	Low	1	Methyl [K789(100)]; Phospho [S445(96.6); T1125(100)]; Acetyl [K1127(98.7)]	FALSE	Low	Master Protein
PF3D7_1004300	PF3D7_1004300.1	E3 ubiquitin-protein ligase, putative	MNLHSAIYPLYKLVITKPTHKKKSVPLYWVALKSTSINNVEGNIKKCKRWNEECYKLKKKVPSKNEDDIDIDKLNYMIRKERERKKKNKIKEKDNNNDNNNDDNNNDNNNDDNNNDNNNDNNNEEEEKKNYKKEGYFKYHDYDYDYHRDDVMKASIHMNKKENIWNMFNLDNKGYIKNVNIKINDTHLMDECINYCNTWNIQKICYKNVANNNIHIIEKLETTPLERNNIINDKMDNINNQANKMNSTYNNNNYNNNNSCYNYNEIKTFDHQEKNIHTPTNTNDIYDINNYYDILENEHSLEIMKKKNSYNKLFDENDARLKWDTQYDTYYSNDDIKYFNQYNDHNYWNYIYTLDLNKNVYLNDLGRNKPIQFLNKFQILQILYENIDKVLETDNLNMC…	0.189	0	3	3	4	3	1548	186.8	8.1	0	3												0	0	100	Low	1	Acetyl [K1189(79.6)]; Phospho [T1195(77.1); T1247(99.7); S1250(96.8)]	FALSE	Low	Master Protein
PfDd2_070017900	PfDd2_070017900-t41_1	palmitoyltransferase, putative	MKLFDSFFKHALIRINKRNIIYLNATRYYCNNINYNALINLLNKKNDINKEINALYSLLERLSNYKYKQYKDKLTLKNNINDEIKITNADKINNINIERDMNISHLDHHHNNNHHNINHNNHHHNNHHNINHHNNHHNNHHNNNHFNDYKKLIDNWKNDKIKIFISWCPEIVEDKYKSKCFSIPTYITFHIVITNNDIKLNNLLHNSHEYDDWNFNKIIQTINNQNNLKDKEKEKENGQQHSQEYIGNCKKGESEIPSYDFKESLLEHINESSQLNHSILSHKTKEQTHHTNNNINGNYNNDEHIEEEGKEKTKQNKTKNSIIEEKKKKTKKKKDEESHNDIINYTIKKKTNTNNSLYNIESILNIPKTYEPNIHYDKCIHKEQNHIFFFSFNISELII…	0.191	0	3	3	3	3	1452	172	8.27	0	3												0	0	100	Low	1	Acetyl [K348(97.7); K349(97.7); K1043(97.5); K1441(100); K1449(100)]; Sulfo [Y1037(100)]	FALSE	Low	Master Protein
PfDd2_090033800	PfDd2_090033800-t41_1	conserved Plasmodium protein, unknown function	MNNYNGRKIFSNLEKKGDMNDILKIKKTRADKIFAFDTSGENNNIITNDKYINNGNRNVDVGNEKMFSYNMKDINKKHLLKNDTYNNNDFNKKIYYDKHNSNEKNYMKVINTNINDNKNIYVDKNYFDENNLIKDRSKFRRLETFNESDKINNACAYNEINDNINDNINNNTNSNTNNNTNSNTNNNTNNNTNSNTNNNNNNNNNNIQANYNEYKMSNNNMEVYPNNIKLNYEYSKKNNEKYDSYDEYEKYKNFNQRNVAFAKNNEPNMNFKYSRINRIGGNYIPPTDSRGIMISKKMSSTYHMRDKINAPIVYELNENDDNMNNINNMNTLNNHSNNNNNNNNNITNMDLLKNDSIAKDSLNNDEFVENNLEKHDIPLNTNNEFARNKSMNKKNMMMN…	0.187	0	2	3	3	3	1582	185.3	7.11	0	3						PF3D7_0529400.1		5				0	0	100	Low	1	Methyl [K849(96.9); K853(96.9)]; Phospho [S943(98.8); S1148(99.3)]	FALSE	Low	Master Protein
PfDd2_060030000	PfDd2_060030000-t41_1	DNA polymerase 1, putative	MNIDQNNNIEKKIANKRKGNMNKKKNILLNQPKNDEVIMKKNMKKVKNEKICKNGKDNIEETSTHLINRRRKDNHIKEAIYKDLEKEKKFASSTKGTSIKSSGLLDLNKEEHVEKGMVDNKSVITRTSSNYSILNYFKNSKDTNKSGMTNNNNNNNNINNINNNNNNIVKTSSGSNKTRNISNNRNNIHNKPNGYNLKRDNIKITNYMKQSDRHIEKNNEVHLDKHGYKDDNYKKTFNHNNYLSMKNNIENNLMNYKKCKLDRIHAENNSSIDSFQSKDDKNVIIENKDTYKNKEYMINKDVVNLTEHKNDSYDMVCNRLGTSCNVLNTISLSQKNNDNINLNACNNSLVIKGEERKSRCTGQNRASSVGLLKRNSIYNYKENLRDDLINNCVEMENMD…	0.193	0	4	3	3	3	1554	182.2	8.15	0	3												0	0	100	Low	1	Acetyl [K1089(100)]	FALSE	Low	Master Protein
PF3D7_0529400	PF3D7_0529400.1	conserved Plasmodium protein, unknown function	MDENKTKNKIKVLNVFQNEELVKSKEKSQHFNKFEFEKGIIRNAIVSTPSNKSTKVDEKKEKEKKNCIIFREQCEYCLTNFSISGHLILTKESLLFEPDLRDKNVITDGFGTYQIFIDLYDIYECAHIVVPTKDTYLCNNEDTCGFIQVLLKSIYTRISDDQTHKKGNQISNYITNDGNDHSSNNNNNNNNNYNDENKQKSISYYKYISKSLSYVFNLAQPLVTTNTTFKENKNDKVQNLEDIISDVSFKGGGSTYNFSGTQNNINNVNNVNNINNVNNINNANDTNNANDTNNDLFKNNINKYNTTICEHQKNNNINNIALQNDEHKLNNMLSFDMSTSYNNNHNNNIVDHLHDSDLKIYQKINEINYSTVIPSYPDITYKNSLNLANSQSSLKDDLS…	0.156	0	4	3	4	3	1078	124.8	6.96	0	3				Pf07534	813474	PF3D7_0919800	PFI0970c	9				0	0	100	Low	1		FALSE	Low	Master Protein
PF3D7_0529400	PF3D7_0529400.2	conserved Plasmodium protein, unknown function	MDTLSNTNTPNKNVLLDKIQILNLFKIFDNLPFEPKSDNEIWYIVNKEFIDNLRYYECGKSDTYSNIINNKIFLEDCSNVNIKSRIVKEYENSNGVDFLLYPEKAIEILEKHFIFDIKIPRAVYAYKTNRKEKIIYKVDIQPLKIIVYSKNPNEHSNPSKMKIVILRNDTLESVLKEIVGNIDRSTFKKNLFYADELDNKREKTWKCLYICNSIEYDLTKKVCDYSIDETCCLLITSERPDIKCIMNKSNYNASYGKKEGHNRRMEIESSLKNNNNEDEEGNENYYFDDDNNNMSEMEKRRISYIFDKGGDRGLINLGNTCFLNSSLQCLSKILKFSNYFLNGSFWNHINYSNPVGQHGRLAKAYYETLTEMWKINKRDCPYAPKVLKEAISEKRDEFY…	0.158	0	4	3	3	3	1332	156.2	6.8	0	3	metabolic process		catalytic activity	Pf00443, Pf13423	812982	PF3D7_0516700	PFE0835w	5				0	0	100	Low	1		FALSE	Low	Master Protein
PfDd2_030022200	PfDd2_030022200-t41_1	cdc2-related protein kinase 4	MKNKRRGLKEQPRKKPLDIEKKIRNPYKYEEGMHFDNLSKGELYLPESCKGKKLAMLCNRLYYFNINDEELLQRYAERASVIANSMSTKEMSLILNTMRKFNYRNEKLLETFSKHIPSKLHKGVPQDISLILNAYSHFNYKDKNLINRICEEIPHKIPHFQPSHISSVISAFYKLQIRDQIIIDDLIDEIIERIDEFDPKSLTNIINSFSKLNYKNDNKYILWKKCIEAVKKLDKEFNFLEIVLITNALCKEHIIKIKNKDNEYLHIDKYNNNNNNNNNNNNICTHLCEVIKYKIYEEKCLNVHTNAFLLCTVAHSLSKVKYYEKDLFHFIIEYFSHENNYISLDNQHFSQLIYSSYIFNIDKPEFINMFIKVISNRIETKQLNEQALSTICYSFAKLK…	0.165	0	6	3	3	3	842	99.3	8.65	0	3					811259	PF3D7_1221500	PFL1035w	12				0	0	100	Low	1	Acetyl [K89(100)]	FALSE	Low	Master Protein
PF3D7_0919800	PF3D7_0919800.1	TLD domain-containing protein	MALGRPGGEDKYKNAKDAKHLLDSIGEEVYKEIVEKDDAEKYKEALKGKLSQASIWRETVSSLKTCDIIKYEGHKLLAARGDPCKKDTNGNDVDRFSVKEQAEYDNKKMKCSNGSNGSNGKNEGACASFRRLNLCKKNMEKIPTSSTKHDLLADVCMAANYEAQSLIRDHPKYKLKYSDSQLCTELARSFADIGDIVRGRDLYLGNPQEKGKRDELDKKLKDIFKQIHDDVTTNGKNKDALKTRYNDDAKGGHFYQLREDWWIANRHTVWEAITCDDDDKLGGYSYFRATCGSGNNATLARDKCTCNNGDVPTYFDYVPQYLRWFEEWAEDFCRKKKKYVDIVKTYCRGKDKNSEERYCSRNGFDCEKTKRAIGKLRYGKQCISCLYACNPYVEWIDNQ…	0.16	0	2	3	3	2	2264	258.5	5.53	0	3	regulation of biological process;response to stimulus		protein binding;receptor activity	Pf03011, Pf05424, Pf15445, Pf15447	813645	PF3D7_0937800	VAR	9	Malaria			1	0	100	Low	1	Methyl [K47(98.4)]; Acetyl [K49(98.4)]	FALSE	Low	Master Protein
PF3D7_0516700	PF3D7_0516700.1	ubiquitin carboxyl-terminal hydrolase 2, putative	MEKDLVDEPISLKFCYGINNSLSSVHIVERTNKNKEDKNNVKNIKSVDSNGRDDHTYDENIYPFNNNDEKKNTKHIIYSSDNNIVLLDGKKQILFRGHFNKISNVIKSYNNEYILSCDKGLNSFIILWKINETSFLDPIKKFYYNCEENEKKRTHIYNNKKKNQDEYDINQINDNTIDNSSENGDAINNNVGYECIDISHDNRYICALTEEKIYIKSNTKYDDETGEKDKNETKTKNKQDTLIKRNKGNKKNDIYFQYIIIFDINSIDHPIVCTDKIFGKDKQTKIRFNKKYEIISNSSSKLYIYNFEKKYRQISHYSPSLYKSNKINEQFIFTDTCFVENTTTLLTGTTNGYIIVWDYSSIFINKTKHNIKQREYQKFLEISKNVSINILHSYGDFII…	0.16	0	3	3	3	3	1220	144.2	7.24	0	3			protein binding		813335	PF3D7_0905600	PFI0275w	9				0	0	100	Low	1		FALSE	Low	Master Protein
PF3D7_1221500	PF3D7_1221500.1	heptatricopeptide repeat-containing protein, putative	MENIINKKNTNGGNSNIFVLLKYSIYTILLWIVTITYNNYTYNGYNNDGSKQVRCKRLLSEPAVEFDTIFDVFKESFLDQMGCSDQDKDEIKNAMKIYYDNIDMNALSNEIQTNDNFFNEFGNDVNSINKIMKTDITNEQGTSADNNTTENNVSTSQVDEQPEASTSGVERMKERSNLFANNLTEEKNDTGDIKKEENKSKPSQLDGNNHSETSSHQGEKNNENETEKKTDQNETGTKKPSKYTMNLDSPLLKGSSEGETSSKKAQEKSVEPTKKPSKYTMNLDSPLLKGSSGSETSSTKESNDSNGATKKPSKYTMNLDSPLLKGSSGGKTSSNKESNESNEPTKKPSKYTMNLDSPLLKGSSGGETSSNKESNENNEPTKKPSKYTMNLDSPLLKGS…	0.16	0	6	3	3	3	631	69.8	6.07	0	3		membrane			810183	PF3D7_1002100	PF10_0025	10				0	0	100	Low	1	Sulfo [S269(100); T273(100)]; Acetyl [K541(81.8)]	FALSE	Low	Master Protein
PF3D7_0937800	PF3D7_0937800.1	erythrocyte membrane protein 1, PfEMP1	MNNNNNNNNNSNNNNNSNNNNNGNSNNNFFSGKGNALSAYQNKILNIKSNNNNAHHFVNKNVPTYSPPNIIMANKKGGNFNNTSGNIINRYNVENNNHRNTYHPSNNNTRNSVNFLNKNILYGNNNNNNNNNNNINITNISNNNNNINITNISNNNNNINITNISNNNKQPISSNQHPYQQKQSHHHNNSINYNEYMDEKNMNTSQSIFKNMTIQRNSQQFNTSDFVNNINIMNAPHINEHSNIYKRNSLNIVNNAHIISNNMNIQSNRNSNISFPQNMNANIGGLKNSNHNLNNIEMKYNTLNNNMNSINKNTNITNVGTLNIQMKNNPMNVNINQNNYNTDFYVNENKVNSKNKENNNNHINIEKMNYIKSNVYLDNTLVQVNSNNNYNMDKNILNN…	0.159	0	2	3	3	2	1792	210	9.42	0	3		nucleus			813868	PF3D7_1361200	MAL13P1.304	13				0	0	100	Low	1	Phospho [S530(99.4)]	FALSE	Low	Master Protein
PF3D7_0905600	PF3D7_0905600.1	WD repeat-containing protein 66, putative	MTLSSSESSIFSETDDDSYKEEDYTYNRDENIKNIKIYNKIIIKLFLKNRKYYEQIKRIALGYISKIEDIEFCNVQNNEQDRNEHIYNFYFDAHDAIEYGENKLIYYLQNSYHKFMDVINNYSIPLFFRIIFLSCYFEFLNNEENEKKNNDDNKNNDDNKNNDDNKNNDDNKNNGDNKNNGDNKNNGDNKNYGDNKNYDDNKNYGDNKNYDDNKNYGDNKNYDDNKNYDNNDNDICNDNERKQGEEENNKDNNYYLDSNILHFHNVTTSPSNCLKEDFELFRTNENDMYEKENEHLWQDKNEEYNNIHNEKYINDKNSINNDDTKKKKKKTLDQVGKGRVKENDMDYFFNNFIEYDFCKDNDVMEQIDLYSSCLIKGILFSYMKYTFLKKEEIKLKINN…	0.159	0	2	3	3	3	1473	172	6.01	0	3												0	0	100	Low	1	Methyl [K925(99.9); K926(99.9)]; Sulfo [S927(98.7); T1023(97.9)]; Acetyl [K514(99.1)]; Phospho [T513(98.6); S1027(97.9)]	FALSE	Low	Master Protein
PF3D7_1002100	PF3D7_1002100.1	EMP1-trafficking protein	MKIHYTNILLFPLKLNILVNTHKKPHTTARHIQTNRLLCECELYMSNYDNDPEMKSVMQQFHDRTKQRFQEYDEMLQEKRQICKDTCDKEIQKIILKDKIEKELNEKFSALHTDIQSDAIPTCICEKSVTDKFEKTCLKCSGIFATAVPELGLIGGTVVYDAAVKAATKAAIKKAIEEVGKIFFLADESTMQWTNMINAGNYSDKMSLVSILTSLNNGCQDGEAVAGPLFCTASNALTESGNPYVFTRTISEKAANAADAARKAASGKFAEMTSVGTIFSDPIVISAIVVISIAVILLIIYLILRYRRKIKMNKKLQYIKLLKE	0.24	0	8	3	3	2	324	36.3	8.38	0	3	response to stimulus	membrane		Pf02009	812402	PF3D7_0425700	RIF	4	Malaria			1	0	100	Low	1	Methyl [K268(98.3)]; Acetyl [K169(95.6)]; Sulfo [S266(100)]	FALSE	Low	Master Protein
PF3D7_1361200	PF3D7_1361200.1	conserved Plasmodium protein, unknown function	MSKEVVNTKAEASRVNALAAVRNYKVCPRLEYKTISGVQGPLVIIEDVKFPKYSEIVTIHLSDNTTRQGQILEVCGKKAVIQVFEGTSGIDNKNSYVEVSGDILKMPMSDEMLGRVFNGSGKPIDKGPNILADDYLDINGNPINPQCRVYPKEMIQTGISTIDVMNSIVRGQKIPLFSAAGLPHNEIGAQICRQASLVQGKDVLDHSDDNFAVVFGAMGVNMETARYFRQDFEENGKMERVCLFLNLANDPTIERILTPRIALTTAEYLAFEKEMHVFVILTDMSSYADALREVSSAREEVPGRRGYPGYMYSDLSTIYERAGRVEGRNGSITQFPILTMPNDDITHPIPDLTGYITEGQIFVDRNLYNRQIYPPINVLPSLSRLMKSGIGHNMTRIDH…	0.151	0	8	3	3	3	494	55.8	5.68	0	3	cellular homeostasis;metabolic process;transport		catalytic activity;nucleotide binding;transporter activity	Pf00006, Pf00306, Pf02874	812397	PF3D7_0406100	PFD0305c	4	Oxidative phosphorylation; Metabolic pathways; Phagosome	ROS, RNS production in phagocytes; Insulin receptor recycling; Transferrin endocytosis and recycling		13	0	100	Low	1	Acetyl [K93(97.1)]	FALSE	Low	Master Protein
PfDd2_040021500	PfDd2_040021500-t41_1	DNA helicase MCM9, putative	MARPSGSAGGGAGGKKEDESAKHMFDRIGKEVYDEIVKKDVGAEAYKEALKGKLQKAASTISELAGITDTCKRVQKYYEHFNVGAARGKRYPCTNLKRNTNEERFSNTLGGQCTNKKMKCSNGEGACAPYRRLHLCHHNLETIETTSKTSTDTLLAEVCMAAYYEGESLTRQHVKHKLTNSDVNINICTVLARSFADIGDIVRGKDLFYGNTYESTQRKVLDDNLKTIFENIKKSDTKLTKLNDEQIREYWWEANRETVWKAITCSDDLKNSSYFRTTACAGTRTNDKCRCTKSSGAKVDDQVPTYFDYVPQYLRWFEEWAEDFCRKKNKKIKDVKTNCRDEKEKYCSGNGYDCRKTIYKKGKLVIGEHCTNCSVWCRLYEKWIDNQKKEFLKQKNKYT…	0.153	0	1	3	3	2	2595	294.4	6.16	0	3	regulation of biological process;response to stimulus		protein binding;receptor activity	Pf03011, Pf05424, Pf15445, Pf15447	2654949	PF3D7_0733000	VAR	7	Malaria			1	0	100	Low	1	Sulfo [S1608(100)]; Methyl [K51(98.4)]; Acetyl [K53(98.4); K1845(94.3)]	FALSE	Low	Master Protein
PF3D7_0425700	PF3D7_0425700.1	rifin	MIFQHFLSLHNEKKISMFFYTFLILYISHVRIFYDCLNLKNEKNYNVLLKNGNNNSPSYYFLNSNYRNNNNFLRRKENYQRVLLLYNPKFNDGAKRNSYILYAHSKKNKNKNKINHNINITKRETVSRRDRDDEDDNYDDDDENYDDDDDNYDDDENYEDDENYDDDDENYDDGENYEDDENYNDDENYDDDENYDDEYDDDDYPFNNDDIDIGDKDTPYETQKSKIRSKDENVAHQNKGGNTLSLENYKIKKNANSDLETDKKNKVKKKQDEEMDETNKNNKNETNEKDEKDEKEEKDDNINDNNDDIMEDEYEEDYITEEHIKDLHKICSEKMNKVYEFLKKESYRFNLNNVSNDMFENEKVKINERIYTVKHICHIKKKENLFTITPYDPYFVNFL…	0.15	0	7	3	3	3	498	60.5	5.03	0	3	cell organization and biogenesis;metabolic process	mitochondrion		Pf01765	812678	PF3D7_0208600	PFB0390w	2				0	0	100	Low	1	Acetyl [K498(98.1)]; Sulfo [T218(89.6); T497(100)]	FALSE	Low	Master Protein
PF3D7_0406100	PF3D7_0406100.1	V-type proton ATPase subunit B	MGRSGSGGGTQEQEDRYKYTIVSDAKDLLDRIGEDIYKIANEAALKRSYNDLQGFLSLATYPKDRKSTGSTPSKSCDLHYNFHTNVTSNVIEPCKHKSEKRFSDTQGAECDYRKIKCKKDSDNECGACAPYRRLHVCDKNLEQLTPEKITTHNLLVDVCQAAKFEGESIRGYYALYDTQYPSSGSTMCTMLARSFADIGDIVRGRDLFLGYNETDRKEKKQLQQNLKNIFGIIYGKLKNGKKWAEAKKHYGSDENFFKLREDWWNANRETVWDAITCEAQGFNYFRHTCGTGEKRTQTGDNCQCIDQTVPTYFDYVPQYLRWFEEWAEDFCRLRKHKLQNAIKNCRGDSGKERYCDLNGYNCEETARGRNKFAPDSNCHKCSVACDRFVKWIDNQKKEF…	0.94	0.04	1	3	3	2	2844	328.3	6.34	0	3												0	1	100	Low	1	Methyl [K519(98.9)]; Phospho [T530(100)]; Acetyl [K74(99.7)]	FALSE	Low	Master Protein
PF3D7_0733000	PF3D7_0733000.1	erythrocyte membrane protein 1, PfEMP1	MGIVEEEFLLKNILGTHYNKKNVKISISVIYGSGDGNSYNKAKDFINELIEYFKNVHLFFKDINDIINKNIYINNINGNMNYDDILPKKDYIEKKIQINESYKNDDNVDHSNMDGNIIDKNNCVNNSLDIKDMNSLENEIIEYFKLRFDKYQVNKKKRKEKISNYENMIPLYYNKNINYLEPYEENVKMFNSKFKNYVGCTIDNKNIGKIYFNLIDGNNHDYYSFFDCTENYNLNVLFFFISTSSHGSFPNNSYKIDEIFTDMLNDFRIEKNYLKDIFFSCIGFGNKEYGDKYFCTPIKKCEKYIHLLGAQKLYKTLKLCDTQDNDETILLWKCNIFKTFSLSLFFYSFNYMKRWYMNKGIYDTLSYYCYFFSNYTNFNVNQTQEIKYYMHDQKHETEK…	0.164	0	4	3	3	3	1003	118.4	7.65	0	3												0	0	100	Low	1	Methyl [K312(95.5)]; Phospho [T635(86.3)]	FALSE	Low	Master Protein
PF3D7_0208600	PF3D7_0208600.1	ribosome-recycling factor	MFEKKKKKVKNKNSIHLQCYRRLGIHRKKYFNFSNQLIYISLSGQIYTYPSYEGVLQADKYILDELCITKFGESSAITDIKLLYKKIYKNDYDPSKYTKQNFEHYYIPPSIIKAYNELGIHKLYKEQAECLCKIFLNDDIENKIKNGIYMNHGNNEEFVSNENTHCKSNVEVNTDISMNLDFFCDMNIVDMKNIKYTPGKKEDIQIDEFTDLIKSDITFGKKKNVDICNHMDNKMKVYTNEYTNEYTNEYTNEYTNEYTNEYTNECSNEDTNEYNLNNSHSKYDTLVNVENSSYKKRSQICYWSNNNNNNNKFYNNFLFKIPTGMGKTLIYDILIIRQVLYKGFRVILTLPTLSLINEKYEYYDKLFGDQTVSLNIKKFNSNDFTGYSYSLSTDLALCT…	0.164	0	4	3	3	3	1251	148.1	8.16	0	3												0	0	100	Low	1	Phospho [S292(93.9); T1002(98); T1245(94.8)]; Acetyl [K1008(100)]	FALSE	Low	Master Protein
PfDd2_130005700	PfDd2_130005700-t41_1	erythrocyte membrane protein 1, PfEMP1	MVDSEFHDVLDTTYEIVSNRILNINEKWKNKSFNNSNMKNILEERNDDGNHHIFSTHDIMKNKNVYPNDSRRISTNNISRSESRSSKVGLYNNISDSLSKLKTIINYDKDEKRSNEKTEKCNTNIEEDMNMLKEYNTKIEDMNMLKEYDINKKLNIKETSENEYTKNDDKYNNSTNSNGYNKEIEFLKNIAKEHSLKKIEKNINLLLKCDSDNNDNLEFKKNNVHLNNNDYRSEDLFHDNRVNNQNNLKDIIKDYIIHDDNIMIESNNDNRNDKNCFKNTNPYNERHIIVDKTNKNGNNNNINSNSNNFDSISNINKKISYPINMNYSNSEDKTLNQINLDMSILSSDSLKNAYSFYSLSEKNNSNNIGMNSHKNNMNEYRDVIDEDINISKFSNISNL…	0.151	0	1	3	3	3	3468	411.7	6.04	0	3					810918	PF3D7_1136000	PF11_0371	11				0	0	100	Low	1	Acetyl [K1689(98.2)]; Sulfo [Y3207(100)]	FALSE	Low	Master Protein
PfDd2_050029800	PfDd2_050029800-t41_1	tRNA-YW synthesizing protein, putative	MANCRYNSSLPFHFISDNIFCFLKDGYICFMNLLNNEKKYLYITCSQDEGYVAQYYFDVVKCRYEKKEEDCNKNMTINIMLLQNENKKIIKETCYIKNVVTNKIYHTLFLVINKHYHNILCSLSFENNSFEILNTNFVKTFKGKIKSMACTNNNIFVLIKKKKKIINKNKNNQMKSKILNQNVLVSKHTLDRSLLLMKGENDVNVICESKKEKKKKKKKTDNKNEKKKGHMEIKDVNEKINEKINEEKNEKINEEKNEEKNEEKNEKINEEKNEEKNEKINEEKNEDTNKDPYEEKENDNIPLGDHHSVQYNIFTFSILNKKEPDLKKIQFSNIILPIKKMIICPYDEKIIILLSHKSIVYIITNKNNDDLKNMFIIKELIFNSPIITTTWIDNYIFLI…	1.009	0.003	2	3	3	3	2427	293	9.07	0	3												0	0	100	Low	1	Acetyl [K905(100)]; Sulfo [T900(100); Y904(100)]; Methyl [K1465(99.9)]	FALSE	Low	Master Protein
PfDd2_130037000	PfDd2_130037000-t41_1	DEAD box helicase, putative	MINKILNNINTLNDIKDDDFSHAENVFNLIEGILIHENSYWKYVNILNELTTLCYEDPVNFRSLLFSKKQKNLEEKENKINQIVDRILIVLEKYEDIRSTFIYSISKLVLINDYNLNIRILHILCNLQNNQEYKYYIYSVFEEIISATILNLKEHDTLCNIFKGLAHLPKDKFIAGGFSNCIHKVIDSLRNKLNEDALKLLSILTLDKENCIIAYDEGLLKILTEEMNKREEENFDQVPNYMQYTYLIVSQLCNNYIKHCDILINDKMHSQFYFKKIKSIININIQELSTNNSIFANIIMSTLNSMCKYNEKCLYELCNAYHYIDLLLICIKMENGNPYLLSASLDGLLILLSNEEIYKNNINYILNNSNNLKIILPLLFGQKYYNMLNIHNLENNNED…	0.094	0	2	3	3	3	1788	215.3	8.28	0	3		membrane			810966	PF3D7_1140900	PF11_0420	11				0	0	100	Low	1		FALSE	Low	Master Protein
PF3D7_1136000	PF3D7_1136000.1	conserved Plasmodium protein, unknown function	MDRSCKECNVRISRDSAHDEYDNKDLVHIYRKPMINKSVFLKRSEKKYHPINKHVINSYNIFPYGGIYYHDIIIKDVLKFFYKNNDKRNSYSNYLLHPERESSNYVYLGAGIMREEQNKKNKEKNKMVFIFFINEILLKRLRRNNLRKRRIRRVGKGEQNENINIINSNNNNNNNINCSNNDQMYCPSRQGDIKEEDGNKETKKNIINNKCNNNNNNNNNNNNDESCFVRNVEENVKEVNKKNVLLSSSSSLNRNKNYVKEYKKKRSNIKRLQDIDNILNEQSNNKHTFIRTKSSLFYEDIKTKEGGTCTDVNRNKKNTSMNSFFSDWKNIEENNTNIINDIINEEIYVNKSTTLDSLYNKESSNDRERLCDKRSGGKKRDHYEYEYYDDYGDDYVDDY…	0.135	0	1	3	3	3	6034	720.5	8.68	0	3		membrane	protein binding	Pf12234		PF3D7_0804500		8				0	0	100	Low	1	Sulfo [T5059(75); Y5062(75); S5066(75); Y5067(75)]	FALSE	Low	Master Protein
PfDd2_020016200	PfDd2_020016200-t41_1	conserved Plasmodium protein, unknown function	MMDKSEEEILKLKKIATLLKKEYNKLKEENELLKKNNDQNKEQKWEPSEENYEPASEKCETLDENYDQSGEKEDVLVENSLDRVKCIKSNELLMSRLKNEMNRRIILEKNYKKLKEFTIILEERYRNEKNVSREKYKDIEDKLEECNKNLKKSKNENELLIGKIKEKDIIIYKLNKKIEEIRVYLKGDKNIHSIENQIDEMIGYKLEIKKLKDNLEICKKTEEITIKERHQYKSMIMLCSQYKEKCKKIPILESKIDILESEIKELQLYKIKDTENIQLVKELKDEILNYQIENNKLNEQINEWKNFSKLYINNNSIDIDNLKKTMNDIHNKYNQVNLKKTDLEVKYKKLSMDVQVQKNHLNDKILELKIMHNRNKHLEKKIEFIKMDYMYQLGRYKDK…	0.141	0	3	3	3	3	990	119.2	6.67	0	3												0	0	100	Low	1	Methyl [K428(100); K434(100)]; Acetyl [K340(100)]; Phospho [Y347(100)]	FALSE	Low	Master Protein
PF3D7_1140900	PF3D7_1140900.1	NdP1 protein, putative	MQSMEINDNNSIKNESTSDDDILINKIKQNLGNNKSCNSRSSKKESIKKQKSNSELGIKKNTKKSLGIKKEEEKKKQISKRKSNELKEKNNLKEGKKKYVEKKSRTVKDETKLTNVIKKETQNNKKPKKLLKKSEENFEPINRWWEKIDDQTDIQWNYLEHRGLIFSPPYVQHHVPIFYKSIKIELNAKSEELATYWCSAIGSDYCTKEKFILNFFKTFINSLENDNIIKQENETKLKKGDISNFKFIDFMPIKDHLLKLREEKLNKTKEEKEEEKKMRMEKELPYTYALVDWIREKISSNKAEPPGLFRGRGEHPKQGLLKKRIFPEDVVINISKDAPVPRLYDNMCGHNWGDIYHDNKVTWLAYYKDSINDQIKYTFLSAQSKFKGYKDLMKYENAR…	0.146	0	5	3	3	3	839	98	9.28	0	3	cell organization and biogenesis;metabolic process;response to stimulus	chromosome;nucleus	catalytic activity;DNA binding	Pf01028, Pf02919, Pf14370	812833	PF3D7_0510500	PFE0520c	5		SUMOylation of DNA replication proteins		5	0	100	Low	1	Methyl [K108(100); K112(100); K118(100)]; Phospho [T111(99)]; Acetyl [K826(100)]	FALSE	Low	Master Protein
PF3D7_0804500	PF3D7_0804500.1	conserved Plasmodium membrane protein, unknown function	MINNKGNVGKGKRIFNKNYGSISKKKKKRNDKLKKDVSNNKDERLELQKRIDETLGLIVEENKRKQYEEKINNDLEKNENVKNFLKSDKTNNNTYDEDELKNNKNKKYKNNLTIIDKNVLTSAEFKTLPISKRTLRALNENNFIYMTNIQYVSLPIVLLNKHIYAQAQTGTGKTLCFCIPLIEKMYRNSIDNYNKILGGIIITPTRELVFQIFEVLNMLNKYHKLNICCAIGGKNEEKEKSIFSYANIIVCTTGRLLYHLENNYYCNLDYLSTLIIDEIDKLIDKSFYDNLKNILLYKPKENCQICLFSATICKFLNVILNTFHIKDYEYVSINDNDKYIESNNVKQIYIECDIYEKINYLYTFLFSKKNKKIIVFFSTCKQVRFMYEVFKKIKVGVMK…	0.146	0	7	3	3	3	876	103.7	8.73	0	3	metabolic process	cytoplasm	catalytic activity;nucleotide binding;RNA binding	Pf00270, Pf00271, Pf13959	8444987	PF3D7_1418900	PF14_0183b	14				0	0	100	Low	1	Sulfo [Y537(100); Y542(100); Y620(87.7); T623(87.7); Y629(87.7)]; Methyl [K627(84.6)]; Acetyl [K704(99.4)]	FALSE	Low	Master Protein
PfDd2_040016200	PfDd2_040016200-t41_1	conserved Plasmodium protein, unknown function	MIKFKDILIFINIYILILNAYCKEWCKATFEYGKSDYAECISEGDSISRYMIETIPILSKDVDLYSNVSLVLSNGYGSKTKEIIIGNENDGLLNKIFTVRSDIGNPEYIHIKLNSQNKNWKCKKITVWKDYKYWVFDCIGSLNDKKPESTYFLSGNKIYIAYVQTGKDIEAATTGTIEIILLGNNKRSNTKVLHEGFSAGGLKKIKFQASDVGELEDIILINNSLNDPWYCDFVKIKSDNNNKIYIFNVKSWIGAPYDKNVKVNIKSDTIEGTSKDIDCHIRAIDLINTNNINKLLQNKVQIFKVRCPQNCHNSEFAIIEGSSIHPSSTSICAAAIHDGSISPSGGEIIVTVASELNHYYTIKEKIFNELEALDFSAKADEKNFTFFTYHLDSIDDIIS…	0.136	0	3	3	3	3	1272	142.7	7.06	0	3	cell organization and biogenesis;metabolic process;transport	membrane	catalytic activity;protein binding;receptor activity;RNA binding	Pf00530, Pf01477, Pf03815, Pf13385	811649	PF3D7_1407000	LAP1	14				0	0	100	Low	1	Methyl [K796(99.4)]; Acetyl [K788(99.4)]	FALSE	Low	Master Protein
PF3D7_0510500	PF3D7_0510500.1	topoisomerase I	MGSQSSKSLEPIVDTNESEKSARNVLDVLAQNIRNKAENDAKNYASSLKGKLLQAKFYQPLLVAARIENKVPSNPCELDYIFHTNVRNPKPKNRCPCLLRDKKRFSNEGEAECGSDKIRDNGERSAGGACAPYRRRHMCDYNLEFINEQNVLTTHDLLGNVLVMAKSEGKSIVENHPNKGSSEVCIALARSFADIGDIVRGKDMFKRTDKDYVENGLREVFRKINDDLKKSKITDYDNDPNYYKLREAWWTANRDQVWKALTCTAPDNVNYFRKYSDGSSNFSSEGKCGHKEGTVPTYLDYVPQFLRWFNEWAEEFCRIRKIKLGRVKKACRDESSKLYCSHNGYDCTKTIRNKDICIRESKCTDCSTKCKLYEIWLGNQRKEFEKQTKKYENEKKKNV…	0.134	0	2	3	4	1	3002	343.7	5.54	0	3												0	0	100	Low	1	Acetyl [K1780(99); K2697(98.5)]; Phospho [S2696(94.4)]	FALSE	Low	Master Protein
PF3D7_1418900	PF3D7_1418900.1	ATP-dependent RNA helicase DBP4, putative	MIVKVFDYIYISNVYNANDIYELIKLNIGGVLTCFDCTCIEWCHHNDTNVTNKIFYKDIFVNTKKDLIKCDVPIITNKSVNSDIIGGTHQINNYYNEQNNNYHDNTYKEFTQTHKTNIDPSQIKSDHINEERKEHYDYIIFPSDIINNTQCNNNNLKDYIKSMLILKEDAYIDFDVIHMDQLKNKHNNNNNNNNNNNNNNNNNNNNNNCCTFKNPDISNTSQHHVEHIQIHKSNSHSNIPSDNINFCNKKYDKNLSRSVEISEKDKHPENSLLYEFVNKDKLNYKINQEEDTVSSEKNKLCDNNNNNNMVHTRHIYNVCELNKCLRENKLIPYNNIYKMKHLYLNILDTFDENILKHVNKAHLFIDSVIQKKKNILIHCMAGISRCSSIILSYVSKKNK…	0.134	0	7	3	4	3	575	67.7	8.24	0	3	metabolic process;regulation of biological process;transport	cytoplasm;nucleus	catalytic activity;metal ion binding;protein binding;transporter activity	Pf00782	814406	PF3D7_0309000	PFC0380w	3				0	0	100	Low	1	Phospho [S262(100); S388(90.2)]; Acetyl [K124(100)]	FALSE	Low	Master Protein
PF3D7_1407000	PF3D7_1407000.1	LCCL domain-containing protein	MTKIQNDIMLPFFSVSSKHCKNNTNVVTYCRTRKRRKRKRKKEKYCHRCINIRKLIKYEKYNNLKSNYVYIDLKKIIRNKSYENDYKYFVKYNNIKSSNIINSNNIKNYKKKYLESLPFYNDSYITSMYIYESLVLVTWSNGIISLFNHKYNHIVSRKVTNHLIKNLCMNCSENMIAFMDNMDSLYFINLNNNIINKGLHKNVIFISNDIYEKGYNYNNIDYNNDREIDRLSVDFTYNKLNKKKKKMYDMNNKKDNIINVIISDEIMKYNIKNLTTFCINPYYNNNNNNNICVLTNKKTVSLIYIYEYHINSVLLFKDDNILNIYWYESFIFICTPLSVFVINFFNKTKIAQMKFIGNLNGNVDKTFFLFIENYTGKEKEFQGYNKINYIKRKEKKMEK…	0.147	0	2	3	3	3	2541	307.5	9.42	0	3												0	0		Low	1		FALSE	Low	Master Protein
PfDd2_010019400	PfDd2_010019400-t41_1	erythrocyte membrane protein 1, PfEMP1	MRPFHAYSWIFSQQYMGTKNVKEKNPTIYSFDDEEKRNENKSFLKVLCSKRGVLPIIGILYIILNGNLGYNGSSSSGVQFTDRCSRNLYGETLPVNPYADSENPIVVSQVFGLPFEKPTFTLESPPDIDHTNILGFNEKFMTDVNRYRYSNNYEAIPHISEFNPLIVDKVLFDYNEKVDNLGRSGGDIIKKMQTLWDEIMDINKRKYDSLKEKLQKTYSQYKVQYDMPKEAYESKWTQCIKLIDQGGENLEERLNSQFKNWYRQKYLNLEEYRRLTVLNQIAWKALSNQIQYSCRKIMNSDISSFKHINELKSLEHRAAKAAEAEMKKRAQKPKKKKSRRGWLCCGGGDIETVEPQQEEPVQTVQEQQVNEYGDILPSLRASITNSAINYYDTVKDGVY…	0.147	0	3	3	3	3	1096	127.6	4.45	0	3												0	0	100	Low	1	Acetyl [K296(100); K718(96.4); K835(97.9)]; Phospho [S838(97.9)]	FALSE	Low	Master Protein
PF3D7_0309000	PF3D7_0309000.1	dual specificity protein phosphatase	MENTVPLENNPKINSEILNKINVNKIYYHKMNHPDEQMKKDTCKYLFSIEENHKFLEHENVFKKKRELQKIVHQQIRKYTREKNIYVVYMIYNCLFERIEVKNIKVKNIEVKNIKVKNIKVKNIEVKNIKVKNIKVKNIRVNNFKVKNIKTKNADYKYNNQISNVDIICPYKKRRRSSYYIYCRTKKYSFPRIVNVFSSVVRMCQKKEENHIHSKKKNKYKYIHAVNLKHFINHKVVKNHQNDIPKNMNVLLFDEEHSNTLKKDFEIISKRDKKYIHQIAYHESTKPDYINMNELPINYDIQNKMIIKNVTGEFTLEEHEKKKCDSCYYCFSNECNLTYCKYRHHDEHDDYINDMYKNKINRFNSSESFFNRTNNYSVTKTSGKAYEEAFPKNEEHNKN…	0.145	0	2	3	3	3	2420	299.9	8.66	0	3												0	0	100	Low	1	Methyl [K538(99.5)]; Acetyl [K541(99.5); K555(100)]	FALSE	Low	Master Protein
PfDd2_090021500	PfDd2_090021500-t41_1	conserved Plasmodium protein, unknown function	MEEIENAHYQNLENFNDETSEDVNDTSDDINKNNDDNNKYDDNNKYDDNNKYDDNNKYDDNNVNVLDDKNKLENEEDNNNNDNMMIFSSILRYQRYKTKKGNIYFDFKNTNLSLNEKDMLVQSSNFYHLFDIKSLLCPHIYLNVSSHININISDYKNYLKRILNNDNVLDDKNENVKYSSCQEFIFEAVEQAEHIEVFTKVQIVKKLFLFLNQNVAEKMKNYIDNIPIINSNDYVLVQTNLKNDLLLGYVKGIKYNLFFEILNMKKCFHSFLNENIVIYEINEDKEGYFKTIDGKKYLKEQIVYEKKDLLKNLDFYSMYYCDYYFSSNSIIELEKKNNNNINCVNNNINSVNNNINSVDNNINNVDNNINSVNNNNNISDKITHKFEYNDYNDIHLFFS…	0.145	0	2	3	3	3	1578	190.4	7.93	0	3												0	0	100	Low	1	Methyl [K655(100)]; Acetyl [K557(100); K562(100)]	FALSE	Low	Master Protein
PfDd2_010006000	PfDd2_010006000-t41_1	ring-infected erythrocyte surface antigen	MASGKGKENISTKDTRNDEDNTNKKYFVDVIKRLNKNDNKKYYLDEENKTEIQDAETKFKNELNEEIYNKDDYIIYDDGNPEIQFFTNKQKLKIARYSWKAENPKAYVFALHGITSHLRNEYLNYYGRPIWAHKKDEVHDNNISSDDNNNIPSDDNNNIPSGDNNNIPSGDNNSNNNNNNNANNDYKPRLDKYTNELKESEKNNNDYIIKDNLTNTINYGYHRGNVGEDINNDIEKTHERGKSIEVKSEVNIPKYTSTSSLNKVNGNNNIECENLRKNSLKSRESYFMNNEPEKSVLNEGDVYESTSSLSCSSSELMDKKTLEKKLTMFLSCSSCMSNYNENTNGLNNDKKFETGSDNEMNSDDNMMVDDDNVLLIDENYNSSNSNNNSKNNGSSNNSK…	0.148	0	4	3	3	3	1004	115.8	5.87	0	3	metabolic process	cytoplasm;membrane	catalytic activity	Pf00561, Pf12146, Pf12695, Pf12697	814123	PF3D7_1328500	PF13_0153	13				0	0	100	Low	1	Methyl [K774(100)]; Sulfo [S773(100)]; Acetyl [K198(100); K202(100); K956(96.3)]; Phospho [S961(100)]	FALSE	Low	Master Protein
PfDd2_050009800	PfDd2_050009800-t41_1	centrosomal protein CEP120, putative	MYNIVYIFLYLIVIFCLQWESVVSISISPQKRYSYNSLKNYIINEGERKKKIYLFNEKNNKFLFMSYMKKKKRKKKHTGRRKENLYTHKKKKRKEYYTYNNIYKDIINNLFKRNTYSKLYNNIKYKHKVIPFNKKFIYHNKNLLFYSYIYEHFLASFTSLASQEKKKEKRIIIKKYNNNNNNNNNNNRRNGKIFLDTFNSNEYEEEQEELELDPELHESLGGCIENDFQDNYFDTLLGSSEIDYNCDEDKYDKDDVCEETKRKKYYVYGRKYTDKDYNSEHVNKYYKHLPIYSKDDSILSNKNFKRIYESNKMENLERNIREEDLYYPSVPIKWKLYVGIFFDKKYNYENNEDKNIYDKFNINIRHKYVLEFLSWVKLSTRIYQNTSKILMLFNLKRNQ…	0.134	0	3	3	6	3	1136	136.6	7.84	0	3												0	0	100	Low	1	Acetyl [K502(98); K1031(95.3)]; Methyl [K498(99); K499(99)]	FALSE	Low	Master Protein
PfDd2_120028000	PfDd2_120028000-t41_1	conserved Plasmodium protein, unknown function	MYICMCDIINMIGKKLLKSFKKKSSLIFFCITLLYLFYTYVSLFLFIFNNALFYLFVNILLFYVCFHFVVRALTYPGSLFIYQNKTNYDNRIEFSKFYLRETSKLSSVLNDIHTIVKEKIRNEKKDKENIYKIKLEKLFSCNNKENYYNFFSSLYILYTLYVTYFLYINLEENVDLNEEQLNFYYYLKYFMIKINEINIHVNKNDIICPDTFTKINIGKDFNENVNEFIKSRGDIYQKKEPSEILKNECIQNYIKKLSGIINTMINYVNKDILNVYNNTYLDENKKLRNTNSQNIKICNKINIKNKTCEDLNDQSYHCNKKNESNVDEKSKIMDRDKSKDNFKSIDNLSSNKNMCGYSEINILTLFYHENYEKSISHANYNDFYISIEDDKFLNLLDKL…	0.138	0	4	3	3	3	1528	183.4	8.41	0	3		membrane		Pf12695	812138	PF3D7_1458300	PF14_0556	14				0	0	100	Low	1	Methyl [K1145(100)]; Acetyl [K1016(100)]; Phospho [S1000(95.1)]	FALSE	Low	Master Protein
PF3D7_1328500	PF3D7_1328500.1	alpha/beta-hydrolase, putative	MNNNTNGEIIIPQEYLEKSECLFKELKELNINFKEVKHGLAATIKDLLEMNLENSTNILKNLFLKDKKKNYFLICTLNNKTVDLKNLSNILKTNNLRFVDENNLNNILNIQPGCLSPLAIKNDKENIVKLYFDEEIKNMQEVIIHPLHNYSSLYIKTQDVIKFCESFNHAPEYVQIKEDTTSKARVDKKEDVQEEMAKNEELQNNNNNNKNNSNSNNNNNNNNNHIKDTILKGKLLSNNEVEDNKSKDSNILGITSKKIENFSDWYTQVIVKSELIEYYDISGCYILRPAAYYIWECVQAFFNKEIKKLNVENSYFPLFVTKNKLEKEKNHIEGFSPEVAWVTKYGDSNLPEEIAIRPTSETIMYSVFPKWIRSYRDLPLKLNQWNTVVRWEFKQPTPF…	0.107	0	6	3	3	3	746	86.6	7.42	0	3	metabolic process;regulation of biological process;response to stimulus	cytoplasm	catalytic activity;nucleotide binding	Pf00587, Pf03129, Pf04073, Pf09180	811187	PF3D7_1213800	PFL0670c	12	Aminoacyl-tRNA biosynthesis			1	0	100	Low	1	Acetyl [K257(100); K258(100); K626(89.3)]; Phospho [S628(92)]	FALSE	Low	Master Protein
PfDd2_120033700	PfDd2_120033700-t41_1	conserved Plasmodium protein, unknown function	MRGGGFYKGTSTEQTPYFGDKEKKLIEKIVWPEIYNKKIDVNKIKFPLIETWINKRLIEILGFEDDILYEYCISQLKQSKEKKDGEEDKYLNAKKLKINLTGFIGNKKSDIFIEELLELLINEEKKEEHIADTLNENKTNDIKKVKNENENINENVYNENKDISNKDKEHVSHQNEHNINNVNLKKEKEYTDIQRDKRKHKRSLSQKSDSYKKRPFNKRKTSIERSLSNKRYDEKTNKRFNKNFRTDIYNRKHSKDIGYKHNNSYSSSDDKYHNGRSLSSSDISYQHRRKVKKKKINKRHDDSSSEISSHTYASRYDKERKRFRKRDINLERHKERGYINRDKEGKHIRRDKEGKHIRRDKEEKHIRRDKEGKHIRGEQERRHQIRNKEKYRDRNDHKK…	0.139	0	7	3	3	3	608	72.5	10.02	0	3												0	0	100	Low	1		FALSE	Low	Master Protein
PF3D7_1458300	PF3D7_1458300.1	alpha/beta hydrolase, putative	MKRYKILIKNVNTFKWKSYEVKRISSIILNSKKSKPFNIDYIEKVKKKNGLKDGCNKVFLKNKYNGEKYERDKNITRWCDKLNEYAKNKEYDVYENGLNSCSCIAENSIEISQLINVISKNKIINNNIMLIYIKLIDKCLKIFSNIPMRSVSLILNSMVKLNYYHTNFIDLFFKNINNIIDKSNPIDLSILYHFYVNCSGDYFEYINDNKNDIYLNLFLNKILNDISLLQIQAISCILRCNKKIIKRKNWEHAYFKYDGVLEENYLNVQVNEKNKTMDYNKGYEEKEIEKKRIEEGTYKRGIIYDDEKTYYNMLSIKKEKSEELDNNINFFECDNIKLIKKVNNILKEHVYFKISSGNIQQLCNILEDLEYFNLIDDDYNFYYDILNMLKNSCNLFELK…	0.139	0	2	3	3	3	1443	173.1	8.38	0	3												0	0	100	Low	1	Methyl [K604(100)]; Phospho [S603(99.2)]; Acetyl [K317(100); K318(100); K908(100)]	FALSE	Low	Master Protein
PF3D7_1213800	PF3D7_1213800.1	proline--tRNA ligase	MEKSQKIRSFNLLFLEEDEEYIDDMLITMKTKKEKHDNKNSSINNNTNEKCTFIYVELKGRLRLCSKSLIFEAYDVDEEVLKFPFKKLENVKLGIFKNEIIIKTCEVIRIKTIIHNKKTRCISQFSYERKYKKNINVLNNLYNEYYDEYKTIDNNNIDEKIHIFEKLLNNFDDFLDLNKSYNNKHVFVDDTKKENINNTHVNSDEEKKKKNIKMQNEKNDSIFLNTHMSDAIGNKVECDHNNNNNNNNKNNDDDRNQNIQTQNKNNDNKKKSQDNDKGNVCNNEPPFDRDQINYQTKGMSINSESSTEKEKSFVYIFSCENSTMLMKKMKHIYELIIKIKTAMIINEKQMDILIKEKKSKYKSGNKERAEEMINKNNNIMINGNSNSNSNNNSNNNRNV…	0.137	0	2	3	3	3	1653	195.7	7.68	0	3			protein binding	Pf02138, Pf14844	810799	PF3D7_1124100	PF11_0252	11				0	0	100	Low	1		FALSE	Low	Master Protein
PfDd2_030016100	PfDd2_030016100-t41_1	pre-mRNA splicing factor, putative	MGSDYSSPGGNKSVNITESEKSARNVLEKIGRHIKDEINKNSNHTNKLKGTLSNAQFHDGLHKAAGWGVRYGPANSCDLEHRFYTNINNGYLPARNPCHNRNQNRFDENAEAYCNSDKIRGNENNSNAGACAPFRRQNLCDKNLEYLINENTKTTHDLLGNVLVTAKYEGDYIVNNHPNRGSSEVCIALARSFADIGDIVRGKDMFKSNDNVENGLREVFKKIYEGFLDKGAREHYKEVKNGNYIKLREDWWTANRDQVWKAMTCVAPENAYFRKTEADGIGISSLILPYSKCGRDTDPPVVDYIPQRLRWMSEWSEYFCNVLNKEIDEMNNQCKDCEMSRRCNNDTEGEKCKKCKEQCQIFKELVSKWKNEFDKQSMKYKELYIKASTNITKQNSSSP…	0.214	0.087	3	3	3	2	1325	153.2	6.29	0	3			receptor activity	Pf05424, Pf15445, Pf15447	3885677	PF3D7_0600400	VAR-like	6				0	0	100	Low	1	Methyl [K610(100); K611(100); K614(100)]; Sulfo [S3(75); Y5(75); S6(75); S7(75); T603(100)]; Acetyl [K12(100)]	FALSE	Low	Master Protein
PfDd2_060009500	PfDd2_060009500-t41_1	RAP protein, putative	MKLRILKKHYYVVFILLYLYDISCFKCIRLNNRSIYKNKYKNNVHIGTNENIRSIEKYSNVLCNSILCKNDKISSFINQRKNVDDDDESENDDMYESTTAGSSSETDNESDEEENDSSDNNNSDEEQIENSNNNNSDEEQNDSSSNDNNDEENEEQDDVMDNDQNDKKIKHSFNLANESKHTKEERVKEEKKLKIYDFINDKEKRLNFNGDQKDEDNEENDDKDENTLENRNIISKHTSVFPGLYFIGIGYNLLFGNPLGEADSLIDPGYRAQIYLMEWALSKEGIANDLSTLQPVNGWIRKENACSRVESITECSSISDYTKSLSAEAKVSGSYWGIASFSASTGYSSFLHEVTKRSKKTFLVKSNCVKYTIGLPPYIPWDKTTAYKNAVNELPAVFT…	0.14	0	7	3	3	3	842	94.5	5.12	0	3	transport	membrane	metal ion binding;transporter activity	Pf01823	812416	PF3D7_0408700	PFD0430c	4	Malaria			1	0	100	Low	1	Acetyl [K323(100)]	FALSE	Low	Master Protein
PF3D7_1124100	PF3D7_1124100.1	BEACH domain-containing protein, putative	MDLYQEEIYNRANVNVSVIVHDNIKDVIIKNLENNMTDKNIIINNYNYNDITKINNIPKDNVNDEEKGILSLWLKKIKVVSSVIILCVDWQHIYSQQNTQSNSKDNILKENKNTERKGSYIRKESIINEGIHKMGDMNCYDKIHGYGNVDNYGNIDNNINIDKYSNVNNYNNTDGYNNNIDGYNNNIDDYNNNTDGYNNNIDGYNNNIDGYNNNIDGYNNNTNDYNNNTNDYNNNTDDYNKPNSSSNIYNFHNMNNSYGDINMDDNNFCFVQNEEYMNKINKELLNRIEEINKIILKRKKVCKIILLVILPENTKNTEDYIKHISLLNCENISAIFITLGLKEIHNKIKKLDNLLKDCVTTFFKQYIITYERKSNINLLSFFKYNFKKAYILEMLEKYD…	0.14	0	2	3	3	3	1907	228.7	6.77	0	3		membrane				PF3D7_0829000		8				0	0	100	Low	1	Methyl [K453(94)]; Phospho [Y1009(100); S1011(100)]	FALSE	Low	Master Protein
PF3D7_0600400	PF3D7_0600400.1	erythrocyte membrane protein 1, PfEMP1	MDNNKMFLRRSSRLSHNFDENNRNRELIEKREGGNMVKKQITHERRKSIYKDKDESLLSTDENSSTYDSDYTVSVNDDDSSVGNKRKYNKENENNKNNNNNNNNRHNRRNKNKHNNNNNNNSSGDNSNAITPFYDGDKNKDNECIENVRTRKNNNYEKNNLKNNSYIDILNEDIDDEDFDIFKRSKMDRSKRISTSYKNTQYNDINLRKRKSVYVESSNSEDSNKSDDDDEEYINEESSRNNKKKKLKQTYSSSTFKNKKNFVNKKVYKNFEDFNLYENIKKNPKNLHDIIEEIYYSLFNKDTNEKVKISTFFLNFLAECSGNETLTWTVDIIDYIDKQIYLYEDIPNNNQLQNVIIGNTINNTTLSDIMTPSTVRSSNKITNMDEIIRDENNFEKVCT…	0.2	0.115	2	3	3	3	2391	283	7.23	0	3					812120	PF3D7_1456500	PF14_0538	14				0	0	100	Low	1	Phospho [S1385(100)]	FALSE	Low	Master Protein
PF3D7_0408700	PF3D7_0408700.1	perforin-like protein 1	MRVPFVIKKKKLHLFLLSNKKRYYMSHREIEKFKNNGKENNKHHLNIEKKNIGHLNREGCVSVHTTTPFEIFKWSNILNTKNEKVINDIINRQNQQEKVEKKGEKKKKKKNLTLLDINKIIHHYRLIINVNENDIFIEKEIQNVFYNIINDLSYYFDKCDTISMVLKNIIKNESLFFYLIYNNMKYIHALPFKIFWKYQNVEEFYKNKNINEYENDENEYIFKSVDLGHIDYLLKDEDALNNTSNNNETKITDVEHVTHNKEEKLKGEEGNTYPHFYDKKTIWNYNKYDFIEKNVKHIMDIPNKYNMTTLSYKHINHNKKRNISLKTKHMNGNIFKTWELFKREKKYFMSTLASSNNVYDKMERKHFNEEKNNNQKEEENRDKKINHKNNIIYNGTNQN…	0.127	0	3	3	3	3	940	111.7	9.04	0	3				Pf03109	2655297	PF3D7_0810200	PfABCK1	8				0	0	100	Low	1		FALSE	Low	Master Protein
PF3D7_0829000	PF3D7_0829000.1	conserved Plasmodium membrane protein, unknown function	MMNKNDITIDENNKYIFRASSFYNKDGLLIKSYSWEVREPLGIIILVHGLASHIRFGFLKQNAKIVNNDHAVLIDGDNYYIYEGSWIEKLNKNGYSVYGLDLQGHGESDGYQNLKLHIKDYDDYIYDLIDFIKSVYESIISKKEKKQMYIRDNDIIETVPIYLVGYSMGANIILRALQLLNKSNDNLISKLNIKAFISLAGMISIKNIGSIDSLKYKYLFLPIIKMLSYVCPTYRLRKKHSGFKRFPYINDLMNFDKLRYKKGMTNKLAYEVIKSVYILKKYINDIPQNVPILFIHSRHDSVCAYEEVLSFYNNLYNTNKEIYTLENMDHVVTLEPENEQALNKMLTWIKKCE	1.006	0.005	15	3	3	3	353	41.3	8.73	0	3	metabolic process	membrane	catalytic activity	Pf00326, Pf12146, Pf12695, Pf12697	812319	PF3D7_1476700	PF14_0737	14				0	0	100	Low	1	Acetyl [K142(100)]; Methyl [K119(100)]	FALSE	Low	Master Protein
PF3D7_1456500	PF3D7_1456500.1	STAG domain-containing protein, putative	MAAQSSGGGGGCGEEDKDAKYMFDRIGKEVHDEVKNAANVFKDYLKGNLTISTIFGEETVAFTDPCELIKEKRDELLAARGDPCGKGKEHRFSKERGAECDDNKIEGNVRSKGKGGKSAGACAPYRRLSLCNKNFPNMNSKDSLKAKNDLLVDVCYAAKYEAESLIPYHDQYKLTYGDSQICTVLARSFADIGDIVRGKDLFLGHNQRKKKLEERLEQMFKNITHSNAAKLSVLSSKEIREYWWALNRDQVWKALTCDEENKLGGNAYFHATCSERNGGCSQAHEKCRCPMTSDGKPNDQVPTYFDYVPQYLRWFEEWAEDFCRKKKIYVDIVKKYCRGERDGEKYCSLNGCDCTKTVRARGKLRYGNRCTDCLFACHRYENWIDNQRKQFLKQRNKYT…	0.131	0	2	3	3	3	2241	252.2	5.4	0	3	regulation of biological process;response to stimulus		protein binding;receptor activity	Pf03011, Pf05424, Pf15445, Pf15447	810160	PF3D7_1000100	PF10_0001	10	Malaria			1	0	100	Low	1	Acetyl [K462(100)]	FALSE	Low	Master Protein
PF3D7_0810200	PF3D7_0810200.1	ABC1 family, putative	MEPGGSGGRGSGGSSSGKGKKDTSEYIYVSDAKDLLDRIGEKVYEEKVKNGDAKKYIEALKGNLNTANGRSSETASSIETCTLVKEYYERVNGDGKRHPCRKDAKNEDVNRFSDTLGGQCTDSKMRSGGKGACAPLRRLHVCVRNLENINDTDKRSTHKLLGEVCMAAYYEGQSIKDDYVKYQTENTDFNTTICTELARSFADIGDIIRGKDLFRGYNEKDRAQKKKIQDNLKDIFKKIHDDVTSSGRNGEIEKRYGSDKENYYQLREDWWALNRNDVWKAITCNAQGFNYFRHTCNGGERTKGYCRCSDKPNTDPPTYFDYVPQYLRWFEEWAEDFCRKRKHKLKDVIEKCRGENGSERYCSGNGFDCKETVRGDEHFVEKDCHDCSYSCSPFVKWID…	0.121	0	2	3	3	3	2181	248.6	5.45	0	3												0	0	100	Low	1	Acetyl [K1091(99.9)]; Methyl [K423(97.6)]	FALSE	Low	Master Protein
PF3D7_1476700	PF3D7_1476700.1	lysophospholipase LPL1	MFLLCRTNLAKKIKDKIPYGVKQSQNYKDAKKQERLALEANRKLKESRGMLLDGKKNLFMCLRQNSDINWYRAGQILKHLEIHQRAKPDITPSLREKITNIANFVKKGR	0.121	0	27	3	3	3	109	12.8	10.26	0	3					810232	PF3D7_1007600	PF10_0074	10				0	0	100	Low	1	Acetyl [K22(100); K78(100)]; Methyl [K55(100)]	FALSE	Low	Master Protein
PF3D7_1000100	PF3D7_1000100.1	erythrocyte membrane protein 1, PfEMP1	MNEDLKLGSVVWPNFSSPFSLSCYAVNESCSTLAAGSYEGSIILFRIDENKVEYVSNKRKGKMGEGYVKKDEYDDKSDNKISESFSSSTNHMVDETCDKKNKKEELLNVDDDKMSVDINENNENNKNNENNKNNKNNENNKNNHNSKNNIDNINNIDNINNIDNINNIDNINNIDNINNCMNNLSNNNFKRDNSKKFLKQNRKRFSNRINLLPYNILLNNSNNTCNNSIVQLCYGLTCCNLIECVSKEILISLHVDNMIYFWSIDEGRCFKVLKNFDFLIYNLRILPDRRFLLISGEKKVLVLDIWANSNKEIIAELNFSSNQNTQNEYNKSEKTKNVNDSKEEEDYYIGDIDDKNYSSSYGSDDNNMYNMNSMYDYLNNNMSSDPQESNIYINSKNKN…	0.893	0.045	1	3	3	3	3013	357.8	8.85	0	3		membrane	protein binding		810203	PF3D7_1004200	PF10_0045	10				0	0	100	Low	1	Methyl [K2553(100)]; Acetyl [K2139(100)]; Phospho [T2545(100); S2546(100); T2548(100)]	FALSE	Low	Master Protein
PfDd2_120045900	PfDd2_120045900-t41_1	erythrocyte membrane protein 1, PfEMP1	MKSYISLFFILCVIFNKNVIKCTGESQTGNTGGGQAGNTGGDQAGSTGGSPQGSTGASPQGSTGASPQGSTGASQPGSSEPSNPVSSGHSVSTVSVSQTSTSSEKQDTIQVKSALLKDYMGLKVTGPCNENFIMFLVPHIYIDVDTEDTNIELRTTLKKTNNAISFESNSGSLEKKKYVKLPSNGTTGEQGSSTGTVRGDTEPISDSSSSSSSSSSSSSSSSSSSSSSSSSSSESLPANGPDSPTVKPPRNLQNICETGKNFKLVVYIKENTLILKWKVYGETKDTTENNKVDVRKYLINEKETPFTNILIHAYKEHNGTNLIESKNYAIGSDIPEKCDTLASNCFLSGNFNIEKCFQCALLVEKENKNDVCYKYLSEDIVSKFKEIKAETEDDDEDDY…	0.188	0.087	5	3	3	3	997	111.7	5.41	0	3	metabolic process;regulation of biological process	vacuole	catalytic activity;protein binding	Pf00112	812668	PF3D7_0207600	SERA-5	2				0	0	100	Low	1		FALSE	Low	Master Protein
PF3D7_1007600	PF3D7_1007600.1	conserved protein, unknown function	MLNLSSLLISKKNVKDDGNNSSENEVGGNNDVSSLNNDCVKIKLINMQEYKTKKLLDERKNVNVWSANNKKDNDKKEKKKEKKNEQPKKKESVVTKPKAVGENDTKKIENKDIENKNVTPKKLFVPSAIKQQQQKEALKNKQTPKKEEELFPDLIQSKKSNKTEKEKKKTQPAKKSKKEKADKKVQESTKEQENEFPQIEEIEKIHFNIFDFIDMEKQTYEHIVRNSEKVLQKYKNRSKFVDSMIMCN	0.132	0	7	3	4	3	248	29	9.5	0	3					813495	PF3D7_0921900	PFI1075w	9				0	0	100	Low	1	Acetyl [K90(99.6); K96(99.6); K169(100)]	FALSE	Low	Master Protein
PF3D7_1004200	PF3D7_1004200.1	WD repeat-containing protein, putative	METTDTKREEQEIEEKKAQEESKIEDVDKILNDILSISSECIQPDELRVKLLLKRKLICYDGFEPSGRMHIAQGLLKSIIVNKLTSNGCTFIFWIADWFAHLNNKMSGDLKKIKKVGSYFIEVWKSCGMNMENVQFLWASEEINKKPNEYWSLVLDISRSFNINRMKRCLKIMGRSEGEENYCSQILYPCMQCADIFFLNVDICQLGIDQRKVNMLAREYCDIKKIKKKPVILSHGMLPGLLEGQEKMSKSDENSAIFMDDSESDVNRKIKKAYCPPNVIENNPIYAYAKSIIFPSYNEFNLLRKEKNGGDKTYYTLQELEHDYVNGFIHPLDLKDNVAMYINKLLQPVRDHFQNNIEAKNLLNEIKKYKVTK	0.132	0	6	3	3	3	373	43.4	7.53	0	3												0	0	100	Low	1	Sulfo [T6(99.1)]	FALSE	Low	Master Protein
PF3D7_0207600	PF3D7_0207600.1	serine repeat antigen 5	MVLQRAAGGGGDGIDKRSAKHLLDSIGKKVYDKVHGDALQPSNGKLKGTLSLAIFEKAPEGKQTSEDPCDLNHEYHTTVTSGYDKENPCKDRPEVRFSYTEGAECDKSKIRGSNSNKDGACAPFRRLHLCDQHLEHIKHDKITRHNLLADVCEAAKFEAESLEKYRGQYQLNNSDVNINICTELARSFADIGDIVRGRDLYRGNDKEKDRLEENLRKIFKKIYDNLNDAHVQEHYKDDDKGTKNYYKLRNAWWEANRQTVWKAITCGAAGGTYFRQTCGTGTWTNEKCRCPINDVPTYFDYVPQYLRWFEEWAEDFCRKKKKYVDIVKTNCRNYSRNLYCSGNGLDCQETIRVIGHHVIGSECSKCSVWCRRYKKWIDNQKEEFLKQKKKCENEMLSKS…	0.143	0	1	3	3	1	2664	302.2	5.78	0	3												0	0	100	Low	1	Methyl [K1307(100)]; Sulfo [S397(100)]	FALSE	Low	Master Protein
PF3D7_0921900	PF3D7_0921900.1	conserved Plasmodium protein, unknown function	MGKRMLCIVFPLLIYFNYVLHRTYGYIIGDVKVHQLNNIINKRIIKSRKISMFKINLQNDFNYENKRFYNNMNRNVMNEKSLNKIMLIGRVGCEPDIKILNGGDKVATFSLATNEFWRDRNTNELKSKTDWHRIVVYDQNIVDLIDKYLRKGRRVYVQGSLHTRKWHTNDMNSQPKQITEIILSYNKGDLIFLDDKRNFNQRNNSNNINSENQQHINNEHINNNNINNGNDFMPLNSNDKIIEDKEFTDRLDDNNEENNFQSNSETFDKQEGIYDKMNVQEFEE	0.143	0	15	3	3	3	284	33.8	8.29	0	3	metabolic process		DNA binding;protein binding	Pf00436	812855	PF3D7_0508800	PFE0435c	5	Mismatch repair; DNA replication; Homologous recombination			3	0	100	Low	1	Acetyl [K54(94.3)]	FALSE	Low	Master Protein
PfDd2_080013100	PfDd2_080013100-t41_1	tyrosine--tRNA ligase	MKRSFFINHLERFVNDEMSKKENFDDLKIVDIAEKKKHMICCDNINIDINDNNNDNNNDNICDDIMKKEIKKEKKRKKKKIEQIRNTLSSHCRIVEINDDEEISILDWNNIKSTKINEYIINSLINKFHFNNFLACQSNVLEYLLLYKYGSNCIKNGDIYIEVPTGLGKTLCYIISIIDYFLYNNENTLYCLILTATDELVNQIINVINIFELRNLKCMNIDMNNFHSNLYFDETINHKKFLSDCNILVTTTKKFEGLFYSNEDIFMNLRFLIIDEVDKIVAYTQCNICSIVNSLTNLVRKHQNNCANIYKPKYFLQKILVSATLCKVSDNLMSLDLYRPIFFYYMLNYKRNEEFYFFTKNKYTKMYTLIKLLLDDIPNKDMLSMLIFCGDEDSSHTLY…	0.897	0.059	8	3	3	3	567	67.6	8.97	0	3	metabolic process	cytoplasm	catalytic activity;DNA binding;nucleotide binding	Pf00270, Pf00271, Pf04851	812448	PF3D7_0405000	PFD0245c	4				0	0	100	Low	1	Methyl [K563(100)]; Acetyl [K539(100)]	FALSE	Low	Master Protein
PfDd2_070016200	PfDd2_070016200-t41_1	erythrocyte membrane protein 1, PfEMP1	MIWWFLISVNFLFFLIKSFFTPKATIYRNDLNTNYTNSSTEKYILGENYNLTSLKLKIDFGSLDTGTKIIEYSKGIINIRSIQQYDYDSYMLTPCNSDIWWIYSFSDIIHIEKIGLVSLEHYASNFKVIEILGSDVYPATKWKKLGKISTNFTKSFELFNIYEYCKNYDEDNCWVKYLKFHVLSHHNLENNYYCTLTHLQIFASSGVDMLSDKIYSDENINKIEKDLQDNYMDQNNEQLYDQEIIENLEELYENNESLDDTLSNTSNEKKSKTKTSTNDDNDKIHGSNIYYDNIKKNDEKKKKKKEKKSTRTQAKSLDTKLIDKDLMNTKQIEKELLDTKLIENEFIHNKLFDTDMIEKELMDTELIENELMNYELFDKDTFFKENYFNDEQQRTDESN…	0.126	0	2	3	3	3	1803	220.6	9.25	0	3		membrane		Pf07738	811954	PF3D7_1439300	PF14_0372	14				0	0	100	Low	1	Acetyl [K1505(99.6)]; Phospho [T594(96.7)]	FALSE	Low	Master Protein
PF3D7_0508800	PF3D7_0508800.1	single-stranded DNA-binding protein	MAVPPLSAPASEPTDNRIARDILEEYGKKVQEEATKKAGERSKGRLKGSLSRATFNKEKNKAEEPCQLKYQWHTNVTGGFDKDNPCKNRPNVRFSDKYGGQCTDTKIKGNNTGSGGACAPLRRLFLCDQHLSHMDANKINNTHNLLLEVCYAAKFEGQSLVKQYEEYKEKNANFDTNICTVLARSFADIGDIVRGKDLFRGYNEKDRKEKQKLQDSLKNIFGKIYNELTNGRNGVKEHYKDEDDNEGNYFQLREDWWALNRKEVWKAIICSAPEDAKYFREKNSNGNTCTVNKCKCANGDPPTNLDYVPQYLRWFDEWGEEFCRKRKKQLENAKNKCRGYYENGQPKYCSLNGCNCKTTVRGKKKFDYEQECNDCLVACDPFIHWIDNQKLEFLKQKKK…	0.118	0	1	3	3	3	2855	330.8	5.87	0	3												0	0	100	Low	1	Acetyl [K43(100)]; Sulfo [S42(100)]	FALSE	Low	Master Protein
PF3D7_0405000	PF3D7_0405000.1	ATP-dependent RNA helicase DDX51, putative	MNYKLKENVPPNEDVDIYEKLKTCVINRNVEDFYEECVSTFLEKVKNIGDTNHIICHDNYSDIINFFYLNLFVDNSEFVRVVAVSQDNNENAKICKRYIHDKNEKDVTEKSELLQELGLYLKNIKLKYSEKLKKIKNVIIDNISTCQKCIMIYYLLQKKLVEKISSNINKKDDNVTNIIKKEIFEFNFYRIINKITCPIGYNNVDSVILELMLNGSKIFQMDLNYILEYNKINKVNLKIFKEKFINYDNDEIYRIIKEYVDYDSLIFFCNLLFKEFKRMKNLLLQNDNYNNGNDTSIINENISNNNNNNNNNNDPLCNDNTLYNYNIQCLLPYIYIHIFILLKHKQVEETVRRVLKERIILYSLMINSLRYSDNFIQLIIFKIINNIFINEEEFLKDSN…	0.116	0	2	3	3	3	2752	326	8.28	0	3												0	0	100	Low	1	Acetyl [K2353(100); K2359(100); K2364(100)]	FALSE	Low	Master Protein
PF3D7_1439300	PF3D7_1439300.1	Sad1/UNC domain-containing protein, putative	MMERGRSNYRRNNENNNFREGNIKNETGDDNHFWTNIDNYYFCNFDKSIISAFENHIKCTDYICNKIKKRKINKKLFKNINCYKSSVKIKLNGNDKNEHNNKKLVCAGTNMQYDNYMKFNENNMNNVNNVSNMNNKNNMNNMNNMNNMNNMNNMNNMNNMINMNNMNNMINMNNVNHMNNINHMNNLNRMNNINHMNNINHMNNINHMNNINHMNNINHMNNIKTSENYNISNNNNKCIQNNNINDKILNNQIQNVMTFDDKKSILEFMPMAKNELLLNTLHHLNLRNEHPTNPFPNMYRNPNYFNKDENYMFLKNQGPINNLNNNVLPNNNNLNNLNTHVNNQMVENNNKTMPIPLNNLNAYTTNNNDNNNKNNILLNNNEHNNNPVGGTNKLSDKNL…	0.958	0.072	1	3	3	3	3853	452.7	8.51	0	3			metal ion binding;protein binding	Pf00628, Pf13771, Pf13832	810237	PF3D7_1008100	PF10_0079	10				0	0	100	Low	1	Phospho [S3359(96.6)]; Acetyl [K1513(100)]	FALSE	Low	Master Protein
PfDd2_040026300	PfDd2_040026300-t41_1	erythrocyte membrane protein 1, PfEMP1	MPKIQVKRGGDPGVSTAVSSIMQHENFKRMLMFGLRSLSDFCNPTSKAYKENASDALDRGVVVSIKNAVINYKDDDDILFCSSRVLLSMSDYCMSEKDTNALKKLITDGGVDGIVEIVKSFPSDPDTLKNCMAFIKNMNDSNYQIEGREVGIALLNVFTSKTYTNKLTNGIVLALCIISKSTSGSKGLNDEGAHHKLLDYCLNINSLNDDTAEIVESVFDIIKNMSSNGYVDPTIIEKSVIILDKFKSYPRVISKGSDAMKCAVGPEELSKCLNVLKKSAQGSKEQDAALELLSSLSYISSITDKVVESGGIPVLIELINSGLQQYESNPEKISRLVAGASRMLGRISNNPPHAAIVVEYGGIATLCTAISYFPNDVECSKAICNALTPFVSRSNYVSE…	0.116	0	2	3	3	3	2605	290.8	5.25	0	3			protein binding			PF3D7_1361800		13				0	0	100	Low	1	Acetyl [K73(100)]; Phospho [S1873(93.5)]	FALSE	Low	Master Protein
PfDd2_130008200	PfDd2_130008200-t41_1	conserved Plasmodium protein, unknown function	MEYKEKPEGPFFVSFYVTNFNSSDQSFSYKINIVDFYDNLYESNIINQNNFKQINFSNNYIQLNEEIFVKTNISDDNNFVLIGYENIKVFSFLHEQLIISKNIIITYKYEDQKENVVNKNIDNEKNKKTKDNEKEGKNKKKKEKNKNNAKNEMEILENSIKKDIDINFNITLNINSLVGHYCDRLNYNIMNVKIDGIYNISSSIEEIVPKRNSLNFHMKLLDISLYNGIPIEDKENKKYNITWNNNNIYKYRNIKEIEYIYKYLFYESFNVNGWIICFNENKKTKDNVTSSIVDTLCATFEVNISDVILNKVVNAKYKLHHIKHLKKDIKNVKQSGNQCLDIFTNSYIQLTIQFYKPFLQRKMLESPFAVNTVRPNLKKEIQIENDKKQKEDISNLFNR…	0.115	0	3	3	3	1	1408	170.2	6.81	0	3	metabolic process	nucleus	protein binding	Pf12895	2655343	PF3D7_0819800	MAL8P1.60	8				0	1	100	Low	1		FALSE	Low	Master Protein
PF3D7_1008100	PF3D7_1008100.1	PHD finger protein PHD1	MNQTNSLKSFLNIENVSDRFVTDLNTYKKQFSYNELYEEIEKFVNFFESINIKRGDEISIILFNSIEYIISFLSINFNHNICLPQNTNLKKEEYKRYLVNNCKYIIIHDYDENNEEYSSIKNKHSYYKNVCIYIKELAEEYGIGLIKIKKNKEKPYFTYSYINNGRKEELPNLNNDLKNEENNINKEEKNMLNSDICLHLHTSGTTSKVKIVQLSNTNIKTTITNITNSYNINRDDNTIIVMPLFHVHGLIGVLLPIIYCKGNILFQLGHSFSASEFWNNVENYNITYFSAIPTILKILIIRYEEDYLRKNKIKKNNDDDHDDDENNKCHKNPMNEKVKHKLRFIRTSSSSLDENLEKEIEEKFEVSVFQAYGMTEACHQVSSNKIIISSLSSPNNLQI…	0.114	0	3	3	3	3	1392	163.8	7.02	0	3	metabolic process		catalytic activity;metal ion binding	Pf00205, Pf00501, Pf02775, Pf02776	3885943	PF3D7_0619500	PfACS12	6		Mitochondrial Fatty Acid Beta-Oxidation		4	0	100	Low	1	Methyl [K891(99.4)]; Acetyl [K854(100); K887(99.4); K1065(99.1)]; Sulfo [Y886(100)]	FALSE	Low	Master Protein
PF3D7_1361800	PF3D7_1361800.1	glideosome-associated connector	MNYIERNKIETIYTDDYTDFTRLSDFEIFTKDILVSLKKLNILETKRKYEEKYAFINNEKREKPLAPLSLIITVDDTCNFLKKSIKKEYGVKLNYVYYPYNKCQKIIPFDNNNNNNNNNNNNNNNNNNISNNINNSNNSGNNNDASTSFYNKNVSIVNSFYCLHGNLNCSEITLFPARTFPIQRFFFVNEYVELEITDKSNVEEEQCINIDQFSISNLILNSLKLALSELDISLPTFVIIDKNAHVYQGHFYTSDYTYYKCINPFKPNHKYSIMSDDYKEVNKSLHTFTSNSNYEKENNYISIYKGVGFEVNYHSFKYYNYFKSFTFDHLVALFCLFLHLSNIKGRNIYNINVHLKNIYLIDKPHVCYNNWKGFNIKNKNYFILKNKVRGKEKNNCNHH…	0.115	0	2	3	3	3	2086	248.9	8.94	0	3												0	0	100	Low	1		FALSE	Low	Master Protein
PF3D7_0819800	PF3D7_0819800.1	conserved Plasmodium protein, unknown function	MKKKKYVYLEFSINRITLGKVYFELFNDEEIKKSVDNFLSLCKGQDYHSIYSNDILSYKYCKIERIKKGKCIKSGYLRNKININDDKTYYLNNNNGGDDDGDYNSIDNIYNSLKNKMKNSKKNKYEKVECIYGNYYNKEYSKRKHTCAGLLTIVQVEDKKYSSIFKITLNKTHTYNNKNIIIGQVIKNMHILRAIEMLPTCNNGNPKVLLYISDCNEVNEAFFKKEKISSRQMYINNMFKMAAQQSVQNGLSKDNNNNNNNNNDNIINNDDDNIINNNDLLYEQQTYNHSYDNYTIGNQSHDKFKNEHINEKQRGIILLNKIFQQIDDHVKNKHKIVDYDNKNKITDHENNLKEKNEKHNTLHEGNVKNDYFHTKQTNRQKYNYFKENDEKDNQNEKQL…	0.113	0	6	3	3	3	677	80.9	9.28	0	3	metabolic process	spliceosomal complex	catalytic activity	Pf00160, Pf08231	2655327	PF3D7_0803000	PF08_0128	8				0	0	100	Low	1	Acetyl [K166(100); K171(100)]; Phospho [S12(76.5); T168(93.8); S480(99.9)]; Methyl [K487(99.9)]	FALSE	Low	Master Protein
PF3D7_0619500	PF3D7_0619500.1	acyl-CoA synthetase	MPVLYHLTLQKPTAITKTVYGNFSGPRFHEIIVAKGQVLELLRSDKQGKLNVIISKDIFGIIRSISTFRLTGSNKDYIVIGSDSGRLVILEYNNEKNDFVRVHCETYGKTGIRRIIPGEYIAVDPKGRALMICAVEKQKFVYILNRDNKENLTISSPLEAHKSHSICHDVVGLNVGFENPMFVSIEQNYESLDKQINEELENENDDEDKSDEERKDNNDIINDKNVKDNKDNDFSLDYAKKVLCFWELDLGLNHVIKKHILPIDITAHLLIPLPGGQQGPSGVLICCENFLVYKKVDHEDIYCAYPRRLEIGQDKNISIICWTMHRIKKFFFILIQSEYGDLYKIEVDHEDGIVKEIVCKYFDTVPIGNSISVLKSGSLFVAAEFGNHYFYQFSGIGDD…	0.919	0.076	3	3	3	3	1329	151.7	5.88	0	3	metabolic process	nucleus;spliceosomal complex	protein binding;RNA binding	Pf03178, Pf10433	811388	PF3D7_1234800	PFL1680w	12	Spliceosome	mRNA Splicing; Processing of Capped Intron-Containing Pre-mRNA; Metabolism of RNA; mRNA Splicing - Minor Pathway		5	0	100	Low	1	Acetyl [K814(100)]	FALSE	Low	Master Protein
PfDd2_140031300	PfDd2_140031300-t41_1	conserved Plasmodium protein, unknown function	MSFTITNIVSRRYIIYPLTKCKRRYSCTYNIKRYMNEEGERKISLHTAPIFDVEEVMNKEKLLYVIKNIQIVDLKEKNILNNISNLLKKYINEYTIEEIYTIIHIFCKLKFTKYSLYNNFIKIIMNKKPKIDSRMLTQILIDLHKLSSLDINVLTFFTQYYIKKETDQFSLFDLSMILYIFNKYNYNHIETVDNISKTISQYFLPYIDQDKGVLTTILLSISTLNLNYQFYLDVMKKHVYKKYEHFEVKYLCNILYSILLRLVNTLHKDDILNIMLNDIMYILLNNINKLKNEELKQLHISLYYLKDMKEEKYEEARKIIEKKNIKDTVTTSKIQQQIAKLFKEIGLNVEKEFLIGPYVLDFALKKKKICIEVNGFTHYYNFNGKINAKTTLKYYILNK…	0.113	0	13	3	3	3	433	52.2	9.29	0	3				Pf08373	810397	PF3D7_1024600	PF10_0240	10				0	0	100	Low	1	Acetyl [K385(99.5)]	FALSE	Low	Master Protein
PF3D7_0803000	PF3D7_0803000.1	peptidyl-prolyl cis-trans isomerase	MINSNIIFLFFYHVSLCILGCLFFENFLFKDFDNSFSLVKIIFCCSFVLCLSLLSMILFEITGFIATRLQLFIWYIDISLMILFIYIIIPISLIYTYVTYEDEKTSNSLFKFQYFYTTLIKINNKKMKKKKFHSPNEEDKKEREREKNQDKGQEKNQDKGQEKNQDKGQEKNQDKGQEKCHDKGQEKCHDKGQEKYHDKEQEKTHFMKRLLYVSEDLIEKMKNYNYKIKYKNKQKLYKFIFGCIFLLPIIWFTFYKISMLTLKNNKDIYDKSDIYNIGSILLDKFNEINKEFEEEYNINNHKNNYFFFFNFMKNLLTYMSVTGMTIVSALSAFTSLYSPYSNISNFFFFVNIKKVKVIEKKIKFIKQELSSKKKILLLYEYHPHLLKPFYENQKREYNN…	0.112	0	5	3	3	3	1186	142.1	9.03	0	3												0	0	100	Low	1	Methyl [K735(87); K1011(100); K1024(100)]; Acetyl [K750(93.1)]; Sulfo [T1012(99.9)]	FALSE	Low	Master Protein
PF3D7_1234800	PF3D7_1234800.1	splicing factor 3B subunit 3, putative	MGNTISERKQRQFVLYKDIKNKIKKRNHLDIKNNLYISNLHEKKLITYNDEIFELYETYEEDGQKKEYMSDTENKKNYDIKINFKNDKKKNISLNKCDNQYDKQYDKHYYEKDIYEYNKMNTNSVKEKKNDKMFFEFDYGSFYNVEERSSTFEKDQKKPKNYSNIYEENKITKKKYELDKDSLDIKKKHINNLNYENEKKTEKKNSKSTMLKKKKKNSKSDNVDINNMVQNKTVIYNDNEKKIYTINDKDYNKMDQLNMQKNNNDNNNNNNNNNNNIIHNSSTYKSVHLRNISDYKCKIKCNNNIQNEHKHYIYNNEDTNNENKSVKKFFMLIKNNKNILQNILSFLNCSDLLNFQKTCSTTYICISDFLDYICLHIYSKFKNKYDNYFEPFNYFYKYE…	0.111	0	7	3	3	3	641	77.4	8.95	0	3												0	0	100	Low	1	Sulfo [Y633(99.2)]	FALSE	Low	Master Protein
PF3D7_1024600	PF3D7_1024600.1	RAP protein, putative	MRNRLFYVTSFLKEEGENMFNMFRCTYHSIHKMSKDKNKNFVIGRKRYVKRNLKKKERDNEKFIKSELYKNSFLEYNLKTDIYLKLNELGIMNPSSIQMNVIPLLLDEKKKNYPSNNNNNNNNNNNIYSSSNNNNNSSSHTLHRDGIISISRNNIYNQILKNRIEINNYLKKNNIFIPEKNNMYNVEKYKNENNIEYNYNNNHNTHRAPNLMYHLNDDREKIISMNKNNEKCFNDVYLIVSPNNSGKTLSYFLPILDNFYKSNERIMKYLLNFYHFLNKYNYKKCKNKLYRKKERLRYVHRRKDENLFFNISYEKYKVNNRIIHMRTYKNYSINNSYIKNKRNNQLNSLRHKKNVFFPYAIILTNTREAACELFSLLKKFDINIELLSGGYLNKKKSIK…	0.108	0	3	3	3	3	1134	136.3	9.58	0	3												0	0	100	Low	1	Sulfo [Y282(99.4)]; Methyl [K283(99.4); K284(99.4); K475(98.9); K477(98.9)]	FALSE	Low	Master Protein
PfDd2_140025300	PfDd2_140025300-t41_1	conserved Plasmodium membrane protein, unknown function	MGPQKRPEHRYDQATDAKDLLDMIGKDVHDQVKNDADNYKSQLKGNLSEARFENEPNGQQTENDPCKLDYTKRLNGNNNRHPCTNLKGNANEERFSDTLGGQCTNKKIKGNKYIDRKDVGACAPYRRLHLCDYNLEKMGTTKSKARHDLLLDVCYAAKEEGASLKNYHAQHQLTNKDSASQLCTVLARSFADIGDIVRGRDIFRGNDEEKKQRKKLENNLKTIFKKIYDNLKDSTLQDKYKDEKDRNYYQLREDWWALNRDQVWKALTCNADDSNRYFRQTCNDNESLSHAIHKCRCKDKNFINETDQVPTYFDYVPQYLRWFEEWAEDFCRKRKHKLQNAIKKCRYNENGEEKYCSLNGYDCTQTIRGNEHFVEGDCHDCSVACSPFVKWLDNQKLEF…	0.109	0	3	3	4	2	2100	238.2	5.43	0	3												0	0	100	Low	1	Phospho [S143(99.9); S1777(94.4)]; Acetyl [K144(99.9); K1778(98.5)]	FALSE	Low	Master Protein
PfDd2_060024400	PfDd2_060024400-t41_1	conserved Plasmodium protein, unknown function	MSDTSSIKITRDEDIGYAEKKNKEDYPLNKKKKGNNNNNKNKRDKHNQCDDKKYELANVNNKTSLSVVENKKNEKILIYENNDIVEYDYNYFFDEQKNNKHVVLQEEDYLSTLEHLIEKKFFPEMENLRLKEDMYKSNLLKKNNINDSSVNKFNSDVESYHFSNNMDNTSDHFKYIKKKKKKKDPYGNNYNDEYVDSQSESSSGYNKKENIKSNNSNNKNNMELLKYFEEDENYSLVNYVHSDQEYIKEKKKKKYKKVILPNGKEHKINLNISLSEFQKRYTSEDNKSFEYLLRNMKNKSIEKNFFSIDKRKKHNLKMDMIEEYTKKGIPHNIINTNKADEQDYAMMFSSSYKISNVESMKNDNPTIYYHNTRFNNEYNNDIKRQINRIDDIREQKILN…	0.109	0	6	3	3	3	579	69	9.22	0	3				Pf09751	810664	PF3D7_1110900	PF11_0115	11				0	0	100	Low	1	Acetyl [K576(99)]; Phospho [S567(98)]	FALSE	Low	Master Protein
PfDd2_070009800	PfDd2_070009800-t41_1	RNA helicase, putative	MEGDINKLTSVETEYLEKSGKKRRQKSIIECINNYNEETVENHRNQNILDEINSYNDISLTKERSNEVMINMTDGEMSEEDLDTLEVIRQLSSIKLDSDEESKDKIIYNKKEKKKKLKNKKNKKKNKENKNTYIFDTSDIECVEDAIIYDESKDTEFPDLHELFSEYNGKYFFNKLSSVHVNWSNKMKLCAGICIFKKSGYCCIRLSLPLLKLRKIKEYRETLLHEMIHAFLFLTRSNRKHDGHGPEFKKHMYRINRATGLHITIYHTFHDEVNFYRNHIWRCTGVCRKYPPHFGFVKRSMNRPPGPKEKWWRRHSSYCCGNFVKIEETEENKKNEMVNMNKAGNNISHITNVIQKRNNKRDKDTFEKRQDNNNLFEDMINDEIIILDNENNNRNKKEV…	0.109	0	6	3	3	3	443	52.8	7.99	0	3	response to stimulus	nucleus	protein binding	Pf10263	813746	PF3D7_1338400	MAL13P1.191	13		Translesion Synthesis by POLH		4	0	100	Low	1	Acetyl [K368(100)]; Phospho [T365(100)]	FALSE	Low	Master Protein
PfDd2_050005000	PfDd2_050005000-t41_1	erythrocyte membrane protein 1, PfEMP1	MASLNKKNIVKILERCVKNTLLSEKSRSLCTSKINRNRASGDIIGIDLGTTNSCVAIMEGKQGKVIENSEGFRTTPSVVAFTNDNQRLVGIVAKRQAITNPENTVYATKRFIGRKYDEDATKKEQKNLPYKIVRASNGDAWIEAQGKKYSPSQIGACVLEKMKETAENYLGRKVHQAVITVPAYFNDSQRQATKDAGKIAGLDVLRIINEPTAAALAFGLEKSDGKVIAVYDLGGGTFDISILEILSGVFEVKATNGNTSLGGEDFDQRILEYFISEFKKKENIDLKNDKLALQRLREAAETAKIELSSKTQTEINLPFITANQTGPKHLQIKLTRAKLEELCHDLLKGTIEPCEKCIKDADVKKEEINEIILVGGMTRMPKVTDTVKQIFQNNPSKGV…	0.89	0.042	10	3	8	3	663	73.3	6.84	0	3	cell organization and biogenesis;metabolic process;response to stimulus	mitochondrion	nucleotide binding;protein binding	Pf00012, Pf06723	810898	PF3D7_1134000	PF11_0351	11	RNA degradation			1	0	100	Low	1	Acetyl [K548(98.9)]; Phospho [S457(92.8)]	FALSE	Low	Master Protein
PF3D7_1110900	PF3D7_1110900.1	ES2 protein, putative	MNRMNDLDIEEYNRNIIQELNEAAEEGEYPLSMFLHDLIEIDMESNFSYKYMIINRLVEICINSINKKMFFLADECMYFMRYCIDKCINLKDEIIKNSSFFNNINIIIDICSKEKVYNNDNLYIFEKTFFFFILDLNNNMDDFINLWKIYKNELIHFYTTLIYIISITISEFYVILNNIKGEDNVDIDYIHIGCELIKLIEICLDLSLVIFNNIDEIENIDILENHINVMIKNFHDIPDIEIKRKIMLMMKAILKKKNICDKEWNEEINNFNIKYNLLNNVSNKQKYKNKKNKKKNKNNDYYNYLNITKDKKHININYLKTNSYIYINNCYLFLNTYNENLNDITMNTSPSRWNKIKLSSWGYKGSLLINFFYSYFYNTKHKLLVVISYDNMKIRSDPN…	0.103	0	3	3	3	3	1467	174.9	7.83	0	3		membrane			810653	PF3D7_1109100	PF11_0540a	11				0	0	100	Low	1	Methyl [K441(98.4); K467(99.2)]	FALSE	Low	Master Protein
PF3D7_1338400	PF3D7_1338400.1	SprT-like domain-containing protein, putative	MEKEEEKMNDGLRFRKKGELLKSENILNVMNNPMTYVIESIKYKSVFDIKNDLILMKNVIHNDIIKILNKNSKEFMSLPANLNYIENMIPILDKEIKISKRFVKKLLNEINNINKRINDILLDKINIFYIKNILQTNIDIYELINKIEKELRKYEKSECYNILIDIQKKIYSYNYEMNNILSSTNSCSLFIEDDIYKNNIYFLYDLAKRLINICTSIWNIKAMIYNNYKRIKTISHKLQDFYNLLNKYGLEAKCEQQTILVTVNKFSFENLNEKLKNVIDQVEKKINDLSYIFLKLLKNGFIQNINEHNILNQSLNYILNSCYLINFFNVFIIHFQEVYINYIEYEPFETYEDLIVYIKENILEDKNVQEIIKRINEIDEGVLFCTQGILERILEIIKN…	0.997	0.001	4	3	3	3	985	118.3	8.7	0	3				Pf12022	810862	PF3D7_1130500	PF11_0315	11				0	0	100	Low	1	Phospho [T927(100)]	FALSE	Low	Master Protein
PF3D7_1134000	PF3D7_1134000.1	heat shock protein 70	MKGSFWNFIKSKKNDDNESKPTVAHLGEENKFYFNKELNRWVIKGEEDKIENEEKISAPPKMNTLQNANQGYRSLVQQNKMRSAFNIYAETPGLKTIKKKNVLVQGGIVSPYMESLKNEKGSSSSNNNPSDNKTEAFGSNIFIPSNNKVYENKVRDNKYVVENDENYINNEQKKQKTSTLENKNYNEEVKEENVLNTSYENISQLNKSTGMDVFLKKQSYTKNDDSMFTKVYSNENIIDTPNKNNNLDKTFNDNISNENNNFGYSKNEESKIMTPIQSNMHIPVISRRETKPTSFDNLHKFYEIKRNETKEIKSLKVVWNPNKDADNQNDVYNNNNNNNNNNNNNNNIINNNNHVETVFEKKDKNVQDSIYKVSNSTFLSPFGESKNETFPRKSMVHIN…	0.109	0	3	3	3	3	1544	184.8	5.1	0	3				Pf04156	810765	PF3D7_1121100	PF11_0218	11				0	0	100	Low	1	Phospho [Y678(100)]; Sulfo [S1459(75); T1464(75); T1467(75); S1468(75)]	FALSE	Low	Master Protein
PF3D7_1109100	PF3D7_1109100.1	conserved Plasmodium protein, unknown function	MRSKYNILIYKKKKKHLRLDVLLFFVYLIFLNLILQNKKFEAQPKDYEYIEILKNKNVNEETFVHVKRFEPTSSDLGNIGKEKILEQNNYNVKSINNVELRNDNMNVINNEGVYNKYVKENEEIIGDNEKKEKRAKTFENNDFKNEKSFKPIIVGKYNLIYIFYSIEFICLLLFIFLHFLLFLLSQWNIKINLFISYKSLYSKNKEKYLYNLKNFCTHVYIEPCIIKSEEDNGIYDKNRYNMDCNFYKPKSELIELKKIDNDIYFFYKQKKYIFNYETFIFESLKHFDNFNLSFYLNWKGLLDYPKGKDINKMDIYNNKMMRDIKDRVTCNNIESVIKKLDILYALHNDKKGNLNIDEKVDDVNFNCNDFISKEKNVDNVYDMNKKNMINIKYRGKTNK…	0.2	0.144	3	3	3	3	1918	224.9	8.5	0	3	cellular homeostasis;transport	membrane	catalytic activity;metal ion binding;nucleotide binding;transporter activity	Pf00122, Pf00702	2655168	PF3D7_0727800	PF07_0115	7				0	0	100	Low	1	Acetyl [K1041(98.9); K1052(100)]; Sulfo [S1044(100)]; Methyl [K150(100); K156(100)]; Phospho [S1557(87.8)]	FALSE	Low	Master Protein
PF3D7_1130500	PF3D7_1130500.1	conserved oligomeric Golgi complex subunit 2, putative	MHHLLFIIWYIILNYYVSGQESATNFYKFIDSFASSTYMSEESGSSAYDAKRAIQNNPNYWCSSGNHSNDEEITWTGYLNTKGFIKGVKVSWAYSPEFVKISVSSDGEKYRTIIPYKKISSNEASFDEIYFFKRLEEAMSIKIGLKNARHKYFGIREVKLIGGGNPYFLLLSGISSEEEMCLQVEEGLINNDNTSIILDSCTNALASGDGRELWKTNSNNQVISAFSDPPKCLSVVNLDDLENNKIVLYDCLRALEDGDGKSNWIFESNSQIRLQKSGDAFCISQKNIYGNIPGIHDILLNLDVSIYSNSTLDDDHNPDNTIDGNLNSYWASATFTDNYDHLVYLVLDLNKITDLSRIKIYWEYPPLHYNISVSTDNQNFTVVSENLANPSYITVDSLK…	0.947	0.055	3	3	3	3	1620	184.8	5.26	0	3	transport	Golgi	transporter activity	Pf00652, Pf00754, Pf03815, Pf07926	812305	PF3D7_1475500	CCp1	14				0	0	100	Low	1	Acetyl [K1601(100)]	FALSE	Low	Master Protein
PF3D7_1121100	PF3D7_1121100.1	conserved protein, unknown function	MVKRNNMNDEEKVLYKFIENKILLKEFCDNYVSIKKNEEALKEEYNKVKLENLQLENEKKKYVEIIKNIDLKKEKEIDSSMFEYDTKIKKLEKQIEFLNDSLNTEKENYNHKVKEYMCLQVEYEKCKEYLNRDKNKNVIDIIHNNNNNNQNDMNQNNVNQNNVNQNNINQNNINQNNVNQNNINILNKIYININEKIKDLLQQIKEIKTCRYYIEQNMKGYQSLLNDYLKKITDLNLKYDECYKLYKQTQYKNLIYKWQKKLFICEIELLKNNNQILTNQIILFKKNIKKVDEEKKEYYTLLKKAEKENFIFLHKLKKRNYTKMLQDLENTNTNANTNTNTNANTNTNTNTNTNTNKKTNTNANTNTSTTFSCSSKDQLVQKTKEHILQNKIHNDIKYE…	0.107	0	7	3	7	3	527	63	9.17	0	3												0	0	100	Low	1	Methyl [K376(100)]	FALSE	Low	Master Protein
PF3D7_0727800	PF3D7_0727800.1	cation transporting ATPase, putative	MLVKCETKSQRVKSISFHPKINMILAGLHNGVIQLWDYRIGILIDKFEEHEGPVRGIDFHNVQPLFVSGADDYLIKVWNIHLKKCVFNLVGHLDYIRKVQFHEEYPWILSASDDQTIRIWNWQSRVCIAILTGHNHYVMCAEFHPNLDYIISCSLDKTLRVWDIKLLREKNVISKGDHLDSSINNNNNNNIGRGVLNNNTYYSNNYLHPLNDKSYGLSKNVSNSDFLSNNQHNNNSSGVGNSYSFISNQQSINMFGASDAVCKFILEGHEKGVNCCTFHHNLPLIASGSDDKLIKIWRFNDSKCWELDTLRGHFNNVSSLVFHRTNDDLLLSNSEDHTIRIWDINKRSCIHTFRRENDRFWILSFKVNSKLIAAGHDSGMVIFKFHKEKCPFDKYEHYL…	0.105	0	3	3	3	3	1512	176.8	8.34	0	3	transport		protein binding;structural molecule activity	Pf00400, Pf04053, Pf06957	3885883	PF3D7_0606700	PFF0330w	6		COPI-dependent Golgi-to-ER retrograde traffic		5	0	100	Low	1	Acetyl [K726(100)]; Methyl [K170(99.4)]; Phospho [S1041(85)]	FALSE	Low	Master Protein
PF3D7_1475500	PF3D7_1475500.1	LCCL domain-containing protein	MISFVKLGKTINLSPKKKFFFFFRTIKGRRRKEKYEDLENKHLYWCVNNMKKEYLDKDTDDLVEIIENDDIEKQLSDIVGIKGNIPSNNCINENARKLYIHQQKKSDIDGTKVEEINKIFNPTLNVLKDKELEFASDADNYLIRRKIENRTDNITNNNNNNNNNNSSSSSSSRSSSNNNNSNNFYNKSNRDAPILDIIQGKENMNNNSSKNVNTLSDNNYNNTCVNNIYDNMKQNWNNKNDINMEKEYCKNEKNDNMDDYNFMNVDNNPNNNSLFDYESLKSKSNYQDLTHAEYDYMNNLYLKKCDIDRKIRWFKMNNMLNPVKEAKSIINSLKLSKDEKKKNNCEQNNDPFLIKEDIKPYYQDEGRFSNKIEKICEQNQYDEIVSRIRMKIRKEKLEN…	0.104	0	11	3	3	3	567	67.2	9.13	0	3												0	0	100	Low	1	Acetyl [K334(99.9)]; Phospho [S332(99.9)]	FALSE	Low	Master Protein
PfDd2_130074900	PfDd2_130074900-t41_1	conserved Plasmodium protein, unknown function	MVKNTSNETMVLSLKNLSKNKWSSLSKKQLDDKSSYSPRTEKLIEIISPILDYYGYNREDVYNFISLYKFDIEKIQLELCNIMESKEGEDEGLWKTVKSKKSKKPAEKNNKKNSFTPNNLNKKGSRNIEKLFSKGFNVKDKDVKKSNINNSNNNNNNNNTKSAVINTGVTTTADQKMVIINNKVNHFPNTQTKNENVTLLPDMNKKSQDDKAIKKNLNDYSNKTLNIKNVSAVEKHQGEHNVNDNVTSQKSKKKKGTSTHNDIKNSTNENANNDLLKYAIQQKDGKHKKGKNLFKTLNDVNHENFIKHKNAQGFNNDHNNINEYDEEYDEEEEIEQDDVNHQEFHINNHDYYDDEEEENEFFLHNKRSNKNSYFNYLHKKKKYLKLEDNNNNNSNKLLA…	0.11	0	2	3	3	3	1684	192.9	9.26	0	3												0	0	100	Low	1	Methyl [K264(97.7)]; Phospho [S34(75); S35(75); Y36(75); S37(75); T257(98.5); S258(98.5)]	FALSE	Low	Master Protein
PF3D7_0606700	PF3D7_0606700.1	coatomer alpha subunit, putative	MERDELKKGHKVVLCEENNDGMKKSDEYFSYIDENNINDYINDENGNHDDNKYIHSDDNKYIHSDDNKYIHSDDNKYIHSDDNKYIHSDDNKYIHSDDNKYIHSDDNKYIHSDDNNHVNNCSHFSYVKDMLECDEEKKDVGFMISDKERYEFLKYADYFFHEYKDNVHIYREIKFVLKTNNPSLLCLLKNICLLGHIIYFYEDLYEQKLLTSKDINNIENILYKNEDTVSNNYTIIYNCFLFLLEIIKLSIHTGVQKFAYYQMIRNKKLIQTISYNNFNYNPNKIKNKEHFFIKKDNEALFIKDMITLHIVNMLNQTHKHIRLYALKLSILFISHISKSNHIINHIMNIIFQQINFEEYIHALVLFLKLVPYLSHDVLYHIIKKLYKSLIKKKDECSNV…	0.105	0	1	3	3	3	2603	311.4	8.12	0	3												0	0	100	Low	1	Methyl [K147(99.2)]	FALSE	Low	Master Protein
PfDd2_120046600	PfDd2_120046600-t41_1	conserved Plasmodium protein, unknown function	MYEQDDEDKDIHKYIFPFFPKISTGLDHYACVAYYKNKPSIFTWGGNSCNQLGLGINNRFVNNPTVVCFFDSFIVASICCTNYATFVLVKKNVNDIGCSVYSFGKGNNGLLGYKKKRELPNFLEHEEKKNIQKVKEQMLQKVNDPLNQMVLDAFGIKKKEKEKEKKKKKKKNDIKKEEKEENNINNEKKNNNNNNNINSEKKKKNDINGHEAKYVQNKKFFYNEHNFKNDIGLPSDDDIYDDYNISGDESLLNFEADNISSIQNEDTNMDEDVYNNIVNDHTNEDRQSDINETIDKHSNDNDYDDEKKKEKMNIYKNKEKLYSNIKENDNKHDWFTPFPMKIVFPKKNTKIKFISCGDMHTLAICTGGVLYSWGYNNFGCIGNGTNQNVYEPTPIFLEP…	0.102	0	2	3	3	3	2606	303.9	8.31	0	3	cell organization and biogenesis;metabolic process	nucleus		Pf00415, Pf13540	812857	PF3D7_0508500	RCC1	5				0	0	100	Low	1	Methyl [K2038(100)]; Sulfo [T1096(100); Y1097(100)]; Acetyl [K1093(98.6); K1100(98.6)]	FALSE	Low	Master Protein
PfDd2_100041900	PfDd2_100041900-t41_1	conserved Plasmodium protein, unknown function	MNQYDQWNRRIRTIWYCSSLYVEYKNALRKSKKMPVEKKNEYWEKKHEEFATKMLNNIYELRGWWVKVGQFLSTQENIMPVAYIEKFTKLQDMMPTSSFDKIENILKKELGNIYEMFEYIDKEPLASASIGQVHKAKLKKYDKHICDIDSRKHKDYNVIIKIQHEGIDQFLSSDISTLKKVSWAFGLIDKNFYFTDFIDEWQDSASRELNYKYELYHQLLAYNSFKKSGIPVKIPKIYCAHTTSKVLVMEYIKGFKITDTELLKKYNVDTYKMVYKIIDYFAYQIHNDGFFHGDPHPGNILVMMEEKKKRKRKKKYNKDKINNSKMKMKNENIYMNKRKKNHKKSNRNSKKKLRSCKKKKLEINKEREKGEEKKKNMYNNNDINYCENKNEDIITNNPK…	0.102	0	2	3	3	3	2758	325.8	8.94	0	3	metabolic process		catalytic activity	Pf03109		PF3D7_1414500		14				0	0	100	Low	1	Methyl [K573(100); K576(100); K580(100)]; Acetyl [K2116(98); K2128(100)]	FALSE	Low	Master Protein
PfDd2_080011900	PfDd2_080011900-t41_1	conserved Plasmodium membrane protein, unknown function	MTFLCTMNSCEELNITNLIISLIKKNKVHDDLLCVKTLYLFIKTNKVPISLKLYNEKQNIFVSICTIICNKLKIYLYHILCKTGDGEKKNLYLFIKNNLLLLNQDAVLDYDICNNIHKACVTIELFLKIIILCFKHINDNKHNDKHNDKHNDKHNDIHNDKHNDIHNDKHNDKHNDIHNDIHNDIHNDIHKDVIFLACINNISMLLHILENRNNNMTNDKMCNEHFYLIIIKYIKYLFVHIYGNKNILNDKNNKQVLYSCLTCIIKNLLENTIKQNKKIKYKTLKLLYIILQKIQDIYIIDILFNRLSLYLFLLYKTCEPSANITNFILKIFLISSNQILLYYYKNNQILDQYKEVHESTHNYEKINVYYKKYKLFLQEHKKKAHKTVLTFDGKHNVDS…	0.097	0	2	3	3	3	1909	230.1	8.95	0	3												0	0	100	Low	1	Acetyl [K36(100); K43(100)]	FALSE	Low	Master Protein
PF3D7_0508500	PF3D7_0508500.1	ND6 protein, putative	MFRKDIKKIYLKNHLKKIYIVKRQNENNIIEEKKSSVLYKDFKEFILVLINIRKYEKALKKLKGNKASCEFSKVLQEYLDFYLSTFGYKFHTFILEYKTGDEINDPNNCYVINKLRKSDIEKIVNKEYSRILFKYDSIKYVLYYIKKHTLLFQTFNCHFKKLLINYLFVTLNPLNVLIFVYLKLYQNNDKTNVVSKSDDKDKIKNKDKSDEEMNDIPLCENKNICENNNENYSENHNENYSENHNEKYSENHNENYSENHNEKYSENRNENHNKNHNENHNENHNKNHNENHNENHNDLENSQINYEIVLNKNEKSNCTNLFCDEIYWFICFFGDYIIKYNIIRCYGEIYRNKKVIQRKLRIYHWVKKYVQNDLIQKFHCYSYSKNIKLYDKWYEHMLY…	0.097	0	2	3	3	3	2471	297.7	9.11	0	3												0	0	100	Low	1	Methyl [K1637(96.5)]; Acetyl [K1642(96.5)]	FALSE	Low	Master Protein
PF3D7_1414500	PF3D7_1414500.1	atypical protein kinase, ABC-1 family, putative	MERLNGIVKQVISADTYVLIGAKKGGVSQERQINLACLQCPRLFMKSQNTEKVEEPLAWESREFIRKMIIGKNVSFCLEYTYNNRQFCSVFYEEQNLGILLLEKGYATLVSNKNVKSSVYADLEPYYVQAKERKVGIFGNNIKSYVRNIVYCYNDKNENKKVYDLFVNRRLKCVVEHIRDGANFRVYAEKEAANEKREVLVSTNNNNNNNNNNNSGEKNKKNKKNKNNNNNNNIDNTELNGMIEEDTGNSKKKMKNKNKKKTNEDENAESNLNPNEKYLTMYYFSFSLCGIIVDMFKKEMVDNEETVKEELYAMETKRFVESRLLNRDIEIEIKHIDNNFNLYANIYYKLGNICTLLLKSGYAYINEYTIKFVPNPIEYKKALDEAIQLRKKKWTNYTE…	0.097	0	3	3	3	3	1098	128.5	8.62	0	3	metabolic process	cytoplasm;nucleus	catalytic activity;metal ion binding;protein binding;RNA binding	Pf00565, Pf00567	810921	PF3D7_1136300	TSN	11				0	0	100	Low	1	Methyl [K308(100); K1009(100); K1010(100); K1020(100); K1023(100); K1024(100)]; Sulfo [T1002(97.2); Y1018(100)]	FALSE	Low	Master Protein
PfDd2_010007300	PfDd2_010007300-t41_1	conserved Plasmodium protein, unknown function	MNEDEVGKNICSASVEMKKKKSKSTYILKNILFNNFSEEQQRIIEIPMNVNLCIIACPGSGKTSTLTARIIKSIIEEKQSIVCITFTNYAASDLKDKIMKKINCLIDICVDNKINQKLFNNKNNKINFSLKNKCTLNNKMNKSIFKVLNTVMFIGTIHSFCRYILYKYKGTFKILTDFINTNIIKLAFNNFYSSMMSKTKGTQPGFSTILERKSNKASTQNCDPDKINTHNNDDNINNKNDYINNKNKNDYNNINNYDNINNYDNINNDDNINNDDNINNDDNINNDDNINNDDDINNCGNCNQPKGIPSQLAYFINCMKNAEIKEDEEKEFYEEEHDIQNDILNNDDNNNDEDDDDDDEFYNYLYNFKHSYEQTNDYFANEQVQSVLKKKNIIFLKKK…	0.095	0	3	3	3	3	1441	170.2	8.07	0	3	metabolic process	nucleus	catalytic activity;DNA binding;nucleotide binding;protein binding	Pf00580, Pf13361, Pf13538	812956	PF3D7_0514100	PFE0705c	5				0	0	100	Low	1	Methyl [K1371(99.1)]; Acetyl [K29(100)]	FALSE	Low	Master Protein
PfDd2_110015200	PfDd2_110015200-t41_1	conserved Plasmodium protein, unknown function	MKEPIKNEMGDREINAENVFRNNNFKSKDCLLEENNIKDLNSTCSKNMVPPITIILKEENHTSNTYEMMENNKNIKSNDDVNNNNIKSNDNDNIKSNDNDNIKSNDDNIKSNDNDNIKNNDVNNNNNNTFKSETYIYSVNNKKPKEDKAENIQNGNTNNNIIIYTNKKNNENNNCLNDVINKYLNDLDNQEKVLPKGEHDKCTNNINVLNNTYNINNNNYYYTIMNTEGDILNKNYNNYFNDNNNSYIYHENNNINMNPYLNIQGYIYNRNIEEQQNGLCEQYIPYTTNNNDDHINNFINEVYDEDSYNIYFSNLSDNMKNENYDNNNNNNNKNNTCVTSLGNIYEYKNLSQQQQSNDENNYYSQNKKRNTYSNNNKTNRSDIYTKENKYERGLYKTSY…	0.1	0	5	3	3	3	917	107.7	8.06	0	3	metabolic process	cytoplasm	catalytic activity;nucleotide binding	Pf00270, Pf00271, Pf13307	810466	PF3D7_1031500	PF10_0309	10				0	0	100	Low	1	Methyl [K831(99.1)]	FALSE	Low	Master Protein
PF3D7_1136300	PF3D7_1136300.1	tudor staphylococcal nuclease	MKIIFFLCSFLFFIINTQCVTHESYQELVKKLEALEDAVLTGYSLFQKEKMVLNEGTSGTAVTTSTPGSKGSVTSGGSGGSVASGGSGGSVASGGSGGSVASGGSVASGGSGNSRRTNPSDNSSDSDAKSYADLKHRVQNYLFTIKELKYPELFDLTNHMLTLCDNIHGFKYLIDGYEEINELLYKLNFYYDLLRAKLNDACANSYCQIPFNLKIRANELDVLKKIVFGYRKPLDNIKDNVGKMEDYIKKNKTTIANINELIEGSKKTIDQNKNADNEEGKKKLYQAQYNLFIYNKQLQEAHNLISVLEKRIDTLKKNENIKKLLDKINEIKNPPPANSGNTPNTLLDKNKKIEEHEEKIKEIAKTIKFNIDSLFTDPLELEYYLREKNKKVDVTPKSQ…	0.14	0.087	3	3	3	3	1704	193.4	6.81	0	3												0	0	100	Low	1	Acetyl [K70(100)]; Methyl [K787(98.8); K794(100); K1074(99.9)]; Phospho [T793(99.9); T1071(100)]	FALSE	Low	Master Protein
PF3D7_0514100	PF3D7_0514100.1	ATP-dependent DNA helicase UvrD	MASPNTTQPEIILSEEKKASLTTQSTSNNTNDGNILEEQKTLTSQQQPTPVPNTERTEDNVIENLKKTDLSNKDENTTISINTSTNTNINSNTNSNTNTNINSNINTDVNTNINTDINTNTNSNTNSNTNTNINTNANTNTNTNEKAQDEKFQYNGDVSKAFLSPPVFHLTEIMHDERCFKKTKGHVTVEINGDICIYGGMLHDKCVENFIRYVPGINLFEKMRLNSNDIVPRAFCSGNVITEDNKKNIIIFGGINEKDEIVDETYKFDFQAKKWELIGNKICPRARYKHASFSFNDFLYIHGGLDVNNSLLADMWCFSKNSWTPIKQIDRIPEPRYAHSLIFSFYGNAKLVFLFGGNKKGYNAALGDTWIFNINTNRWKEITNSSGSKPCARWGHSSQ…	0.1	0	11	3	3	3	592	67.6	5.48	0	3			protein binding	Pf07646, Pf07889, Pf08614, Pf13166, Pf13415, Pf13418, Pf13854, Pf13964	810815	PF3D7_1125800	PF11_0268	11				0	0	100	Low	1	Phospho [S591(98.6)]; Acetyl [K360(100)]	FALSE	Low	Master Protein
PF3D7_1031500	PF3D7_1031500.1	ATP-dependent DNA helicase DDX3X	MTLEKSLDQEKNKTEIENTGSKSIPNDSNEGANNKVDKNDGNENVMKKNEGDKNKVYNGTADNNKVDNNKVDNNKVDNNKGDNNKVDNNKGDNNKVNNNKGDNNKVDNNKVDNNKVDNNKVDNNKVDNNKGDNNKVDNNKGDNNKVDNNKVNNNKVNNNKLVNNKVFNNKFNNNNIKNNRDNNKHTKNNRADYHKVENTQIHISNKFQGNGKGYNMNYINKKDANHEKGYKNNYENNRSLSYFYSKKNYNEHFMPVNNVPFKKRGSDLYNNSKKESANDYTNDNQMNNNTKNNNQLNNNIKNNNKLNNTTKNNNQSNNNTKNNTTKNNNQINKNYNKNTKLNEQVEQREKNANLSLKNNEEKQVENVKNINKNNYSGSKNAWIKNEGTNNMNRTCKSGI…	0.1	0	2	3	3	3	2290	267.2	9.26	0	3			protein binding	Pf00023, Pf10258, Pf12796, Pf13606, Pf13637, Pf13857	810370	PF3D7_1021900	PF10_0213	10				0	0	100	Low	1	Acetyl [K470(98.7)]	FALSE	Low	Master Protein
PfDd2_090035400	PfDd2_090035400-t41_1	merozoite surface protein 1	MEYKEKPEGPFFVSFYVTNFNSSDQSFSYKINIVDFYDNLYESNIINQNNFKQINFSNNYIQLNEEIFVKTNISDDNNFVLIGYENIKVFSFLHEQLIISKNIIITYKYEDQKENVVNKNIDNEKNKKTKDNEKEGKNKKKKEKNKNNAKNEMEILENSIKKDIDINFNITLNINSLVGHYCDRLNYNIMNVKIDGIYNISSSIEEIVPKRNSLNFHMKLLDISLYNGIPIEDKENKKYNITWNNNNIYKYRNIKEIEYIYKYLFYESFNVNGWIICFNENKKTKDNVTSSIVDTLCATFEVNISDVILNKVVNAKYKLHHIKHLKKDIKNVKQSGNQCLDIFTNSYIQLTIQFYKPFLQRKMLESPFAVNTVRPNLKKEIQIENDKKQKEDISNLFNR…	0.096	0	4	3	3	1	1408	170.2	6.64	0	3												0	0	100	Low	1		FALSE	Low	Master Protein
PF3D7_1125800	PF3D7_1125800.1	kelch domain-containing protein, putative	MNEPCASQKCEHLYSSDLNNEKGQNIHYKNFDDNNCIDKDLQMYDKSITVEIESDQEYSNKRSKCDNEYSKQSTLSIDNNESENVQEYTLKTKGLCIEEKNINKEIKKIKQADDFIFYKNELMLDKSISDYEENVEDMNTLTNFDYSENVENEKEENTENKIGNVCYSNYINEKENDDLYENIKDTNVNELYNENKKMNIKDTNKGEKDKVVKNHFLNDKEDVVISNEERQQNIDVLTENYDENLENNLDMNWNKSQIKTCIRIKPSDKAECEFGKAITQIGTNKILINYEVTDEIRKSEFLIDKVFNEESTQNDVWKSICFCVDSLFHFKNTTVFAHGHTGTGKTYTMIGPDIMELIKKKKKKIRFPIRRIPPNEYYPNIHSIKFLNNNSSNNNSNNI…	0.08	0	2	3	4	3	1898	223.5	6.74	0	3												0	0	100	Low	1	Acetyl [K1285(100)]	FALSE	Low	Master Protein
PF3D7_1021900	PF3D7_1021900.1	PHAX domain-containing protein, putative	MELNKNEDINKINLDGIQVESSSKEEAIRVCTRIRPLFEKEINNGHLKAWKMNETDMHLIIDPPSMTEMLNARVAKKGNKIELKKNVEKSEGQKAVIQRHYAFDRCFDDYVGNDEVYKHLARDIILDTFKGINGCILAYGQTGSGKTHSVMGIPDDPGMLPRSLAEFFNGIENPSSLNENNINIGDDDGHSNESNNNNDNNNTKEFLMSVTYLEVYMERVNDLLQEGYRGGATENLDVKEDPKRGFVVIGIQEETVTSIDEVMLLVAKAEQRRHIAQTNFNETSSRSHTIFTVILESNQVLNDGTSINKKGELKIVDLAGNERAGRAAEGIENSKTLMEEGKAINKSLFVLSEVISKLSKRAQTITAGDEKKIKRIQEDLVFIPWRDSKLTRILSKSLG…	0.081	0	2	3	3	3	1844	214.3	8.68	0	3	cellular component movement		catalytic activity;motor activity;nucleotide binding;protein binding	Pf00225	811162	PF3D7_1211000	PFL0545w	12				0	0	100	Low	1	Sulfo [T1266(100)]	FALSE	Low	Master Protein
PfDd2_080025000	PfDd2_080025000-t41_1	conserved Plasmodium protein, unknown function	MGPPGITGTQGETAKHMFDRIGKQVYETVKNEAENYISELEGKLSQATLLGERVSSLKTCQLVEDYRSKANGDVKRYPCANRSPVRFSDESRSQCTYNRIKDNETDDNACGACAPYRRLHLCDYNLEKMGKTSTTKHDLLAEVCMAAKYEGDSIKTHYTIHKHTNNDSAAELCTELARSFADIGDIIRGKDLYLGDIKKKQNGKKTEREKLEENLKRIFGKIHEDVTNGKKEVLKTRYKDINDPEFFKLREDWWTANRATVWKAITCHAGESDKYFRNTCNDSEHSGTFSQPNKYCRCNGDKPGEDKANVDPPTYFDYVPQYLRWFEEWAEDFCRIRKHKLKNAKEQCREKYKSGTDRYCSRNGYDCTQTIRGRNILVSDSECTNCSVVCTPFVKWIEN…	0.082	0	2	3	3	1	2207	251.3	5.31	0	3	regulation of biological process;response to stimulus		protein binding;receptor activity	Pf03011, Pf05424, Pf15445, Pf15447	812899	PF3D7_0500100	VAR	5	Malaria			1	0	100	Low	1	Methyl [K1635(100)]; Phospho [S1633(87.7)]	FALSE	Low	Master Protein
PfDd2_070028400	PfDd2_070028400-t41_1	kinesin-19, putative	MNIIESNKNDEKEKNTEGNEETDNSNLKRKNEGFLIRSFKRIKHKIKGDDDNNDDDNNDNDNNDDENYDNDDEYENKDIVIDDDNIEKNEKVNKNDDNKNDDDKNDDDKNEEPLKLNGQSYIDESLKNDMNENYNYKYNKKSKKVISEDYENEDVDEKKKEERKTEDIHMNKKIVTKKSSKYELKNIHKNVSKERTDYIKEKEDNINKRSDREKKYIRKNVKEKRIQYKKGKKDRRDFEEDDDDDDEDDEEEDDDENNDEMKGFIVDSDEEDEEEDYSDDDSSDDDSSDDDSSDDDSSDDDSSDDDSDDDSNDDADHDSKKYSEDDDIIKEKKKKKKMKKKKKKKKKKKKYDYFENKSLDDEDLELIAENTGIQVIRNEKDTKHRRLKKIKDSNDEDDS…	0.082	0	1	3	3	3	2820	338.2	5.27	0	3	metabolic process;regulation of biological process			Pf14632, Pf14635	811641	PF3D7_1406200	PF14_0059	14				0	0	100	Low	1	Sulfo [T877(100)]; Methyl [K553(100)]; Acetyl [K566(100)]; Phospho [S1834(100)]	FALSE	Low	Master Protein
PF3D7_1211000	PF3D7_1211000.1	kinesin-X3, putative	MKTKICSYIHYIVLFLIATTTVHTASNNAEESEVAIGIDLGTTYSCVGICRNGVVDIIANDQGNRTTPSYVAFTDTERLIGDAAKNQASRNPENTVFDAKRLIGRKFSETTVQSDMKHWPFTVKGGSDGKPMIEVSYQGEKKTFHPEEISSMVLKKMKEVAETYLGKPVKNAVITVPAYFNDSQRQATKDAGAIAGLNVLRIINEPTAAAIAYGLDKKGKGEQNILIFDLGGGTFDVSLLTLEDGIFEVKATSGDTHLGGEDFDNKLVNFCVQDFKKKNGGKDVSKNSKSLRRLRTQCEKAKRVLSSSAQATIEVDSLFDGIDYNVNITRAKFEELCMDQFRNTLIPVEKVLKDAKMDKSQVHEIVLVGGSTRIPKIQQLIKDFFNGKEPCKAINPDEA…	0.879	0.045	7	3	3	2	679	75	5.77	2.12	3	cell organization and biogenesis		nucleotide binding	Pf00012, Pf06723		PF3D7_0831700		8		Regulation of HSF1-mediated heat shock response; Neutrophil degranulation; HSP90 chaperone cycle for steroid hormone receptors (SHR)		8	1	100	Low	1	Methyl [K382(98.8)]; Acetyl [K388(97.7)]	FALSE	Low	Master Protein
PF3D7_0500100	PF3D7_0500100.1	erythrocyte membrane protein 1, PfEMP1	MNILYKKLFANANITSKRFLLFNNVILKKREGYLLQKRNLIFFKNDKNDIIKNEIEEILKRNGDDICALYEKNKNDKYNEQKYREQEKFIHKKGKFKRLFLFIGFQSIPIIALMYLFKYIEEVKLNELNFKFDSSEDIINEAIKLINGSSLCFCLYFDKNVINTVYIEPLNPENAEINYERYNKEIASSSFSNSEYEIKKKNEKIMNGSGNQMIKKNNEEIKNMNRSGQINNNENEKNKKVLNDTNVEEKNSTNNNNNNNNNNNNNNNNNNNNNNNNNNNNNNNNNNNNNNNIGGTNSSDSLKNLLYSLNKPLMQEMMCSKGSMEVPLNYMYFCISKNTDIYDYIKNKNKDISLLYSDEKKNVYATLTGNASIIENEDIKNIIWTDKWRYLISGDYKDN…	0.08	0	14	3	3	3	441	51.8	9.07	0	3												0	0	100	Low	1	Methyl [K144(96.3); K184(99.9)]	FALSE	Low	Master Protein
PF3D7_1406200	PF3D7_1406200.1	transcription elongation factor SPT6, putative	MVNIRKNGALRKSKSDASNKNMSYDEKDKLINIGRSEIRYVKEIDPDMSDQENQNDDDENNNNNNKGRLSFNNEYSKKKEKENININKFRNEIIECDLINNKDHMNDIDLGLTKDKSIKKRENAFQKKKYDYTLSPQRADPFADKSPSPGERTYTDIMLENKKKSKMKEASRKLSHYNKQGDSTNDTKEKMENENSHGGNSHDDDNNNYNNYNNTDDANSNDSDADILRGMKNEKNEKKKITNNLKSKWDVVKHEKNNLNMSNMPTHATEKWTEHSSFVVNNNKKKKNSRWDKISKEQEDVKRVKLNKENNDNMSTPYISNNMSTPYISNNMNTPYISNNMNTPYISNNMNTPYISNNMNTPYISNNMNTPYIPNNIKTPFTPMVDTSLSTDDLIKIKI…	0.097	0	4	3	4	3	1386	159.9	6.77	0	3	cell organization and biogenesis	spliceosomal complex	RNA binding	Pf08920	814405	PF3D7_0308900	PFC0375c	3	Spliceosome	mRNA Splicing; Processing of Capped Intron-Containing Pre-mRNA; Metabolism of RNA; mRNA Splicing - Minor Pathway		5	0	100	Low	1	Phospho [S15(99.9); S18(99.9)]	FALSE	Low	Master Protein
PF3D7_0831700	PF3D7_0831700.1	heat shock protein 70	MCEKDDITVNEEILQKAQEFQVENEKDIKMKKLKPITEGLLKPEVDLLQISERGSRGRVKICNVLNVPRSEKEYNNNNSDKVENKYIGKIITVCGWSKAIRKQGGGRFCFVNLNDGSCHLNLQIVVNQCIENYEKLLKCGAGCCFRFTGELIISPVQNDNNKKGLLKENVELALNNNDIHNFEIYGENLDPQKYPLSKKNHGKEFLREVAHLRPRSYFISSVIRIRNSLSIATHLFFQSRGFLYIHTPLITTSDCEGGGEMFTVTTLLNENGDIRSIPRINLKNKKKEKREDILNEKNGKKDHMNDSLNNNTCNNNNNNGNSSSSNIVSSPQYEDNYLIDYKKDFFSKQAFLTVSGQLSLENLCSSMGDVYTFGPTFRAENSHTSRHLAEFWMIEPEIA…	0.102	0	7	3	3	3	610	70.5	6.65	0	3	metabolic process	cytoplasm	catalytic activity;nucleotide binding	Pf00152, Pf01336	812706	PF3D7_0211800	PFB0525w	2	Aminoacyl-tRNA biosynthesis			1	0	100	Low	1		FALSE	Low	Master Protein
PfDd2_120051900	PfDd2_120051900-t41_1	conserved Plasmodium protein, unknown function	MINKDSNMNHKNEENKNYSHDKCQVRIRNKIMIKKNGKNLKEKKGMYRSIYEINNNDADAHFFFNLESIPWTSSFFHLKDKDLCLFGRELRKRNIFKRCFQRIHKNRRRRCMSYNPYRVPLICKKTALDEMLISEPKIKKKKKKKKKKKPNLMTYGYFYKKFIMRSKKKNWLETHTYHSKRFKMISIYGYKLALKNYSKISRRIFRFSKRKSLIHDMSYVEIIQLSGHENHLIHTLKKCTNIEQSNMLTSKFINGILLGKLFIYKNINEHKLNNEKEHNINTNQTHNNNNNHPHSDDDFFNSKGQLICPAYFLWRSKLKENKKVKEPRKKQHKEIKDYNKEDNINNINNVDNNISMVNNVNNVNNVNNDQYKNDIQVVDKNNHLTAIHQTYTNDHTNVN…	0.089	0	3	3	3	3	1156	138.2	9.77	0	3	metabolic process		catalytic activity	Pf06978, Pf08170	2655200	PF3D7_0709600	MAL7P1.28	7	Ribosome biogenesis in eukaryotes; RNA transport			2	0	100	Low	1	Acetyl [K1025(99); K1027(99)]; Phospho [Y1026(98.9)]	FALSE	Low	Master Protein
PF3D7_0308900	PF3D7_0308900.1	splicing factor 3B subunit 1, putative	MAKKIDELFSKKERYLKEIIESNCIYVKDLNHWVGTNYIARLKLKKELLKVTPKLLINKTRSRASRCRVCGFSIEKDKLRIGYPTKDPRGDYGYISCWVHIECSKKILYSCLYIEENENVLKGYLHEYKNHNCSGEHYNKYEIYIYNNLQWDLFFGGIENINEEELSKLKEMAKPYEIKNDLKCRNSFEMLINEENEKINSLDYLNVEKKITNYNLIIPKELKYDLLQYQKEGIYWMINQEMSNVKGGILADEMGMGKTIQAITLILCQKLNKLKEIKKDERSDDHDKVGYKNDDEEDEKKKKKKKSHMLHGDIYKEDILSFEERDTKHEKSIKEIDIKKSYKNSSSILYCKNSTSDDLKVKEESDCSVILIESDDTQNEKMNHKNDVMAENKIDTENV…	0.088	0	3	3	3	3	1649	192.3	8.65	0	3												0	0	100	Low	1	Acetyl [K607(98.2); K608(98.2); K825(95)]	FALSE	Low	Master Protein
PF3D7_0211800	PF3D7_0211800.1	asparagine--tRNA ligase	MEDLETNVVVENTIDEDKVLYSFPFKYFHLLVYAFKNYYFNIYLKKVHNNNDNNKIKSNLIEDYKKEEFIENVEEIQEAPALALVSSSPSSLSSSSSSSSFNLLKSKYNYKKKKKSRYCDINDKLNFVKFNEKRKCTNRSYNNRYYNDYLKNDNFSKYLSSKNNKKNSNLKKSSNLFISEEQPEQGQEDFLEYSEQDIIKLIYYFMENFIFKKKKENRQMNGKQLGDRTNEYVDMYTKKSYSDKNVKRKKEGKINIKVKNISQMNVINKNVELAILGRDSLSLSLPEEVKGENDQVIIKEIDEKGKRDDKIGTVLNDENVKRNLLNGLLVCNEEDNEEVINKEVLLLKENNINDIMKKDVYKTNMSNDNKLNMENIENDINLTSICYKEKNSSEPSDVT…	0.093	0	1	3	3	2	2577	299.1	8.32	0	3	regulation of biological process			Pf00847	2655400	PF3D7_0802100	ApiAP2	8				0	0	100	Low	1	Methyl [K55(100); K65(86)]; Phospho [Y64(89.5)]	FALSE	Low	Master Protein
PF3D7_0709600	PF3D7_0709600.1	ribonucleases P/MRP protein subunit POP1, putative	MAPAQGGTNKTAKEVLDEIGKEVQEKATEDALTYRNDLQGNLSQAKFHGVPIDVKNPCDLNYEIHTNVVKGRKKENPCRGREEKRFSDVLSGQCAKNTIKDSVTNSVGACAPFRRLHVCDRNLELIKTDENTSTHDILVDVLLTAKHEGESLVKHYKEYIKKNRNFNICTVLARSFADIGDIVRGKDLYLGYDDEEKEKRKQLEKNLKKFFQKIHDDVMKTSGRTNGKKSAEAQKRYNDATGNYYKLREDWWNANRDQVWKAITCDAADNDEYFENSSDGLYVFSNGQCGRNEGKVPTNLDYVPQHLRWFDEWAEDFCRKRNITLKSAKEKCGGEGNTKYCSLNGYDCTKVFEKKDSCSSDGNCTACSNICIAYDAWLRNQRNEFEKQKTKYTKEIEKY…	0.093	0	1	3	4	3	3006	343.4	5.68	0	3												0	0	100	Low	1	Methyl [K1120(98.6)]	FALSE	Low	Master Protein
PfDd2_120056000	PfDd2_120056000-t41_1	DNA repair protein rhp16, putative	MDTKSGDKNAANKGGADGLVKTVSVLLRDNKCQFNIDENYDHNDKEKLECEVGKRDSGMINCLMEKLTSKKFLEEKESKNSFYLVDNENMKIKKLKEHGHSASLNDDLSPLQYERTKYIPSLPKALASEYQILDENYGDEFINKNDYEDVKRFLKNLHNLPMLNVKDSNNNESFKGGNILKIGIILSGGPAPGGHNVISGIYDYAKRYNEQSQVIGFLGGIDGLYSKNYVTITDSMMNRFRNLGGFNMLWSGRGKVKNKDDLIAIENIVAKLKLNGLVIIGGDGSNSNAALMAEYFAERQIPISIIGVPKTIDGDLKSEAIEISFGFDTATRTYSEIIGNLCTDVKTGHNVYHVVRVMGRSASHVVLECALQTRPNVVLIGEEVEQLNLSLKDIVKNIV…	0.921	0.075	3	3	3	3	1419	159.5	6.76	0	3												0	0	100	Low	1	Acetyl [K66(94)]	FALSE	Low	Master Protein
PF3D7_0802100	PF3D7_0802100.1	AP2 domain transcription factor AP2-LT	MMDKNYGVEGETFQNAYQKIVLKDRILNEKEKEIRKNHLFEISKIKDYNLITHYEYILKLHYFNSNINVLNIYRLVTHDYEKKFEEIAYSLKSNILLSLLDINEIKQTDNSMINYFIHNYNDMKNFTYVIGNQKYPIGFQKNSNETFQIYVFKIIPNKTLLLNKKNVQDVLSSAEIPNGYDSIAIEEKLYYENVEIKGNEQEKVCYKENKNDVDRSGCNKREGDNNINNNNNNNIYNNNYYNNSGLKNNYSYIYKVRNSEQILPLYLIEFEFKCLRVDISIPVCEYCYSTKAITYCYNDKVHLCDICDIKHHEKNKILKNHKRIHISESPYQFGKCPYHINELIESVCMKCFCTLCPSCILIGTHSKCFDQDDDNNNHPIMNIKDAFILSNQRKSLSDI…	0.091	0	4	3	3	3	1280	152.7	7.74	0	3			metal ion binding	Pf00643	811965	PF3D7_1440400	PF14_0383	14				0	0	100	Low	1	Acetyl [K984(100); K1000(100); K1139(100)]	FALSE	Low	Master Protein
PfDd2_070016300	PfDd2_070016300-t41_1	erythrocyte membrane protein 1, PfEMP1	MKTPEFSLDSLKNNRKKKSKKLNYENWSAHYFLKLPIFVILMIVFSLNAFIYLLIRFFIYFFENTSFWMITKYKDFHFFVRKKRNGKTPSSSSSSSSNKRKYNDNINNDDEPILNKNEKDDSIFQIEHLMNTCNNYDDYIKYAYSMDVLTGKTVHINENDDYINIYDVHLLKKTSESIQTNLLNKDILLLLEDIKIATSPRIKGIFQEKYYCKTYSIPHLIVTEFINNVMNGLNFLENYIEQQKQININYKFSDEYLVIKKYFKDIFRQWGNTALFLSGGAILGLHHFGVLEVFLKSSINADYFNHYAKKLTTQKKIKEEMLPRNSHGNDISNDINKKDIHKDSQDKKKKYIILKSNSNNEKKLSSGDSDKKKQNKKKYINRIKQGIKKNIQDNQKEYY…	0.089	0	6	3	3	3	1292	151.4	7.34	0	3	metabolic process	membrane	catalytic activity	Pf01734, Pf11815	813516	PF3D7_0924000	PFI1180w	9				0	0	100	Low	1	Methyl [K788(98.9)]; Acetyl [K244(97); K1149(100)]; Phospho [Y250(96.9); T1162(98.8)]	FALSE	Low	Master Protein
PfDd2_090020500	PfDd2_090020500-t41_1	6-phosphofructokinase	MSTQTRTKGWEKESKINPDYEYERLLKLENKFHIKAWINKGEKEGYLYNIVPTTMNVVAKNSNKSHKKTGVHMYFVSDNNKTWRLTLFYRPYFYLKTKNIHNYEQVTKFLKKELDKYNVEIDYVKKEDLSLYDHLNKKRSYLSNIFFKLSYDTIENLMNARDFLVKIIERNKKQNKNYNNSNNDKHIFNNEDLSYSQLEFSYKNEYSYNKYDDQKENTQKQQFTTNITEEDDKKRILNAKSNDNNNNNNNNTHNSNNNNNILNMNDIIVTTKKQILSKEEIMNEIIEIYEYDVKYLTRICIDKNIRCGLWYKVKREEDELYTELIQFEILNKKVLAPLNILAWDIECYKDELKFPDKEKDEIILISYMYNAQGYLIVNRNVMSKNIREFLYKPNEEYSG…	0.093	0	1	3	3	3	2907	344.4	8.37	0	3	metabolic process;response to stimulus	nucleus	catalytic activity;DNA binding;metal ion binding;nucleotide binding	Pf00136, Pf03104	3885768	PF3D7_0630300	PFF1470c	6	Nucleotide excision repair; Base excision repair; Pyrimidine metabolism; DNA replication; Purine metabolism; Metabolic pathways	M/G1 Transition; Telomere C-strand synthesis initiation; Activation of the pre-replicative complex; DNA replication initiation		22	0	100	Low	1	Methyl [K1005(97.6); K1314(99.1)]; Sulfo [Y1002(100); T1004(100)]	FALSE	Low	Master Protein
PF3D7_1440400	PF3D7_1440400.1	zinc finger protein, putative	MSAFEELGLHSDLCAVLEKNGIDLPTAIQQESIPLTLGGGDLCACAETGTGKTLSFIFSSLQIVHELVRNIGNYEDVSIRKNNNNMENNNDSNISNIIDDNDKNKKSSYIKTINKNSKVIIKDNECICNNNNNNNSNNFLFEEVKVDCEITNGLYAYEIEILSKSYVNVGFCPSIKETLKYNYTYCSNGNKYNNNRQEHYGEYFSNNDIITCLINKNNNTISFKKNGKFLGNAFKIFYKYNDVAFFPYIWGKYFHIKLHFENLKYGDRSLHFNELCILLTSNCNDNDTLSDRKIFFSSENIRDEKNFKLEKANMQTHNYQNNNSIINEYTHNYNQQNFNNKKKLYCIVLCPTRDLAQQTYNNYLTYSECFNNPSINIGILVGGEQRNKGHHMNDDGSYN…	0.093	0	5	3	3	3	841	97.3	7.9	0	3	metabolic process	cytoplasm	catalytic activity;nucleotide binding;protein binding	Pf00270, Pf00271, Pf00622	813032	PF3D7_0521700	PFE1085w	5				0	0	100	Low	1	Methyl [K467(100); K561(100); K562(100)]; Phospho [T457(96.5); T463(96.5)]; Acetyl [K692(100)]	FALSE	Low	Master Protein
PF3D7_0924000	PF3D7_0924000.1	patatin-like phospholipase, putative	MTKRIIKNDITSKGIVRSSKSDVKSFKVEDKESDINNVQNKGQILTIQNIIENDNNVIDSTNDKKINKKLIIKNKKKNNTNMNTHEMRIITIPKQRRTSVIKNWLELIKPIVTHLKLEIRMNKDKIEVRTCKLTEDKNNLQKSSDYIKAYLLGFTLEDSLALLRIEDLYIESFQIQDVKILKGDHLSRCIGRICGSNGSTKYAIENATKTRIVIANDKIHILGSFNNIKMARHSICSLILGSTQGKIFNKLNILAKRMKERF	0.098	0	14	3	3	3	262	30.1	9.88	0	3			RNA binding	Pf00013	812243	PF3D7_1469300	PF14_0661	14				0	0	100	Low	1	Methyl [K13(97.5)]; Acetyl [K7(98.7); K13(99.9)]; Phospho [S18(99.8); S19(99.8)]	FALSE	Low	Master Protein
[truncated: 2,193 more rows]
