# Supplementary material for: Prefoldins are novel regulators of the unfolded protein response in artemisinin resistant Plasmodium falciparum malaria[image]
Source: J Biol Chem. 2024 Jun 24;300(8):107496. doi: 10.1016/j.jbc.2024.107496 (PMC11295463; doi:10.1016/j.jbc.2024.107496)
Supplement: Band 3 mass spec_K-13 [file mmc5.csv]

Gene ID	Product Description	Sequence	Exp. q-value: Combined	Sum PEP Score	Coverage [%]	# Peptides	# PSMs	# Unique Peptides	# AAs	MW [kDa]	calc. pI	Score Sequest HT: Sequest HT	# Peptides (by Search Engine): Sequest HT	Biological Process	Cellular Component	Molecular Function	Pfam IDs	Entrez Gene ID	Ensembl Gene ID	Gene Symbol	Chromosome	KEGG Pathways	Reactome Pathways	WikiPathways	# Protein Pathway Groups	# Razor Peptides	Abundances (Scaled): F2: Sample	Found in Sample: [S2] F2: Sample	# Protein Groups	Modifications	Checked	Protein FDR Confidence: Combined	Master
PfDd2_050027300	conserved Plasmodium protein, unknown function	MIKNIVNQFIKIYGQEYLGEWDAIQNLTINSVTSPEIILKNVPFPEKFFELADLPLEIIYSNIKNVRIKFLWSSIFSSNISPINIYANDIFLVVKFSYPSIWNTNKTLNTQYEVKKKKLRKWDSVNISKEKKEENFLKALPIKLINSLRIFAENIKIIFFDNHIHTKPFTLVFFVKSFKIDELSKYKLKLNEEEKKNIKKNLLINIWIRLIGIHMIYKEYRKKIKYNKRVKKENEEKGCKRDNSKEKHDKSQNKSETIQDEMFLTAIEKLFSESTNSLKEPLKIHLKNSQSKILHKTRNGKYCSFSDYEMNERIKVGSLRKKKRKKEIDIMKKKEKIKNIYKKGYSDGSSFKKEERYYFDIPKNNTGFRITPKEGIELHVIFKKHDIKALNELKEDIKY…	0.009	0	1	10	11	10	9308	1116.6	9.33	0	10												0	0	100	Low	1	Acetyl [K1166(100); K7658(99.1); K7862(100)]; Methyl [K47(100); K4864(99.9); K4877(98.4); K6882(100); K7856(98.1); K7857(98.1)]; Phospho [S720(99.2); T6880(100)]	FALSE	High	Master Protein
PfDd2_070005500	erythrocyte membrane protein 1, PfEMP1	MGQGPSSSALEDVKNESHNSARNVFENIAEIISNEVKKNAKKHNSSLKGDYKRAKFHQPLLKATNYVWYVPSNPCNFDFRFHTNATNQSSYDRDPCHMRDTNRFSDKGDAICSNNKINCSRGGCGACAPYRRIQLCDYNLEHINESNINSSDDLLGNLLVMAKREGDSIVNSHGHTGNGIYKSGICTSLARSFADIGDIVRGKDLFLGHKEQKKKLQGNLQKIFNKFKTIYEDLKDVEIDDIREYWWALNRNDVWEALTCSAPYYADYFKKKSGNTYNFTTEGYCGRNEGAPPTNLDYVPQFLRWFDEWAEEFCRRNKIKIDKTKEECRGGNNGKNCSREGYDCKRTDLGNNIIFMDLECPNCADACKMYNRWIENKKSEFNKQKQKYEKEINDSKLGV…	0.006	0	3	7	8	5	3666	422.5	6.95	0	7												0	2	100	Low	1	Acetyl [K537(100); K539(100); K548(100)]; Phospho [S1495(99.9)]	FALSE	High	Master Protein
PF3D7_1200600	erythrocyte membrane protein 1, PfEMP1	MDKSSIANKIEAYLGAKSDDSKIDQSLKADPSEVQYYGSGGDGYYLRKNICKITVNHSDSGTNDPCDRIPPPYGDNDQWKCAIILSKVSEKPENVFVPPRRQRMCINNLEKLNVDKIRDKHAFLADVLLTARNEGERIVQNHPDTNSSNVCNALERSFADIADIIRGTDLWKGTNSNLEQNLKQMFAKIRENDKVLQDKYPKDQNYRKLREDWWNANRQKVWEVITCGARSNDLLIKRGWRTSGKSNGDNKLELCRKCGHYEEKVPTKLDYVPQFLRWLTEWIEDFYREKQNLIDDMERHREECTSEDHKSKEGTSYCSTCKDKCKKYCECVKKWKSEWENQKNKYTELYQQNKNETSQKNTSRYDDYVKDFFKKLEANYSSLENYIKGDPYFAEYATK…	0.005	0	3	7	7	7	3056	355	7.27	0	7	regulation of biological process;response to stimulus		protein binding;receptor activity	Pf03011, Pf05424, Pf15445, Pf15448	811060	PF3D7_1200600	VAR	12	Malaria			1	0	100	Low	1	Methyl [K9(100); K251(100); K853(100)]; Phospho [S548(96.1)]; Acetyl [K3(100); K928(100); K952(100)]	FALSE	High	Master Protein
PF3D7_0425800	erythrocyte membrane protein 1, PfEMP1	MGNASSSEGEAKTPSLTESHNSARNILEGYAESIKEQASKDAKIHGHHLKGDLAKAVFRHPFSAYRPNYGNPCELDYRFHTNVWHRNAEDRNPCLFSRAKRFSNEGEAECNGGIITGNKGECGACAPYRRRHICDYNLHHINENNIRNTHDLLGNLLVMARSEGESIVKSHEYTGYGIYKSGICTSLARSFADIGDIIRGKDLYRRDSRTDKLEENLRKIFANIYKELKNGKKWAEAKEYYQDDGTGNYYKLREAWWALNRKDVWKALTCSAPRDAQYFIKSSVRDQTFSNDYCGHGEHEVLTNLDYVPQFLRWFEEWAEEFCRIKKIKLGKVKEACRDDSKKLYCSHNGYDCTKTIRNKDILSDNPKCTGCSVKCKVYELWLRNQRNEFEKQKKKYYK…	0.004	0	3	7	7	6	3553	405	6.44	0	7	regulation of biological process;response to stimulus	membrane	protein binding;receptor activity	Pf03011, Pf05424, Pf15445, Pf15447	812400; 9221939	PF3D7_0425800	VAR	4; 8	Malaria			1	0	100	Low	1	Methyl [K2499(100)]; Acetyl [K1815(100); K1978(100); K2775(100); K2992(96.7)]; Sulfo [S556(95); S557(95); T1940(100); S1943(100); T1948(100)]	FALSE	High	Master Protein
PF3D7_0710000	conserved Plasmodium protein, unknown function	MTDINDIIKEIIYRSADECNFNNEELNFTSILKFFYDITNKYNVKKQICDEIFNKLLIICKNIIDDNSITDHDNNIINHHHNNIDNNVDKFNFYYNTNDEYMKTNIKHSDKYQIRDIKNCHNNNNNNNNSSRENNSYYKNSEYVNPLIILKSDEHKNNINNKNNTCSSIVKINPLYNEKPKEEKLDLYYYDINKDKKLNNLYSSYLYKNHQKEQKGIIYNDNNNNNINNHNNNIIISYNNQNVPIHKEKYSCVYLIEDDNIKNNGNHNNIIHIDEKSFLHKNNRNLLKLFLNGDIIHNVYNKIIKNKHLKKTNKYSLQDKNSKMKLYNESNIFFTFYILKKYYHTWFQLSYKQKILQKRLEKYNKVIRKKILIKYYDLWFYYNEKKNYLKSAYDKFVNK…	0.003	0	3	7	7	6	3267	407.1	9.85	0	7	cell organization and biogenesis		RNA binding		2655203	PF3D7_0710000	MAL7P1.30	7				0	1	100	Low	1	Acetyl [K1328(100); K1336(100); K1728(100); K2469(99.7); K2733(100)]; Sulfo [Y1734(100)]; Methyl [K1293(99.6); K2472(99.7); K2966(97.9)]; Phospho [S1271(99.3); Y2365(100); Y2369(100); Y2370(100)]	FALSE	High	Master Protein
PF3D7_1444100	conserved Plasmodium protein, unknown function	MEDNNNNETHLENVKNGEPFYILNPSEFIRNKEKVLKEFITKKYDDIIKQNKLSADIRCTYFQCNPKIVIFTTYTPFQKYESVVSLKNVDTAARRLNIQMHEDNTFKVIYISDIKKKIAPGMLFNFKIEFYPKSHANYEYDLEVHSEGKYFLLPIRCMNDQIILNVQDEVIIDDTPIYMKSEKNISIKNIGQYENKFEVIINPPFYLSVSSSIHSLKIGEMEHFKIMFVPVHNKCYEDYMIINYENGLSTYTKIKSKGIIADVFIKDKEIIAHDIYINKSKEINIFLKNLSFFLLSYKVIKYQVYEYKYDNDSEDIKNTNFNVNHKVIQKSFINKQELSDENIVKNELYGNEDLYDYETDEYYVNENNDNNDLSDNQSSQSDFYEEKFPEDMVNINDEK…	0.038	0	1	6	6	6	7231	864.5	8.6	0	6	regulation of biological process				812001	PF3D7_1444100	PF14_0419	14				0	0	100	Low	1	Methyl [K5953(98.9)]; Acetyl [K1863(99.3); K5956(98.9)]; Phospho [S6382(100)]	FALSE	High	Master Protein
PF3D7_1346400	VPS13 domain-containing protein, putative	MFESLVEKLLNKFLAPYVEGIERNLHLGVWSGNIVLENLKLKPQITEILDLSFKIIHGNIGRINIQIPWSSLGKNPVCVLIKNVHIYIKPRCYKKSEEVIIEELRKAKMHRLQLLEEEISLIKLQKNNEKSSEKSTLIFKLLNKIINNIQIDIQDILIHFEDPDKNFSIGFILKSSSVKNCQNNDEMSTQANSNAENKTLNHIIEFKGLCIYSNSDIKSRTKKKIRKKNKKRSKDMVEILEDDKNKDNVKNSSNGKNISEMKYEKSELSLSNEKFPNMNKTDTEDMEIFDISSKIKDSVYNNLDSNDNNINSNDNNINNNDNNLNNNHNKLNNNDNNINNNDNNINNNNNNLNNNDNNLNNNNNNLNNNDNNLNNNDNNLNNNDQNKDTHDYSKLSSCD…	0.018	0	2	6	8	6	5988	696.6	7.77	0	6				Pf12624	813793	PF3D7_1346400	MAL13P1.234	13				0	0	100	Low	1	Methyl [K3485(98.8)]; Phospho [S177(96.4); T1302(100)]; Sulfo [Y5683(93.3)]; Acetyl [K806(92.8); K1306(98.9); K4783(100)]	FALSE	High	Master Protein
PfDd2_130005700	erythrocyte membrane protein 1, PfEMP1	MGRSGSGGGTQEQEDRYKYTIVSDAKDLLDRIGEDIYKIANEAALKRSYNDLQGFLSLATYPKDRKSTGSTPSKSCDLHYNFHTNVTSNVIEPCKHKSEKRFSDTQGAECDYRKIKCKKDSDNECGACAPYRRLHVCDKNLEQLTPEKITTHNLLVDVCQAAKFEGESIRGYYALYDTQYPSSGSTMCTMLARSFADIGDIVRGRDLFLGYNETDRKEKKQLQQNLKNIFGIIYGKLKNGKKWAEAKKHYGSDENFFKLREDWWNANRETVWDAITCEAQGFNYFRHTCGTGEKRTQTGDNCQCIDQTVPTYFDYVPQYLRWFEEWAEDFCRLRKHKLQNAIKNCRGDSGKERYCDLNGYNCEETARGRNKFAPDSNCHKCSVACDRFVKWIDNQKKEF…	0.003	0	3	6	7	5	2844	328.3	6.34	0	6												0	0	100	Low	1	Acetyl [K619(99); K620(99); K2219(100); K2225(100)]; Methyl [K412(100); K1995(93.9)]; Phospho [T1993(91.9)]; Sulfo [S103(100); T105(100); Y112(100)]	FALSE	High	Master Protein
PF3D7_0310200	phd finger protein, putative	MDGDISRKSYVEILKYYSKDENKLGGHNFGKNKKKDLNKYDIYYKDYLYDYYKECNNNINNNSSSYYNKFNTEYTDCLKTDNSFFMTTLSNLKKDNDDNDVDCINKGGSYSSNNNNNNFCLNVEMLFSFLFCKKKNYFYNIKNKYFNEKFYQTNNNIKKKRKKKKKKKKKKEKKNVHEDKQIYDEYDDEEENKNKFLYNIKKYQKKKKYYINKEYYYVKNYYHDIKKNIKLDKQKNNNTCTICFINNNNKYIERCTLCFVHFHVYCYKTYCDDFNLNNFICDFCKYNIKHNHIYNENKYNQTIHKTNNNNYRYNCFIQKKKKNSYMNQDSLFSNYIDSSHENDYKKYSFAYPYNYNMNKQNDDENSKACQNMNSYDDDQHVCHLKRRIKNKHKWFCKKK…	0.002	0	2	6	6	6	4550	533.8	8.13	0	6	metabolic process	membrane;mitochondrion	catalytic activity;metal ion binding	Pf13771, Pf13831, Pf13832	814417	PF3D7_0310200	PFC0425w	3				0	0	100	Low	1	Methyl [K3007(96.7); K3008(96.7)]; Acetyl [K3106(100); K3122(100); K4237(100)]; Phospho [T1677(90.7)]	FALSE	High	Master Protein
PF3D7_1100200	erythrocyte membrane protein 1, PfEMP1	MGSQTSKFSKTVVGNETHNSARNVLEGFAKDIKRDVSNNAKRHGKVLKGNLRDAKFYHDYSKLRDIPRSPCDLDFWFHTNVWRDKAYERDPCYGRQAKNNYNLEGAVCTNSKIKGNENKINDIGACAPYRRRNICDYNLEHLNERNVLNTHDLLGNVLVMAKREGESIVEKHPNRGSSEVCIALARSFADIGDILRGKDMYVGYDEKEKNRRKQLENKLKDIFDNIYKDLTKKKGRNGKKSALQERYNDPKGDFFQLREDWWALNREDVWKALTCSADDSEDYFIQSEGVTKSFTNPKCGHGDNEVLTNLDYVPQFLRWFTEWAEEFCRIRKIKLGKVKNECRGETSGKRYCSGDGYDCTKTDISRNIFYMDLDCPRCEEECRKYDEWIENKENELDKQ…	0.022	0	2	5	6	5	2994	345.5	5.8	0	5	regulation of biological process;response to stimulus	membrane	protein binding;receptor activity	Pf03011, Pf05424, Pf15445, Pf15447	810584	PF3D7_1100200	PF11_0008	11	Malaria			1	0	100	Low	1	Methyl [K1401(100); K1402(100)]; Acetyl [K361(100); K2347(100)]	FALSE	High	Master Protein
PfDd2_140039700	NAD(P)H-dependent glutamate synthase, putative	MGKENIDNKGLYDSRNEKDACGVGVVADINGKFSRNVIQKALQILLRLSHRGGVQGNNGDGAGILVGIPHEYFQMLSDTCQLPFLLPEKGEYAVAQIFLPQNEERRLFLYHEIEKEVYNHGLVVLGWRSPIPVRRDVISCSVKKSEPFIAQMFVCKRSVFKNYDDFNIYPFSDINFTDDSNLKLNELPDDIELLSFFIRKKLVRHNDMYFCSFSSRTIVYKGLLTPSQIYLYFEDLLSENFTSYLAMVHVRFSTNTSPTWYAAHPFRRICHNGEINTISVNSILFQERMESAKTPECFKSVSIKDLRPINEENYIIYDNDDEIIQKRDTFEDIMLTQNRLKKKSRRNLLLKLKKDYTYNSSAIHYNIKREYMNSDINSNSEFLSNVNDDSKSSSDVDKI…	0.006	0	2	5	5	5	3100	352.5	7.44	0	5												0	0	100	Low	1	Acetyl [K1257(100)]; Sulfo [Y2511(96.6)]; Phospho [T1816(100)]	FALSE	High	Master Protein
PfDd2_140079500	cysteine repeat modular protein 4	MKNITFLVSFLIFLRSINANISITNFTYTNQKGDIKVEFFQTDYIAIFKLPFGGSHEQIFEISDDYIITNDKETNNCNIPNNNFGFVYSKSNSQNKFLIVQREYTTIYIKDKNNNCSLISKVEPSLYSFQTIEYKKEKIKLGTTTKCDEKMVEKLKIYIDLLNDMNLSEDKVCNQIIASSFIQNIEIIDCTVYIGSIFLRNNLNREEYYICIKKEHNNNKMKNNISLLINTIDLNNTLIMNTFYCNMERDICSIIINSIYFNNIPNITDDTLVLKAQCNIDSNPLINIDHVLREGYYTFHFRNPKIYFLQICIIDNLKKYRMLGKIYFLKAYEPIICFIGTPCVIKSFTVKENVQYVQNNIDNETFIFTNKKCDNENVNENMNMIETDYDMKELENHQH…	0.004	0	1	5	7	5	5929	703.3	8.07	0	5												0	0	100	Low	1	Methyl [K539(98.9); K557(95.7)]; Acetyl [K1633(100)]; Phospho [T3878(96.1)]	FALSE	High	Master Protein
PF3D7_0628100	HECT domain-containing protein 1, putative	MKDLYSLYEDISENDKIIISEKLKNLLNYFQDKNKSYVSEFVVVSRTRFFKSISNYGEFLLLQSSSRVISSYEHILRLLHQAKVYLEFVRCLKLNNCSVIDNEKYEEEISKFINYLESKRKKYYYHICQILIKFIVSSLSDNTIDNKFMEKEFDIEEDNIDGYEKNVNDIEIKNEEYNTSYESQRVKDNNNSNYNNNVNIWTINDNDEKIVMEPFDELEEYGNYLYNVLNQMDNKSWKDKNHAEYLKVISLNDAIIKEDNDKNKNSENNNGLTNTSNITNNMILLPKYLENVRNCIYNHQTKSMLEVKSMIEHAMSDNIKAPLFKTGKIVSEMLPSPNYEKYWSTTQPEFSNKIDTSLVQNMIFKFFNLQKNTTPVDNMTPTNYNIKFYDIFKIILKGI…	0.004	0	1	5	5	5	10287	1205.3	7.96	0	5	metabolic process	cytoplasm;membrane	catalytic activity;protein binding	Pf00632, Pf11517, Pf12796, Pf13637, Pf13857	3885722	PF3D7_0628100	PFF1365c	6				0	0	100	Low	1	Phospho [S4084(100); S4085(100); S4093(100)]; Acetyl [K3413(100); K3416(100); K3418(100); K7550(93.8); K8953(100)]	FALSE	High	Master Protein
PfDd2_070021600	dynein heavy chain, putative	MATKNTEIKQNVFFSNIFCHSEDLKNLIRLDSKKRTHEKTKGKNYLSAINFSYEKNEDDLFKVEEIYDRDFSSKEKKCKLFVPFKKRKEKEPRFITIEKLKKEYKSINIYDLLNEKKKLLDIEEMKFTWEDILNYDDSSFDIFTIEEIVQELKEEDHINEMYRKKKKAHIEVNEENYIEHMINDEKRKKNKMNEDFIIPFKAKGVLYTNTEIFESIFEDIYIYDYNENSKLFKAKKKTSKEFLYINRIQFFFTTENPILYIEKLFNAIKNKSNSLKRRRKFKDIDKKYKNINCILDDVNNIIQNNLCFQKCKDIENMKHNLNDFCNIWLGRTFLNCSILKKQYSNNNKNKFISLYDQKKYIKYYNYDFENKKNIIKQCVLLENTKVMKTFLGIVNKCTI…	0.004	0	2	5	6	5	5797	692.7	8.53	0	5												0	0	100	Low	1	Acetyl [K2087(97.4)]; Sulfo [S2082(100); Y2083(100); T2086(100)]; Methyl [K4770(90.8); K5300(100)]; Phospho [T4749(90.8); S4751(90.8)]	FALSE	High	Master Protein
PfDd2_080014300	erythrocyte membrane protein 1, PfEMP1	MAPQGSAGGVGEIDHTSAKHLLDSIGKRVHEEVEKEAKERSNGDLKGSLTSATLSGGERASSLNPCSSDYTKHFDANSNRYPCGNTNVDRFSVKEQAEYDNKKMKCSYGSNGKNEGACASFRRLHLCNKNMVKMDTNNDSKAKHNLLVDVCMAAKFEAESLIRYHDKYKLTYDDSQICTVLARSFADIGDIVRGRDLYLGNKKKNQNGKETEREKLEQKLKEIFAKIHEGLTTENGVKERYNDDREKNYYQLREDWWALNRKEVWKAITCDEENKLGGYSYFRGTCGDNEKNATRASHKCRCKDKKGKSETDQVPTYFDYVPQFLRWFEEWAEDFCRKKKKKVQNLEKSCRGTDSSGNERYCSRNGYDCEKTVNARGKVRMGKGCTDCFFACYPYVDWI…	0.003	0	3	5	5	5	2208	252.8	5.88	0	5												0	0	100	Low	1	Acetyl [K967(100); K971(100)]; Phospho [Y961(98.2); T1215(96.7)]; Methyl [K639(100); K640(100)]	FALSE	High	Master Protein
PF3D7_0826100	HECT-like E3 ubiquitin ligase, putative	MKIPIPKDDNFILMLDKLSQEEKFFIHILSTCEDEHLLGHLYPFVDWVWLKSDLLAWAPVLNRFDDLLRKYIIHNKLVMQKKNNKNGDNEGSDYIVMNDRIQRITGCTLEYNYNNYNDNNDNDNNNNDNNNNDNNNDNNSNNINSNNNNNNNNNCENINLSCQSTCENGKKEFIPSDLLVEEILRFTYNILDNCLNKTKYNSIEHLILLLWSFNPKLSILCAEILNIYYLFIKKTKKNETKINEIVNFVSSIINIPIPDHLHPYINNDIGRINDNNYISGLVLYYLHDKTNEQYMKNIYNKVENKYFLDLIDYNIDLQKININVNNIDISFTSLFPTHIKYNETQNILNNAFNYIMENYNIPEQYMYDVRHKLRIYVGLICPKYRRKLFNLRYLILSGS…	0.002	0	1	5	5	5	8591	1004.5	5.3	0	5	metabolic process	cytoplasm;membrane	catalytic activity	Pf00632, Pf06012, Pf06025	2655229	PF3D7_0826100	MAL8P1.23	8	Ubiquitin mediated proteolysis	Neutrophil degranulation; Antigen processing: Ubiquitination & Proteasome degradation		7	0	100	Low	1	Methyl [K3655(78.7)]	FALSE	High	Master Protein
PF3D7_1008100	PHD finger protein PHD1	MMERGRSNYRRNNENNNFREGNIKNETGDDNHFWTNIDNYYFCNFDKSIISAFENHIKCTDYICNKIKKRKINKKLFKNINCYKSSVKIKLNGNDKNEHNNKKLVCAGTNMQYDNYMKFNENNMNNVNNVSNMNNKNNMNNMNNMNNMNNMNNMNNMNNMINMNNMNNMINMNNVNHMNNINHMNNLNRMNNINHMNNINHMNNINHMNNINHMNNINHMNNIKTSENYNISNNNNKCIQNNNINDKILNNQIQNVMTFDDKKSILEFMPMAKNELLLNTLHHLNLRNEHPTNPFPNMYRNPNYFNKDENYMFLKNQGPINNLNNNVLPNNNNLNNLNTHVNNQMVENNNKTMPIPLNNLNAYTTNNNDNNNKNNILLNNNEHNNNPVGGTNKLSDKNL…	0.002	0	2	5	5	5	3853	452.7	8.51	0	5			metal ion binding;protein binding	Pf00628, Pf13771, Pf13832	810237	PF3D7_1008100	PF10_0079	10				0	0	100	Low	1	Acetyl [K1847(98.3); K1850(98.3); K3238(100)]; Sulfo [Y3231(100); T3234(100); Y3236(100)]	FALSE	High	Master Protein
PF3D7_0408100	conserved Plasmodium protein, unknown function	MSMFKGMSIKSSERKNKIINETNVTDNNNNNNKRYELNELDVINLNNNEKKNDLYDDKKKIKKYLNHMNNNIKNNINNNNTLSCVNNSNIYICNNNVNKESSIQNENSIFYKNNSVHNDHKYVTDTNISNYDEFNELIKPISSINNNNNNSNNNSIIHDTNILYNEHNNNLLTSHVLLSSTEPEQVRSKIEQGPLINEYNIKNDHNIDYYCNTPFDDELDKLHNFLKNFQKILFHNGDNLKLKNDMLEKLYENKLSKKMLIILSFFIYHSYIYIRLSNLKTEYNCDEIIYKLICYVNNIRKDRKRYKDEEKICIIHEKLDIADIIQNKIFKYNFLLEQLEEHINQLFEKKKIIHQNNNILTHYVICLLKIIIRNIYENRRYEKKYKIDFFENKKKHIQN…	0.002	0	4	5	5	5	1121	133.5	5.71	0	5						PF3D7_0408100		4				0	0	100	Low	1	Sulfo [Y363(99.4)]; Acetyl [K743(98.9)]	FALSE	High	Master Protein
PfDd2_120046200	erythrocyte membrane protein 1, PfEMP1	MAPHGGSGGGGGEDIDHTSAKNLLDSIGKKVYREKVQSDGETYKNKLKGKLQEAARTIPELIGTADTCDLVQKYYKHPNGGGDVSGKRYPCTNLSGKVERFSDTLGGQCTYNRIKDSQQGDNKVGACAPYRRLHLCDYNLESIDTTSTTHKLLLEVCMAAKYEGNSINTHYTQHQRTNEDSASQLCTVLARSFADIGDIVRGKDLYLGYDNKEKEQRKKLEQKLKEIFKEIHKDVMKTNGAQERYIDDAKGGDFFQLREDWWTANRETVWKALICHAPKEANYFIKTACNVGKGTNGQCHCIGGDVPTYFDYVPQYLRWFEEWAEDFCRKKKKKLENLQKQCRDYEQNLYCSGNGYDCTKTIYKKGKLVIGEHCTNCSVWCRMYETWIDNQKKEFLKQK…	0.095	0	2	4	4	3	2684	305.9	6.16	0	4												0	0	100	Low	1	Acetyl [K1780(98.9)]	FALSE	High	Master Protein
PF3D7_0309200	serine/threonine protein kinase ARK2, putative	MNEHIKSFKNDNVHYTKKNVIRNYDDHNNIKANSHLKLQSKEYTTHNDEKQRWITSNNTNNNIQTHANVKCDDKSVENKTTTLINKDINEITNISKQDKNYTKYNCLNFNKSDVMRDYVRYSKKEDSSSNNMNGNNNMNGNNNMNGNNNMNGNNNMNGNNNMNGNNNMNGNNNMNDNNNMNGNNIMNGNNIMNGNNNINRNNIMNGNNIMNGNNNINRNNIMNRNNITNNHIIHHISNKTSLIENNKKKEENIFPSANLYKKEMNVKGSSDTFDLLYKRKIDKDDNLSKKKKRPNYLFNKDGEHFVNKENVQNNIIDDDDDDDDDNHHDNVVVVYDKVKENEMNENKNKKSVKEDGLHNVLVELRNKDNLVVNDNIINKSFEKNNILYIKTSDSLNENY…	0.029	0	3	4	4	4	1650	193.7	9.09	0	4	cell organization and biogenesis;metabolic process;regulation of biological process		catalytic activity;nucleotide binding	Pf00069, Pf07714, Pf14531		PF3D7_0309200		3				0	0	100	Low	1	Methyl [K1041(100); K1043(100); K1049(100)]; Sulfo [T1265(100)]	FALSE	High	Master Protein
PF3D7_1303800	conserved Plasmodium protein, unknown function	MNENNSKNVVVDKPIKNAEEEKKKVEDINSLYDILKNVSNNNDIFNNDDYILKELYPLIKNVIGDNKNICYHYNKSFMLKRWCLKILYTLINKIKDMNLFLDIFNMCSKLIIRENEMNCLSCIKIINVILEENKNNLNMFDVDTYINVICLSILKNFYKKIIYKVKKGKFLKSSISIYMKKKKKKKKIEKKVKVKEKEYKNIIYLQKKKKERYILNSTDSIKVIKEIVLSVLFIIRIYPNVINNVGKYLNILCKILSIINMYDFKLESSFFIETIVEANNYYSNNKNDTNQKNDKSNMHIIKNVFYYQYINKSENTEHKKECKTNHLINVPSKIDKNKCSLLLCNNKSDEFDNNGNLHLMFNEICHDMDKNKMYDGFPFDHNHNAALVNKLECFNKSTN…	0.049	0	1	4	4	4	9271	1111.1	9	0	4	cellular component movement;metabolic process	membrane	catalytic activity;motor activity		813744	PF3D7_1303800	MAL13P1.19	13				0	0	100	Low	1	Methyl [K931(100)]; Phospho [T8388(99.7)]	FALSE	High	Master Protein
PfDd2_130049600	conserved Plasmodium protein, unknown function	MFQKFFSDILYKILGNFIYGLNDEELALSDLLSGKLELTNIHLKQSVIDLIDIPCRLNFGCVGYFKINLPLLYFMKNPINIYMEDVIIVLSTIPSKYFDDKLYKEKYIENKKNLLLSSEYRAIVCSAEGGVIWQMILSLINNINITIKNVHIRIEDFTSNPSNCFSLGIKIEELFLNMPKEGLPFNRDGYYTKKKELVSNTMINMITVKRLAFYMDSLDMKKITNKKYFNKFRDIFINYCNMDERNYPEINMKSNYTNDSKNIKKVHMNCEIQNMNNFKRNRKNKKNKSKHNNHKNNNKINNNTKKLFKKKKNKRSNQQNLESFLNIIKSIKKSSYYVCKNDNNINKMDKINQRILLLNDTISAKKKKNKIINNNIKMKNTHNEQQNKDNNCSISISNF…	0.046	0	0	4	4	4	7624	908.4	9.28	0	4												0	0	100	Low	1	Methyl [K3005(90.4); K3009(77.9)]; Acetyl [K2989(93.7)]; Phospho [T3004(91.9)]; Sulfo [T3590(79.1)]	FALSE	High	Master Protein
PfDd2_080017200	conserved Plasmodium protein, unknown function	MLDVFRELNNYTNFLPKNIKANVNKEKYEILSEIKRIVFLKKRNSYNVASVIKLFNTYEVINTKKYKSFHFYIFMIRYLWNSLQNKSISPNLKCYICQCISSIFKNIKKYILYDFFFEYDRKLILKEENGKNENVAKCVESHFDKGMKSDCTNNSYAYMSDNYYDEYQNLHEGSELDSSINDNKLNIFNDVYVTCNGIYEKNKKKEDETFLNEEVIINGKDESFRLYIQKCIFNIIDYKYLFNLLYEYLSNNNNNYINNNNNNNKHDEYSHNAYKSYMGAILNLLNHIKYFCYYNIDVHNLLVEFALNNDYSYLYEEYVDSNDKEGLFSEEDYFDKNNVIFLINRKLNERKNIHNNNDDYNTNCDEEYIKADNIININKDGQNDSCDMLEKNTNVKNID…	0.04	0	1	4	4	4	2658	315	8.1	0	4												0	0	100	Low	1	Acetyl [K53(100); K2047(100)]; Phospho [T2041(94.7)]; Methyl [K935(99.1); K936(99.1)]	FALSE	High	Master Protein
PF3D7_1122900	dynein heavy chain, putative	MTKFSEGHYDILNLIEVKSNIQEKNILGYSIDYTVGGLFLFGGFKIDIEENNGIICNDAYLIHIKNDKAEYETLSIKIKPSIRCYHNSCTLLENYVIIFGGLNSEVPFVALNDLWVFNSLNKTFVEIKLKCKEKNKEKNLQNGINGTNEKGYISQTDDENCSDNKYGENQDYGSNDSDSKDGEDIDKDDSILDNSYVKNLRKYLKSNKSDELHSSDIPCPRYFSSLDLYIIRKNNIEEEKGFKKDEIKIIKNNIIVSNSLNYEYFSLILFGGYGGYDRSSYNDLYEFNILNNEWILRGCKGNVPSTRYGHISFIHGNNLFILGGTNAEISFNDMYSCDLKNNEWSEVDFSYSFNISKVFCRSVLVESIDRNIIFIFGGYNIISDEKGNRKIEYNNIELN…	0.017	0	1	4	6	4	5251	617	5.57	0	4	cell organization and biogenesis;cellular component movement;metabolic process	cytoplasm;cytoskeleton;membrane	catalytic activity;DNA binding;motor activity;nucleotide binding;protein binding	Pf01344, Pf03028, Pf05262, Pf05279, Pf05466, Pf07382, Pf07423, Pf07728, Pf08393, Pf10243, Pf12774, Pf12775, Pf12777, Pf12780, Pf12781, Pf13418, Pf13854, Pf13964	810787	PF3D7_1122900	PF11_0240	11				0	0	100	Low	1	Methyl [K3443(100); K3446(100); K5113(97.2); K5115(97.2)]; Phospho [S3440(97.5)]; Acetyl [K386(100); K3967(100); K5113(97.6); K5115(97.6)]; Sulfo [Y379(100); S383(100)]	FALSE	High	Master Protein
PF3D7_0324900	erythrocyte membrane protein 1, PfEMP1	MGRPKRAPAAKEPDYSSAKDAKELLDMIGQTVHSKVHREDANYRGKLYGLLTQAQFSNKERVHINNPCLLDYNYDTNVTSNVIDPCEHKSVERFSEVSGGECDEKKIKGSNGGACAPFRRLHVCDRNLEQIKPHTITATHNLLVDVCYAAQFEGKSISGYYPRYQTKYKDSGSTICTVLARSFADIGDIIRGKDLYEGYDQKDKEQKVKLENKLKDIFKNIYNELTSTNGKKGKKQALQARYQDDGSGNYYQLREDWWDANRAKVWYAITCGAGTSDKYFRKTCSNDTSDTNEKCRCVSTDPPTYFDYVPQYLRWFEEWTEEFCRKKKKKLEDVIKKCRYDENNERKYCSRNGFDCKDTIRAQEKLVKGYDCHKCSVACDDFEPWIKNQKQEFEKQKGK…	0.013	0	4	4	4	4	2169	246.8	5.41	0	4			receptor activity	Pf03011, Pf05424, Pf15445, Pf15447	814564	PF3D7_0324900	(3D7-varT3-2)	3				0	0	100	Low	1	Acetyl [K874(80.2)]; Phospho [Y242(75); S247(75); Y250(75); Y251(75)]	FALSE	High	Master Protein
PF3D7_0900100	erythrocyte membrane protein 1, PfEMP1	MGPKTRAPDYSSAPDAKHLLDMIGKDVHEKAKSEAKNYIEELKGDLNTANGRSSETRYTTDTCTLVKEYYTTRLGVNNERNPCKGLSGIIVERFSDTLGGQCTDHRIKGNNRNVTGGACAPYRRLHVCDKNMEKIPTSKTSTDTLLAEVCYAAKYEGDSISGRYRQHQLTNKGSQLCTVLARSFADIGDIVRGRDLYLGYDDKEKEKRDQLESKLKVIFGNIYGNLDKNNRYNDDTPEYYKLREAWWDANRAKVWEAITCDAPDNAKYFRGTCGGDDEKTGTQAIHKCRCTKSSGGKPGKNETDQVPTYFDYVPQFLRWFEEWAEDFCRKKKHKLKDVKTNCRNDEEQRYCSGNGFDCTKTIYKKGRIVIGEHCTKCSVWCRMYESWIDNQKKEFLKQK…	0.011	0	4	4	4	4	2270	258.2	5.69	0	4			protein binding;receptor activity	Pf03011, Pf05424, Pf15445, Pf15447	813289	PF3D7_0900100	VAR	9	Malaria			1	0	100	Low	1		FALSE	High	Master Protein
PF3D7_1356800	serine/threonine protein kinase ARK3, putative	MKDYYMDKIKKNINEIKKYQNINILEKTNETNNAFFYENKNVTLKYNEEQKYKKTEDIISNISTDKKDIKNNNCNNISNDEYVRIENGPKNNYVSYNNNKIINNDNEKYDNIYNNYGSVIHKLNVQDMNNIPNQNYNNNVVISTKKNKNDVIYNIPYNTNSFIDTKQNMNINNDVGTKYYLDNNKNGYIMNENINYDIENKMTNTLNDINKCVHVNRNDFSYYLNIKDGNKIEDDNATYTHYINNSNIHQYDNTTNNTFYNKKCDEQYYDKCESGTRINKINEKYINEHFNNNGSDGDNIYFHKLLSHKNSNEKKYVFQEKIEKRNNDKYKYCYNDKDKDISSYMVNKENYNGNKDLDILNNYYQMKNNLLSNKNNIYIINSNNQKRDLSLQNKEDEKI…	0.01	0	1	4	5	4	4044	475.4	8.9	0	4	metabolic process		catalytic activity;nucleotide binding	Pf00069, Pf07714, Pf14531	813840	PF3D7_1356800	MAL13P1.278	13		Mitotic Prophase; Golgi Cisternae Pericentriolar Stack Reorganization; Regulation of PLK1 Activity at G2/M Transition; Mitotic Telophase/Cytokinesis		9	0	100	Low	1	Phospho [T4044(95.5)]; Sulfo [Y1017(75); S1026(75); S1027(75); S1028(75); Y2489(75); S2492(75); S2493(75); S2495(75)]; Acetyl [K1021(100)]	FALSE	High	Master Protein
PfDd2_130028100	conserved Plasmodium protein, unknown function	MENRKVLRIGKSVVHGRTGPLRGDMEAEEQKEVRKKEESNKKDIIKENNSDNKKDEQSKVETQNTEDILNKHYNKEDTENNSGNIFEQLLQRELAKGTLGGGVVEKNTNKLKFQIEENNIMDTADGNIDEDMEKLSKISLQERINSTIVKYRMHAYNEILKCFNNQDNDNQKNFLIDKKIHIVNNFFKDEDSIFKYLSDNNLICQIKTSEITEAYLHIIKDIYFHNYKNEYNNEEELINSFVNEYRNKLHNMFLKIYILLIEKILINTKSFDFGCNIIIKIIEYCSYDKITLSIITTICEYLNSIFLKANKNVSNIKGVKIKVIASILLLFYKLLHSFGPHIICVKTINKYCLKFNEMMDKAVKTNFYSLYIEILTQVNIQEFHNSILNELSSQQRNYI…	0.007	0	2	4	4	4	3456	404.2	8.16	0	4												0	0	100	Low	1	Acetyl [K207(100); K1711(100)]; Phospho [S198(96.7)]	FALSE	High	Master Protein
PfDd2_020011800	6-cysteine protein	MKKIITLKNLFLIILVYIFSEKKDLRCNVIKGNNIKDDEDKRFHLFYYSHNLFKTPETKEKKNKKECFYKNGGIYNLSKEIRMRKDTSVKIKQRTCPFHKEGSSFEMGSKNITCFYPIVGKKERKTLDTIIIKKNVTNDHVVSSDMHSNVQEKNMILIRNIDKENKNDIQNVEEKIQRDTYENKDYESDDKLIEWFDDNTNEENFLLTFLKRCLMKIFSSPKRKKTVVQKKHKSNFFINSSLKYIYMYLTPSDSFNLVRRNRNLDEEDMSPRDNFVIDDEEEEEEEEEEEEEEEEEEEEEEEEEEYDDYVYEESGDETEEQLQEEHQEEVGAESSEESFNDEDEDSVEARDGDMIRVDEYYEDQDGDTYDSTIKNEDVDEDADEEVGEEVGEEVGEEVG…	0.008	0	2	4	4	4	3140	363.7	5.43	0	4												0	0	100	Low	1	Acetyl [K100(100); K110(100); K3084(95.6)]	FALSE	High	Master Protein
PfDd2_080010700	conserved Plasmodium protein, unknown function	MNEETTTRTLLDIPGYYYDKKKNRYFLINNELKKELKKEEFNKSVNNAKKKNRDTNNAETKKWGKKKFHQIHGIKEMKKKKKNANNNKLNNNIKNYNEEDGINTIYTKKKSYNIINSKETKLELINNELNFLKKNICENQNIFNLIKRIKNYNFKEDSILSLPPIFINSNSCEYIQVEDLCEYSSNKNSFCHKENDCLDILKSPRSFNNKRTDNIDVSLNDYNYFNSSQKLIDKYKRKNKNEFDNFNKNESFDTYRKYRKNSIFSNQTDEYNVSNYNYTNKKYYCDNKYNLTYCKNGNNMFSCINPDYIEENLLIPKLYGRTYEKLNSCNIKNIKSKIRVNRYKANFYYFYNNTYDAFALEANNTSREMNMNNNNDNDANNDSNDNNNNNNNNNNNNNN…	0.008	0	5	4	4	4	1088	129.1	8.73	0	4												0	0	100	Low	1	Acetyl [K230(100); K576(98.8)]	FALSE	High	Master Protein
PfDd2_140047000	TRAP-like protein	MNFFSIFIILNFFMLSLTSSLGNGFLQLDSSITFSNDFCKGMNLHFLISAEEIDSKFFLNKMLLLILGGSSYMRYSKENYFSVSIYDKKLVYKNIKKIENIQGASYYEQLQSAFKKHIKPSARRTNLYESLKEYYEKYIIGNKNIKKSKNIIIIVKKFTSDDLSEYHENLNRYIKEIRSKDVGIYFFSDDSIYSKNIILNISESGYNMEVQYPIAHFVSESYRANDLFGVKKFCYQLLHGATCKSYNEWSEWSGPCEFERRQRIIPLKITNIESTNFRSHYDPSCRNVFDYSMSIKEDFRVNCKNSIYECRGICDKGYKFKPYAKSNEIVESYEECNDLPPCTRDQRKNGDHTLYADVILNSLLSESSIQQIRDRDDRALIEKDMPGDTEEMSNERRIK…	0.006	0	2	4	4	4	3564	414.8	4.88	0	4												0	0	100	Low	1	Sulfo [S1417(100); S1418(100); T1428(100)]	FALSE	High	Master Protein
PF3D7_0723400	conserved Plasmodium protein, unknown function	MKRKSSYHQSNNKYEANESSNKYDEKGKSKHRGSDIIIGNDKKKDDDSYKKKDDDSYKKKEDDKKSSKKYERKNDSTYENRKNHEKKDDEHSKNDKNNNNNNNNNNNKRYEHKSYDEEKSKKKLKTYDKYDEKRYSRKRSSDNRSDYYYKKYEEKRKGKNTNNHDKKYDDNTYNTSYERNSYDRKSSSYKYKSKHRDVSQINNKRMSNKYNENYYSDSSNDKYSTRYSKKDLYGRNKSSKSISRDKSYNNKYGRKSIDGIKKNKQPSYRYDDKRDSHLNNYYPNHSNDMKNAPPDDTNDDHENDNNYYYNEYYKGNNKTRDRKPLGGNEDDTKEERERNEERNDEQQKERQAQNEYDGDYISESYQYNNKYDYKKKGYEKERRNRTTYEEENDKDYEIE…	0.006	0	5	4	4	4	1422	167.8	7.02	0	4					2655141	PF3D7_0723400	PF07_0097	7				0	0	100	Low	1	Sulfo [T386(75); T387(75); Y388(75); Y396(75)]	FALSE	High	Master Protein
PfDd2_140076600	M1-family alanyl aminopeptidase, putative	MKTKQFHLYHLRKKLNLNKKIKPLKYKVHLIFLALYPNLKYYGYCVIYFLKLSKCVEEKISVYIHGEYLRVLKCFYICPRNIERKIKKEDIYKKSEYIDIYLKNFSLCGLYKLVIWFSYENIQESIEGIYVSGASKEGVTNEKRNKIKNANIVVTSLDSQNKNYIEKINKRRKLYSFKFGNDKNIKRLYFKNASFQDDKNYNYISTFCEFYYLPYIFPCLQDNNHKVYFSLCVSFEIKLIDSFSFYNKKIKLDNSTFWKRLYNYMKVEEKYEKKRKRKRKKKSKKCVLYNKLHEKKKKKKIKKYLYENYNRFDILHHSPSTSPPSAVSNSKIKRIYYNKRKIHFNSFLLNKKLLTKKLLFHCSNKLEHGKYNVMRIIDKNPGYILKKHFARNNKILKKK…	0.005	0	6	4	4	4	1290	157.2	9.85	0	4												0	0	100	Low	1	Acetyl [K25(99.1)]; Phospho [S974(95.9)]	FALSE	High	Master Protein
PF3D7_1019100	conserved Plasmodium protein, unknown function	MNNLERLKQRLEESVEKHKRRLLITREKKKQSNSAIYVNNKNVNKERSKIILNDEKSICGDNKIRTDTYPSINKNKLIENLRNTKLLLIKKRRSLNNMKKENNIVNKYDTKNELKNKNIQLKKNTPSIINNKKGMMKYLNKIVNPANQSYSIENKIRGRVNISHIKEKEKALKDEEDKGNKTNYNNNKEKIYDDNNKEKIYDDNNKEKIYDDNNKEKIYDDNNKEKIYDDNNKEKIYDDNNKEKIYDDNNNNVNTFQNISKDVRDNINDLFRNFINCKINNLYVITTDTNKIPNNKIFLSETQQQFLEIKNKQDNNEYEIKDEHSDDNNHSNYHHVQDNPYVMKKKRLDDKVKEGMDKNYMDNIIYVGKHERVSSNMIIKRNNNNYDNNNYGDNNNYDD…	0.005	0	3	4	4	4	1928	229	9.07	0	4					810342	PF3D7_1019100	PF10_0184	10				0	0	100	Low	1	Phospho [Y138(100); T1187(99)]	FALSE	High	Master Protein
PF3D7_0416100	glutamyl-tRNA(Gln) amidotransferase subunit A	MYLFFFIKIFYIIIIFYNIEKVNNYKSSCILLIKNNKLIRIPSFGHPKNYSANINNNVHKLLCTENKKQGKNRKTKKKNIYIYKINKKCGDLKCELINKTCLTFVPTSKKIINNMLFNKHNNDNNKNKTGHLKDYKIYNVMEKKHFYNQHDSYDELNSSEIYLIRKQILNSHKNKLKHIFEKHITNKICNHNINKYNSFTYIYSMNKIHKQLDRLYNIYEKWNVINKQNKSTQGNRIKKLPKLFGIPIVIKDNIITKGIPTKAGSQILLKYIPTYDSTVVKKLKKCGAVIIGKTHMDEFAMGSCTNKSKNPFNETILSCGGSSGGSASCVGSRIFNCSINTDTGGSIRTPAALCGCIGFKPSYGRISRYGIIPYNEETDVVGFIVNNVFDCSILLDALC…	0.005	0	7	4	5	4	826	96.1	9.19	0	4	metabolic process		catalytic activity	Pf01425	812540	PF3D7_0416100	PFD0780w	4				0	0	100	Low	1	Acetyl [K99(100); K109(100)]	FALSE	High	Master Protein
PF3D7_1149000	antigen 332, DBL-like protein	MSNINNKDSSTEWNCKEDVGCVPPRRQNLNMERLDNENEDSVPDFMKKTFYLAAAGEGKKLREKHDESCDEFCDAWNRSLADYKDIFQGKDMWNDGKYGEAKNHIKNAFGDMNNRKTMLNEIEKGIKDETFSRENGLDVCKSQCEERSRDDTEDQFLRFFAEWEEEFCDGLNKHEEQLKSCTKDINCDIKCSNFKDWLETKKDEYDIQSRVFEKKYANDNKSKHLNYLKEGMNKCKVKNPEMVFKSGFANVAECRNLNVEGAGNKNSNNLKDLDSNSDKDGIVSESYKATKKNGESIMDRIPKSFNKLFGYFSGSQEEEQKENDVSHRNNYDNILVDKFHRSSLLDKLDDRMFFDELNRDNIMEEVLSKIPEPIIREAPKYVPKKPVPPQHIPRGDNVP…	0.005	0	1	4	4	4	6093	688.9	3.89	0	4			protein binding;receptor activity	Pf02463, Pf03011, Pf03344, Pf05424	811038	PF3D7_1149000	PF11_0506	11				0	0	100	Low	1	Sulfo [S5948(100)]; Methyl [K3267(97.7); K4829(100)]; Phospho [T4828(98.8)]; Acetyl [K5560(100)]	FALSE	High	Master Protein
PF3D7_1202300	dynein heavy chain, putative	MNNEIEIYIKNKIIGMLNIHDHVLEECLKDTKNKNNFIYFLSSSPINTTLFFVLHKYTHEECEIDKELNINPNDDTKNILTKDEQTQNKKDKHNQDDVEDVDSDNKKEEEQNIKNDLLEDNDVTYTNHINKSNNVAKENIKQEDESNTLDIHTNNNDKEELKNKKKEMKYILKMSINNACIDEYIEEENEIYDNNNNHVGKKKKKKNIYKQVIYFLKINDKKINNINIEEYFNKTYTFGNLHPNYINNFKTFFKIFFIPFFQCLLKKNNSLEYFTNDIEQNEKIENILMKLKNIKKKEDLNNNYYEEYQNKYLNFIEKSKYSGRQYDELINEAPENGLFLSHQGNSIQKVDINQNEKEKIYKYEHEITNIYKDKDKNINVYTNTNTNIDIDIYNKEPPY…	0.004	0	1	4	5	3	5718	689.7	9.01	0	4	cellular component movement		catalytic activity;motor activity	Pf05816, Pf08393		PF3D7_1202300		12				0	1	100	Low	1	Methyl [K898(100); K899(100); K905(100); K3741(100); K5429(96.3)]; Phospho [S1857(100)]	FALSE	High	Master Protein
PfDd2_080007500	transcription factor with AP2 domain(s)	MEDLETNVVVENTIDEDKVLYSFPFKYFHLLVYAFKNYYFNIYLKKVHNNNDNNKIKSNLIEDYKKEEFIENVEEIQEAPALALVSSSPSSLSSSSSSSSFNLLKSKYNYKKKKKSRYCDINDKLNFVKFNEKRKCTNRSYNNRYYNDYLKNDNFSKYLSSKNNKKNSNLKKSSNLFISEEQPEQGQEDFLEYSEQDIIKLIYYFMENFIFKKKKENRQMNGKQLGDRTNEYVDMYTKKSYSDKNVKRKKEGKINIKVKNISQMNVINKNVELAILGRDSLSLSLPEEVKGENDQVIIKEIDEKGKRDDKIGTVLNDENVKRNLLNGLLVCNEEDNEEVINKEVLLLKENNINDIMKKDVYKTNMSNDNKLNMENIENDINLTSICYKEKNSSEPSDVT…	0.004	0	2	4	4	4	2573	298.6	8.34	0	4												0	0	100	Low	1	Methyl [K987(99.6)]; Phospho [T988(99.6)]; Acetyl [K244(100); K247(100)]	FALSE	High	Master Protein
PfDd2_120012900	conserved Plasmodium protein, unknown function	MKGSLKRIKEKLKSTKKKGYYITFYDRIKQINEKEKLEDYNSLHDNNYEDYLKSFNKNDNQNNTEELKRTNFYRALNEYPKDCYNKDFRRCCNELLIYSKNLMVILLNKDKIFSIIFKYIEHSKVKNDEQYFYKLLVILIKDLKDESRKYLEAILKILYNKINLNNLDLLEEIFNSYANIFRLMNKTIIKNIDKYLKLALPLLSHRNNIIKIFIADSFSYLLKKLSLHDLILCFNKIFSFFNYIPKSKLNHYAETVSLLLLEALKVYNKNISKKKILPFLKYLICSIFLRQSYYCNETEAMYDYINIVPMNFVEKCISNFFRDFYNFIKDDETSYEFIELFLTFLLKNYSLLYNKYYNKVITLSYHNNNNNIDNDMDNLLNFKSVQSQLICHEIYTKCY…	0.004	0	1	4	5	4	4543	541.6	8.98	0	4												0	0	100	Low	1	Acetyl [K2239(93.9); K2241(93.9)]; Phospho [T1751(98.8)]; Methyl [K4194(100); K4195(100)]	FALSE	High	Master Protein
PF3D7_1434500	dynein-related AAA-type ATPase, putative	MKRTDDKIILLWCGEIVKNIKNKKITKYSLRNKKNEDISLKEENYKDAPYVVKSSCVDNENIYCPNNMCLINYIYKKCRLLQKCLFYKIYISQLKNKKLKQLKEYIYLAKDTNQKKMKKKKKKNGQDNKVEEEEEEEKKKIKKSTHKKTNIYKKAYNINMIFTKLLILILFDTQLLKISLKYFNHMIVSIINQLLEEAFLLSQNNYDFMNESYNKNCKSNNTSTINYNKNILSYKRKKLRPSLHLYNIIKKCNINIEIYFCMICWNNILFCKESLFKDTINYFFKQVLPKSYMACNYFKMVIIKYQKYNKEKKNENSLRYDKDILYYNYCIKILLICYYLSKNNIMDNRYMDLLTHMLQFQDPLFESLIYKIYLNYYKIGDTPKYANNQNNQNNQNIQY…	0.012	0	1	4	4	4	8105	970.4	7.87	0	4	cell organization and biogenesis;metabolic process	membrane	catalytic activity;nucleotide binding	Pf00004, Pf07726, Pf07728	811908	PF3D7_1434500	PF14_0326	14	Ribosome biogenesis in eukaryotes			1	0	100	Low	1		FALSE	High	Master Protein
PfDd2_140068800	conserved Plasmodium membrane protein, unknown function	MEIKREKEDRNKKNEKNDQDVLHNKMNNPKENHEKFQKLFYFNESYENKNSDTNSNIMSNTYENMYEDFSSNYDDSACKSNDDLTEFYLYNEINNHKYNNNLYDFYLSKFNKNAEEKQRLKNARIHFMDKLSYLKKKEKKNKDDPNNNTMNNKSNSKHNYSGNNNNNNNNNNNNNNNNNNNNNNNNNSNNNNNSCIYLDKEKIYNIEKDEVNPDEFEYDKIQSERSKKNNPSENVSYINISQKEDQNTVCFDLNLSDLKNDQKKKKENSGYSYYFKNKYDTDENVTEKKPKFLKNNGYNLKLNNDILSMDKNENYYNKKSNTFNNNNMNNKDIIENNKNNIKNNNINNIFINTLINKCDYTITCYMYKKANATHIYRKKILLLKKNFLIINKYKQNMND…	0.003	0	2	4	4	4	3256	389	8.68	0	4												0	0	100	Low	1	Methyl [K1994(89)]; Sulfo [T1810(100)]; Phospho [Y2011(94.5)]	FALSE	High	Master Protein
PF3D7_1359000	conserved Plasmodium protein, unknown function	MLREQLKNLKAQKNIQVFEDDSYDKISRKKYSLFRNLYKNFILSSLHIESVKLCFENLKGLNKSFEEFEKLFCLEDGDMVDRLYNEDEKGNNEIYLKHREFLTKEENKYIFEKIKLFLKLCSLYCDRKEIKILLEFLIYKYDINVKCSQDILLCLLPILFNKINLKNILEILYIQKDCVFVFFNNCRHDDLVEYIDKAILIQNIKKNINIYKIIFNYIIDLIGCIHMIQDIEIYMTYINFFISISEDIIHSYINIPISLMEFYFNILLSIIKIGKHAFHMFNENRVMKKKMNITQNNNPMSDNIYINQINISSKFLDKFIKLFEMAIQKKSKEITNFHVLKNNILTIFEKEFIVMHDMVITNTSCSDFIKSLILLLNIIYKYSYNIHFDNYINTKQIKY…	0.003	0	2	4	4	4	3281	394.3	8.75	0	4		membrane			813856	PF3D7_1359000	MAL13P1.293	13				0	0	100	Low	1	Methyl [K332(100); K341(100)]; Phospho [S2037(89.6)]; Sulfo [S1410(100); Y1413(100); Y2036(92.2)]; Acetyl [K1419(100)]	FALSE	High	Master Protein
PF3D7_0403400	conserved Plasmodium protein, unknown function	MDKILMKYIFDALCTTFSKKDVKEDRKLENTDHVPYYITLEELYECLHNYKHMHMDIHMKKIILENLYFCKDIRLFKKEYNNCVSSDEYNNDKNVKIYDDNDKKDIINNSCDYYVCINNIYIYNKHNLFYYQRIKESKEKIFLLLYIISGKYNGLIQSSLSKYVKLDPRIIYYHLQELFQYLLVKKISININNVDCNMKDNKVNTSIVMNELEKKDYKYNMINHIHSNDVHSNNVHSNDVHSNNVHLNNVHSNNIHSNNIHSNNIHSNNNNNCVYRQNDQHHMNRTSNSFIKLNPSYILYYNIFFIYNLLPIFIKNLLYSQNVMSINKIILFLLNKFIIIPQKILSLIFFKLLIVYNPYYFIQVRKALRIFNCILNSLINNKKVIMCKIKIHSTYENCY…	0.003	0	2	4	4	4	3825	459.8	9.32	0	4		membrane		Pf04182	812491	PF3D7_0403400	PFD0160w	4				0	0	100	Low	1	Methyl [K1764(96.5); K1766(96.5)]; Phospho [S3263(100)]	FALSE	High	Master Protein
PF3D7_1023600	conserved protein, unknown function	MSEDDFYNNLENFIEESKKRIIEKEKLITSENDEEIDNIKDETQEIQAYNYTSLMIPSDVSSENNSDTNENIKQVLNLQESIDIQKIKEKKEKKKKQEVFKDIMCSDIKYEKKIKRKKKKIFENKRSSKKNKNNIRDFINLEKDIIITKTLMYNKKKKLDDIYKYTSKKEKTINNLNKNMIKEAAHMQELLIENFKKTEDLIKKFEDISSKKKKKKNQVQSLNIEISKLEVELEKKEEKIKELDKYKFFLNKLANCEKSDDTESTEKKKKYIDDNDDDKNEQSTINDMNKNIKEEDTIFSKKMKKYINNSQLLIDNFNLLEEKHLQLIDDTQNAEYELEEYEKKYEDKKKAYDIKYKEIDKKIENINNFINEHNNKIIEYEILMKNKTDHISFNNINNK…	0.003	0	8	4	4	4	512	62	8.73	0	4					810386	PF3D7_1023600	PF10_0229	10				0	0	100	Low	1	Methyl [K245(99.3)]; Acetyl [K239(100); K241(99.3)]; Sulfo [Y447(96); Y449(96)]	FALSE	High	Master Protein
PF3D7_1138400	guanylyl cyclase alpha	MSDSKKHYNESNVRYKVKYSGKIFGNNMKKLNENNNHDFTTAEAAWMEKKKKLYKDTNNQPLWDFRKIQINPTETDELISFPSNKICSKNYGKYSFIFKGLYEQFLRLPNIWFLLISLLEFIPQYQNLSNYMYYSKHSSFFLLLFFICVSIIKNIYEDSRRSNIDYQINNRLCHMLDGPNSQLKAVRWMELSVGSIIRLIENEQVPADILLLSCNNSEGVVYIETSLLNGETNLNKKYCVNETRNETSIYAISNIRGRIVCEKPNSNMESFNGSLKLDAHPRATSLSINNVIFKGSHIKNTEYIFGVILYTGNDTKIMKNISNNKHKLGYVNKELNSYTIIGLIFTFICVFISVLFKWTEDDKFRNGSHFFLITVKDNICESIVKYTLLYSNIIPISIL…	0.003	0	1	4	4	4	4226	495.7	8.91	0	4	cell organization and biogenesis;metabolic process;regulation of biological process;response to stimulus;transport	membrane	catalytic activity;metal ion binding;nucleotide binding;transporter activity	Pf00122, Pf00211, Pf01757, Pf06814, Pf08282, Pf14351	810941	PF3D7_1138400	PF11_0395	11		Signaling by GPCR; Inactivation, recovery and regulation of the phototransduction cascade		5	0	100	Low	1	Methyl [K1077(98.9)]; Phospho [S661(98.2)]	FALSE	High	Master Protein
PfDd2_020009200	pentafunctional AROM polypeptide, putative	MLWEIENFAYDALDIEKIIYFNTRTGNSIRLFYDNFNKEYGKDGKFLVFVDYLFFFHNRRELINLIIFLIVVKKLSKTSQRYSNSNKNKQNNEETNVSKIIPYGDKEKIKKKEENDADNNTKQNLNEVKDYNYYNELLKNQEHLIKKVNFIKHTFKIEENIIISVFSNFEEDDVVEKKNDHSKNLIKSLSELNVCYKDVIIAIADKYILNNVYYMCKTEFQAAYLYLIPSSIKASMELFYWSSQSNDILYYPYSFSSIKLPILVLIIKSMFVILNDEEYKYALSEMLSFSLINDKIMYMEIKKHDMAYFKKNIMYFIQKYIILKKYLITEEHYNIDDNKMNEDDKNINVHNNIYRVYHMHNINQILNLYFIYVVDLLEYAKNYNMCVEKVECHNSKCIF…	0.003	0	2	4	4	4	3045	362.2	9.44	0	4												0	0	100	Low	1	Acetyl [K1177(100); K2290(87.5)]; Phospho [T1175(96.7); S2479(97.7)]; Sulfo [Y1174(96.7); S2293(80.1)]	FALSE	High	Master Protein
PF3D7_1300100	erythrocyte membrane protein 1, PfEMP1	MGPPGITGTQGETAKHMFDRIGKQVYETVKNEAENYISELEGKLSQATLLGERVSSLKTCQLVEDYRSKANGDVKRYPCANRSPVRFSDESRSQCTYNRIKDNETDDNACGACAPYRRLHLCDYNLEKMGKTSTTKHDLLAEVCMAAKYEGDSIKTHYTIHKHTNNDSAAELCTELARSFADIGDIIRGKDLYLGDIKKKQNGKKTEREKLEENLKRIFGKIHEDVTNGKKEVLKTRYKDINDPEFFKLREDWWTANRATVWKAITCHAGESDKYFRNTCNDSEHSGTFSQPNKYCRCNGDKPGEDKANVDPPTYFDYVPQYLRWFEEWAEDFCRIRKHKLKNAKEQCREKYKSGTDRYCSRNGYDCTQTIRGRNILVSDSECTNCSVVCTPFVKWIEN…	0.003	0	2	4	4	4	2162	247.2	5.33	0	4			receptor activity	Pf03011, Pf05424, Pf15445, Pf15447	813647	PF3D7_1300100	VAR	13	Malaria			1	0	100	Low	1	Acetyl [K1226(100)]; Sulfo [Y1217(100); S1218(100); Y1223(100)]; Methyl [K1075(100)]; Phospho [Y872(88.2)]	FALSE	High	Master Protein
PF3D7_0110500	bromodomain protein 3, putative	METRRSLKEKYNQKDFDTSIQIVQNKNAGHKQTKNKNGEAKNVLKHSASEKSKAGNKNNRKGLQEKENNSSNLKEDLEKNIKNKRTNSKDTAKNNIKNNVPRRKEKKNNILSSTLCIGDDDKKEEDNDDIEDKYGDEKDKCGDEKDKCGDEQDKCGDKQDKCGDEQDKCGDKQDKCGDIKDKCDDIKDKCDDEDDNHNISRRLSIYEKKNIDFEKRKHGTHMNRITKEEKPSNISCIRGNNKNNHKATSKGNDNNNKVGGTQNVAEEISTTKGKLNNIKKSKNNNKCDDNNINNNNNNNCDDNNNNNFDDNNNNNNFDDNNNNNNCDDNINNNNCHDNNYDDDLIGHNIFEEKKENLKDLLKIINYNKESMNDLSDDKMEKKHLDIDNVLSNLCSDNNI…	0.002	0	2	4	5	4	2285	268	6.21	0	4			protein binding	Pf00439	813239	PF3D7_0110500	PFA_0510w	1				0	0	100	Low	1	Methyl [K14(99.9)]; Sulfo [Y11(100)]; Phospho [S588(100)]	FALSE	High	Master Protein
PfDd2_010005500	erythrocyte membrane protein 1, PfEMP1	MAPKRRRINEIELSARDVLEKIGRHIKDERVKSSKYINRLKGNLSNAIFIDGLRRAHNLTSHGPGDSCSLDHKFHTNIPIEAARNPCYGREQNRFGENAESYCNSDKIRGNENNSNAGACAPFRRQNMCDKNLEYLINENTKTTHDLLGNVLVTAKYEGASIVEKHPNRGSSEVCTALARSFADIGDIVRGKDMFKPNEKDAVQNGLKKVFKKIYEDLKNKQISDYDGDGPEYYKLREAWWTENRNQVWRALTCGAGEKDTYFVQLDDSKRLFWDRKCGHDERNVPTNLDYVPQYLRWFDEWAEDFCRIRKDKLKKIKNACRNYANNLYCSFNGYDCTKIIWKEHNFSNDSKCTKCHNECLRYENWIKDQKLKFEKQRDKYEIEKNRYNSLTNSKNNFN…	0.002	0	2	4	6	4	3173	365.2	6.89	0	4												0	0		Low	1	Methyl [K1644(98.9); K2690(94.4)]; Acetyl [K439(100)]; Phospho [S1640(100); T2688(94.4)]; Sulfo [S434(100)]	FALSE	High	Master Protein
PfDd2_050011600	conserved Plasmodium protein, unknown function	MNINLIKKRDDIPQTNYRSNNKLLTNKRNDLHLRRRKEESSISTFIKKNITNVKHTKDRHVFNNKTTKTKFPEDKINNYMRKPNIINVHRKKCSVDIMNKGNSSSSSSFSFQDRRNNINDIKKDIGIDQSNNIKNDKVTCIKHNINLKELINLNLFEETKLINHDQKENLSHMIKEGDNKVRNVKKQTNKYNNVDNNKNNYYAETIYIVDEQEKEADCFPNNKSNIVLSYSNQKKEENVLKNNYKKNESLNINHNKRDDTNVCPVIKGLTSKKKNNYINNDSNIYKEINNNSQHIHSNIKTSNICKEEKTYIISYINNKSNIIFNSNINGNKNILNNVNTYKNKQGDKISNINKNEIKKNKKINDTSFQCIKNNINNTSIEEGRHIIRSNKNNNTFDQE…	0.002	0	1	4	4	4	3943	465.1	7.64	0	4												0	0	100	Low	1	Methyl [K3921(99.4)]; Acetyl [K3719(99.4); K3720(100); K3841(100)]; Sulfo [S3839(99.4)]	FALSE	High	Master Protein
PfDd2_130031300	conserved Plasmodium protein, unknown function	MLSRSPVNKKNKLSSLPNKYFKSEIKNENISCKKEKSGDKKWEDTNSMFCKSEDREKNIMLKNIIISKNSIKNKICTSKNYIVQKDMNSKFASLKKNKRKINLHKTSILSMKSKITKISSLLKRNEHKVNRKSDEHIKNKNHLSRNKIVNSYKLLYDIERMRKNKKDIMLIKNENNSKAKKKSVLIKSIIHKHYSEGAKMERKYINDCIDNECSDNHNNECSDNHNNKCSDNHNNDSSDNHNNDSSDNHNNDSSNNHNNDSSNNHNNDSSNNHNNNSSNNHNNDSSNNHNNDSSNNHNNNSSNNHNYVYHYPFKRHMSYNSLPCNIKEQKKNKENEDQLDSHNILEYNIHKKYSSLTHSNESYKNNIMIKKCNSLVLPTLNNKNEICKNEICKNEIYKN…	0.002	0	1	4	4	4	3612	430.1	6.62	0	4												0	0	100	Low	1	Methyl [K187(100); K192(100)]; Acetyl [K3605(100)]	FALSE	High	Master Protein
PF3D7_0905300	dynein heavy chain, putative	MMERKNQDSQIYNTYKWVLNKLKFSYKEENNIDYLIDKNIEEKKTVVEKFLCDEENDLLLFSLENNEMVIAKEENIKFDQKIVYFYKHLNKNRKDDKKILYGILSPNILDTLKLMLNKIIYPLFINNKLINTNVSSDDINKFMMEFNTYIKELNEFILILEDIKKVKLRMQIYDSEINNDKKKDENILNDEEWEDKNISSCSSSISTIREFQKKGNESEYKINKKKNETAHLTKYLNILENLFNDMQMKIQQYKTSNIDVGPFIEIQYWRYKHRYLLFIIEELRSKEIKSIINNININNTNNEEQKYTYTFDILNKWRELETKIENEFNESKDNIKYLESIEQFILSLYLCNVENIIDNIPSLLNSIKMIYLVARFYNTPNKLNNLFIKITNQMIIKCK…	0.002	0	1	4	4	4	6118	720.1	6.57	0	4	cellular component movement		catalytic activity;motor activity;nucleotide binding;protein binding	Pf03028, Pf07728, Pf08385, Pf08393, Pf12774, Pf12775, Pf12777, Pf12780, Pf12781	813332	PF3D7_0905300	PFI0260c	9				0	0	100	Low	1	Acetyl [K1895(100); K1899(100)]	FALSE	High	Master Protein
PF3D7_0819300	conserved Plasmodium protein, unknown function	MNIVVTNYGILRKNFIRTYLANKINTIKGTYKNICIYHVDIKRYCHYKSRSKIKCKNNGVMNKDMNFICDELKEKYIDNNHMNNVHNNNSYNNFNTFYENGNNKDNFNVSKKCVGKKVIRDTFINKIKEGTLSLLNLEIEELNYEELLKYKNIKKVVVMKNKLTILKYFNSYLLKNNKGKYYILKVLMFCIVKDIHKYKNNELIYILYIYKYHNYLNPFLILHIIDKLCCDNYIYNMNIKEFVFLLDILNVPLVMTNKFIQNIMDYININQNKIKYCKYYFDIAYFLAKNNLYNKYIFDTIAQYYTSHSYNFELSILYMFNNEHKNINRNNNAFPIKGSYNINNNIVDINICEELINNDDYLNVKQRNMLKKVESDNGCYDNTYDNNNIINFKREIHKH…	0.002	0	6	4	4	4	1043	125.4	9.22	0	4						PF3D7_0819300		8				0	0	100	Low	1	Methyl [K116(99); K117(99)]; Acetyl [K608(100); K712(95.5)]; Phospho [S940(90)]	FALSE	High	Master Protein
PF3D7_0817600	conserved protein, unknown function	MSSEVSAQIIKEDGFPKKTMNPPKKFPLLLKNKGKSPPFIQKNNITNNRDNDINVEGINSDISNKKFPPKLKAMKPKIKIPEPKFKAIEMKSDEKQSNMNNVQNDMKKIMPKLKSIKPKIKIPEPKFKSLEQTIKKGESYIKSSNTNKEPPKSIMKQSSTNSNNSQPILKRLQTSKKKVSIDLVDEEDDISNEKNFNKNSLFKNKYYSKINIIDKLKNVCSNEINKNESNGSTKDPMGIGKIYYSIKEKGKAFQPSFSSSIKEKTITNIGTASFSQELAKQNIGSNQHMKRDNMSRNDPSNDIQNNSNNGPKRMSMEKISKNDNILENNTNVRQKSESHIKMSNTCGENILVGIKGNKSNIGPLTTFNESKLIQDTHYINAFSRFSGNYVGKVTGPANS…	0.002	0	6	4	4	4	962	112.1	9.11	0	4					2655258	PF3D7_0817600	PF08_0058	8				0	0	100	Low	1	Methyl [K79(97.9); K121(97.9); K916(100); K917(100)]; Phospho [T914(99.2)]	FALSE	High	Master Protein
PF3D7_0919900	regulator of chromosome condensation-PP1-interacting protein	MVSIEKKGSKIHVFLINNPKENDKKKEDALSNTKDNNISKENKGDKNEKNINNNEEIVKGDEKDSNEHKSNERVEEIITHKIYHPQVKIVKVSCGKRIIGFLSASGKIYCWHLNELNDFDKNVPYLLVDNIIKHKFIHDVSCGENHIAFLSKEGELFTYGDNTYAQLGISYNSNNNNNNNIDHNNNNNIDNNNNNNIDNNNNNNIDNNNNNNIDHNNNNNIDHNNNNICCNDDGILDLNTFNKLYNNNNNNNKLKNYKKYKVHKVNTQNNIVKCAYASDKFTLFLTIEGILYGVGLINEHLLKGDMNKDKINKILTKPHVINTNNISFKKISIGHNFILGVDMHNDVYSWGKNEKGVLGHTNNANDSHYPKKIDNLSKANFISAGKICICITSDEDIYI…	0.002	0	1	4	4	4	3381	395.9	6.89	0	4	regulation of biological process		DNA binding	Pf00415, Pf13540	813475	PF3D7_0919900	PFI0975c	9				0	0	100	Low	1	Methyl [K2210(100); K2211(100); K2215(100)]; Acetyl [K3296(84.3); K3299(84.3)]	FALSE	High	Master Protein
PfDd2_040022600	conserved Plasmodium protein, unknown function	MNGFILKILRFLINKFGQKYIKIIKNIHVYNLKHIIFEDIEFNNISINCVSDQQDNHDFNNNEKNNKNEEYDVQDKHGEEKKKKKNINRFTEYLLYLKTLGLKKEKILLNIGYIEKIEIFFNNGSSFFYNGITINIENIFVNLKYVEDYESDETKILQEKKSQPDDDNKFRKNQDVEDNHLFCNNNINSCDDIPSRNITYDNNNNSNNNSNNNNNNNNNNNNNNNNGRNSSYNIETYNNLNRIDNNTDIINKNTILMFFVSILLFLNLIKNKFIENVYFLISFIFELFVEDSICTKIKNMILLFIMKRFVCIDIKNINIIFEDNIINNEEKLFFSFCIKRIHVDNINYIKYLRKELREKSMDPINVLYLINNKKKKEKKKRKTELLNIKVDDISIYHDY…	0.002	0	1	4	4	3	6774	822.4	9.47	0	4												0	0	100	Low	1	Methyl [K5483(96.3); K6304(100); K6305(100); K6315(100)]; Acetyl [K780(97.1)]; Phospho [S782(97.8)]	FALSE	High	Master Protein
PfDd2_070028400	kinesin-19, putative	MNEPCASQKCEHLYSSDLNNEKGQNIHYKNFDDNNCIDKDLQMYDKSITVEIESDQEYSNKRSKCDNEYSKQSTLSIDNNESENVQEYTLKTKGLCIEEKNINKEIKKIKQADDFIFYKNELMLDKSISDYEENVEDMNTLTNFDYSENVENEKEENTENKIGNVCYSNYINEKENDDLYENIKDTNVNELYNENKKMNIKDTNKGEKDKVVKNHFLNDKEDVVISNEERQQNIDVLTENYDENLENNLDMNWNKSQIKTCIRIKPSDKAECEFGKAITQIGTNKILINYEVTDEIRKSEFLIDKVFNEESTQNDVWKSICFCVDSLFHFKNTTVFAHGHTGTGKTYTMIGPDIMELIKKKKKKIRFPIRRIPPNEYYPNIHSIKFLNNNSSNNNSNNI…	0.002	0	3	4	4	4	1898	223.5	6.74	0	4												0	0	100	Low	1	Phospho [T462(91.3); T463(91.3); T513(100); S514(100); T1502(99.4)]; Methyl [K1504(100)]; Sulfo [Y1506(99.4)]; Acetyl [K1128(100)]	FALSE	High	Master Protein
PfDd2_130014100	conserved Plasmodium protein, unknown function	MLERRNIYHKKGEGGHLNKRLVTKKKSKRKGRYTKTPLNMLERNNKNIKLLITDDISRLIYKNEIREKEVISSNDYYKKIIRSNNYVVRLHNLYNEFKLDDCLNYGLENLLKLKKNDYISKVEFLRIIGNIYFQIEKYKYSAITYMLLCNILNRIDYDEYKVELCYNAGVVFIKCFLQYNDINFYINAKNALHYSLIYNDKKNNICYNEHIYDNTLLILKHHFPNKFLSKINKKKKLSNLFKEYITTTDESLAHQSSTYLSDLSIDQLKKKKKKNQKKNFIHLNNQQDGDNISLTSSYFYKSVSSVEDSTSRCNNYCIDYGKGKTSDKMDNSLCNKQKRISEKTDTLKDKNSSFLIMETVPSKASNIYLNNFLSYDNNIERENNNNINNNDININNQHN…	0.002	0	1	4	4	4	6199	743	9.04	0	4												0	0	100	Low	1	Acetyl [K4295(100); K4302(99.1)]	FALSE	High	Master Protein
PF3D7_1410300	WD repeat-containing protein, putative	MKNMRNDRLSGTPWDNVKTLKNCQVDLLCSYDLHKGVEHKLISFALNLLCVSKKYELIFISYGQYIYVYEMNKFINNSHFFMDKNENNKYKFQYYFNNEEIKKNNSVFKNMNKISYIYEELKKEFYLKKMNIPCPSLILSPHLYSKGYVNIKCEENEAMNKSILISVGWSEDTNVYYVEKIVESINTKQKIKKVLENNIYDFFQKYENIYNDQYVPSPLFSNISKDPYYFLKKLKIDEHHFLLNILYNNDNDNYNNDNIIEPYNNHYLNSKSKNKLDTLMCNPFIINEEYLANYSNDIVDMIKFSKISNYFDYSKNKIKEKRNMLFYKYHENRKRKALSLVSKEKKKKKKKKKKLDNSNDKIDQIINVETINNFPNNIEHIDQNNKIYDIHDGDIMDPN…	0.002	0	2	4	4	4	4405	526.4	8.9	0	4	metabolic process		protein binding;RNA binding	Pf00400, Pf06513, Pf07133	811682	PF3D7_1410300	PF14_0101	14				0	0	100	Low	1	Methyl [K482(100)]; Phospho [S2843(83); S3499(96.3)]; Acetyl [K73(100); K84(100); K2844(88.7)]	FALSE	High	Master Protein
PF3D7_0216000	DEAD/DEAH box helicase, putative	MINSDNKCMNDNKESIPKEYKTQDMIEGEKERKNKIIKEYIKNMNEEDFLYLSEHLKIRIDNEIFMSQELNDYINKHIDIICELHFKNFKRPKTHMKKVFIDLTLKLKYLRHLEYLKRKKKKDKENKSKSKKEKNNKNEKDDEMENKKEKNNKNEKDDEMENKKEKNNKNEKDDEMENKKEKNNKNEKDDEMENKKEKNNKNEKDDEMENKKEKNNKNEKDDEMENKKEKNNKNEKDDEIKENMDKVMENQLNQSNILYNKDRIRKNRNNLKDEKDVSNKNILDDNKDIVEFKLQDISSGYSETSCKSTNSIENGNSSSTSSCDDDSSFLFSCSSDCDEETSDEEILSTIHFDEKEMSTLKSLEKAKNVYFAYINKKFKKYNILDHFNMNFLERLNYYF…	0.002	0	2	4	4	4	1997	237	7.27	0	4	cell organization and biogenesis;metabolic process		catalytic activity;nucleotide binding	Pf00176, Pf00271, Pf11496	812747	PF3D7_0216000	PFB0730w	2				0	0	100	Low	1	Methyl [K494(98.4)]; Sulfo [Y839(75); T841(75); Y843(75); T850(75)]	FALSE	High	Master Protein
PF3D7_0809600	peptidase family C50, putative	MVRSNLNVYDKLDRIVSDVLQNIDEEYKNGGSDEKVYIKFYELFHKESYIEKLNYNDLINTFKDKNIHKYLFYMFECVLNKISLKNNMKYLDFLFIILRYITYFWFYLSEDNKLILISYYYSKLIDLLYNLKLKKSALLINMYNILIYFYIKDKKKVIFEIKKIKENDASTHIKNLILELNKILIYEQVKLITKITKEYYIDCLNEDIEKKLSKLILAEEDMNNFIKECNLYNYMWVCDEKIRYNNNDKCNNDKCNNDKSNNDICNNNICNNNIYNNDKCNSNVYNNKIQTNVTKKKKKEENYFSFFIKYKNKNDIEMFINCHPFSINSSYKIFLNFLKNFFKIIIDDFDTFFFFLSLFYLEYFLIYCHFFEIIYFIHLSNHEKNYNNVDTNNINVNSL…	0.002	0	1	4	4	4	5800	697.7	8.16	0	4	metabolic process	membrane;nucleus	catalytic activity	Pf03568	2655237	PF3D7_0809600	MAL8P1.113	8				0	0	100	Low	1	Acetyl [K2753(100); K2755(100)]; Phospho [T3857(98.6)]	FALSE	High	Master Protein
PF3D7_1470100	conserved Plasmodium protein, unknown function	MESKKTFFRENEQVKNRLESVMNIINKDDDKYILDNFNIILDNLYYLKSCLNSYREVKNVLDPHLNLLVHSFLYFMKKSFKNVKYIISYYKKNLYEEEKKRNENDNISVEINKCNIAHIDEDSNNNNNNNNVKISYDTIKICSEEQFHFGFLKNNLIHGNNNNSNTHQDTEKNVQCTIHINNMLNKENIKNHIGCSKDDYEYSACVNSKTNLERKYSDDEFLNMYIIIKEIYKYYNTLISVRGEKKIKSLFTCNSFYLYNIVDLLLLLKREEEIFEYISNLVYNKTGENNSWVFSYILIIWLSFCLYIPFKLKDVDKYMLNNIEEIYYYYIKKNEKSKEACSILYSHFLRRQDVYECNIYFHHFFLISKEIMMKLIYIDLEKAKSKEPKDEEFYIIKNK…	0.002	0	3	4	4	4	2454	294.9	7.97	0	4	cell organization and biogenesis;metabolic process;regulation of biological process	membrane	enzyme regulator activity;protein binding		812250	PF3D7_1470100	PF14_0668	14				0	0	100	Low	1	Acetyl [K1735(100); K1746(100); K1751(100)]; Phospho [Y1736(100)]	FALSE	High	Master Protein
PfDd2_080014100	erythrocyte membrane protein 1, PfEMP1	MVPAVATQGRGGGNDYSDAKDLLDKIGQQVHEQVKNDADAKKYIKELEGTLSLATIFDTETVSSPDPCQLIKEKREKLLGANSNRYPCKKDGKGEDVNRFSKERVDEYDNKKIKCSNGSNGKDEGACASFRRLHLCNKNMENMDTNNNDGKAKHDLLLDVCMAAKYEGESLKTYRAQYDATYPGSGFTMCTMLARSFADIGDIVRGKDLYRRDNKKDKTDKLQEQLKKYFQKIYNDVTSGKQNGELKTRYQNDTGDFFKLREDWWTANRSTVWKAITCDEENKLRDASYFRPTCSDRNGSFSQATKQCRCDGAKSANANQVPTYFDYVPQFLRWFEEWAEDFCRKKKKKLENLEKQCRGKYGDDGTERYCSRNGFDCEKTVNARGKVRMGKGCTDCFFA…	0.002	0	3	4	4	4	2230	253.4	5.62	0	4												0	0	100	Low	1	Acetyl [K527(100)]	FALSE	High	Master Protein
PF3D7_1327300	conserved Plasmodium protein, unknown function	MGIKDNINADLSDDSKKERQGLELTEEKVLEENINKIDIQEKKENKEINKGDINNDNEEIENSYIKENLDPLNENKDNSSANLNGLITKEHIVSSISPTDELKISQLDSDNKNLENTLIRDDKENNLNNENTHVIIDKEKNDVDVPFIESKTWGSFSLNVNSKFPISQKKNKNAAINDAPLYIEVKGLLEVINAQDFAKKVNRKNTNLNVKAQNSLIKKRSYSVPNKAVAKNIPKDNYNMNLKKQNYKSVSLQKNSGLNKLAITQKKPSIFIKPLSNSPKTLSKIPYSKYDVIRKPLDLNKGGKGTFRYLEKKIPSIEDSQKINTKEIIRPNIASFKESPIGEKGKNIAAKMEKHSLKFSPKVMPLLMKEKNVKHKAPSKGTIKHTLEYLKRAAESRMK…	0.002	0	2	4	4	4	1795	205.4	9.2	0	4					814131	PF3D7_1327300	PF13_0161	13				0	0	100	Low	1	Methyl [K892(99.2)]; Phospho [T890(99.9)]	FALSE	High	Master Protein
PF3D7_1466200	homeodomain-like protein HDP1	MKRGRRKVDGDGNCPSNGMASSQRNDNSNKNIVRKIYVIEDDNTDSEDKKICKNRRLDLHNSSSRESKDMKLSEEPRHINEKCINDNNKINNNNPEKDIIDLSDSSNDMKHKNNNNNNNNKSHTKNNIFFQTNNPDTSYKIKKDSTTKQENTSSSLHDVSINDNHNEVNNENVLVGGNDSINNGNYINKKTNNLQNVKNTTNSKRKKYNSNNTMPTKKYNNTHQDNNITENREKENTSSIYDNTCNKNNTVHISRGKKNKSSISIHPMRLRNSTVSNCKKENSQGDEEKENENNIPNKRQTRNIGKINVHIEKEERGNQENIQQNDSVINNNIIENKTDDKKPNIANKKSIQKRTNKRMNVETFDICAEQNGNSKKNNSTLVNTNPNDLYDDINVKTDC…	0.002	0	2	4	4	4	3078	355.7	6.29	0	4				Pf13384	812213	PF3D7_1466200	PF14_0631	14				0	0	100	Low	1	Methyl [K1606(100); K1612(100)]; Phospho [Y1605(100)]; Sulfo [Y2056(81.2); Y2059(81.2)]	FALSE	High	Master Protein
PF3D7_1366300	conserved Plasmodium protein, unknown function	MYFNKDRKDKDEEVKKNVVVNKSMMVQKNKKYVKNMKQSSYNMKYVNKFYKRNSNISTFNNNNFTFMNFNNLKVENKNSQHVYFNRNSNFNNNIKDNIRSSIYSNKQNYFDQDNINYNTLINSQTCVCSIHIDKTDDDISKQQNIINNVHLYNDLNHSSKNSYPIFMEQINFTDNIVLLTGILILPYNDKIFNNLEFEGKTNPIPAECNLSIYVNVVNQYDSHYFKQLYKLSYNFKNRLLFAATNNDTIDSSLLIDQIIIKGNFKNLSLIVLGQIENVPEALRYFKENLYDNNMRSSTNKETLDVENVDFEKDEIYAPHKNVDIKTYNLNSLIKENISLDILNYQCNIEQNFIQTGYRNTHLYKLSNVLEEQFLSNNIQHMSQLKDDKNDEISNNQEEK…	0.002	0	1	4	4	4	4136	494.4	5.85	0	4						PF3D7_1366300		13				0	0	100	Low	1	Acetyl [K2830(100); K2838(100)]; Phospho [T1329(100)]	FALSE	High	Master Protein
PF3D7_1122600	conserved Plasmodium protein, unknown function	MESCRMYGLEFNSFIEFDNYEGGVKLTKRLHIKNTTKNIIRFRFLFQSSTYFTYPVQEIENISPGLNKSYLISFLNPLNDLQTICEILNILIDDKTKDKKISIQLKATPLKCDIIIPSVLNLNEMVIKQKTKEDFVIKNQGTLNAIIKLSHKIVSKEKKLKIKFDPSQFILKANEKKSIKIIIYSEIPQKYNEFISTSIIEIPKHIEKNIFQQEEIKNNDVKDTNKKKEKFEKYKNDDNKKKHFMNTTINTNETEEAKNVNDIIHLLNEENINVCLIKKKTEINFLSVLPQINILFENNKEVFNKSILNFGKITIGQKVKKTIYLQNLTNSPIKIIARKQKEKNIFILLNEKILLKEKNKEEIIISIDSSNPVNQYTEIIQFIACNDYCVELFLICEIV…	0.002	0	5	4	4	4	1832	217.6	7.69	0	4					810781	PF3D7_1122600	PF11_0234	11				0	0	100	Low	1	Phospho [T1029(99.8)]	FALSE	High	Master Protein
PfDd2_120044600	conserved Plasmodium protein, unknown function	MQDSYRNHIREYNKDKLDSGKRKMNDVTHDLEINDVNEISMEDNILNEVVKLKNDLEKALIENKELKNKCNEDRKRLDLLSLKNNSLLNEICEEKEMLKIEYNNYKMESVKDIKRLQDELDKNVIMLNCLKDEILFKEEELRKAEIIERLYKQESELNEEKDMKIKKLENLLNQEIYLKNDKEEKDKINKEEINEKLQLLNNDLDKKNEELNILNKKYDNLKKTNIDIQKKICFLKEEIDYYKNNENSFIMQNIFNAENNLDDSIFKKNFMKISVLYNVLFKIVVYDQRNLFEKEKILYSLEKENTHFLKKIVADEIYCLYLKDCISKINLTYQIDLHKQEKKYMLLNSEYDELYNKFIEEKKENLLLNETYDKIIFNQKSEINKLKSHISIQNKDKEI…	0.001	0	1	4	4	4	5782	692.9	5.78	0	4												0	0	100	Low	1	Methyl [K990(97.8)]; Sulfo [S81(100)]; Phospho [Y988(100)]	FALSE	High	Master Protein
PF3D7_1219300	erythrocyte membrane protein 1, PfEMP1	MVAAAKGGGSSQDAKHVLDEIGKDVYETVEKDAKIYKEALKGNLQHAKGMGERASSNKTCTLVKEYYEHFNGDANSNRYPCKELSGKMGENRFSDTLGGQCTNKKIEGNKNNCGACAPYRRLHLCHHNLESIDTTSTTSDTLLAEVCYAAKFEGETLTTQHGQHQQTNPGTASQLCTVLARSFADIGDIVRGKDLFLGNDEEKKKRDELEENLQKIFAKIHSGLTSTRGKQNGELQKRYKGDAKKNFYQLREDWWDANRHTVWEAITCGAGESDKYFRQTACGTGTPTHKQCRCDDKANVDPPTYFDYVPQYLRWFEEWAEDFCRKKNKKLKDVKTNCRGDSGTDRYCSGNGYDCTQTIRAIGKLVIGEHCTNCSVWCRLYEKWIDNQKLEFLKQRNKY…	0.002	0	2	4	5	4	2256	255.4	5.44	0	4	regulation of biological process;response to stimulus		protein binding;receptor activity	Pf03011, Pf05424, Pf15445, Pf15447	811239	PF3D7_1219300	VAR	12	Malaria			1	0	100	Low	1	Methyl [K64(100); K460(100); K466(100); K468(100)]; Acetyl [K974(97.3)]; Phospho [S972(97.3)]	FALSE	High	Master Protein
PF3D7_1342000	40S ribosomal protein S6	MKLNISNPLNNVQKSIEIDDEKKLLPFMEKRIGNAVPGDSIGEEFTGYVFRITGGNDKQGFPMIQGVLTNNRVRLLFKKGMKCYRPRKKGERKRKSVRGCIVGQDLSALNLTLVKKGVNEIPGLTDKAVGKKLGPKRASKIRKLFNLDKSDDVRKYVIGRAITKNGKTKFIKPKIQRLVTEKRLLRKRNLLQAKEKRRLEKKQQLKEYKQLLNKYRSELNQQHDVETTKKKKVKKSLSKTNKTASKSKLNTKQEQKDKTEKKQNKTNNIKNDKSEKKEQAKKKTKTNENTQQTKQNKPDKKNKAKK	0.002	0	19	4	4	4	306	35.4	10.43	0	4	metabolic process	ribosome	structural molecule activity	Pf01092	814195	PF3D7_1342000	PF13_0228	13	Ribosome	Formation of a pool of free 40S subunits; Nonsense Mediated Decay (NMD) independent of the Exon Junction Complex (EJC); Formation of the ternary complex, and subsequently, the 43S complex; GTP hydrolysis and joining of the 60S ribosomal subunit; SRP-dependent cotranslational protein targeting to membrane; Ribosomal scanning and start codon recognition; Nonsense Mediated Decay (NMD) enhanced by th…		15	0	100	Low	1	Methyl [K172(75); K174(75); R177(75); K182(75)]; Acetyl [K229(98.7)]; Phospho [T266(99.5)]	FALSE	High	Master Protein
PF3D7_0400100	erythrocyte membrane protein 1, PfEMP1	MVRTGGSGGGGVDKDGIDHQSAKHLLDSIGKKVHDQVKNGADGTGASGDAKNYIDDLKGDLQKAPNINPKLIGTDDPCKLVEDYYNNHVNGDGKGERYPCTELSGKKFQNPFSDTLGGQCTNSKMRSGCEGACAPYRRLHLCHHNLESIETTSKTASDTLLLEVCMAAKYEGQSINTHYTKHEHSNKDSPSQLCTVLARSFADIGDIVRGKDLFYGNTYESARREKLENKLKEVFGKIHGGLSEEAKKKYQDGDGNYYQLREDWWTANRETVWKAITCEVKSGNNYFRATCGDEKNPSLTSKQCRCDKDKAGKPIKGSGNVNIVPTYFDYVPQYLRWFEEWAEDFCRLRKHKLKDAIKKCRGKNGEEKYCDLNRYDCKNTASGKHVFFEDFDCKDCQYS…	0	0.378	1	3	3	3	2646	298.1	5.73	0	3	regulation of biological process;response to stimulus		protein binding;receptor activity	Pf03011, Pf05424, Pf15445, Pf15447	812552	PF3D7_0400100	VAR	4	Malaria			1	0	100	Low	1	Acetyl [K1822(98.2); K1824(98.2)]; Phospho [S638(99.2); S1818(97.3)]	FALSE	High	Master Protein
PfDd2_120030100	isoleucine--tRNA ligase, putative	MFKYGNFIVIIFLIFLSLIIELYLSLHIQKKHIPLDNKNNSFLQFINSEHYKYKHNNKYQLNQHKKNIKDVIKESINLPLQFLPTTYNSLDRQKFIQQFWNCKEIYEKRNFENIKKHIYNNGNNTKQSKYIQHNNTQSCNEHNILNKKKKKEKETYSDVMETKNSHLIKELIEKKKKLISKIDDNNNNNNRKHIFKYIKTKDYINCHNGNHLINKFENIIYEKIKNEKYLKKNKKEILLKLYNKILNKIKIIHDGPPYANNDIHIGHILNKVIKDIYLKYFLFQNYFVLLIHGFDTHGLPIEYNVMKLLKINHIQDLNLNSSYIHNQNESLKNEHVFFKSYINLLNKLKNQHKKKKQISFLSNIFEKNNIISKDTIEQQKISTFKNLCKSYASYFVNEQ…	0.08	0	2	3	3	3	1697	204.2	9.39	0	3												0	0	100	Low	1	Acetyl [K1207(100)]; Methyl [K1693(100)]; Phospho [S1200(98.3); S1202(98.3)]	FALSE	High	Master Protein
PF3D7_0420000	zinc finger protein, putative	MVINNIIDEENEKSIHTEIKCLKRKNEKKKITKLNCDITNSNNKEFFYNNENKKFQKNNHLLLYKEHVINHQNNVKYINMENNVSNNDLYIPDQDNWVQCDLCEKWRRLPQNINMENLPKVWYCKLNNDVRYNSCDIQEEVVVPYNYDVNKITDKNTISFNNNNNNNNNDFIKNDCSYNIINAHNITNRNNSNNNNNIVSLNTNTLLYKDTNLSQQNVKDSIYFINNENKNIICNTQHNPISNNNLDFPLRNESISSFCHIKELLTHNKDNKQNNNENILTNEIKKEENKEKKKLSKKNKQMLHNEEGEQIIHNDGLHSLSREKKKNKDTYENMKYKNIKKESINNHIIYDLKQTPNTHQNNNSNNSNNGNNSNNNNNNGYNNSQGLYKNDSLGKKTKN…	0.032	0	1	3	6	3	3370	400.9	7.09	0	3		cytoplasm;membrane	metal ion binding	Pf07496	812483	PF3D7_0420000	PFD0970c	4				0	0	100	Low	1	Acetyl [K1730(95.9); K1738(95.9)]; Phospho [S1732(91.8)]	FALSE	High	Master Protein
PF3D7_1362400	calpain	MGCINSKVKEKRKIKKRKKEECNLIENVEGNNVGNKNVSSYVMKEKKNNEKDDENNNIDCNNNDNNNDNNNDNNMNCKNHYIYNDNNLVKNNIDNSKERFYYKKNIFKNISNKCSDKKLLTSSDKENITYVIKSSTNNKSIINNNNDNNNNNNLFLFKDNNENKSNKSYYYNEVYTNIEPNKYDICKSRSMDLENVKINCNLIEDKKYKIKNYENKKRNDKLLKNSFTNIIHTISNTLLNRRSYRKNKYKKQKKVQSAHDVFTSYRNNKDDNIFDHHFKHYEDENDLYMLYLKNNYKNKKDQQKLFSNMRKNKDLLMYYHDFKNIILKRNSFLYIYEYYKYNCDVFNLLSLMPSHISENKKASKILFESSFIGKYIILPWIDNDPDIKNNLYLKYVQNY…	0.025	0	2	3	3	3	2048	242.4	8.81	0	3	metabolic process	cytoplasm	catalytic activity;metal ion binding	Pf00648, Pf01067	813875	PF3D7_1362400	Pcalp	13				0	0	100	Low	1	Acetyl [K852(100); K857(100); K1939(99)]; Phospho [Y850(100)]	FALSE	High	Master Protein
PF3D7_0406900	conserved Plasmodium protein, unknown function	MSDCSPFLFENFRRISEDKHTKVCNKSEKYIDNLIDLYWNDICTETKLEEDTDESKNGNFNKCQLIGTTYHNKNKVNLEKKFKEEDYKLSQFYVEKNYNDKNYINNFDNSECGVNNISFDNDNENPYFNEYDKNKFINEFIEYYKKLKGEYYITPGNFVHLYTNQKGCNLIEEKDIKLKVMSRNKNKKKYKYCMNDVSYYNSINNKDRNNLNNVNKLRKRKTKYDKNEKVMFHKRFSSYNMGSARKEKALSKKAKKREKLWKRNKKKREKKECIESLNVEKMEINLCVTKRSKENIYNIIVENNLKNEKLEKIQMKVHNDTSYLQKLKREKKNDMSTINKIEIRNKKMDRIYNDKKNDKDKVQINVSSLHVLEKQSNILKDSKEFLCSMNEIPVNNREK…	0.022	0	2	3	3	3	1751	207.7	9.14	0	3					9221797	PF3D7_0406900	PFD0340c	4				0	0		Low	1	Phospho [T321(100)]; Acetyl [K312(98.8)]	FALSE	High	Master Protein
PF3D7_0310500	ATP-dependent RNA helicase DHX57, putative	MNNTFKINKKRRTVYESYNIINIANKKRYMCNDNKMDNDNNIINEKKYFNNSSSIKNTGNNYKNDNIDKSYDMCERRSMMDRDENIYNNNYKNKNRNNYSNKNNYSNNINHMDNRRNTYKGDLDGRKQYLSNKHYESKNDNENSYNLKKYNFNIPPIKYNNNNNNNNNNNNNDRQNIDNNIYKFYDDKNEKKSNKTHSYGNNFNNEFNTFNDPKQNYMSNESHNMTQDGHPIYNHNNNNNDGRIKNRKDISLSSYGYNKISNDNLSKENTSYINQYNNSGGANRHVINAQHNNNQHNNNQHNNNFNYHNYKNAKPYQDKYKNGDSFKFSAYNAEQHDNMDKNYYQDIHKNNMKHSTKGDTAISFNGQKVFGSFKNKQMKEKRKFFKNKERGSSINRPGM…	0.021	0	2	3	3	3	2269	267.1	8.18	0	3	metabolic process	cytoplasm	catalytic activity;nucleotide binding;RNA binding	Pf00270, Pf00271, Pf04408	814420	PF3D7_0310500	PFC0440c	3				0	0	100	Low	1	Methyl [K1045(100)]	FALSE	High	Master Protein
PF3D7_0602800	JmjC domain-containing protein 2, putative	MSGSKKEEKNFDEYAKYIKRKIKKISKDEIKTARTYEEVIKKYNIKKVPKVSNLSNDISSDYFYNFYYEKKQPLIISKLQDKIGQCIKIFNSTNIIKHIGDTKVSIHVGNSKFLNNVDKNFRYTLSTLKEFIELISKEDDKKEPFKIHCTKDKIYIKLKKKNKQIKHSDISSYNNNINKYVEKKNENYLCDILKTTLNKKDDYHNEEKDSINNVYNNTHMYFIHNNKKNLYYYYYRSLGVNQFKDVSNIKKMNSFIRDNFFLPQPIYPPYHLFDFFSSILRIGQTNLFIWLHYDIPDNFLIQIKGRKKILLIPPKYIQYFNIIDSSSSYNLFHILTNKKLNAREKSIKKILCKYSYVADLYEGDILFIPSLWLHYVYNMPPHTYMKRKYKQIHQFCYIK…	0.02	0	5	3	3	3	646	77.7	9.67	0	3	metabolic process		catalytic activity;RNA binding	Pf13621	3885961	PF3D7_0602800	PFF0135w	6		HDMs demethylate histones		3	0	100	Low	1	Acetyl [K41(97.5)]	FALSE	High	Master Protein
PF3D7_0509400	RNA polymerase I	MYDINKSICAEIKSAELDVLNSGELRRISMGKYENEKYEYEKTHKSGVVTKMYYDPKYGTIDHNQICSVCFERHENCTGHIGHIEFVLPLFNPLFYKELQELLNLICYHCYNFCCSEDVIFLLKHIFQLKSLNQIESTNKIKYKKNCDYEYIIDQVEKLYKKICKDSNISLDDIVEAIYDDYENVHEDKDGNFDESVDLLDSLEKIKDEPDEKNKNNNNKNNNNNNNNNNNNYNNDVDIDVDNNNNNVDINVDNNNNYFNSDLVDLAPNEEIYEEETDAGRSDDNNKENKPDYNKLKERIKKYKFDANKLAFQSNYNYEEYLILSKTIKLHMKKSSKCCFCKFQRNISAKVSQRRDTINFIGVHTNNPFFKKYMPKKKQKKNEKDDQEDVDDLENMNNI…	0.017	0	1	3	3	3	2914	340.5	6.11	0	3	metabolic process	nucleus	catalytic activity;DNA binding;metal ion binding	Pf00623, Pf04983, Pf04997, Pf04998, Pf05000	812845	PF3D7_0509400	PFE0465c	5	Pyrimidine metabolism; Purine metabolism; Metabolic pathways; RNA polymerase			4	0	100	Low	1	Methyl [K1338(100)]; Sulfo [S2479(75); S2481(75); S2485(75); S2487(75)]	FALSE	High	Master Protein
PfDd2_120050900	kinesin, putative	MVNKNVKGYNPNQNRGTSKGRNISKNNKIIKNKEGGKNLYTWYIDNKIDEKKKKNEDIENNKAKYFEDVAINKNVEEYINVICRIKNNKIDINNKIDTNNKLDTNNKLDTNNKLDTNNNINNNNVDVIKKISYNKLVIDTFHVGNKSSLNFEYTYDRVYDIENNNHMIFNDYIKNNIKNIFQGINCSILAYGQTNSGKTYTMLGNFDFLNNLFHLCKDYNTCHNNENKINKVHDKINHKDNNDNNKDVIHKDDNNKDATHNNNNIIKTNINMNNSDQHNDIHLTYDELTNCITNEPNNVGIIPHCINYIFNYINYHKQQDKINDKIKEFTVTLSILEIYNEVIYDLISGESNLSVHMIDSNKNEFIIKNLKEVEIENIISALYYLEQGVNNRKIAFTHM…	0.018	0	3	3	3	3	1627	190.6	7.84	0	3												0	0	100	Low	1		FALSE	High	Master Protein
PfDd2_110011400	conserved Plasmodium protein, unknown function	MNPEENTCNNKKGGGKDQAVKHFLYQNILKKNFILFNIFKGGKNSNNEEDICDNQNDIEDMCNISRDINNNNNNNNNNNMINIDRNINDTSDDVNYTNNLYDINKYNNDCNIYENNKEKLFDNDYSGLVEENDQEVFSFFDVYNNNNNIHYHVQNSDIILNNEDEEYILFLKYIYNDLLSFIESNKDYYLNNSNYGDMEDLIINICGTICHKAFNNIKTIFNTYEEIKKRKNNPNPHMVDNYMVKEENINDNKYIHIKNNKNEERENHIFYQNICHNKSNVNYSSYFFIPPLEFIVSHLNKLHKKNTYAYNDINEFVKNNGFHTYNLLPEKEKGNKSNVSEEIEFYLSCLNLHHNKGNDKKKQTNQIKNIYKMENSCSINLKDNSHQQNDIDEKKNVYV…	0.018	0	2	3	3	3	1371	162.7	5.11	0	3												0	0	100	Low	1	Acetyl [K1335(100); K1336(100)]	FALSE	High	Master Protein
PfDd2_120046500	conserved Plasmodium protein, unknown function	MEKQKLLNILQRELKEYGDEEMLSCFHRFYESIEANENDLSKKLFNELIQQMKKLFIIYHKRNKRDLIEKIKNFFKEESNEVNIIDVENNDKDNDSNFNYEDDYFMNNEDININDDNNKNKVRRKGKRSKDPKDMKLPHFKNHYSFLSTNLFDNINLHDLKSNVYEYDIFKLYNTHVEMILLEDNKDITIDDEPYFYETFEYFFNVLCLLYFLKNIYFDLNYKTNENSYSFLFKGFEERKNKVLSYFFILKKLKIHKLMDNEVIKIFCNFFQYIYINEYLIRNIFDVSMNSFIYTAVKNFQKKYKMDNILVPLQSLTDADYSEQQQKEKVHNDMEKIICDNTTCVNNTSSKNSISDYNICVNKSTNELIASGNNNNNNNNKTLGKSEISGNEIICQENI…	0.013	0	1	3	3	3	2317	277.3	8.05	0	3												0	0	100	Low	1	Phospho [S1871(100); S1872(100)]	FALSE	High	Master Protein
PF3D7_0727900	conserved Plasmodium protein, unknown function	MKELSLDNELELFYEYITSFEYIIRNFSNYIKRKKRNYKTIRRNDIINDVVNKYLNKIIPIKLLLHMKCSKNRRFYENLFICCYYHVIIKYIIHDPLFNLERIIEYCINHKMKMEHNKEKEKKNGKDNDQCENNKINNKINNNNNNNNNNNNNNSNNCNNNNNNSNSKKKTKKQGKKNLNSEEPIYDNFIEGCDDKTFDDYIQCFNFIKDDNISFLTEKKKMNILYDIMNICQENNILYKILNDEYIILNETYDEICHVTYSFGIMCYVFGFYKFFKIENLKIIKNNNICSYNLFQWVYDIKYTIVKYYSYLSNDPKNIKIFEDNINIIDDKNRKNNISTDHFNNMNAYVNILDHHEYFLNYIIFYYICNLKKVCNKWLCLRNNFFYIFNEYIEESFKN…	0.015	0	3	3	3	3	1923	230.3	8.18	0	3		membrane			2655169	PF3D7_0727900	PF07_0116	7				0	0	100	Low	1	Acetyl [K1914(98.7)]; Methyl [K903(100)]; Phospho [T897(100)]	FALSE	High	Master Protein
PF3D7_1471600	apical polar ring protein APR2, putative	MRTQSEIIKPLVPLRRIPKNRGTVVRNVTEINPLSEKEIKNVVEVYSEANKAYYKNYLQKERQKKNKNKGKKKKSNLAYTSKKSQSEEFDPLSLNPLDFRNNKFEENGSLLHLPGSNINAKYVPHNINSEYGICSMSYGTLHKSNPLLWGKDYKNHYELPTICSIVKSKHPIYSKPNVAKMFSKLSNNKKIDEQENKMNNNNNKMMKEKKMRKETFTINNNNNNNNNRKSNNNINLSMKEYPHINVKKVPTFGNYKDESDFPDLSTELCKTYNDTYTNSNYDESTMQTDGNYKAQKNLDNFKESTDEGTYDYSDFFDEKQRDCKNEKKEEINNVEFITDSYKNKFPNFHQNGKVDENFTKNNIDKNISVEHNNKTKCMFTKSDNNNKLGNKICTKKNME…	0.014	0	4	3	3	3	1179	136.2	9.26	0	3					812265	PF3D7_1471600	PF14_0683	14				0	0	100	Low	1	Phospho [S637(90.3); T638(90.3); Y641(90.3)]	FALSE	High	Master Protein
PF3D7_1110400	RNA-binding protein, putative	MSSVNEDNQMELDLKNDDVVDVEKDVITNHAGNINVNSENGSNVEIKEGDEKDHIQENDKDETNVVNEVDLKDDEVTYENNKNEENKSSNRWADMCEDCDAPLVDTYNDNNDMKGKVVDNNFNNSDMNNNMKQNYYMAPKNDMNNYATCYEIYIRNLHIDITKEEIYNLFDGYRIKRINILNKKGKTAAAYVEFDNIEDMNRSLELNGKMIYSGNNSFEHGTISVIINKDKMKNFHVNQKQNKFKKMINRNNNNNFSNIRQGNNNMNNIMNNYNGNNNNNSNNNNNNNNSSNNNHMSNNNNNNNNMYNHMNNNNPFFNDNNKNMKMDMMKNVGNTINNNMNQNFNYNNIKGSYLNNNQQVGGSNVHMNHQQNNMLNDKMNNNAFNFKNQNYLNNNHMNK…	0.012	0	2	3	3	3	1483	173.8	9.17	0	3			RNA binding	Pf00076, Pf14259	810660	PF3D7_1110400	PF11_0111	11				0	0	100	Low	1	Methyl [K604(100); K627(97.4)]; Phospho [S624(97.4); S1425(98.3); Y1427(98.3)]	FALSE	High	Master Protein
PfDd2_140020800	metacaspase-like protein	MVYNNGSLRGRKKIEEKYIPMNRKSTSLKDPSRTKNNNYIKTLDTYINEEDSPTKILSKGKKNKNENIKKRINEKDNDTDREDAASLNVDYNKNVMKKYNTRGTFIEKVSSSERNIEHNNNIIRKLGSKDYSKARVQTMTTNIGNHNALKKINPKVPSITSRTKSYTKVMNENKYNNNNSNNSNNNNINSMYYSKKLNNKKYSTEHTQSIDNNNITSKRLNNKKTATDKAQSTSRYCISNSVKKSYSTKGYNTDRSQTMSRYTLQNKKDSNTNTNRKGYSTHRGQIIQDNSNINNQAEKKKRNMSLKKKYIKESSNSTITGSNEKKNSNNILKKNSTCDLNYLNKEYNNNNNMHEHAENVYNINDNEGCSSMQIINDEDVQKNVPEFYTINLGSETKNM…	0.012	0	2	3	5	3	2294	266.3	9.29	0	3												0	0	100	Low	1	Phospho [S1394(96.6)]; Sulfo [Y1918(75); T1921(75); T1926(75); S1927(75)]	FALSE	High	Master Protein
PfDd2_090016500	cysteine repeat modular protein 1	MKIINVFICYILKNIYIYIFIYLYLYICCAYITKMDSPFPLKMLKFFFFFFYMFLIIYGIATLNIKNENNSHMPNFFENRYYVNNERGETLSSLNLDNIDNTYNHNNNNNNNNNNNISSSNYNKGILKRLDKSSTVKELYRNKNRVLNKLKYKNIRKMKKRRRRRRRKKKKANIDKVNLSRNFLFSYIQKNLYNTRSYFNVSQLFSTLQIFLDQFCYPGLGRCIPYINKCLCYDKSKMKPKTAKSCLNNCGVISLCSGYPYGPGYKIIPNEFINNRKVVTCVVSSLQNKLDRTCGYNKKLRFNENKIYCIPYDLLDMNLSGIYCVNNNKETIFCKGFLRQIYTNLKEYEILDIAYHNFILNNPCNEHIYDDGTNYKGCQDTSISGRKCLHWNSLNMEKV…	0.012	0	2	3	8	3	3356	396.2	9	0	3												0	0	100	Low	1	Methyl [K1930(100); K2288(100); K2849(100)]; Acetyl [K2288(100)]	FALSE	High	Master Protein
PF3D7_1442700	conserved Plasmodium protein, unknown function	MLLQKHFKLVPNQDNNLEELINELALSKKNINEIRKYGTKLKRHNDDIHKGYDNNIEDKENYNNLSINKDNIICENDNNLIYKEDNITYKKNNKNIINNNFQVRTKNGSISNLLLNKKRREEKMKEQTNISKKQDNVYNHENCNDKSMNKIEYSKYPIDKNTSEYNLLCSSNVLNLSNFKDNSLFQRIFKSIEEEKMKSKYEKIKNKKEQWQKRKLKNEHIRNEHIRNEYIRNEHIRNEHIRNEHIKNEYIKNEHIRNEHIRNEHIKNEHIKNENINNEKIKNENIKNEKIKNENIKNKKIKNEKTIYERSHNKSSDNISDNIIQLEELSKDEKKKKNEILKAKRKCSYNNTFRSFSPLVRTSEYTDNISFNTNNENKNNKFMKHNVTNYNEDVKRKRY…	0.011	0	3	3	3	3	2511	300.8	9.17	0	3					811987	PF3D7_1442700	PF14_0405	14				0	0	100	Low	1	Acetyl [K858(100)]	FALSE	High	Master Protein
PfDd2_120005600	erythrocyte membrane protein 1, PfEMP1	MDKSSIGDKIEAYLEKKSDESDIEQSLKADPSEVEYYRSGGDGDYLRKNICKITVNHSDSGKYEPCDRKELSYGDIDEWKCQQNSSDGSEKPENICVPPRRQRMCIKNLENLKFDKIRDNNAFLADVLLTARNEGERIVQNHPDTNSSNVCVALERSFADLADIIRGTDQWKGTNKFEPCLKQMFAKIRENDKVLQDKYPNDDPKYTKLREDWWNANRQKVWEVITCGARSNDLLIKLGWTSSKESEGDNKLELCRKCGHYEEKVPTKLDYVPQFLRWLTEWIEDFYREKQNLIDGMERHREECTRKNVESKEGTSYCTNCKEKCKKYCEYVNKWKSEWENQKNKYNDLYQQENKTSSSSKKKSRYDDYVKEFFKNFKGDNYKSLENYIKGDPYFAEYA…	0.011	0	1	3	3	3	3283	380.6	6.93	0	3												0	0	100	Low	1	Acetyl [K327(99.9); K334(99.9); K3250(100)]	FALSE	High	Master Protein
PF3D7_0718100	exported serine/threonine protein kinase	MNNRKGKTRNFKKQIKSNMNKEKCEIINDIHSSNVEIENRDNKRNEIINYRKEKHPCSNLSNMTLNPSSYHVSNPINSHNVNVYSSSNNIMNFRKYINDDSSNDITKQSNLSSIESHTMNLNNLYNFNNICNEINSYGFKSNPLDNTKVQNMNSSYCNQMKYSDYYQHKPCLCHRRGILNTSNSSENQINSSDVCSLHKNDYTKISMNFPNASSSVNVDSNVYNSNITAPCVMNSNPMNYNNGKWGSDIINMMQTTNMNNLKINDLNLNEINKINFQDSDLSICSHGTSKSKKHKSDYSTVPYNILSNNMKPNHFTSNSVPSNNILSNNMIPNNIALNNMSSSSIISNNMASCNIPLNNMISNDGISNNIILSNLLLKSLSNKHTSNNMVSNDMLNNMP…	0.002	0	2	3	3	3	2695	317.5	8.06	0	3	metabolic process	membrane	catalytic activity;nucleotide binding	Pf00069	2655053	PF3D7_0718100	PfEST	7				0	0	100	Low	1	Methyl [K594(100); K1534(100); K1536(100)]; Phospho [T595(100)]	FALSE	High	Master Protein
PF3D7_1439100	DEAD/DEAH box helicase, putative	MKERINEKFKINSYQDYSDKNNEWNIDDAINYIKRNAFFKKYKDINDVNDICDINVDDHINDDDKFYQNFENILIEEKKYLKKLLRENRWNDNILKEYVDGKVLENEENEESGLMYVYNTCYNILSSKNEITDINNKDNSIINHSNYNEGYIIINKNNTMKKIYINEINELLIEIIYITLTRENLENSLVDLLGDRFLDFIIQIIKNKEQIEKDIKLLSKQIVIKENTLVSNFFITNKSSKKIKNQQILYKKENIEKIIDHFLYLLTDDSYNQMKKIYIPNDQDKLEEIHVPKNTIYSYTDNITKVKISRLENLQFHKKELVSVNVLPFWHKYIFDFEYFNYVQSKVFNSAFRSNKNLLVCAPTGCGKTNIALLVILQQIILFCEQNKIKLEKIVKSYL…	0.002	0	1	3	3	3	2472	292.1	6.89	0	3			catalytic activity;nucleotide binding	Pf00270, Pf00271, Pf02889	811952	PF3D7_1439100	PF14_0370	14				0	0	100	Low	1	Sulfo [Y1433(100); S1435(100)]; Methyl [K661(100)]	FALSE	High	Master Protein
PF3D7_1314000	conserved protein, unknown function	MLSSRNVINTIRTNYSFFQQIRRFKKKTVENQDGKFVDSINNTNEKNRRTNYLKANSLNVKNIKEKNIILNNNTNKLNDQKNNVSTKNIKPSGRDKNNTIYNLKYISQKSDRNNNINVSNNPNVYINKLHDYLDISNKSENEKVKINKLLNKLKTENLSIHIILNSLKDLCSLLLKKNSIDLDKLIVMNYVKNKNSLKRFKNYFQDSFVHIENYLTNYICFINEDNIFELYKYFYYLNYPLNLNTHELLQEKLYLYIDKLDNLKTIQIYYIIRSFYEHFYLKQVDSFLTLVVNEKLQKYYEQLSRVNNKIDKDGNHIYNNDFLNNGKYINYTFNNLFNSNNLIENVDNTNSFISDHRHNNFNNFNNFNNYMSNDSINVPNPNEKNNNNNNNMINENNEK…	0.007	0	5	3	3	3	1205	143.5	8.95	0	3		membrane			813962	PF3D7_1314000	MAL13P1.72	13				0	0	100	Low	1	Acetyl [K481(100)]; Phospho [S468(95.8); S1065(99.3); Y1067(99.3)]	FALSE	High	Master Protein
PfDd2_130078800	erythrocyte membrane protein 1, PfEMP1	MGPSGSGGRGGDDIEHNKDAKHVLDSIGKKVYDKAKKNAEQYYDDLHGDLSKAIFEKDPKKQQTQGNPCQLDYQYHTNATNGKSYPCRVGKEERFSEVSGAECDDSKIKGSNGGACAPFRRLNLCVRNLENIIINKYINKDTLLADVCLAAKYEGDLIKTHYTPYQHKYGDSPSQLCTMLARSFADIGDIVRGKDLYLGGRGRDQLESKLKEIFAKIHDDVTSTSGKNGKALKARYQKDGPDYYQLREDWWNNNRKMVWYAITCGAAGSQYFRGTCGSGKTPTQGDCRCKTNVVPTYFDYVPQFLRWFEEWAEDFCRKRKKQLTDAIQKCRGEYQGDPRYCSRNGFDCERTIYKKGYFVIDKGCINCLYACNPYVEWIDNQRKQFDKQKKKYDEEMQKY…	0.008	0	2	3	3	2	3021	347	6.38	0	3												0	0		Low	1		FALSE	High	Master Protein
PfDd2_130027200	conserved Plasmodium membrane protein, unknown function	MNNTGLKFFEKVKKIEIKEIEKKLINIHKLVLCNLVSSNNLLEKNKENILLYWKNCCLNVTDVKANVTLFFENYYEYFTIYNETNILIGEYFIYLIIYFRNIKIKKNPLKVINFYIFTDTNYYKWKEKLIFHFLKNAFVHIKDKKKENYYEDYYNCKTLIIEYLINNYHIFNNEHINKFFYIYILKYINDKLKIAFLKRNQNYLNIYANFLITYQINATINFISKELLHIFFLISHNLRNILSNFPFDKDICTHVCLIYQQVKYIIIDYENIINGWLNNKTGSGTLENIGSYKINGNKNNRDNVIYHNYNDNKEHFSSYDIPNNYSELIKNEQVNINHKGNRDIIYNDHIHDNSSNDHFINDFTFENLIKSNDKLKNEQNYPSIEECYERLELTKNIKN…	0.008	0	1	3	3	3	3348	404.8	8.6	0	3												0	0	100	Low	1	Phospho [S2049(97.8)]	FALSE	High	Master Protein
PF3D7_1369200	conserved Plasmodium protein, unknown function	MEKESNEEKKKETQKNVFYNFNNVIVDQNYDVNKRNLNFVNSKANGGDMGCLKTNSNIFNKSNKMKKKKKNNNNINSDNNNDNNNDNDNNCNSNSNINYYNYKMRNNQNMNTSLSNNRRKNYYNMSNMGNSQNKYGIKNKRINKNKTKFGSNVNSNVTQSMNTYEGIINNENVVTLNKDDYNSMRIPNKNNKKNINNNMTTSSIGDVNRYNNNNNNNNNNNCNNKDEGINYDSLNKNKKNNINYESHVKYYQNYNIKQTTNNYVKPINKLNLTYTNKLYKNVNNKNVMKNNISTEMNNPNFNDINKKNKNYFQNSNNLNKINPINITSNINMKKNVNMSISNMSNSNMSNSNLSNFNVSNSNVSNSNVSNFNVSNFNVSNFNVSNFNVSNTHEPNFNMT…	0.008	0	3	3	3	3	2170	258.9	9.07	0	3					813917	PF3D7_1369200	MAL13P1.349	13				0	0	100	Low	1		FALSE	High	Master Protein
PF3D7_1322500	palmitoyltransferase DHHC5	MNNSTSCVSINVQDILFNLAKQKDERIFYFLEKDKTLINIQDGNGNSLLHWAVFLNNVYLVYYLLENNAERDIKSHSKQTPLFWAICSNNILMIYILNKYGSNLFQEDDKGYNCLIISIQYNHILAFFYLLYLNIAITHKDYNNCTVIDWAAYNNNLFFLRFFSIFMNNLYSLNLNTPTSTLHKAIIGNSYEACVYLIMNKHQNVYDIGTDDKKTILQFVEDNKSKIDPRIYQFLNSKQVYRICQKKANRNIDRNRNFLYEANGTIGPYTIKKKKKLPIFLSIYTKYIENKAILLYPLMLLFLYVYLNITYFLYARKYINGQQLYLDLFHPFLFVIYYFVVTSNPGYLENNKNNVPNINLEGKKKKDMNMKCRNGDNDKDTYNDVDTKDEEYKDKPLND…	0.007	0	5	3	3	3	676	80.8	8.92	0	3		endoplasmic reticulum;membrane	catalytic activity;metal ion binding;protein binding	Pf01529, Pf12796	813676	PF3D7_1322500	MAL13P1.126	13				0	0	100	Low	1	Acetyl [K272(100)]; Sulfo [S225(100)]	FALSE	High	Master Protein
PfDd2_100020800	conserved Plasmodium protein, unknown function	MIMKKLIENNVIKLNYENFLTKYKLNSGNEQKDLSDEELYEHFIINTFNYSKPLGCLPPNISNIKEYYLDGINIFEVINYVNISERMYKFENITEEDDKENEDDSKEIFSHSEPDEKHDCEIKSRKNNKNSKISNNNKKDGNNIKSNKYRRFYRFLLYDGKSFIYAYEQEYNEIFTYLESNKYIYPKIILYNKPLIRRGAILLKKNQVIILFKGCIVSGNDTEDNEIEDFPIISESNNINSGVHQNIHDDLYTTRNTYDNKNMTDDSHNLIRKFYYADKGMEKEEYKTYYENTNNCGVLSNTNRSNEYYSRSSMHNNNNYSFNEYAKHNYKYDQNHVKKNTEYYYNKDKNCYITSIDYNNNNNNNNSINNSNNEYTGNNYNNNNKGNHYYYHNIHNNHM…	0.007	0	7	3	3	3	772	92.7	7.42	0	3												0	0	100	Low	1	Sulfo [T341(75); Y343(75); Y344(75); Y345(75)]	FALSE	High	Master Protein
PfDd2_140047900	poly(A)-specific ribonuclease PARN, putative	MSSVFNYFFKNFVLKEKRNLFFKYNILERGYSKITSVNLNNWNNIHKEIIQKINNSDFVSIDVEYTGLHLKDERYISLDSSYEAHCYGAKSFFPCQIGISIAKKKDIVEDLYQTDEENNKIKKKSSVHTRKVIYENGNMNKICNIEKKKQEWHISPYCIYVFPKENKYFSVSTSTLSFLKENNFDFNEWIFNGVGYLRPNEEEEKKKNIVEKINELNNLLSKCNTNKKNIIPGEKIHIDKIIQEIENYKIVDDEDKEAIISIIKKIGKWINNTNNDKNYCKHEEDKKKLNMNKDTNINYINNNKDKANGNDIHIHIPTTNIDNNNIYNITNNIVKEKTFASLNNNFIQKQKNELTNNNVYNVKQTFSSINSNIKNIPNNYITNEDVYDNNEKIINKSTK…	0.007	0	3	3	3	3	862	102.2	7.69	0	3												0	0	100	Low	1	Acetyl [K304(100); K306(100)]; Sulfo [S261(100)]	FALSE	High	Master Protein
PfDd2_140047300	protein transport protein SEC7, putative	MEYKYYDKKMDKCISFNEAYDLNNDEKKVGTSYEDFLMNSSSCMNDEYMKLNIFTVIKNEIINVLSVIKKHEYNKNLDSSIVDALFILYNNINNLNNNLKEEIDIHDYNNKLDIYHIAPFLNIIRNNNIFYKIKLIALHSLDHILKYNSSYFNDKCTNEHINRKQISYLCDDYDHDNDHDHDVKSNISDNLCKRDIINESIEKHWTKEFDNKHDGVSTKMLNEKVRKKKKYHFFSKNYKLHKKYHMEKEEAEENFTFLINKGNNIINISIETLLNAPINYNNMNYEEIILYDTMILFNNILMNSIKVVDKNNIIKIICYIFKIYKNTKYSLLFKGNCESILINIFHVVMKSYVNNIDDDFIHDILTIILILINNNKNKFVLDLLNKKDYINLYNELFEN…	0.007	0	1	3	3	3	3394	405.4	6.48	0	3												0	0	100	Low	1	Phospho [Y2390(100)]	FALSE	High	Master Protein
PfDd2_140037800	conserved Plasmodium membrane protein, unknown function	MDYVHPVDVSKVIHGNESFFTFIDFLRTKKVCNRRNVHIENSFKKLNNITFDNGYNKENKILLSLKEIYKLMVDIQNKNKIYRDIKGNYNSNNNNNKKKNIHEMKKNYYNNLSSWNNYLLYVLKNDIMENSYNVSYIILIFILINYQKKIFYIINIYYKDINCQYKKKKKKESYQKDYSHNNNYSLHLINNIVLLKNKFSNNEISLTSKNFNYNLKIKKKYIYKKKKKKKKKRVPKRFWLYIQKLFLYKCYLINKTVNYKCENNILYNQKINYLYNIKKKKNFLFKNFILQKLFWVYKINKHNIQIKQNNNNNEPFLFTNILYDSSIKYICNKLLFIYFCLKNYHHYNDSFDIMRTKHIFMMLWNYIYNTDYYIKSKQVNNSLEYIMNLYIFHNLLKLQ…	0.006	0	1	3	3	3	5761	682.6	8.68	0	3												0	0	100	Low	1		FALSE	High	Master Protein
PF3D7_1340400	conserved Plasmodium protein, unknown function	MYFSESYQKIAGRKNYKKNALDSVSSQGIFDNIKNNIYNIDKTDYKILNHYNYKKDQTSTNLSKNKQKDHFFIRSNNINNNNINNNNNNKGKDMCVNPPYEKNILYYINNKNLGRYKNSCDHPTVHNILKNNKSNIEIHQYIPSLTSTIFDLLYVNSNKIEKNIYPQQNNNKNMSHSQKFNEYIPMNGFRSIYHNNNMNNGNGYYTNTFNKHNSNLYTHQNNMYGRNNLMFDEDSIPYGMYDQSNITGTNTMTCGKNIPCDERMMYRYNTMEGVGPCHNIHPMINTRMNYSTPLSLPQYNPNIRNYLTHEGYPPQYYDYNSNLYSRNKRVLKQSYDADNIDNEKNHKKELSRKNISKIKKGDIDINIETSSSDKRGVVIDLNIGV	0.007	0	9	3	3	3	385	45.2	9.23	0	3					814187	PF3D7_1340400	PF13_0220	13				0	0	100	Low	1	Methyl [K34(100)]; Acetyl [K374(99.9)]	FALSE	High	Master Protein
PfDd2_050025700	conserved Plasmodium protein, unknown function	MINYINIYVIIIILCYFVEKNATIKIRRINDYLNFIQPNIFRNITKYDLSTPFNVIREKKGRNEFPLVNNVDIGVSDINEKALYDEDTKTDDLKNIINKKDLKNYDNINDNINDNINDKINNSINDNINNNINNNIINNINNNINETDNINKVDHMNYIPNDHNLSTKHSYDNNTNDDEKYLNGEILNEEEINEHMKFQQWSDRFILSKDEEYYYDIQNECVNTKYYDKINQINDHIYKEENIMEDSSIQLMPFCNRKDKEKICQPLTKHINEKLSYDFYTNNTTDNVNKKENHLSPKECNNNNNIFDNPNEKENSLKKPFHQKKTTTLNEEEINNLSIVDMTKRTNMILPLRSLLMSIYIGKEAFNDFLQKGMNSIELSLQKYLHDYYEHNFERSIDD…	0.006	0	4	3	3	3	2065	245.2	5.39	0	3												0	0		Low	1	Acetyl [K1510(99.3)]	FALSE	High	Master Protein
PF3D7_1223900	50S ribosomal protein L24, putative	MSRYVKYFVQAKRLDKRKRKYYKLDFLELNKELSIPHPLREQNQPKRLDLSKYLNIEVGDLVKVLYGPDKDKEGLVLSINPKRNTVTVDGCNMKKSAWNVTDNKKGSIITQEMPIHITNVSLLDPISKKPTVVKRRYMMNGECVRISKISGCAMPEPVHKNILKEQNNYERFMHKKKIGPPIKDIYAEKDYKNFNLLKKIAYEIKKKRFYDMKNFFKKDDKVENATD	0.006	0	11	3	3	3	227	26.8	9.76	0	3	metabolic process	mitochondrion;ribosome	structural molecule activity	Pf00467	811282	PF3D7_1223900	PFL1150c	12	Ribosome			1	0	100	Low	1	Methyl [K177(99.5)]; Acetyl [K82(100)]	FALSE	High	Master Protein
PfDd2_130078700	erythrocyte membrane protein 1, PfEMP1	MGKSYSKEEPKIVVPNVTYNSPRNVLENIGKWIKDKRQIESKHERQLKGTLSSARFIDILSRFSKDVRQHYYGSCSLDHKFHTNMNDGTNDGRSPCHNRNQNRFDENAEAYCNNDKIRDNGERSAGGACAPFRRQNLCDKNLEYLINENTNTTHDLLGNVLVTAKYEGASIVEKHPNRGSSEVCTALARSFADIGDIIRGRDMFKRNDKDAVRHGLKVVFKNIYDKLSPEVREHYKDVDGSGNYYKLREDWWKVNRDQVWKALTCNAPKDAHYFLKSSPDFKSFSDHKCGHDENAPLTNLDYVPQFLRWFDEWSEEFCRIKKIKIDKTKEECRGGNNKKECSKEGYDCNKTNLRLNEIFVDLQCPNCEKSCTSYSEWIENKKKEFKKQKKKYEMQLNGT…	0.006	0	2	3	3	2	2975	343.7	5.95	0	3												0	0	100	Low	1	Acetyl [K1204(97.1)]; Phospho [S673(98.9); S674(98.9)]; Sulfo [T1081(100); S1084(100); T1089(100)]	FALSE	High	Master Protein
PfDd2_120011900	small subunit rRNA processing factor, putative	MKDDYLNNKKESQKKELDEFQCERIKKKKHEHDDENSNDEIVKKKKIKIYNNSSNSKEEVNCKIIGDNLGKRKKEKKKKKKKKKILNNNLEDSNTISDDDDASSLPPRKKIKNIKKEDNHIDSEEEVLYNDDIDLEEDQESDTFENSKTLKQIKKKLNNEGNVKKNKHIHKNQKINEDNFKIIKKKKKTIDANISRSNNINNKTKHSNNNVNKKKDKSHLKDEKKINENSKNKDIYNNKENIKMTFNVTNRFTVLGCDWDNISSVDIFYLFESYYNFEKRKKKNIDYSKSRAVKKVTIYTSKYGEKKLKYEEEHGPVINSDLLKKKYNKDENALYRKNNLLDYIKDEDENSENGDNDQEEENEDPVEVHYGNNNDSEELDNQEEDSDNNSLDDMYSDSG…	0.005	0	5	3	3	3	843	100.5	6.61	0	3												0	0	100	Low	1	Acetyl [K225(98)]	FALSE	High	Master Protein
PfDd2_050013700	pre-mRNA-processing ATP-dependent RNA helicase PRP5, putative	MYNIFNYIYKDSKEEKKNDKDKDMDIKVKKQDHDDSDDVLKRDNISSNKKKDVERNTYYDNSYNEEEENKKKKKKRDSKKYSVDDSYNKTKNKIYNDHKTDEYPSYAYKKKSSYHHVHREKYPDEKRKKYYEHIGKKNKRRSYDYSSNYDESDFSSTSSYYNERNKKYYKYEDKKKKEKEKEKEKEKERKRKKRYHHTDDDQDHLESYSSSRSSSRSSINIKEKQKHKKLYSHEKERKRKKRYSNSANYSSYDEETKERDKKKKSYHHDFVLDDKKKNYHNYESDEETNKDESNNNNNNNNNNNNNNNNNKDSSSENLNKTHEQREISININKISKENQEICEENKKEIQKVKENMSNVKVITENNNLSRLERLKLFARKIKKTNDTTNEKHTKFTLNT…	0.005	0	3	3	3	3	1499	176.8	8.66	0	3												0	0	100	Low	1	Acetyl [K971(100); K978(100); K988(100)]; Phospho [Y979(100)]; Methyl [K488(100)]	FALSE	High	Master Protein
PF3D7_1435600	conserved Plasmodium protein, unknown function	MKDIIAEYEIVGKIEEPKEGHSNDIVENEKYKNDENDKNDGNDKNDKNDGNDKNDKNNGKDDRIHVEINNEGKSLGVSNMKNEKEEEKKTMLNSTYNKCTHLENKNEMDNIIEEESEYNIINNDEGKKMKECQIIGNGTIIKDISTEEKNKIKCMSINNNECDIHKEDDNKNNIRNINKMKSIIINKNENEYRNDDKQDNTNSFGNNNNYNCNIVNKRTSHVSINMSDKCSNMKHYKVLIHAPACWKGEKFNGTPFIFVYDKSINFYTYSESPLEIEKYIIDTNDENFENRVLTIIFYDSLFACSTSSLLINNNKNELQHLPKPLSVFYLPLCKLDLENDSVKYRLGLKTNSILCNININEAIGLFNNSTKLSGQNINKFSLHFFLKNNNYLNNNNNNN…	0.004	0	3	3	4	3	1788	210.6	8.6	0	3			protein binding	Pf02463, Pf03938	811919	PF3D7_1435600	PF14_0337	14				0	0	100	Low	1	Methyl [K234(100); K237(100)]; Phospho [S231(98.3)]; Sulfo [Y236(98.3)]; Acetyl [K1431(98.6)]	FALSE	High	Master Protein
PF3D7_1441300	serine/threonine protein kinase, putative	MTTTDTWKVEWDNELRQLPNVESVTCFDLQLTENVFLIWQFLKLYLSTSPQVRSIIDFIAIKKAQSLQWGDHIDSVMSSGLRKGQELFHVFLSNGKKIQTTYSKKKLCDRLEYYHIKNYIILEKINTGSVGQVHVALDKSTDTFVAAKAIDKSTVQGDIGLFEKLKDEIKISCMMNHPNVVKTLNILETKDKIIQIMEYCDAGDLISYVRNKLYLDEVSAQYFFRKIVEGLKYMHKNNIAHRDLKPENIFLCKIQISQKEKTLIRVGKLPSCIEYDLKIGDFGACCINEKNKLHHDIVGTLSYAAPEVLNCNNNNGYNSEKADIWSLGIILYAMLFGLLPYDSEDKDVKEAYNEIIKKKIVFPKNRVNKFSTSVRSLLLAMLNINPQNRLSLDEVMKHE…	0.003	0	2	3	3	3	2247	263.6	8.68	0	3	metabolic process;regulation of biological process;response to stimulus		catalytic activity;nucleotide binding	Pf00069, Pf07714	811974	PF3D7_1441300	PF14_0392	14				0	0	100	Low	1	Sulfo [S371(86.3); S373(86.3)]	FALSE	High	Master Protein
PF3D7_1447000	40S ribosomal protein S5	MEDRGGFSRGFGRGVRGTRGRGGRGARGRGRGSAEDDLKNWVPVTKLGRLVKEGKIVSIEEIYLHSLPIKEYQIIDYFFQPNECSHPLKDDVVKIMPVQKQTRAGQRTRFKAFVAIGDGNGHCGLGVKCAKEVATAIRGAIISAKLSLIPVRRGYWGNKIGDPHTVPMKVSGKCGSVRIRLVPAPRGTQIVGAPTTKKMLNFAGIKDCFSSSCGKTKTKGNFLRAIFNALSKTYGYLTPDLWKVTNFDKSPYEEWSDFLETYQNLKGIKGTV	0.005	0	16	3	3	3	272	29.9	9.99	0	3	metabolic process	ribosome	RNA binding;structural molecule activity	Pf00333, Pf03719	812030	PF3D7_1447000	PF14_0448	14	Ribosome	Formation of a pool of free 40S subunits; Nonsense Mediated Decay (NMD) independent of the Exon Junction Complex (EJC); Formation of the ternary complex, and subsequently, the 43S complex; RMTs methylate histone arginines; GTP hydrolysis and joining of the 60S ribosomal subunit; SRP-dependent cotranslational protein targeting to membrane; Protein methylation; Ribosomal scanning and start codon re…		20	0	100	Low	1	Phospho [T271(100)]; Acetyl [K266(100); K269(100)]	FALSE	High	Master Protein
PF3D7_0424400	surface-associated interspersed protein 4.2 (SURFIN 4.2)	MLFVVELDSRLEKSADKRISVERFRKIFEIYVEDKLEELKRSGSEKYDKDCRDFNYFIDDVKDVFINNDLVKIPVKVRKSIWETHVDKNLPKLMKNTTSCKCIRKEHNYNKEYRDMTRTLEDFCEEKTRKLEIIYQKDYDESLYVNFNEWINKKKEDILKEYEKLSNKDKYKHLLKISETCDLNHVDKLFLNISSEDMKKMKEDVKKQHLEVKVRPPVNEPIDDRGKEDALSRGGKSIILNKEENSPTEEITTEYNPVSEMGVGTTIAHSEPGPKTVNTEVRNVLRSDGKISDQGSQKSPPKELSNKQMTPAQRKNVPHFVERRGYGNSHVRGNALKKISNGDDNYKSPSSNYIEVDCAEDKYFLLEDGTNQSENSCKTKYNYFVSNDYDGTGSAIYST…	0.005	0	2	3	3	3	2380	286.2	6.09	0	3				Pf15445	812428	PF3D7_0424400	MAL4P1.227	4				0	0	100	Low	1	Acetyl [K2180(92.6)]	FALSE	High	Master Protein
PF3D7_1021700	VPS13 domain-containing protein, putative	MIKALYKSIVNFLLSSFFENIEEKQLQTSLIRGKVHLQNVKIKKFFCDFIYLPYTIKYGYIRSLDLQIPLLYLFQKASLKVSDVVIVLKEKHFSEYNIEEEINGIKGGKKNNLKLEDYNYNSNDVNQKINKGLNYLFYELYNNMSIDIENVEIILESSEKTTNVIGLFVKKISSVKTHNCTNKIIKDFSFVDAIFYMNDEKAKYAINKIIKKEEKKKKNKRNINEEDIYNKIKYICNNLHKKKYIISEIPSIVLSTSMYVSNSTDYYYHNSKFLFKKNSYFNITCTHCDKYLFQCKEVKKDKSIFQNIFIKKEKIQQRNKQLYSEINCKCMKNNKNIFQKDQNTNCTYNSDHVPENSLKGTNEMNKNIPPDLDSINVGHPKIDDDNEKNNHENNSHNDN…	0.004	0	1	3	3	3	6934	829.7	9.09	0	3		membrane	protein binding	Pf12624	810368	PF3D7_1021700	PF10_0211	10				0	0	100	Low	1	Methyl [K1036(100)]; Phospho [T1035(97.2)]; Acetyl [K1853(100); K1863(100); K1867(100); K5256(100)]	FALSE	High	Master Protein
PF3D7_1457400	conserved Plasmodium protein, unknown function	MLCFDKEDELKICKRFNIENDTNVNKVKNNANDNFLKDINSLVDKYDEIIYINTSICNSFIYIITKYCFYIFDNKDFSFVTLYALKYDHVNNFGYHNKVFLSSIDNTIYIISNNYKYVYAYNVENKNGIVILDYDKKAHSLNINEISEEDTSESENEYYEYITYIKKTYKKKRRLQKNISIKLITMLYLPISSNCLMVTKNNILFFSQETDKIFISDSVQNILHKNAQKKNNPDNKMNKLVINTKIVSFRSITCNTNIKTSKVYKKKKKLNSTRNNTVFNELSNLKKKQVKTKSHTDKNKFIFKNHSKKKYLNDKLFHENMNNKIINSENIFQCCNKIKNKERKNYNNVNGFTKKCNNKCSKKANDFNPLYLYSINKENHLYDFILNYEYSDDEKKKKY…	0.004	0	1	3	4	3	3055	370.8	8.88	0	3	cell organization and biogenesis;cellular component movement	membrane	catalytic activity;motor activity;protein binding		812129	PF3D7_1457400	PF14_0547	14				0	0	100	Low	1	Acetyl [K268(100); K269(100)]; Phospho [S272(100); T273(100)]	FALSE	High	Master Protein
PF3D7_0110600	phosphatidylinositol-4-phosphate 5-kinase	MKCTSVNIRNVLDISLKKKIKENTNLSDDEIIIIYKRFNYISSNGKLNYDNFEKSLGILGSIQNAYLYKSIFKAFDLNNDNYLDFYEFCVAINIMLKGNKKDKLKLSYRIVNAGFNSNEDACVHKSSCMVNKFNTKEDNNMNGDNINGDNNNNHNNINGDNNNNHNNINGDNNNNNHNNINGDNNNNHNNINGDNNNNNHNNINGDNNNNHNNINGDNNNNHNNSHNNNSHNNNNKAENSLGQPLNEKNINDPINKHRNSQSIIYNINDEYNEKIKKNKKQDYSNYITYENFEKIVLSINDIKRQLLGTGDEIITSQIKYTFRSLSILCDDGIYRMNFECYKKALKCNEFLKLLGIHTKVADVFLQHELLKRKDKNKTKNGTMRNRKKYKNDSNRIANH…	0.004	0	3	3	3	3	1710	199.9	7.87	0	3	metabolic process		catalytic activity;metal ion binding;nucleotide binding;protein binding	Pf01504	813240	PF3D7_0110600	PfPIP5K/NCS	1	Endocytosis; Inositol phosphate metabolism; Phosphatidylinositol signaling system; Metabolic pathways			4	0		Low	1		FALSE	High	Master Protein
PfDd2_010009300	asparagine-rich antigen Pfa35-2	MKKNPKSIEEITDLPHVDNSDNCMKMNNIKNGDDGNNNYGKSDNTNETNLNDTLSYNKYGNNFLSYNGNYGSNKMYSNQNINNRYYNKIHFNEENYEYFGRGRNYKNCNNNGNYNNNNNNNYNYYNHYNNNSSSNNNNNNNSSGISNNYHDGDYVKYNKKGSTIHNRYNNIYTTSTTHNTYNNNNNNNNNNNNSSSHNFHISNNNLSGNNYHYYNPYNYYNGCTTIDNELNEKDHKQISSKKMSNSVATARSEYTSESKEYQANDINKKKNEFNRNDTCKNDVNTNDVKTNDVKTNDVKTNDGQTNDVKTNDVKTNDMKTNDMKTNDMKTNDMKTNDIRPMNKDQNMKKNIRINKNYFPKGITSPRNNGNTNDTYIRDDNVLNTYEESFTMKNKKKNYY…	0.004	0	2	3	3	3	3068	364.4	6.9	0	3												0	0	100	Low	1	Phospho [S1565(100)]; Acetyl [K1564(100)]; Methyl [K1360(100)]	FALSE	High	Master Protein
PfDd2_140076400	histone deacetylase, putative	MDIVKDERNIRYEYELDKIKKKKKDNLLIMNILYNKINYICYILKSNHRDILNDINFENRTAIEICLYYCKSYILFLLLFYPYLHNYIRILKNNDLRLYKNFYKYILKRRNNLHILLLKYRILECMKLKDKDVNDSNTISYIDVYSMNRYMNDEDDIDKYYYKPKFSYKNNNMNNLLLLNVYFKDIMSKNNFICILFSRIYIKKYHKKIFRILLLILFYFSLPTFPFSKKFFITYHNWRDTEKDKIKEENEENHTNTKGINNSTYDNIYRSVLEDKVEGKLIEHNKNISKNNVGVQAVQEGVVYGTEEILKNENKGTGGMQGNNIKKKKDRGKKKDMDEDFSFYCKRKYFTTPFFEHINIPTIHINDYFCSGNKIFEREEFKVINEKKNKKKKDNTNKY…	0.004	0	2	3	3	3	2272	271.3	9.01	0	3												0	0		Low	1	Acetyl [K924(100); K1900(98.9)]	FALSE	High	Master Protein
PF3D7_0613900	myosin E, putative	MINPEEQQFKEGDLVWCNKIPSTCEEEDVLYILCRIIEKKSEDHIILTKYDNETNGSTFVCESKHLYNANNNNPFSLDEDDMIKLKHFNEPTVLYHLHGRYEKNIFFTKMGPLLIYVNPMEKEKNYENNTLNKINNINDICNDVIEKYKYSHSSDDIKLNEYHVGMSALKYMNVLKKNQSIIITGESGSGKSKIFNSLLNFFSNERIFPLKKKFEIRNDDNINISEILKHGNIIMEALGNAKTSKNNNCNRYAKYCILQMDKDKIKHIYMKKFLFDKERLINRRSDENNFHIFYYILNGSSENFKKKYFLKNLEDYNIFKNDSIRDNSNDEQNFIQLLTSLNILFDDDKKQIDFFFSILSAILLLGNIQMIKSPKKSLFRQNFICEFPSNYKQLQEQLE…	0.003	0	2	3	5	3	2153	254.9	4.88	0	3			catalytic activity;motor activity;nucleotide binding;protein binding	Pf00063	3885717	PF3D7_0613900	MyoE	6				0	0	100	Low	1	Methyl [K1920(99.7); K1926(100)]; Acetyl [K40(100); K49(100)]	FALSE	High	Master Protein
PfDd2_140070600	26S proteasome regulatory subunit RPN2, putative	MRFENQFSKHDIVTSASGVIALLNEEETSLKLFGLEKLNAIVDVYWPELADSIFKIEELCEDEDFVGRELANLLASKIYFHLEKYSEALKYALCAGKLFNIKEKSQYVETMLAKCIEKYVEIREMQYDIDYNNQHNINDGITNNNDIFNAYNNNDLVELNSHNELLNKETDIFRFDINNEINQKMELLVDEMIDVCIKSNDIKEALGVALDARRLDKVEYIIANAENKIEILAHSINNEKHINMNKSFRNEYFKLLVNLYLSLSEEELKTEYINLCECLYYIDDYKKVAEILLKLLHNYHLMAYQISFDLVDFENKIFLRNILGQIKENLIQNKAYYFGEEYFVTTPQEENNDADNKENESNAITNEQQDENNNEKEDKDNNDGKNPEHNDDNNKPNDN…	0.003	0	3	3	3	3	1173	132.7	5.27	0	3												0	0	100	Low	1	Acetyl [K955(96.7); K1009(100); K1012(100)]; Methyl [K976(96.7)]	FALSE	High	Master Protein
PF3D7_0416900	conserved Plasmodium protein, unknown function	MEEKLNLYIYPLKRLKVYNEPNSIEVTLNTFDKKKLNKDEKKNEILEDLKCKRVDNPHMIYDSLNSNILYEIKNFHATDKTYITRREVKDNNMENNDKTLNNNQNDISNKNNNIIYSSSENEDKIIYDDTDECSNNNDSKSEDMSKKKNNKKKNKSSNKKKDGKKDNIFNDDKKDNIYNDNIYNDNIYNDNIYNNNIYNDDNNNLQTNNRNNNITRNMYKSSKIAEYFTNYPVNVQEDIFSSPSDDNISTLKKKKKNSYKDNTSYNIKTNGTDDILYSLSNGSRKYSDIYYDEIKKKKKIAEKNFIDFLNNTKKYEKEINYNHVRNNTSRDVINTLATFYIDKKININTKYSYDLHFNMKTPVVVFPTGFYNNEIKIVEMQIKDFIYDDNYIYNKSIDN…	0.004	0	2	3	3	3	2422	289.5	8.51	0	3			protein binding		812523	PF3D7_0416900	PFD0815c:exon:2	4				0	0		Low	1	Acetyl [K747(100); K2210(99.9)]; Sulfo [T741(100); S742(100); Y744(100); Y2205(100); Y2206(100); Y2209(100)]	FALSE	High	Master Protein
PF3D7_0106500	conserved Plasmodium protein, unknown function	MYELNNKNDDNDKNINSFVNNDNIKDKNYIDEEDIKPNNLVLQNINREKKNKDHHDSFKIYDIKHLDHVDDTSHEDIKTIIENSIHNEKETYKEQNNNNNNDDDDNIYTFVSSSNEGTSKNIQMSRNMLHENSLDKKYNSEMIKENNVNDYTAHYPLKEHININQDYSKNYKNETVFDKDNNTNDNIKNLEEYNLQYNDNIKNVGKIDIPNNDNQNYVHNINNLIPNDNNYDIHDYNVRNVSDIDNYHMNNKKNNNKVNNFSEKEKIMELHKNDKITNIIIYKRMYQSFILLKKEYRHLIDEHKKKININKKLNYEFNSLKNNSYYSNFFFKNDSDNLFDDLAVGISNIFKWMDIDNKIIQTNFHKDKRENKTANYDDNKNGVHENKNGVHDNKNGVHE…	0.003	0	3	3	3	3	1411	167	7.83	0	3						PF3D7_0106500		1				0	0	100	Low	1	Acetyl [K1283(100)]; Sulfo [T1277(100)]	FALSE	High	Master Protein
PF3D7_0216500	conserved Plasmodium protein, unknown function	MENSIPYNLYIKKRNIFSLEENHNLNLNSLKNNDTYQVKLRHKYVHGYLSEKNNILKFLQNKFIYPIKNLIVIYDLINRDQFIFSHHTNQVFLIRCREKNRTVVSAEEEKRKIKIFVWNKLTLEILSEIKIKKENFIDIDYLNDKNIILLCKYNDKLILCIISLIYKNKEIRLNKKCVSVIKSLNDFYIHVKTEKTKGKDHEDEYFGKCKTGFLIEKNDLSKEKGSIYCIKNIKNINKRYVKQNRMIYSRLNEIMKKKKKKRRRKKKLVTNIPLCNNNFSYCKENQERFILIDTLKKKKLFKKSILKKIKNQKDLMNMIHIKSKKHQLINFSSYYIKFIKPLFNKNKYYNKSLYKNMKIVVDINENVCIYNDHYIFVYIIKDYNIYERLKYKNFKCSLF…	0.003	0	3	3	3	3	1643	197.7	9.52	0	3			protein binding		812751	PF3D7_0216500	PFB0755w	2				0	0	100	Low	1	Phospho [S397(99)]	FALSE	High	Master Protein
PF3D7_0733000	erythrocyte membrane protein 1, PfEMP1	MARPSGSAGGGAGGKKEDESAKHMFDRIGKEVYDEIVKKDVGAEAYKEALKGKLQKAASTISELAGITDTCKRVQKYYEHFNVGAARGKRYPCTNLKRNTNEERFSNTLGGQCTNKKMKCSNGEGACAPYRRLHLCHHNLETIETTSKTSTDTLLAEVCMAAYYEGESLTRQHVKHKLTNSDVNINICTVLARSFADIGDIVRGKDLFYGNTYESTQRKVLDDNLKTIFENIKKSDTKLTKLNDEQIREYWWEANRETVWKAITCSDDLKNSSYFRTTACAGTRTNDKCRCTKSSGAKVDDQVPTYFDYVPQYLRWFEEWAEDFCRKKNKKIKDVKTNCRDEKEKYCSGNGYDCRKTIYKKGKLVIGEHCTNCSVWCRLYEKWIDNQKKEFLKQKNKYT…	0.003	0	1	3	3	1	2595	294.4	6.16	0	3	regulation of biological process;response to stimulus		protein binding;receptor activity	Pf03011, Pf05424, Pf15445, Pf15447	2654949	PF3D7_0733000	VAR	7	Malaria			1	1	100	Low	1	Acetyl [K51(100); K53(100)]	FALSE	High	Master Protein
PF3D7_0412400	erythrocyte membrane protein 1, PfEMP1	MAPGSTGTQDDDAKNMFDRIGQQVYDEIMKKDDADAKKYIKELKGKLSFASILGESAGTDDPCQLESKYTELISGSGSGVAARGHPCGNVSGKGEDVSRFSKERVSKYDEKKIGCSNSEGACAPYRRLSLCNKNFQKINNYSSKAKHNLLLDVCLAANHEGQSIKTHLKQYDAEYPSGSGHTTCTALARSFADIGDIIRGKDLYRRDKGEKKKLEEHLKTIFGKIHSDVTSSGSNKEALQERYNGDKENYYKLREDWWTANRETVWEAITCDDDDKLANASYFRATCSDSDGKGSFSQANDKCRCKDKKGKNTDQVPTYFDYVPQYLRWFEEWAEDFCRKKKKYVNIVKTYCRKKDNSSEERYCSRNGFDCEKTKRAIGKLRYGKGCTDCFFACYPYEK…	0.003	0	2	3	4	3	2209	250.6	5.88	0	3	regulation of biological process;response to stimulus		protein binding;receptor activity	Pf03011, Pf05424, Pf15445, Pf15447	812583	PF3D7_0412400	VAR	4	Malaria			1	0	100	Low	1	Methyl [K1710(100); K1713(100)]; Phospho [T1711(78.7)]; Acetyl [K555(100); K558(100)]	FALSE	High	Master Protein
PfDd2_120028000	conserved Plasmodium protein, unknown function	MEEIENAHYQNLENFNDETSEDVNDTSDDINKNNDDNNKYDDNNKYDDNNKYDDNNKYDDNNVNVLDDKNKLENEEDNNNNDNMMIFSSILRYQRYKTKKGNIYFDFKNTNLSLNEKDMLVQSSNFYHLFDIKSLLCPHIYLNVSSHININISDYKNYLKRILNNDNVLDDKNENVKYSSCQEFIFEAVEQAEHIEVFTKVQIVKKLFLFLNQNVAEKMKNYIDNIPIINSNDYVLVQTNLKNDLLLGYVKGIKYNLFFEILNMKKCFHSFLNENIVIYEINEDKEGYFKTIDGKKYLKEQIVYEKKDLLKNLDFYSMYYCDYYFSSNSIIELEKKNNNNINCVNNNINSVNNNINSVDNNINNVDNNINSVNNNNNISDKITHKFEYNDYNDIHLFFS…	0.003	0	3	3	3	3	1578	190.4	7.93	0	3												0	0		Low	1	Acetyl [K1022(100)]; Phospho [S1013(96.1)]; Sulfo [T549(75); Y550(75); S560(75); Y561(75)]	FALSE	High	Master Protein
PF3D7_1237100	conserved Plasmodium protein, unknown function	MQHLFLKKSKVTFCSIKLKGLLYKHLRNDGKQKNKEKQNTVNWYIYNKRKRIEEIQKVTGNEKYNELILYSFFYNKNIKSTRDYKRIYYYCNLLKCDILTFIKKDIENLRKQKYKYFTINNRRHSFKKILYIYLNNNIKINDNDQTHYLFELLQKHLLKTSPYNIFLFLKLCTEYKYLEKLKIFTLDTFIKKINKHMINEENKKKYEHAQKNVKYINRNKQNPASQMSIDKKSLSKCVNVHKSDEQNEVSIKSKKYTHIQPQTSTQTLTQSPTQSSTSKPCNYHDDVDLYPLTSLTYEYIRSNKFFTCNNKNHTCTFKNIYMFDVIHFINNNININHNDVHTNDKNECASEVSDDHIVFEQRDGFQKGAFNNLQGDNIGRNNLQGDNLRRNNLQGDNLR…	0.003	0	1	3	3	3	2792	334	9.1	0	3	cellular component movement	membrane	catalytic activity;motor activity		811411	PF3D7_1237100	PFL1795c	12				0	0	100	Low	1	Sulfo [S1678(97.7)]; Phospho [S517(95.3); T519(95.3)]	FALSE	High	Master Protein
PF3D7_0726400	conserved Plasmodium membrane protein, unknown function	MMKINKLFHLNVNSFTKDLNIFHKNNKINENIGQIENIKYKDGSSKRIITKWKNTFTITLEKFVFVCCQHEKDSWTFLKYMSPNKIDKALCISDFNFLLIQKSNQLFIQEFDKDNFNENIIDIKILRRQHIDISVLFFFPYNDFIYIIDKTGILWQMDPANINNNTKMLKEIKRFNLKKSTDIYLKIEKEHFLIISYCDDKIEGLFYIIIHNLQNDESEYIEKNISEYIIKNEIKKSIQCITLNKKYIVLLFNTNDIIILENLNLNNNYEVFKYLNENKTDKLKYFNKKSLREIEYYISSYEDMNIELDKDNDINELYNNNNNNNNNNNNNKSNHNNCLHNNCLHNNCLHNNCLHNNCPHNNCLHNNCLHNNCLHNNCLHNNCPYNNRLYNNNLYNNNL…	0.003	0	1	3	3	3	4944	598.9	7.84	0	3		membrane			2655089	PF3D7_0726400	MAL7P1.146	7				0	0	100	Low	1	Methyl [K1058(97); K1060(97)]; Phospho [S1053(94.1)]; Acetyl [K4589(100); K4600(100)]; Sulfo [Y4590(98.7)]	FALSE	High	Master Protein
PF3D7_1123800	structural maintenance of chromosomes protein 5, putative	MRNLNKRKLTCVENQSCKKRSRCDVGDKNDNDIILKSENKTRKNIKIKVDKESKEKKGKNINDKEQDDVIFMNDVDGYNTEYFKNLKKGAIIEMTLYNWMVFSGPITLRANKGINLIAAANASGKSSIACALVFGLGYNSNILSRNKELINFIKKGEKKSFIEITLKCDEEKKYICIKRIMNIINNKVESFWFVNNKKENYEKIEKIQKEFNLNLDNLITFMPQENVSKFSRLNPEELFECTLLAIDKKLLDDYNYLKKKIEEKKTGENKIKTYEHEIIEEEKIINDLEKKKSKYENLRMLLSRMKLYRVKKSLLLIEHKKKQVINIKEHIESLIKEKDTHFNTLKYYLSELEKCHKVINNLSIEYSSKKIIIKESLNKYMKLNLTLEDMEKQIIKEEK…	0.003	0	3	3	3	3	1268	152.3	8.76	0	3	cell organization and biogenesis;metabolic process;response to stimulus				810796	PF3D7_1123800	PF11_0249	11				0	0	100	Low	1	Phospho [Y1130(100)]; Methyl [K374(99.3); K748(94)]	FALSE	High	Master Protein
PF3D7_1352700	intron-binding protein aquarius, putative	MRKTSKSKKRKASDKSSSRKNSSQDTFDTNSSINEKAQDGFNDEPSNLEKAEESTNNSYKVNNNNINNDDDDDDIKFLIEHVDFQQFCDIKKKGSVPYKNKKNDENINNNNNNNDNMNGDMEYNNSPLNIIGKTYDYLRRKNFKSVHLKKLENYQYFEKILWPYYNMYDNFYELNNNSIFFHSNDELNNKKNVHLKHLLSIVIFLCYKYEEKGKHEIWEQLIYNKIDEFDKLVYNEKNGLNRNSTTFDIDEKYNLYKEFLIEKFNNLFFNTLKLINYNFVISEFLSSDLKGNNDQILLDNLKRYRKKLFKLNFLEKSYILQFFINIYSSIDKKFLFKLCVDLCNPFIWIYINDTYLNTFLFKTNEDAKVLYNNILNVMKRKYDNYENYDILSIYTSNCV…	0.003	0	1	3	3	3	2533	304.1	6.65	0	3	metabolic process	spliceosomal complex	catalytic activity	Pf13086, Pf13087	814238	PF3D7_1352700	PF13_0273	13	Spliceosome			1	0	100	Low	1	Sulfo [S13(75); S16(75); S17(75); S18(75)]	FALSE	High	Master Protein
PfDd2_120027900	conserved Plasmodium protein, unknown function	MDNRNKCVECGGISFRIEEGQYVCNECNYVCEIVIEQFEDNFDLEFDEIEDDEYVEKDIYYIIKKLYKDEHLSNNIKKYVFKENDEFFITYQNVLIKFIETLITVHKFPMFIYDEIKKIWFYLLEKNIENMNVYVPFGTFSDSLKFVYEVITNKKIIDTFQNIQKDQNIYKEIKTVIEKMSLSKISYYFDIQKDYVNHIINMSSFYPKKSEIGRQYNIRLSRLYKKTSLLDNDIQNKENFQKFNQLIKSMNKNTKTDDNINNVNKKINPSYIQQNQKDTSNYFLNTIDNDISHISQRNEHFLSFNSFDDQKEDDYGNNVITYDHDIQENNNITTHNNNNNNNNNNNNNNNNNNNNNNNNNNNVYTTNDIAYNNNLLKGENYFKYNDNDLDCERIYHFYS…	0.002	0	1	3	3	3	4453	537.5	8.92	0	3												0	0	100	Low	1		FALSE	High	Master Protein
PfDd2_120023700	formin 2	MKDFMDRNEKHVYEKYIENKNKDDNRIDNNKGNFHTNVNKNIHMYTMKNWLNKKEKENRKKSLLNMNKTYKEDDERNIYYNNNKTDENTYNNVVDDNYINNNKNKIIFQHFRNTERKTYYNGMVKGRELLYKNIKMNENKNNQISNINLTNYLLVPDEIRHKYTKTYLFQISKRLLVMKKPWRLPKNVELQINNVYHLSNYIKVLERIASEYLNDPPINYYYRGLELYNKNVFANIDYLLKKVDIKEDTQTFHLKNLIKINECYYDLSTFGKSPNTIFYQSYIILDIHSNTLTLEDEYENLFESQILNYGYGEKEYPNLKYLLSVCSSILFWLNFNKKDNFAIINYHKISSFILLIFSCAMLAIDNSLTFDQIQEILYKSSKINNNDNEDNNTNSDTSS…	0.003	0	2	3	3	3	2983	350.2	7.99	0	3												0	0	100	Low	1	Phospho [S1832(99.5)]	FALSE	High	Master Protein
PF3D7_1468600	aminophospholipid transporter, putative	MMLNNNITTLALNIPKDKKKKCYNLFIKKVKVLLFYIKKRVIDISCYLKSYSSKNRYPFYDDPYDYEEKYEKGKNVYVYALLYPIINSLYNIINLLYTISLKYFLYVFFNAIRKKKRNKLNDNINRIKLERNKTLLKNYDRCIFLTNDMNNCISHKQIIEICKNFIINVIYDVDNLEFDNNDKDKIYKCLNNCENINRMKEIFIKKIKNLYNFDFENALYISDESLIKRKLHFKNTYESNPFSFYKNKEKKGKYEKKLDLINMYDELYLHAYIIRNNINIKNSKNIIKNVYNKNIFSILINIFFKNCTNVIFVIFVIACIFQQIRIIKTSHYIYFVQIFYFIFICCILRDICIIKKKREHIKQIKRKTYKRLTPLGLIDVLYCDIKVGDILYIPQFEVI…	0.002	0	2	3	4	3	2008	240.3	9.17	0	3	cell organization and biogenesis;transport	endosome;membrane	catalytic activity;metal ion binding;nucleotide binding;transporter activity		812236	PF3D7_1468600	PF14_0654	14				0	0	100	Low	1	Phospho [T572(91.6)]; Sulfo [Y1643(100); S1644(100)]	FALSE	High	Master Protein
PfDd2_050009900	conserved Plasmodium protein, unknown function	MDKSICESVASSSDFMIYNVLSGGREKSKQTLNEIKELQEQNEEVMKNELKEYDVVNKLIYERIDSLPNIMSEYDNSIKSIINMDHMNNIDNIYNVNNIYNVNNIYNVNNINNADNNNNNNNNIDHKSYEDILTCTIERDYVDNMKESPISHMKDDHVKKNKNNHIRDTDMKSTQSFNYNITEEDKINMNEKNNSAVNNMGITKDDKLYNNGNSFLMIKKDHSDNMYKKGNAPINISSLKCKIEKQKLTLSDMNNYITEEYLNSSIHKIRKLSCSDGAILNNKHKNNFELIDESNNNLTNININNPKEEDIFLMDTSVRDEKDISLKWNDLNNSDKNIDESNNKNEKGHDMNKISHNKEYIKSVSFFMKDTKDDKMSHSLYTSNEETTSLNDLKRVHTY…	0.002	0	1	3	3	3	5652	673	7.37	0	3												0	0	100	Low	1	Acetyl [K3793(99.7)]	FALSE	High	Master Protein
PfDd2_120051000	epsin, putative	MLLFKKVNSKVLSINNYLQKYLESNQFEKNLKEALNNKNYGVSNSLLYDLSISTYDVNYYKRVMTEVFKAIQEKPTRWRRIYKGLKLCEYVMKNGCEYFISDVKDKEELIKKLTHFTHLEDLKDKGIGIRDISNNILKLLKDNKYLKNERIEAAKYANICTNIESKPIEKKGFFSNRKKKKHKIKRTSEYSRRNINDPRNLRQSLQSKNILDQIQEERKSIYGYTNDDDNNRFNEKRYDTVENNHNNISSYSSNVSSSSSSSSTSSSSSSSTSSSSSSSSSATSSSSLSSHRHSSNSSHSNYKTNNNHKKISKRKKRIKDKKHSTSSSEKSSRRSNRSISNSQDEYNNNSSKLSTQSKGHSASRTSSCVSSRTSYKHSSRLSSRSSTSSSDTNSYSSRS…	0.002	0	12	3	3	3	431	49.7	10.15	0	3												0	0	100	Low	1	Methyl [K29(98.5)]; Acetyl [K10(98.4); K358(100)]; Phospho [S9(99.9)]	FALSE	High	Master Protein
PfDd2_110053300	erythrocyte membrane protein 1, PfEMP1	MGSQTSKFSKTVVGNETHNSARNVLEKFALEIKNKASDDAKKYRSSLKGYLSQAKFYHPFSEHRRYYTGPCELDYAFHSNTPGNRREFRHPCAGRNKTRFSNEGEAECNSSRITGNKTEHGACAPYRRRHMCDLNLEHIDVHNTKNSNDLLGNILVTAKYEGESIVKNHPNRGSSEVCIALARSFADIGDIIRGRDMFLGNNETDKEQKVKLEKNLKNIFKKIYEELREEQTKRKGAKPKNGRAQIEARYKKDDDNYYQLREDWWALNREDVWKALTCSADGSEDYFIKSSDKEQSFSNEYCGHRQGSVPTNFDYVPQFLRWFTEWAEEFCRIKNIKIEHVTKTCTGESNNKHCSREGYDCKRTDLKKNEIFVDLECPNCEKACTSYNEWLKKKEGEFN…	0.002	0	2	3	3	1	3141	359.4	5.99	0	3												0	0	100	Low	1	Acetyl [K551(100); K553(100); K562(100)]	FALSE	High	Master Protein
PfDd2_030022800	CPSF (cleavage and polyadenylation specific factor), subunit A, putative	MSPYHFYNNVIDSKSVRSSVCCNIKGNEKKYLIYACNNHLNVCCIDKNGNTDDYSEHVLFAEVLELREYVPEKLVHSTYNKEKVKSYLFVLTRKYVLLLLEYDVKENDFITLSKINLCELNGLHLEEDVIFLLDERHKTILFYGYKNILKYIYLDYDNFLNLNNVYTMRIDESLIIDIAFLGTHTMGCNKQLRNKQDDDDKINYGDNKNNYGDNKNNYGDNNNNYGDYNNNYDDNRSNYDDDKSNYDDDKSNYDDDKSNYDDDKSNYDDDKYDDDKYDDDKYDDDNKYYDRVHKSGNFLCDDIYKNEMLFNKEDLFLEHQNIYKKIKKEMSTDDQDDVPLINKTLYSIGNKSCLEIDKLLKKKSYDFVGTMNYDNNDCRPNSINKLKVEERGKRNYDVR…	0.002	0	2	3	3	3	2893	340.7	7.46	0	3												0	0	100	Low	1	Acetyl [K294(100); K305(100)]	FALSE	High	Master Protein
PF3D7_1023900	chromodomain-helicase-DNA-binding protein 1 homolog, putative	MNNNSNMREAVPHFTTDNKNNESENSIMKKNLTSNFMGQVNNNKNSTCSATYLNNTNNMNISKDKNYNSNINNDNASISITNSLLNNDQNMSMRPQMGMNKNCGGGLHNSYQKSLLSSYNMNNMSMNHLMNNSMNRYNSLNNNNYPHQDMNQTNMHMTNIKSALQNNNNNNNNDMKGNNMKQNGYMNNNNMNYQRNDMLMRNNSNSFNMAGNFYPYMNNNNNNNNSNNSSNNNNNNNNNSNNNNSNNNNSNNNNNSNNNSSYYGASSVMGLNSNTNNMMNNTSLNNNFNNNNNNMGAENNNKTMSLLNKTGGGSLDNNNTSHQPMKSLQSTINLNNRNINNMNNVSGNNNSNSINSNNINSNSVFNNNNSKGVGSFISNPSMNVKGISSVCNIASYRNS…	0.002	0	1	3	3	3	3328	381	6.33	0	3	cell organization and biogenesis;metabolic process		catalytic activity;DNA binding;nucleotide binding	Pf00176, Pf00271, Pf00385, Pf11496	810389	PF3D7_1023900	PF10_0232	10				0	0	100	Low	1	Methyl [K1161(100)]	FALSE	High	Master Protein
PF3D7_1308900	mRNA-decapping enzyme 2, putative	MPNNKLQKNLANKLPNSSKGTKLFSAQRIKQLAKDKKLLDDALLDCYGRFIALLPEFLLKDHVHLYFQIQEAYWWYDDMWQDKYPDKLPKLSLKTFGYLICDDCPILKKYVPPSAHEQFSLNWRRYCRTIPLRGAILLNHDLRKCLLVKGWSTDSWSFPRGKVDELEEDSVCACREIYEEIGIDIFPYIDEQVYIETHIEDQPIKLFVIPGIREDTKFQPKTRKEIGDIRWFDIEKLLEYKDSKRRKETFFDNKKERINYMFVCPFIPNLIKWINVLKLSIKGKVSKKNTYVSGSSILSYKYQITGIDAHIIKKLQNADMETKDMYKSNYYFFKSDDDYYYDEEVDSLSNKDTYADVLNVNSINSDMMKQYNTFDKGYVSMSNDSSNNNNNNNNNNNNN…	0.002	0	4	3	3	3	1173	137.4	9.04	0	3	metabolic process	cytoplasm	catalytic activity;metal ion binding;RNA binding	Pf00293, Pf05026	814027	PF3D7_1308900	PF13_0048	13	RNA degradation			1	0	100	Low	1	Methyl [K1101(100)]; Sulfo [Y1100(98.9)]	FALSE	High	Master Protein
PF3D7_0521900	conserved Plasmodium protein, unknown function	MKKVSEKTQKAYNKENPKSFKRREEQKRENRKESRGNYKKEYKKDKNETNKGTNKKLRYVLKVDTDGEYKNKRNKEKADIQKKRNNKRRSLSVVIPNYEKDIMNNIKLADKIYKLSTNKSSDDDSYESYDTSERSTSSKNEKRKNYWKSKKIKNRRSLSCGNYNSDSSNTQINKKFDININEVQTKYKNKNIKIIYDDGGAKRIVVKKKRKNKKEGKQNEDNDEEDEQDDEDVDEGDDEDEEDDDIEDEDTDDDENDEENDDDDDYDNECDEDEVHNKRNVLNNRREKKKKESKDNTKKLKNGEKKSSKYKKIKSRKKEKENEKNTKNLYNVKKKKKNIALSDSYSRENTKLNMNKMKNKLHELKEDEDENKKQNINKFDNDKKYVDMNYENMKRGNKR…	0.002	0	3	3	3	3	1775	213	6.74	0	3						PF3D7_0521900		5				0	0	100	Low	1		FALSE	High	Master Protein
PfDd2_010017200	DBL containing protein, unknown function	MRYYIESLEGNKNTWIAHKNILKIGINKRTDERSNTSYDIIRYNNDYFWKWIRVLNYEIKNELWNNPSYLILHKYLTYENKSNIHDISKNGLTEITRMNKTSKGSEGTNYRIKRTTKEVEGRHNIIDINLIKNKNYYIWRELQKNVLEYMLKYNSDKKNYFHMSFEWNTIINSFLEDELKIKIKEKDRKIEEILKKGDLPYIHLNIDIDKFIKEKLKDKTKNNIKEELLKKKIVQNGICDIFTIDKSLVPVRRQTLNTDNILPKLKDIYNKYKKNHKKKNITKTLREKIMKDLETVISEKIYINDEVKNIEHITTFDDYKNYCKDLYRNMNDLKDIFFTNDIVEDGKTKEIQCIIKSIREIVGIDYFNNYMERIKIKKMEELKEYEKINLLNGLKEIDE…	0.002	0	2	3	3	3	2930	350.4	5.54	0	3												0	0		Low	1	Phospho [Y1264(97.8)]	FALSE	High	Master Protein
PF3D7_1200100	erythrocyte membrane protein 1, PfEMP1	MGPQPAVTDYSKATNVKYLFDLIGETVQKKAKEKADVASRKYFEELHGDLSKATYKKDKNPEGTTPPNPCKLEYQYHTNVTKGEDKEYPCLGRKTVRFSDKEGAECYKTKIKDSTTDTVGACAPYRRLYMCDRNLEHIEPTKITTHNLLLDVCLAAQYEGQSISQNHGKHQLSYPDSPSQLCTELARSFADIGDIVRGRDLYRGNNRENDKLEKKLKGYFKKIYDNLVEKKKEEAETDYKDDAPDFYQLREDWWALNRQDVWKAITCDAHDSRYRKMGADGSITESAMRQCRNVADVPTNFDYVPQYLRWFEEWAEDFCRKRKHKLKDAIQKCRGQDGTGKDRYCDLNRYDCKRTISAKHELVQGEECKKCSVVCIPFGPWIDNQKQEFEKQKNKYTNE…	0.002	0	2	3	5	2	2178	248.5	5.57	0	3	regulation of biological process;response to stimulus		protein binding;receptor activity	Pf03011, Pf05424, Pf15445, Pf15447	811065	PF3D7_1200100	VAR	12	Malaria			1	0	100	Low	1	Acetyl [K625(99); K626(99)]	FALSE	High	Master Protein
PF3D7_1147200	tubulin--tyrosine ligase, putative	MNPYKNSNESKILYPPIYTLNAKKSYEESNSFNVLNASMKKYLDKNKKDTINEGEQNGDIFHFNVDNKFLWNLDKPININMNSEKYYVENNLIRCNNKNDINLINNRNDELNLNYVPCNSFINTPNNCLNKYTNNNVNEKKDILKNMKEPFFYFSKENKIKEDKNIISKSYVVHNLSHINNYVNPNNSTTFCNYDNVENKKTRGRSSSYVKNIGMYVHNNFHSKEEQNNTAAYFLKKSNIKDDHMNSTNIKVISNDNNINKYNYDDNIQYLFRNNLQKMLYAKNINNSKKNDKKMYSSIIYIKNQDTQKNNKKCNNIPVIDPTDINMNEKQNDILKINKKNICNVVENNMTKNIIYEQNKTSEIKNCNVNRIMCLKHNNEKLKYPFGKVDLKKNDHENY…	0.002	0	1	3	3	3	2755	325.1	9.19	0	3	metabolic process		catalytic activity	Pf03133, Pf14398	811024	PF3D7_1147200	PF11_0481	11				0	0	100	Low	1	Acetyl [K1778(100); K1782(99.5)]; Phospho [T1310(100); Y1313(100)]; Methyl [K1318(99.2)]	FALSE	High	Master Protein
PfDd2_030005400	erythrocyte membrane protein 1, PfEMP1	MVVQVKPGGNLEDATAKNIFDRIGKKVHGEAKKNAEKYRSQLKGSLLKAKFEEAPNDQQTPGNTCELKYQWHTNATNGKSYPCRAGKEERFSQVHGGECANSKIKGNKGSKENSEGACAPYRRLHLCVRNLENINRYDKINNDTLLADVCLAALHEGVLISADHARYKETNNDVNANICTMLARSFADIGDIIRGKDLYLGDKGNDKLEKNLKTIFGKIHNGLDGEAKKHYENDTANYYQLREDWWYINRKDVWKAIRCSAPTDADYFIKNTCSDGKSSAEQKCRCINYDVPTYFDYVPQYLRWFEEWGEEFCRLRKHKLQNAIKNCRGDSEGGKKLYCDLNGFDCTKTAKGKNQLVEGEGCKKCTVPCDNFVHWIDNQKQEFEKQKNKYDKEIVKAKN…	0.002	0	3	3	3	1	2161	246.2	5.76	0	3												0	0	100	Low	1	Methyl [K536(99.7); K537(99.7); K1843(97.7)]	FALSE	High	Master Protein
PF3D7_1205800	high mobility group protein B3, putative	MDGAIELLPNVKNDHFLENKNLINEYNKLYMHRYYHINNHTTNNDNIYNDIICNNNYNISNIHTCNSNISNHTVLGCTSQRKSFNKYKFLLNLSKTLLSKKYLSINSSTRFEKKNVKNKDFKNKNSKNTIIKEKAKSYMLSLLNKKICNHLYEENKIKQSNEEKVKGPTENYDPIYNLKINNKNEDQEINEQNKSVLNTNKDAHKYVNHVNGKYLNNYNVSESMGDNTIILGVYNNTKDIKNYELKDKTKNESINFDMRNIQLCNADIEEGERVTDRNNTNDTNSNYSKKNEDIEDHKNDNNNDDNEDDNNDDGNYDDGNYDDGNYDDGNNNDGNNDDGNNNDGNNDDDNNDDGNNDDDNNDDDNNDDDNNDDDNNDDDNNDDGNNDDDNNDDDDNNNN…	0.002	0	2	3	3	3	2284	266.9	6.68	0	3	metabolic process;regulation of biological process	nucleus	DNA binding	Pf00505	811111	PF3D7_1205800	PFL0290w	12				0	0	100	Low	1	Methyl [K201(100); K205(100); K488(97.5); K496(97.5); K509(83.6)]; Phospho [T508(87.7)]	FALSE	High	Master Protein
PF3D7_0615600	zinc finger protein, putative	MKKKKVIKLKESYAPKSSYFTKDALLTNIFQQSSENFVLDVECKNSQLIVNCINKLHKKNLQTKLKAINELMSYLSKYDEATVGHFFPSFLSVYKKLIYHPNYNLRESLNMSLKIFIEKIKTKIKKHINVFLPPLFLSFFDYSKNVKQVSNDILSLLFPLKEDLDRGEEKSSEEEKKEKGNAGKIKLYNDNKLYLNVKKLNINITNFYNCLIYIKNDLDEEALGYIKNRENSDDYHKSVYLFNVLCFYPSLLYMIIKFCKMNILEECKNDLNNMEDKLINNNMNGSIEYNHYYNNNDKWNLKNDIYLSKVRDIFKIQYNNFSNTYNSFFLNINIIYKENKDDVRLQKMLYLCVYNIIYLLKKIKINFMTLNNENVNESLCNYICSIINNKEEYIYKTIN…	0.002	0	2	3	3	3	2528	303.9	6.47	0	3		membrane	metal ion binding;protein binding	Pf13639	3885868	PF3D7_0615600	PFF0755c	6				0	0	100	Low	1	Acetyl [K588(100); K589(100); K1407(99.1)]	FALSE	High	Master Protein
PfDd2_120056000	DNA repair protein rhp16, putative	MAKKIDELFSKKERYLKEIIESNCIYVKDLNHWVGTNYIARLKLKKELLKVTPKLLINKTRSRASRCRVCGFSIEKDKLRIGYPTKDPRGDYGYISCWVHIECSKKILYSCLYIEENENVLKGYLHEYKNHNCSGEHYNKYEIYIYNNLQWDLFFGGIENINEEELSKLKEMAKPYEIKNDLKCRNSFEMLINEENEKINSLDYLNVEKKITNYNLIIPKELKYDLLQYQKEGIYWMINQEMSNVKGGILADEMGMGKTIQAITLILCQKLNKLKEIKKDERSDDHDKVGYKNDDEEDEKKKKKKKSHMLHGDIYKEDILSFEERDTKHEKSIKEIDIKKSYKNSSSILYCKNSTSDDLKVKEESDCSVILIESDDTQNEKMNHKNDVMAENKIDTENV…	0.002	0	2	3	3	3	1649	192.3	8.65	0	3												0	0	100	Low	1	Methyl [K881(99.1); K883(99.1)]; Acetyl [K86(100)]	FALSE	High	Master Protein
PfDd2_030029800	erythrocyte membrane protein 1, PfEMP1	MVKQNGGGGGRGGRGAGSSGEEDKDAKNMFDRIGAEVQKEAHSEALERSHNELQGHLSQATYANDIVVEGETLEACKLDHIYHTNVTDGHNDPCGNRPDVRFSDKYGGQCTDSKIKGNNKGPGGACAPFRRLFLCDQNLEYIKAEKITSTHNLLLEVSLAAKHEGKSLSEYRKEHSDVNSKSGLCTILARSFADIGDIVRGRDLYLGNKKYNETEREKEKLQTNLKNIFAKIYGDLSESAKKHYGDDENYYQLREDWWTANRQQIWNAIICDVPDDAKYLEESDGSQSGSHQTKCRCYSGNVLTNFDYVPQFLRWFDEWTEEFCRKKKKYVDIVKTYCRDESKKKYCSLNGHDCTQTIRKIGLLRMGNECTKCLLACSHYRGWLANQEKEFAKQKEKYT…	0.002	0	2	3	3	2	2484	287.5	6.6	0	3												0	1	100	Low	1		FALSE	High	Master Protein
PfDd2_140034700	acid phosphatase, putative	MDEGKKKSKSRKHITSLDEEKLFDNISKDDCGIIKKFTLGVCAMESKVESAPMECILKRLAKSGDFHIIKFKEDMILNHDIDCWPIVDCLIAFYSTGFPLKKAIEYVKKYKPITLNNLEKQMILRSRLQIYEELKKWRVPHANYVVVDHDTVKRGEHIFEEYYDYIVYDNIRLNKPFIEKPINADNHNNWIYYPKNTGGGCKKLFRKIKDRSSEYCPEIHKVRTNGTYIYEEFLSTFGTDIKVYTVGQMFAHAEARKSPALDGKVCRTSDGKEVRYAVILSEAEKIIAYRIVEAFQQTVCGFDILRTTMGPFVCDVNGWSFVKGNIKYYNDCAHILRAMFLAKLEEKYNIIPRDLADNWYNIENEEEVLRKTFRQPDDLHCSHHEELCSVIIVMRHGDR…	0.002	0	2	3	3	3	2719	313.3	6.93	0	3												0	0	100	Low	1	Phospho [S1734(98.8); S1736(98.8)]; Acetyl [K1128(100)]	FALSE	High	Master Protein
PfDd2_070016300	erythrocyte membrane protein 1, PfEMP1	MAPAQGGTNKTAKEVLDEIGKEVQEKATEDALTYRNDLQGNLSQAKFHGVPIDVKNPCDLNYEIHTNVVKGRKKENPCRGREEKRFSDVLSGQCAKNTIKDSVTNSVGACAPFRRLHVCDRNLELIKTDENTSTHDILVDVLLTAKHEGESLVKHYKEYIKKNRNFNICTVLARSFADIGDIVRGKDLYLGYDDEEKEKRKQLEKNLKKFFQKIHDDVMKTSGRTNGKKSAEAQKRYNDATGNYYKLREDWWNANRDQVWKAITCDAADNDEYFENSSDGLYVFSNGQCGRNEGKVPTNLDYVPQHLRWFDEWAEDFCRKRNITLKSAKEKCGGEGNTKYCSLNGYDCTKVFEKKDSCSSDGNCTACSNICIAYDAWLRNQRNEFEKQKTKYTKEIEKY…	0.002	0	1	3	3	3	3006	343.4	5.68	0	3												0	0	100	Low	1	Methyl [K213(99); K220(99)]; Sulfo [Y619(100)]	FALSE	High	Master Protein
PfDd2_040014300	conserved Plasmodium protein, unknown function	MVIIYIYFLVCSIIIRYVKTRISYDEIISFNNLNEKNVLTYYSYDDDSDECYMWYYFKEDFFEIYYLKDEYNIIKKKQREMINKGVIQTEIWDNMYKNNIDNINNIDNNNVDYKHHNFLENPNNSNSWILSDNICCKEVLIFIDKEKVNCNKSLSSFIIRVNKKKEEEKSYISVEYNVSSHIYIIDNVIITYANKTEKKFLYILTDNNKKINYHKNDIFDMYYNTKYVDYVKVLFNKVRGYHELNIKTKDKIGKTKIFIILRNKCKHIFITILLYIYEHLFLLPNNTYVIPGNNIKLVLRKTNYNQAYYEKNKVVNNCLYVFAKHKHIFKTYNINMQPLKMKKNIYKPNYYNDYDYNNIKKIYNNMSLYYDDFPEPTAQLYYDKVKRSEHEPEHLSFYH…	0.002	0	3	3	3	3	2578	313.6	9.22	0	3												0	0		Low	1	Acetyl [K169(100); K195(100); K2495(98.8); K2502(100)]	FALSE	High	Master Protein
PfDd2_010011200	serine/threonine protein kinase, putative	MLINKRKRRKAYIYNDGYEYINKKIKNKFIFICLIAVGGFSCVYKIKKKEKKEKKGKKKKEKYYYDQKQNCKDKFYALKKIKFHANPKNLKEQILLNLREIKYLNLLKKYTNIVYPHEYWIEIYKPFYKQKKIKSDKKKKNKKKIKKQKLSLFKDTIKIIKKRKKDKLKKKKKIEFFFKNIQYSSDTDDIKITFEDAHPEKVKNNNNIKDIKYIKKKVQKDYKKNNKKNDKNNVNKNNTYNNKYKVVINKIIGKKYIINKIKINRNKKIYIYRHMYGHIYGHMYGHIYGHMYGHMYDLFNINKNSYYTYNNNNNNNDKFKSLKGLKRNNLFINKNQTIPYPSSCYYYSSHTTNKFKSLNEKQFTYVSSFSSHMWCTASRRKTFSYNQKDNYQEIKKLNK…	0.002	0	2	3	3	3	1600	195.1	10.07	0	3												0	0	100	Low	1	Phospho [T626(100); T670(91.9)]	FALSE	High	Master Protein
PfDd2_130032500	conserved Plasmodium protein, unknown function	MNNINYDEELRTTHFYQNIPKSQRNEPAIFLNKEKNNEHLKSNNGFDETYTFSIHNYDNVIKMNEKKELNKVLLNYELGTQRMECFVGIDNENVLYIKEEYINHINSKNILVIINLFVCNLFYHLKNIGKNIHNLYLSFDKIVSPFHFSFNNNFCEKCISDDNQNFTCTEHKNYDFSELSEKNSEQARRKKKKDYKEQISSHNYNKTNSEHTFMHTCKKKEKNEYLPNVLILWCKRVKYAINIYNNNNNIKIKKKKKILEQNGQTDNNSNNLFCDEKSRYSINECINTLTDAIFNKKNLDIFNNIHFLFPKEKSSFTNKIKHIESKRKIEKIPKEKSPVDKNTSTHINGYNNKDFLLFVDKDTLNYNLDKDDNVIEEITDLYIINYIKCKIEDYFKNVE…	0.002	0	1	3	6	3	4784	575.8	8.92	0	3												0	0	100	Low	1	Phospho [T4596(100)]; Sulfo [T4596(100)]; Acetyl [K4599(100)]	FALSE	High	Master Protein
PfDd2_060036900	erythrocyte membrane protein 1, PfEMP1	MAPQKAAAPDYSSAKDAKHLLDQIGETIQQQAHNAALGRSKSALQGHLTQAEFSNKDRVPTENPCDLDYKVHTNVTTNVINPCANRSPVRFSDESRSQCTHNRIKDSKSDIVGACAPYRRLHVCDQNLEQIRPEQITSTHNLLVDVCMAAKFEGQSITRDYPKYQAKYGDSPSQICTMLARSFADIGDIIRGKDLYLGNKKKNQTKTEREKLEEKLQSFFKNIHDKLDDSIKSNYNNDTTDFYQLREDWWALNRKDVWKALTCEAYGTYFRQTCGSGNWTKDNCRCAAGDVPTYFDYVPQYLRWFEEWAEDFCRKKKKKVENLEKSCRGEYQGADRYCSRNGYDCEKTIRKIELLRMGKGCTDCLYACNPYVDWIENQRKQFLKQKEKYETEISGGVSG…	0.002	0	3	3	3	2	2479	285	5.99	0	3												0	0	100	Low	1	Methyl [K388(98.7); K2193(97.7)]; Acetyl [K386(98.7)]	FALSE	High	Master Protein
PfDd2_100045900	erythrocyte membrane protein 1, PfEMP1	METEGISTKVNQLSARDVLENIGIKIYNQEIKKKNPYEQQLKGTLSRAQFVDALSRYINTIRYNEGTLCDFNYKFHTNITTDGGDGRHPCYGRQKNRFSESQEYGCSNVYIKGNENNSNGTACAPPRRRHICDQNLEFLDNDHTDDTDDLLGNVLVTAKYEGNYIVNDHPDKNSNGNKSGICTSLARSFADIGDIVRGRDMFKSNDNIEKGLRVVFKKIYEGFLDKGANVHYKEDKDENYYKLRNDWWTANRDQVWKAITCEAPKDANYFTKESDGRKLFTSQGYCGRNETDVPTNLDYVPQFLRWYDEWAEDFCRIRYHKLKRIKDACRNEKNGKYCSHNGYDCRQMSWKKNIESREHYCTGCFSACSIYNMWVDKQKKEFEKQKEKYKNEIETYASN…	0.002	0	1	3	3	3	3172	369.6	6.86	0	3												0	0	100	Low	1	Acetyl [K95(100)]	FALSE	High	Master Protein
PfDd2_080032700	conserved Plasmodium protein, unknown function	MIFLILSIILFLLTYECKTIKKYFYVNNNINLLKDKKKNITYRLRRNKRIYENGNDLFEYFITLKNEELEMHKEEKKKKNPHAVSYIQKLPKKKHLLRRWKYDLFEKIKEKMKYEDETKRTTKLCRHKFKLPIDFFKLGDQVRAKVVHVQNHLIKVDINFIQLAHLYIKRYFNEKAELKKKYEIGKYIDVVICYIHKKNNIIQVTDNEEEIKMLKFNLNKLREVGYLKRNYQHEKGEQKYDDKTYDDKTYDDKTYGDSEKYDEGEHFEGDENYKVKEKYNDYIECDDDNECDDDNECDDDNECDDDNECDDYKDDEDIANNLTNTYQQSHVPNMTYQQNIYKHKKNEEKIDEIKEKLGLQFQLNKDSQDLMYIKEENKKKKLKKITDFKIEDEVNGTVK…	0.002	0	2	3	3	3	1681	203	5.58	0	3												0	0	100	Low	1		FALSE	High	Master Protein
PfDd2_010017000	surface-associated interspersed protein 1.2 (SURFIN 1.2)	MHFVVEFQDWIEEPKDETISSDVFKRNFESKVENDLEELKKLSEDDYEKNCRRLNYLIDNIRELFFSSKNIRILDVARKYLWDNQIEGNLKKLISSETKNKCQRNRINNPQKDRDLRIKVHDYCDERDKRLKDLTGKGSSEKSCYDFMVWVNQNKDSITRDYNNNMSGVRRRAGFFKISNACDLNKFESLFPQMECSSKIYEKDEVLRGPKDVLEIHQGGDQNTVGQEDLLSGKRKEEKSRDKEKDKVKHKEKKPSDISEEIYGIGRDMSETFVSPKTPVVEEAVHEYATNDCVGGTCVVLDCTKGECNLITENKDDVESEEAHEQSSIDSSESYDGFNSLPPEKKKKDEETSVDVSSTKKCEREGCDTEQITKPRSQETERRGKRRNVPPHGSKKGPK…	0.002	0	2	3	3	3	2105	248.4	5.8	0	3												0	0		Low	1	Acetyl [K348(94.1); K543(100)]; Phospho [Y1293(79.6)]; Methyl [K360(94.1)]	FALSE	High	Master Protein
PF3D7_1138000	conserved Plasmodium protein, unknown function	MNDNYNLGYNIDEKQFDGYDDYMKKKESKGYESHSDISCKIGYTDSESEGVASIKDVSYFTYGNNMNYNYKKKKDILEKPVWKSLYDIEETVKDSLSDYEYSKNNKLDSDIESPRFGNTSEEDDVDKMEEENETYLNHSNYNNFIKDKNEANRINYNNNNNNMDISITNEGSYKNILNKNISNNLDYDFKEELKNNMYNNLNVFKNLKDDYVEATTHFLKPKTFKDMNGLYYDLNDEMIDIDLIKKEHQKLKETNELKNVSSINFNHLYDDDNNNNNNYNNNNNNYNNNYNNNNSNYNNNYNNNNNNNNNSANVKTKNSRKDKKYKKEVSFANQNENHSYKKFQDKPKSLKNKKDTILKKIKIYEEDELYKGQYDQMYEGEDEYSDELYDEMCEDSDDK…	0.002	0	1	3	4	3	2849	335.7	5.99	0	3				Pf12128	810938	PF3D7_1138000	PF11_0392	11				0	0	100	Low	1	Sulfo [Y31(94.4)]	FALSE	High	Master Protein
PF3D7_0902200	serine/threonine protein kinase, FIKK family	MKFIGVLFLFLLNVIIYETNIILNDKIFERYNRSLSVFIRDNNKDEEGTKELLLRKIEKEEEVYDLKDVRNDYMNDSIKDNNNHSTNDYLKGTTTDSTKFHIYDNIKCTLQYDKNDSTKNVIYDSTNTTVIEDSNGKKNNDEGDYSLCNKKKKKRRKKKIEMKDNNNNNNSINNNNLYDEKTENVQIEKVVNRPPYVDIAKSLNEDDNVSNNSYDNFDMKTNIISDLEQEIKNKCIFNWDIGKETLLKMFDMSENFEINDVNYESWILHKVPTKNYSERSGRVQEMFKVVINSKDGSGNDIRLFVKKIPIKVWVKQYNLMKKYNGEYVFGSENFIMEAMALSFLTEYYPGIAPKLYKVLIEPDNIYYYKGITKEKMFDNMNTLNEILSKGIKDDINGNI…	0.002	0	6	3	3	3	633	74.4	8.15	0	3	metabolic process;regulation of biological process;response to stimulus	cytoplasm;nucleus	catalytic activity;nucleotide binding	Pf00069, Pf14531	813301	PF3D7_0902200	FIKK9.3	9				0	0	100	Low	1	Sulfo [Y64(100)]; Acetyl [K608(100)]	FALSE	High	Master Protein
PF3D7_0314800	conserved Plasmodium protein, unknown function	MYFLLKKTLNFDNFKDIKLDLGDKINTTDNLCSFEENEVFNFLKYKESTSSKLDKNSPNNSESTLSCVQKELKRINTLKCYLNEIINFSDDDKPDLCATEINNINEENENISSFHLNNVNNENVCKQKEIETIGKLKNSGNHAKKINKVLSNSTFYKTLSKKINKNEILNKGRFLKKIILNYNCNIYNKRNPNKKVNICNFKIIRCKSSAYINYYYYYYYYYYYYYHYHYGGKYSLEKKEIKNARCYLKKRNFYNVCLIKRGIKNSKLNEKYKRSFFNENFIENNMNEYCFNKAKLYLKEDKSNLNNELKNYVDNNTMNNNEGLLNANVTLIKTQKHSNQNMNAICLETKTNYFQSWIYKKKEFKVGTPNYINTCDMKKTNHEKENKKKSDKSYYNSHL…	0.003	0	4	3	3	3	1040	125	9.26	0	3						PF3D7_0314800		3				0	0	100	Low	1	Acetyl [K52(100); K55(100); K70(100)]; Phospho [Y1012(100)]	FALSE	High	Master Protein
PF3D7_1448500	conserved Plasmodium protein, unknown function	MEKKWIREKCVEYNFNKMQNEETINEKDDEIMNKNSWHVIEERDEKYKKKENKIIINNNNGFVNKGNNIKINKHNECINNNVNNIQSNKLQSNNIQSNYIQSNNIQSNNTFNISSEDFIDDTKIFNDDLSLKSEAHFNYIPNNIYKDQDNQENCNTFHNNNNNNVDNSPVMYKEEIKSLKKENKNLINSNMSLNKSISINNINEQEEDIKKDLIQNEISTEININNNYDDYNNNYFSYNYVNNNDQLVSLQNGCDYKDRCIIENNVEDENLKLQTNKKRNLTNEYINKSYYENIKNLDSNNSMSFKGNIYQLPTRAPSICPSMVPNTSNYFMEKDKIKHKQNEKQIDNEDIKYKDHNEKECVYDHRDDNNNNNNNNNNNNNSKKDIYYYKDNKETYNYQ…	0.002	0	2	3	3	3	3704	442.8	8.47	0	3	metabolic process	nucleus	DNA binding	Pf12047	812045	PF3D7_1448500	PF14_0463	14				0	0	100	Low	1		FALSE	High	Master Protein
PF3D7_1025500	conserved Plasmodium protein, unknown function	MNYSSLKKNLVINFENFMNPYDFNEKKKRKEKSICELNTQKKKKKNADDLIEDVVKKEDMLYYTKRKKSGMEKKELNILLEIDDILKENVNDKEKIITNNMKIINDEKKKIDEKGKLYGNKNVASQNKEIHIKEKIKKKYNNNNNNNNIIKNEEYEENNMDEKKKNMDIIEVSFSVINKWRNHNELIDFVKNNLKNNEFIYVKSLPNFSYEIASWENKKKMDVLSISLNGVMINEKNETSFYELNEWKSHMNLLRSALDLRFIRKYKLYKYFFFLKNMIKSTKFKNKKFYIKENLLFLNEAFFNGFIKIEKVLKHIGKTKLIDININNMTIDQYVELQDEYMMKFDSFLNNKIKYIINIIYIYCMTALNNFLIKNDITIKRKQIENEEYIDIFMNDHMN…	0.002	0	1	3	3	3	5767	695.4	8.63	0	3	cellular component movement	membrane	catalytic activity;motor activity	Pf05403, Pf08393	810407	PF3D7_1025500	PF10_0250	10				0	0	100	Low	1	Sulfo [Y5281(100); S5283(100)]; Acetyl [K5284(99.7)]	FALSE	High	Master Protein
PF3D7_0927600	RNA-binding protein, putative	MSTIRWVDLLSSESNFSHSKTNNDDINEKLKKKKVFFKSEADLNNSFLNSYNGDLDNSNVGINLKIKNMCIKEKKDIKADEKMNEKICSNKIDTFIQKNVNTNYDEKINVVHNIPYNDKNKKEKEEGLLNKINNFNDNTSVQSKLYINNVQVSETHTKKNHLDEKENNNNNNNNNKIVEKKKNKQTDDNKTNQDDVKVKVKINLDYPEQNNNQDQENDNKNKERVTNNIATHKEEQNNDLSVFSSNEESNPNNNNSNYILRNDKDTCNNTEDMSKRNKEKTTTQNVLQNPVSNKNKEENCQSRDSSKRRNSVSKSSKNVTRPVDNNKKNVESLINPSETKKNDSLKMNQEKNIKYMEHSKKGKNKRKERNNNMENSMKNNNSISVLDYTVSHDVTLDEN…	0.002	0	5	3	3	3	595	69.5	9.11	0	3		nucleus	RNA binding	Pf15247	813551	PF3D7_0927600	PFI1355w	9				0	0	100	Low	1	Methyl [K327(97.7); K328(97.7)]; Acetyl [K314(98.5)]; Sulfo [T593(100)]; Phospho [T320(100)]	FALSE	High	Master Protein
PF3D7_1474400	conserved Plasmodium protein, unknown function	MEKNKKKKSLKGKVRNKEDVKNDKNILKKDKNNKDSSHGTIINTSDKDKDESKTKVLREDNIFKNTDNSATFYDKTSDVINVLYDYKNSNLKSSQNKDKDIISSNHEDIINNTLSISNKLKNDDIFEKSMLLVNNKLECEDTITLLEKDINVNMNDYDNSSEIIKYMENFKEKKKCMDNVTFSMGYKKEDNKEEGKEKEPHELKMKIEEKETISYKSKKKKKMEKYHISNEEKEKVMKKYMLNLEEKYRKKKEEDLKKIVDKNKEDMKKFKEKENTFVNFLKNPRLNLSKDENLNDYLSIYPKTIQFVDIRKNEIFIKELLITNKSNILLHIIIIPPTSKQFYIKEIINIYNKQEENEKSNLNHQIAPGHSLKIKVCYNVVSLNYQEDHIRLLSEAGNE…	0.002	0	2	3	3	3	2977	357.6	8.72	0	3		nucleus			812294	PF3D7_1474400	PF14_0712	14				0	0	100	Low	1	Acetyl [K1165(98.1); K1168(98.1); K2382(99.3)]; Sulfo [S289(75); Y297(75); S299(75); Y301(75)]; Phospho [Y1176(98.2)]	FALSE	High	Master Protein
PF3D7_1364400	conserved Plasmodium protein, unknown function	MDFAYKQEAEEDCLISLDYILDKYDLYRDNIINNVELRKLLDRFIFQYNSIDECEKKLLELLSNNEKYGMDKIEKYYLFITNIIKEICHIELIPIIYNKILQEKDKKDNTFIVNRQEFLKNENKKESEEDYKIISGSIYKKYILVLIKILYHSYKLSYNYQKNLITSISYICILMSKYDTVNLPHESIPELIYRIFWKYFSQNFNIINETFFTQHNDEIVLSSSCSSSMSSLSDDSSDLSSGFLSSSEDLFRKNDLKAIAQRMGISLDSEKDVSNEISCGGTPKEPGEKKVRRRRRRTKKNATGDTNITGDDNKEDINNKEEGVEPGAAQLIKNENAMQDQGTVVKKRGKRRKRTILTEENNNNNDDNKNVNVINNDDNKNVNVINNDDNKNVNVINND…	0.001	0	1	3	3	3	3265	386.1	8.56	0	3		membrane	protein binding		813889	PF3D7_1364400	MAL13P1.323	13				0	0	100	Low	1	Methyl [K284(97.5)]; Acetyl [K148(98.4); K271(97.5)]; Phospho [T282(96)]	FALSE	High	Master Protein
PF3D7_1471900	conserved Plasmodium protein, unknown function	MDKDIFTINKIIEFQAHQKNILEIWKEYVTEGLNLMHSEENITNKNNTCNNNQKRKNTYNNNIFNIYYENTQKCNHIKSIKHFHKYVDEWKELQISSECNEHIYNNYKVIKKERHIKNRKELCDKDEKKSDLQSESEKLKQDENNEIIYNQYDDTKKSSKIINNDQSTKSNKHIDNMKINNKVLSNENYIHLYEKYIESLNKNIEKNLKEYQTCIVTYNNFINRDINIIYKENITFLTYFYSCINIIKENKIIIPKGSYLYELIYPQTIHSFPVINKFNYYFVKLFINNKWYLIFVNLYLPYNKNNNQILSCYSTFTQEIWTHILIKALYKCFHIFHFKNYHMHIIEMLTGLKYIKSPFNINKIINNYQNNYIQCIILNQHQKIESTNNTNMENDNKNV…	0.002	0	1	3	3	3	2128	256.2	9.23	0	3						PF3D7_1471900		14				0	0	100	Low	1	Acetyl [K256(97.8); K763(95.8)]; Methyl [K169(98.1); K766(97.9); K770(97.9)]; Sulfo [S167(100); T168(100); S170(100)]	FALSE	High	Master Protein
PF3D7_1408700	conserved protein, unknown function	MNNYIWNNTYSLEFLSEDFYDLNISTKDNVYEIIKKKKDENEVESLSINISSHICMFVQLIDNIIGKLSYSNDIINDTLNYKKLSDVFNFIKNQLYNCDYSLFLRIYSIYHTYNHRKNGYLDVNNLYNFILDIINKIENLNENHFLILPGGFYLQKEKMLVKILYIIHKKNNLYSFAVLNNSIYGTQYHSFKIDDIDNLGILLRDVVLCIKNIQKNYLTNSLFWLCLYRLYIFPNADNVDILYQILLPYLNNSFLTNNWNICDNNTINVVSDENGSKDHSNGLMNTNNNINNSNNNNNFNNNNNYNNNFNNYNNNNNYNNIYNNNTPFDMNFSNFNNNLNNNINNVQANLGNGPNYMNTSGNNFNGFDNFNNINNLNDFDVWNNFNFNNSDKFPNDLNY…	0.002	0	1	3	3	3	7182	851.3	8.73	0	3				Pf12359	811665	PF3D7_1408700	PF14_0084	14				0	0	100	Low	1	Methyl [K3865(100)]; Acetyl [K2562(100); K3118(99.4)]	FALSE	High	Master Protein
PF3D7_1353300	conserved Plasmodium protein, unknown function	MDFFIIIFILLLSFFFFDYNFCSRGLVFYIGNKSLKLLKKCNNLEKVYRSTIYLIFPFLQHIFVHIFYYYIEKKKEYLNNLIFEQSKEHYDIKGQKEFEACNFKKEDIFNYIIETSIKIKNYVYNKALHIFFFIVEYTNIYENINLNCHINTREVLNNNNFGVVIIDYYLPNTSIKKKKKKKKKDQTYNYINDSEKIDLYDLVNIKQEKKIKFVLIDNKWKHILGLGKIEDPNVQHLYLQDTVLIQYLQFSWIFKNHFFKKLYNDRDVSTHNYYEIKKNSMQQNDRDGVKEQYKKTCLGEEELIVDGNTCNNNHLNDHVNIKDEEYFNNKNYMNDQEEIIIRSLKKWNINKENVCSNKEENFNLITNNDKLMENTIYKNDNKDLYIETQKMKEDHVYNN…	0.002	0	2	3	3	3	2068	248.1	8.35	0	3		membrane			814242	PF3D7_1353300	PF13_0277	13				0	0	100	Low	1	Phospho [S873(100); T876(100)]	FALSE	High	Master Protein
PF3D7_1462400	conserved Plasmodium protein, unknown function	MNDICYPYNCSITYINSNGVISTRDIKEYDGEEINEIINDHDNNNNNNNNNNNNSNSNFVFCENDLDNIKSIVINLKPFHKDYEDNIIFKIKKKNEKYACEWVVFIKTSVEEIKNKVCNKHTSEDIDINNIEEKIFPCKDIKEIMLKYVYCTTFFDNYILSIKNELEKYGLDINISIDDYIRVPKDLCKYKYDNFLSSYKKNVATQNNHDVYNDNNIGYKKLSENDHNKMNIVNNMNSKNNNFVNYTMNIKYNDNTKGSLSNNFNSKVNDTTYRNTKGNNNNNTNDDNKNDVNKNDVNKNDVNKNDVNKNDVNKNDVNKNDVNKNDDNTNDVNTNNINTYDNTYNQTAPNYSYNTNKYDSKYNNIHNKIKRSKRINNDEEGDEDDFLGEILSLKHFNED…	0.002	0	1	3	3	3	3322	395.4	6.57	0	3					812176	PF3D7_1462400	PF14_0594	14				0	0	100	Low	1	Acetyl [K841(100)]; Methyl [K77(97.2); K841(98)]; Sulfo [S840(97.1)]	FALSE	High	Master Protein
PF3D7_0405400	pre-mRNA-processing-splicing factor 8, putative	MSHNGSFEQSSEDNKNEGSDVLTNSTQHLENNVINNYDDANKSDELNSSHNVMNDKASVENKQDNMCNNINDIFFDKPDNINNNNNNNEKNNMNDINNIPQNVPNGFINNIGNIPYNNMNAFPPNMPKLPTNMPFLPPNMPILPPHLQHMPNVLPHLQNMPNVPPHLASFPNMINLPNLPPHMHNLPPNMHSLPPHMHNLPPNMHSLPPNMNYIPPGINNYMPNMMNMPPPYMMKMPNMKMKSNKIINNVSNNVADNVRNSNLYNEEGIQPNNIHNNIHNNNNDHGGQDINSSPYYLSQGSYLPNNIKMNNNEIDQLEVNGLSLSSPFNEQQKKKKDMNNKNKKAKKYHDFEGDEENYNTSERDENSMYDSNAFSIIKEKARKWKMLNSKKYSKKKKFG…	0.002	0	1	3	3	3	3136	366.2	8.66	0	3	cell organization and biogenesis;metabolic process	spliceosomal complex	catalytic activity;protein binding;RNA binding	Pf01398, Pf08082, Pf08083, Pf08084, Pf10596, Pf10597, Pf10598, Pf12134	812426	PF3D7_0405400	PFD0265w	4	Spliceosome	mRNA Splicing; Processing of Capped Intron-Containing Pre-mRNA; Metabolism of RNA; mRNA Splicing - Minor Pathway		5	0	100	Low	1		FALSE	High	Master Protein
PfDd2_140027700	ankyrin, putative	MNKSYNNFKTITIKKIHDHNKNKYNYTFNRFLIPLNKLKLTYYKIYQKKTIKNIKQTKHIKKCKNIHKYDEKNNKSQIKTKSIMKKIHIKKQKMGQIKANTIRAINVQTNNKPILNICTNIPVVTHGILKNKCEGKMKKENDNIKKKVRINIYSSENYTDKYFLKNRVDHERLIVENEGKTLEGYITNLCRSNNFKKHKNGDENNIDNNEMFYIHNNNNNNNNNNNNNNTYYNNYIMNMHEESYYNYDSSYSALDVYMEEYRDTLENSSNIDDISDLQPIHLASKEGNIELIKNFLKEGIYINSKTKIRKFTPLHLSASKGDIESVKFLIENNADINALSSDNETPLWCASLSNHFDVCKYFIEKGALLNLNVEKRYDSPLHAASMMGNYEIVKLLIEH…	0.267	0	5	2	2	2	598	70.2	9.52	0	2												0	0	100	Low	1	Methyl [K532(98.2)]; Sulfo [T540(98.3)]	FALSE	High	Master Protein
PF3D7_0401900	acyl-CoA synthetase	MNIIFTVCTFFIYLIFVIGYVTQINGRSKCFSEIYEKACNEEESNVYCIKDHKKKSSVYTFKHILKLLLEKKKSDNDKIGFVENSCGEINNFMTYGTFYEKVCSFSHSLDTYGGKGIEARKYDEDKNNGMFKLLGLYGSNSINWLVTDMGCMMSGVTTIVMHSKFSIDLIVDILKRTQLEWLCIDLDLVEGLLCHIKELPHLKKLIILDTLVKYKKKGINEEESDDEKKYEGLRKDSNNKKNNKNNKDNKNNKGNKNNKDNEKNHHHHNNNNSINNKKNKTEREGEGGKNALHEFSNLEKDVSSGSFEYDKEKLEKLNVLKEKAKEFGISIIEFDNMTKGIKKTNMKIQNEDPDFITSIVYTSGTSGQPKGVMLSNKNFHSTVAPLCDHNVIKNMKPKT…	0.167	0	7	2	3	2	971	110.7	8.7	0	2	metabolic process;transport		catalytic activity	Pf00501	812532	PF3D7_0401900	PfACS6	4	Fatty acid degradation; Peroxisome; Fatty acid biosynthesis; Fatty acid metabolism; Metabolic pathways	alpha-linolenic acid (ALA) metabolism; Linoleic acid (LA) metabolism; Synthesis of very long-chain fatty acyl-CoAs		13	0		Low	1	Phospho [S831(100); S843(100); S867(100); S895(100)]; Methyl [K830(99.9); K834(97.6); K842(99.9); K846(97.6); K866(99.9); K870(97.6); K894(99.9); K898(97.6); K1670(99.9); K1674(97.6); K1694(99.9); K1698(97.6); K1722(99.9); K1726(97.6)]; Acetyl [K838(97.5); K850(97.5); K874(97.5); K902(97.5); K1678(97.5); K1702(97.5); K1730(97.5)]	FALSE	High	Master Protein
PF3D7_0521300	zinc finger protein, putative	MFKKGPKNKKKLKCKTKKQANDSFCDSIIYPEKDMVDILRQKENLNKENLNKENLNEENLNKEKLNEENLNEENCFLKKRTDENDNKQIINSNKYIKNELDNILLSPNEIYEKKNIQINDKPILESSNNINVMDISENTDSIYGQNNNNDNNYVEPIKYEKKEYEICNSNSSVLKSASDSNIDEQTNKNNDNYKKELSIILNNEEIIAYLKLNNKKDIDEKTNYLFPSIDIDHKSYSYLEQGQDDYLIEMDKKIDKEIENFQNTFNHFYNLDNTNNKFDYNNDDNNNNDENNDNNNNNNNNNNNDNNNNNYINEQNKEEITKNLNNNNILNTNENNVPNNMLVEKINDTYIGPKRQNKNHIFTYKLKKNIYGKIQKQKKCSHSTTKTRHYTLLNNLFNI…	0.1	0	3	2	2	2	1345	161.8	9.33	0	2			metal ion binding;protein binding	Pf13639, Pf14634, Pf14835	813029	PF3D7_0521300	PFE1070c	5				0	0	100	Low	1		FALSE	High	Master Protein
PF3D7_1467600	conserved Plasmodium protein, unknown function	MSDILYGNSLSNGKKSKRRKNHIAKNRDQNESVPVDSTSQQSTSADKEEGKVELKSAVKTVPENKTSNEQKEQPEENSAVEKLNTSLDNDADKGDKNKLDVVEGTTNNLPKKKKRNKKNKKKNNENNEEVAVKETKNVENKDVKSYISYADKVTNGKPVNLKSGAAVTHCILRVDVPLKRGSKNEERKSSSYKSYPKFNKGKRNDAFGKKYSMGKDYFKKEKFSTFNQKKERTLNSVEKKGKSSYFYENKEKISNSDEKTKKISNSHEKREEISNSHEKREEISNSHEKREEISNSHEKREEISNLYEKKKESAPKSDEKNDEILNFYEQMEELLYFDEDLLDILNSDEEKENKWEVVKKRDKRKRVDHKKESKSSEDYEKYILSSSHEDEAKTWTIVQ…	0.103	0	1	2	2	2	2104	236.8	8.82	0	2						PF3D7_1467600		14				0	0		Low	1	Acetyl [K65(100)]	FALSE	High	Master Protein
PfDd2_100019700	conserved protein, unknown function	MDTGKLNEPKELIEINKINNIFLYPFSFFNLINHHIFVLHVYRMMHILSYNIMDLKDDKYDKKEIINPKRIVYNKYIMRIKQNMYNYKMKKEGFKYIPTNNICFLLHIRDHIKISIHLKRKNIYTINKYLNNIINIMKKKGYDEEKVKCCIIICGNEFFKKNIFFKQLENVIYKKIISICKNIKNERLITLFKNQHIVDNIIELYIYYYNKIVLLLLLLILGHWDILYLPFSIFVYKYINIYINVLHYTSFFMYHYYDEMKWNHFIKKLYQNLISFNNFIFFNDEYKYQISDEKTYFFIYTLISTHIFGKGKLNKINQINNLFLHFLQYKKFPIKSYKMTYKIDNILLYISLLISSHYVTIPNFITIELLIIRIYLCIKKYLNQNELTAINVITPFYIT…	0.114	0	2	2	2	2	2380	283.1	6.67	0	2												0	0	100	Low	1		FALSE	High	Master Protein
PfDd2_060006800	ATP-dependent RNA helicase, putative	MSNNIDDLFDVFEENEIPEIISIKDEEQQQEKKNHIIQNDNEIITSTNNSKNEDEEEKEETEKNINKQNNNINNIDKDDVNKDNVNKDNVGNHKKENLYKDINIENYKINVEYLIKNKKAEENIKKQIQEEIYSDIQNFDKTNKNVNKIRKLSLQENNNINNNHINGKNINNNINEDNLTGETYPNDYSIPQENNKITNKLIVEETIIENSKTINNDDVLVLEEFGGDVNCIHKCVRPQSYVHNEIKEPLIPARTYKFELDTFQKKSIECLERNESVLVSAHTSAGKTVIAEYAIALGLRDKQRVIYTSPIKALSNQKYRDLGEEFKDVGLITGDISINPEASIIVMTTEILRSMLYRGSSLTKEVKWVIFDEIHYMRDRDRGVIWEETIILLPLMVRF…	0.138	0	2	2	2	2	1355	157.8	6.55	0	2												0	0	100	Low	1	Methyl [K265(97)]; Acetyl [K257(98)]	FALSE	High	Master Protein
PF3D7_0728100	anaphase-promoting complex subunit 1, putative	MVYAVILKDQVDDHFLKRRKHSNHKRVRNNTNTYHQNNSWAYIPPNDDIEKKKIIKNEKREKPEKKKKERKKETANILGTNNKYSILNYFDLKKKDKKIENKKDDLINNDCKNKETNIFKDSFYHIKNDVNKSKDSIEKYNKVVLKYIKIITKGLINENIIKEKILKLLILLKHEDIYLKKFSKKIFSFEMKRKYGKDYGLMKKGEKKKRGNHNINIKEKIYINNIYNNIYNNICNNNNNNYCYNYITTITKYYINNIKNNIYEYKVTYCKKNNLLLFQYYDGQQKAFKISQNSFYYLLSNDNQLFCHMPLHKHIKDKYDVQEKEYIQQDMLYQHTKSCTHIINDHLGNRICTKKKKKSNINNDNYYYNDIKNKYIYTLENDIHQDHIKVNVIHIQNKT…	0.047	0	1	2	2	2	5561	670.7	9.25	0	2		membrane			2655171	PF3D7_0728100	PF07_0118	7				0	0	100	Low	1	Acetyl [K3265(98.7)]	FALSE	High	Master Protein
PF3D7_1438500	cleavage and polyadenylation specificity factor subunit 3, putative	MSNINIVCLGGASEVGRSCVIIECDKTSVMLDCGIHPAFMGIGCLPIYDAYDISKVDLCLITHFHMDHSGALPYLINKTRFKGRIFMTEATKSICYLLWNDYARIEKYMNVVNKNKLSKNKKGGEDDNGLNNGNMLLSNEYSSDENIDDNGDVYENNDNGDGNSNVLYDENDIDKTMDLIETLNFHQNFEFPNVKFTAYRAGHVIGACMFLVEINNIRFLYTGDYSREIDRHIPIAEIPNIDVHVLICEGTYGIKVHDDRKKREIRFLNILTSMINNKGKVLLPVFALGRAQELLLILEEHWDKNKHLQNIPIFYISSMATKSLCIYETFINLCGEFVKKVVNEGKNPFNFKYVKYAKSLESISSYLYQDNNPCVIMASPGMLQNGISKNIFNIIASDK…	0.028	0	5	2	2	2	876	101.1	5.49	0	2	metabolic process			Pf00753, Pf07521, Pf10996, Pf11718, Pf12706	811946	PF3D7_1438500	PF14_0364	14	mRNA surveillance pathway			1	0	100	Low	1	Phospho [Y667(100)]	FALSE	High	Master Protein
PF3D7_1250200	CSC1-like protein, putative	MKNETQHFFIVCLFDIAFFAVCVCIWLYLRKNRDENKINDNIYILNHQTHSEIKIDNKETVGVTNDDSTTEVKKKTNRFRTFLNIKDDKIVNTEIKYYLFFLKANRNIIFSLCILGTFLVLPLYLSLPRNDINNPSFFHYISAGSISDINILTILYFITLIYSAISYAFIYLLWRKIRPSKKKTKKFLPQNFTIMVSRIDKKEINAYKIYEYFCNLTNNKVVSAYLILDYSIVYHEQKKIFNATKNLKLLKENEEKKNIKRDKSKNMFFSWTSKKKKKKNASNDPLSICDKNTNQNLKISKNNTTEGNHMHNSVSMKKSKHAFVENNNTTGNYKTKSDHNKLSSNDNIKNFNEDKKKKKHHNQNQNNNQNDAYSNASKGVTIQANDKNVNSDINTSIEK…	0.077	0	3	2	2	2	1039	121.3	9.23	0	2		membrane		Pf02714	811534	PF3D7_1250200	PFL2410w	12		Neutrophil degranulation		3	0	100	Low	1	Phospho [T405(100)]	FALSE	High	Master Protein
PF3D7_1462900	AAA ATPase, putative	MINCKRKIHRRRNIIQKLTELLQNNKNLFVSIQCYDNNSYEIYNNLIEYIKLNLDLSEICIIDIISIYNCNDISKFLKDVFYDFTKYIKRNKIYKSAIILPYFDDWIKSIKKNKSNTGQDVIDVLRSKFTSNDDEEQRKSYDKEIHMDIYNTIYYLKNELLENLNKQFSIKLIGFYKTPYIFNMYDNIFDYNLRISQFTRAHILYYIQANKAMNKAFIRKKTTNLDIHKLYNVMSNKIDYVKKNDNINLFKCFFKYYYRIQNHEYDTKIKKNKTKKKHKKILATHQIIWDTLNMNEVALPCKKISVFNMLTNLKNFKYIKKYKYFLSQKNHLKSYNKKRNETLFSIFFYLHWDISKNVLYRISKYCFSIDFIKQYISTLLKKNIRISRKYKNIKKYNRI…	0.082	0	4	2	2	2	807	97.6	9.58	0	2			nucleotide binding	Pf00004	812181	PF3D7_1462900	PF14_0599	14				0	0	100	Low	1	Methyl [K641(97.3)]; Phospho [Y642(98.9)]; Acetyl [K576(100); K593(100)]	FALSE	High	Master Protein
PF3D7_1127200	conserved Plasmodium protein, unknown function	MRSCYSHKGISPGKHPGNCASYDKIGKEDIQSINNGTYTQCSLCGIIHKDPHKQKLYPLRKDQYSREG	0.364	0	32	2	2	2	68	7.7	8.97	0	2					810830	PF3D7_1127200	PF11_0283	11				0	0	100	Low	1	Methyl [K8(100)]	FALSE	High	Master Protein
PF3D7_0212400	conserved Plasmodium membrane protein, unknown function	MRKEYISNKKVYELLSQGTYEGYEEEIKTIFERRYMNILSYLCPPNKRSFEDEIISLKIQKYINEYLSFSNSTSYFFGFSKELIFHCLKIYFTDIKYEEVDVMKSCKHVSMMDSEDTYNNNNNNNNDDDDKYNIESDEELIERIKKNADALNMEKLHLLYCDEYFYIFKNILYVLKRCEVFYFYTNYKVEEFSYEKNFLYDIFYIIEKKINIQDLIQIYYDTYKDTNNYFDLLKNMDIENIVWIYKYILLFLNIQIYCINIFLYLQLRLNILSQSNIKSYLHIFLTFPKLSLSNTYMNEDIITSTLQQKEYSVIFFICSLCNIITYEDIHKYVNCCLSINLFKLFFFFKKNYHTNDNRNYYEHNIKMLSGSLHYFLDILKNFIFINDNFVYKRILIQIL…	0.041	0	1	2	2	2	4091	493.9	8.27	0	2	cellular component movement	membrane	catalytic activity;motor activity;RNA binding		812712	PF3D7_0212400	PFB0555c	2				0	0	100	Low	1	Acetyl [K28(100)]	FALSE	High	Master Protein
PF3D7_0316200	conserved Plasmodium protein, unknown function	MTTFDIYNKRLKKEKPCFKLKRDSPLSFQKCIEIWCDIELIKYNIHDEKLLKKLRYEIKEIIYSNILYKTKKNFQLFHMFYNYKYNYNVEYVTRQYMFNLSMKGDDTYYSLLKRYYGEKKKNKIKYGNVGNYDNNSNHSDDNNKNHCNDNNNKNHCDDNNNNNHCNDNNNNNHCDDNNNNKNHYVDNNNNKNHYVDNNNNNNNHCGVYFKRKRKEKNVDNISYHNIVKDFFLDVCKYSKDYEKEKLYFMSKLYTCMIYCCYILIKNKYYLDFFCLYLLLKSYFFIDTIIINKYIVLPNFTCHKKFLRLLFLLCNICNYKDTGENYNIYNEERIQDTHNNICNDLYYYNYTNNIEDSYGYKNSINNISYYHKNKIINRKHFYLINKNDDDNINIGNIQFL…	0.042	0	1	2	2	2	2423	293.5	9.47	0	2	cell organization and biogenesis	membrane	protein binding	Pf04130	814476	PF3D7_0316200	PFC0705c	3				0	0	100	Low	1	Methyl [K953(89.9); K955(89.9)]; Phospho [S934(97.2); S937(97.2); S951(84.8)]; Sulfo [Y952(84.8)]	FALSE	High	Master Protein
PF3D7_0415200	conserved Plasmodium protein, unknown function	MNNIKEGNVNTLYEKDKEKKKDSNENRKKKQKEKDKKNPNDNKLKKIEYTNKITHFFKAKNNKQNNVTHKNNEDIKNDNSKDIKNDNSKDIKNDNSKDIKNDNSKDIKNDNSKEIQNNKSDEIQNNNNSCEIFNNYDKNNKSNENFFDNPDCFIKDNNNFKNLDSYSKNTILKKIDISDDIWLNEKKNNSPIIKLEPLNTTSEKDLFEAPDTKNIELCSGKNIKEKCYKHNYLYDNAVSNNIIDNISKDMKKNKICDTILKKKDSSEKDKNVSSNKNNNNNKNNDNNKNDDNNKNNDNNKNNDNNKNNDNNKNNDNNNNDNNNNNNNSERDVCYSSNNKHCNSEKRLNQEKKENVDLGDHTKEQTNKSRKISIANFFGENLEITVNINEEDENGESESS…	0.045	0	2	2	2	2	2212	261.7	8.54	0	2			protein binding		812556	PF3D7_0415200	PFD0735c	4				0	0	100	Low	1	Phospho [T693(99.2)]; Acetyl [K707(99.8)]	FALSE	High	Master Protein
PF3D7_1425400	DEAD/DEAH box helicase, putative	MNKNWIKNLENIIDKNKIFEWDEKKNEKLKDVCKNFIKKDYSIHHYVTNPIIIDNYKKEKIKELYEWQDECLRELRKVNWEKGENFICVAPTSGGKTLVTELFIFEEIKNGKKQIFFLFPLKSLINEKMTYLKNICKGTNIRIGVEIEENDIILCTYEKFNNYLNKRKLYDDNKSDKYNIKSNISSNCTNNNNNNNNLENLKNDNIIVIIDEFHHINEKGRGIYIENIVSKILYMNKKRSRIKIICMSGTLNNISILKKWMKAKFYISTYRPQEIKEHYVCNFNVYKKVQDGKFYNTCNVFSFNDTCYDKNVQKNESASFQNQKFYETNMMNTSECSLQYLNKDNIYNNNNNIEMVGMNSSHVFMAGGQEERKQCSGHNKRSSYNRGRSYSYEPNNNNN…	0.038	0	2	2	2	2	1236	146.2	8.63	0	2	metabolic process	cytoplasm	catalytic activity;DNA binding;nucleotide binding	Pf00270, Pf00271, Pf04851	811816	PF3D7_1425400	PF14_0234	14				0	0	100	Low	1	Methyl [K1196(100)]; Acetyl [K1217(97.2)]; Sulfo [S1215(97.3)]	FALSE	High	Master Protein
PF3D7_0808600	erythrocyte membrane protein 1, PfEMP1	MPPLGRQVGGSPQDDDAKNMFDRIGKDVYDQVKKGVAETYKEALTGQLSLATLLGVESASTTDPCGLDYSKLISGSGVAARGHPCGNESVSEKRFSKERVDEYDEKKIKDNKGNRGNNEGECAPYRRLSLCNKNFQKINNIDSDKARHNLLVDVCLAAHYEGDSIKAHLEQYDATYPGSGSTTCTALARSFADIGDIVRGRDLYRGNKKKIKTETERDKLEQKLKEIFKNIKKENNEKLKSLTDDQIREYWWTANRHTVWKAITCKADASSAYFHATCSDSHRSGTFSQANNYCRCNGDQPGNDKENIDPPTYFDYVPQYLRWFEEWAEDFCRKKKHKLNDAIQKCRGEDKYGKDRYCDLNGYDCEKTKRGRNMYRWDHKCTGCFLSCSHFRTWIDNQK…	0.04	0	2	2	2	2	2265	256.4	5.68	0	2	regulation of biological process;response to stimulus		protein binding;receptor activity	Pf03011, Pf05424, Pf15445, Pf15447	4794195	PF3D7_0808600	VAR	8	Malaria			1	0	100	Low	1		FALSE	High	Master Protein
PF3D7_1407700	conserved protein, unknown function	MENEYATGAVRPFQAAESNERYQDPQNYELSKKAVIFTPIYYFDGNSWTALERLLSLKKTIFHDNRLVTLCPVENNITPIELEASISGKYDIKVYRHCEYILCIEGEQKILIKIPVTKNIITWNSEQRLPLLPKTWKPTIFLLNESNIFLRFIPDKCLVISQVSNSDSYKVNCINFSEGFCCCHPINNLALLYGEYQQNQESKIMKLPKLPISNGKYNYFIHFFTWGTMFVPKYFELSRGPLCNFKKNIIALLIIPPKIHISIELHSSSPVVCSMEYKKDFLITARKPNITDIEIYTIIQDQLIKYDFSYDLRLNKENASISHLNIPIGFKICNEEKEKKKKNSSHICKWTFIETKDQRTLNRSGNSSSEHIMSQDLACIFDAEKGIYYSTDYGIRYCK…	0.034	0	7	2	2	2	406	47.2	8.38	0	2					811656	PF3D7_1407700	PF14_0074	14				0	0	100	Low	1	Methyl [K216(100); K385(100)]	FALSE	High	Master Protein
PF3D7_1313500	conserved Plasmodium membrane protein, unknown function	MVDIDKEPISNENNIKYLKVYSNILFKYTEAQEKKKEYIDVALLGDNIKEEKRFFKLINIDIILIILWFFVLYSFSYNIVEVRNFQNDLSNNINESTFYSETFYKSLSDNIKKINNDYSYESRKKDYTTFKNINNKFELASWIKNEFVKNVSYEKYFNNNIIFGNCWRITMRLYNNNNNNNNSNDSLIKKIYNKKKLYEIYSDTNFLKEIENKQNISYPYFDKKWNYNFSYEKSYKKIGGLYQIICENDYNKIQEMLSQNSFYTTSYPYFIPAVILTNYNIATVTLDYLLYNPILNLISYNALKFSFLPNTKTYKEIVTLSASCNQINLYFVVSFFVFLCIFITYILKDVRTYFLVGFNLYVKTYSCKFMIIVCVLLNMLSLGIYVLFQYKVPNLNATY…	0.034	0	2	2	2	2	1737	208.9	7.34	0	2	metabolic process;transport	membrane	transporter activity	Pf00119	814056	PF3D7_1313500	PF13_0078	13				0	0	100	Low	1	Phospho [Y737(100)]	FALSE	High	Master Protein
PF3D7_1110200	pre-mRNA-processing factor 6, putative	MDLTSLKNEMTKNIKNDVFKNMSINNNKVKYEPFGKPPPGYIPGKGRGVTGFSGGVSRDDTTDDKDKNDYSDFNYDEFHGYSESLFKDTEYDEEDKEADEIYDKIDSLMDIRRKSRRENKLKEEISKMRATKPTITQQFGDLKKNLANVTIEEWESIPTVLQYSSKQKQKKVQKNYLPAPDSLIMSRINESNIHLNFNNSASSQSGHKTPIGLGYQSSLGVQTPLGLRTPYGLQNSLSGLKTPLSGLQNSLSGLKTPLSGLQNSLSGLKTPLSGLQNSLSGLKTPLSGLQTPYMRNPSSLFGMDTPLINNNIKSNMSISGLNTPFTLSGYNTPLSASNVSGYNTPLFNNTHKLSLNDLGEARGTVLSVKLDELIDNVEGQTVIDPKGYLTNLNASSLIN…	0.035	0	2	2	2	2	1329	152.1	8.78	0	2	cell organization and biogenesis;metabolic process	nucleus;spliceosomal complex	protein binding	Pf04582, Pf06424, Pf08424, Pf13428	810657	PF3D7_1110200	PF11_0108	11	Spliceosome	mRNA Splicing; Processing of Capped Intron-Containing Pre-mRNA; Metabolism of RNA; mRNA Splicing - Minor Pathway		5	0	100	Low	1	Acetyl [K592(91.7); K597(91.7)]	FALSE	High	Master Protein
PF3D7_0220800	cytoadherence linked asexual protein 2	MVSSVKSSLFLLIFFLYLKKNVICSINDNVNENITEGLDEYEFGNENINESITENVNVNVTENEKDNLIYNDDNNNIEELKSMIGNDELHKNLSILEKLILDSLKKDKLKLPLIKEGTEEYLDISKFKKKILTDSDDKTYILPTLESSFYDITKYEHILKEQLIEEYNSKISDAVKKKLLIVRTLKTIKLMLIPLNAYKEKNDLKIALEELNNVITHRTYETLKKSPIENPGEFFRKLLTHVKEVKESKEIENKGEYLILGNDKIEIMDAHDFFFTTNSNIKFMETLDSISNQYGLGLINDLGPHLIALGHFMVLKLALKNYKNYFEAKNTKFFSWQKILEFSLTDRFKILDMMCDHDVVYYSQDKRRKTYLNVDTSGSSMECNILEFLIHYFNKYQLE…	0.031	0	2	2	2	2	1440	171.1	7.55	0	2			protein binding	Pf03805	812791	PF3D7_0220800	PFB0935w	2				0	0	100	Low	1	Sulfo [T1154(100)]	FALSE	High	Master Protein
PF3D7_1221300	conserved Plasmodium protein, unknown function	MACINEGNSITPRVKFKTIRKINDQKYMSEQAYLVPENDGTAVYISYELNKTLERIFQRYSTNGNMNVNEFVKMCYDYNLLPKYKYKDILCYIFRLSKSLKVGYIEYKHFFQVLERLSAFLFRKLIMTEQEKFNVLIKHLTCQKIVHEKATKERYSVGIQTHVKKECKGTNAVCDMRDKCCGTFVEVKDRGTMTEMDDVNYYDKKEDIKKNIDILKDNIIYNDHNDDLNNTLNDGDNHNANILKSHASSKQYTNKMNSINSDDITNKLKEEISNALKIIDDKNMEIENIYKKNLEQIEIEREKINQLQEEIKKLQNEKNDLIKKHENKKINDKDIKNNDELNTNKLEQKESIVLRLKRLLILSGEQEAELIRIFSIYSIYCGGIAEYVMNKRLCANFLT…	0.024	0	4	2	3	2	711	84.2	9.07	0	2					811257	PF3D7_1221300	PFL1025c	12				0	0		Low	1	Phospho [T192(75); T194(75); Y201(75); Y202(75)]	FALSE	High	Master Protein
PF3D7_0932600	apicoplast ribosomal protein S6, putative	MCVFFKCIIFFFFFFFHVSIFFKRSKCHKIIRVVDMKEGIIRPRRYKSFFLFFQNVRGYKNADKNSVYVLENKKKYINKNKNGTRKNEIYGSLNDYIYKLLIRRFKRKKEKQELNIYKNVQSAKSSYNIDLLFSCNYLISDIKKKIAEYIYELKLIEAQNFKVVYLGKRKLVRPIKKLTEAYYILFSFEIYPSMIEEISNKLKLQDPILRFIITKNEKKSKSIAFEESEPVKNGVDKLEQSFFKKAS	0.025	0	13	2	2	2	247	29.8	9.88	0	2	metabolic process	ribosome	RNA binding;structural molecule activity	Pf01250		PF3D7_0932600		9				0	0	100	Low	1	Acetyl [K176(99.9)]	FALSE	High	Master Protein
PfDd2_120044000	transcription factor with AP2 domain(s)	MSDKGEGDKDNMNKNGNVYDMMDNEKNEEVNYIINEVDSSNDCKNELIKMNYDNNNNDNNNNNNNNNNNNDISYNVLNSNSVDTKNMENSCKNYVYDKDIENRDTYDNSNNKSNKSDDVDNKTGDISMNKNKLVNTNIYNSEENIYPCTYNTVVENNAYLKNIDIINTIENVEDNNMKNDVCNENNNIINNLYVDNDNWEKKNYVGLTEKLNCLKLEKTNEILEFNKTLDTSKDTQDINVVNEKLSVESNKNNVISNMNNIDSIDNINKMDNIDCIDNMNNIEKQSRKRKKNKLSDKKNLLNNEEYDNKENYDNLHVGNNYINTKDEINKVIQNINLLKALNTNDQKVNELNMDILNKSNEHNDNNEISKQLLDNIILLNSLSKYMNKDDINKQAKEKM…	0.025	0	2	2	2	2	2578	299.3	6.34	0	2												0	0		Low	1	Acetyl [K1947(100)]	FALSE	High	Master Protein
PF3D7_1339700	conserved Plasmodium protein, unknown function	MDPYESPSEFLNKKKQKSQKKGNSLIISNEEKNKCLEEENNKMENEKKLKFIDIFDEENELGISNDIIINNNKINTNKELVINNYDKINNPRDINKQHYLINTSKEIAPKKKSFFNISKRKGNKDHEHSFHHIHEKEKIYLDTPYNNNNKKNNVKDIICDDKQINCYNKDIICDDKQINCYNKDIICDNKHINCYNEDIICDDKQINCYNEDIICDDDGNSPDDERNNIIYNNHYDDNDYYPYDINYLQNKVCEVKILLDASLEKEKTLCEEKKIMENNYNIAYKSMEEMKNEIINITNIHNEEIIKLKESYERRLDLLKQEIDEKDIFFKKKIETQEQENVTQIKKCEELYIEEKKKKEHLEDVIKRLEKEKEDVIKRLEKEKEDVIKRLEKEKEDVI…	0.025	0	3	2	2	2	1936	231.4	7.18	0	2				Pf02463, Pf13654	813760	PF3D7_1339700	MAL13P1.202	13				0	0		Low	1	Sulfo [Y1308(96.4)]; Methyl [K1310(96.4)]	FALSE	High	Master Protein
PF3D7_1223300	DNA gyrase subunit A	MSFKFSIVFVLYLLFLLKFNKRFIFLKSEKITSYINTQIPNYSSSPPFFLKKEAKNNIKKCYFIKREGYRNIGTKNASNAFVLNFKSNRSTYTDNAFSCTSLCSEKKERKKVQDPYDLKAKKKEKTYELNDIKNNEKKKDDIVNASNDITNDKLDNINNNINESRKLIKGEYYDVEICEILSKSFLSYANFLILNRCLCDYRDGLKTVQRRIIWSMYEINKGIDKKGYKKCARIVGEVIGKYHPHGDKSVYDALVRLAQKHHNNNLLIKGYGNFGSVEYNAAAMRYTEAKISSFCYDILLDEINDENVEYIKNFDGNEREPKVLCSKIPLLLINGCSGIAVSILSSIPCHNLIDVANCCINFLINENIRDDELFHIIKGPDFSTGGIIISKYDILKNIY…	0.026	0	3	2	2	2	1222	143.1	9.35	0	2	metabolic process	chromosome	catalytic activity;DNA binding;nucleotide binding	Pf00521, Pf03989	811276	PF3D7_1223300	GyrA	12				0	0	100	Low	1	Phospho [S1203(99.9); S1204(99.9)]	FALSE	High	Master Protein
PF3D7_0318200	DNA-directed RNA polymerase II subunit RPB1	MTVDLNIPYSACELKRVKRLELGVLDPEIIKKISVCEIVNVDIYKDGFPREGGLNDIRMGTIDYRTLCGTCNMNVKYCPGHFGHIELAKPMYHYGFMNVVLNVLRCVCYHCGRLLCNVNSSKVKYIEKIKVNSLRLRKLAELCLGIRACDHSVEEEGLNINDNSLNNFYNNDLSNLNMNQQMLLNKSNYTNIFEMVSKEDVDCGCVQPKYSREGPNMYIQFLHSSEEDIDESKRKLSAEEALEILKKIRKEEMSILGFNSDRCVPASLILTCIPIPPPCARPYVQYGNQRSEDDLTLKLLDIVKTNIQLKRQTDRGAKSHVLQDLCSLLQFHITTLFDNDIPGMPIATTRSKKPIKAIRTRLKGKEGRLRGNLMGKRVDFSARTVITGDPNLNIDYIGV…	0.031	0	2	2	2	2	2457	278.5	5.59	0	2	metabolic process		catalytic activity;DNA binding;protein binding	Pf00623, Pf04983, Pf04990, Pf04992, Pf04997, Pf04998, Pf05000	814496	PF3D7_0318200	PFC0805w	3	Metabolic pathways; RNA polymerase; Pyrimidine metabolism; Purine metabolism	mRNA Splicing; RNA Pol II CTD phosphorylation and interaction with CE; mRNA Splicing - Minor Pathway; Formation of the Early Elongation Complex; RNA Polymerase II Transcription Initiation And Promoter Clearance; Formation of TC-NER Pre-Incision Complex; RNA Polymerase II Promoter Escape; mRNA Capping; Processing of Capped Intron-Containing Pre-mRNA; Metabolism of RNA		20	0	100	Low	1	Acetyl [K1367(100)]	FALSE	High	Master Protein
PF3D7_1022000	RNA-binding protein UIS12, putative	MNKKHNNSAHFEKFPCTTNIPYSVQNNFNLEKDTLIKNFEDKNEHINKKSFNKNLGNLIYNISKLILHNSNNNNSDGNNINSKNSDTNHNITNNKSSNNNTTNHNTTNHSITNKNITNHNIANPNNNNPNDNPKNNYKDKNNNKNNNKNNNKNNNKNNNKNNNKNNNKNNNNNKNNLNSNITCSEYNLLSTNKKNQDITQALGDHITSITMNNIESNNFLVGDENNGFYQILNNVDYNKKEKKKNFINNKCNSNIHMNNIENQLYNNVNNIIPMVSKNKYNLFTNNENYNQENDKYNEKLFNNSVNFCNIPNYEQEKKKKEIEGSENYKMNDVSQLTQMNYMYRNIDYSKEKVEEESFEKNVVDFEENVPEFMNEYKLYNEKVKHDNINNQIIKEIKKN…	0.019	0	3	2	2	2	1426	167.1	8.68	0	2			RNA binding	Pf00076, Pf14259	810371	PF3D7_1022000	PF10_0214	10				0	0	100	Low	1	Sulfo [S1004(99.1)]	FALSE	High	Master Protein
PF3D7_1432800	HP12 protein homolog, putative	MTICSGCGVVTEVTICCPICLKNNKKIFYCSQECFEQNYKEHKKIHYLINIVSREEENQNKICENKLNAVKDDLPIIVLTNEHGTHINNSDVSQNFSNNMNGNVCNDIYETSYYNNLSDSSTHNGTNNNNINVDKVDDNKMINGIMNDNKINDDDDDDDDDDDNNNKSSSNKCLNNNNNNNSSSKSYSNNHISNNIIILQNEDDRSNDTSFLHLHKSDNTKNLEDTHNYNNRDYKNTRSLTFEKLHRKNNYLKYKNIKDDHLLNNTNNEDKKQQENEENEYNNKNNLHSKNSFVMKVSYYLSYICSYIFSNKYHMLLPYYDDVSLTNEKKKKKNFKSFKLKNKLSEHKIVELKKKIRIKKFVQLTLLLLLISIIVFISTYGFSYILEISQKKLQINAEQ…	0.02	0	4	2	2	2	733	85.7	6.8	0	2		membrane		Pf01753	811892	PF3D7_1432800	PF14_0310	14				0	0	100	Low	1	Acetyl [K719(100)]; Sulfo [Y281(100); S289(100)]	FALSE	High	Master Protein
PF3D7_0625200	conserved Plasmodium protein, unknown function	MENGGGSFSFDMLDMINSNYTSKSGKKNNKKNKEDKDDNIHLRNIVKDMKDNLIEDIDDFNNNNSTIFGENKEVNKLYEKKKKKRKKNFDNSNENVNRKVSNKETKKEQNKINDNQNKLGYISYDKKNNIINDEDMSINSNSDSFLFLTDNEYQKINEKDNYNDNNKSILLYKENYDKNEISQKNDLSNNDDNLNYFLYNKKFSNYHDDNFINSKINEMDILDKQLISKTSFPPYECTNCNILLKEITTRNYLNFSTLNEYINQSEHNLLLLKNKKIDQLEKVNKNIMNKMKQLKKENTLLIDKLKYFQTNFNQLDINLNKLIEENKILKSINDDLEKKVHMNEALSSNDEQKNKIIRKKKKERAKGKGKELFENSIDKDIFSDT	0.016	0	5	2	2	2	385	45.6	8.62	0	2					3885686	PF3D7_0625200	PFF1220w	6				0	0	100	Low	1	Methyl [K126(100); K127(100)]	FALSE	High	Master Protein
PfDd2_020017000	conserved Plasmodium protein, unknown function	MNKKKVTFKNDVTYENADLNEKHEYVESPFFFKREENENSYEEEELQEMLRHFNPLDFGIKEKLSESEKKILVKEIMGRSKKCTMKNNDMLNEENKSCEKTKERKKQDIFIHDNIIHMNDNIKKEIKEEDQNGSNSKENDKKKKKNKKKKINNNDKKNELSYLDGDCYFPNDGYDYEQHLKPISKNFIEIKNKSEQNFFEIQPNNEEEKELFKTFDMDNYEELNDNFVCEAQNVEEVGELKVDKKLIWGNVQPFLYIPSNDYMDDAEDMVNMDNINDNINDNINDNINDKINHKIYDKIYDKINSDDIFSTDSDTDNHINKNYNKHNNINEDQIIFDDKLNDIGLHNNQDISTKNYDEKGTYENNMDSIKFSDLVEYQWRNNLNPVNDIKKIIKKKKKG…	0.016	0	5	2	2	2	621	73.9	5.78	0	2												0	0		Low	1	Acetyl [K33(100)]; Sulfo [Y25(100); S28(100)]	FALSE	High	Master Protein
PF3D7_1206300	conserved Plasmodium protein, unknown function	MSKKKDAKFSKSCKREKSTKWKYIYQKKSIYKKCLNSRNKIVFVQGEKNKFKNIHFKGNKRRIMNITNIFKIYNLKNNNENNKKNTKVCSTYKDNIKNVFTHNDNKINFDKIEKNIMWKKLLIDMICFNNNLNVPYNESKYYSDSTSASSKNFDNHMNEKNITMYYKGKGKKKCNPINKKGNNFDYINKINYSVNIELHSLFTYVRTKLKKKNKDSFKNTNVLNKMSLHDDNDLINNRYNKEQYAKLNNQYIPENKEKILNDIKTKPNMAPPPNRRKSIIGGVRENMDMYDNNNNNNYNGPYNNNYNGPYNNNYNDPYNNNNYNDPYNNNNYNDPYNNKFRPMVKSESHHIKNNVQREANVHIEESVERNKKKQSNNKEENKVSKEQEQLNNNESEGID…	0.013	0	1	2	2	2	2760	330.7	8.21	0	2						PF3D7_1206300		12				0	0	100	Low	1	Methyl [K2013(100)]	FALSE	High	Master Protein
PfDd2_080013900	erythrocyte membrane protein 1, PfEMP1	MAPGGSVGTDKSAKEVLDEFGQKVHEEIVGKKADGTGASGDAKKYIEELKGNLKEAKGIGERVAFHKTCDIINDKRDELLRDRGDPCGNATGKEDVKRFSDKEGAECTKSKIKDSEKDGVGACAPFRRLNLCNKNMVKMDTNNDSKAKNDLLAEVCLAAKYEGESLKKYHDRYRINNPHSKICTELARSFADIGDIVRGRDLYLGKKKKNQNGKETEREKLEENFKKYFQQIHEDVTKGGTNGQTLKTRYNGDKNNDFFKLREDWWTANRETIWKAITCGTHDGDTYFRTTCNDNGTLSDANHKCRCRSKNAINETDQVPTYFDYVPQYLRWFEEWAEDFCRKKKKQLPHLKTNCRGKDNSSDDRYCSRNGYDCEKTKRAIGKLRYGKQCISCLYACYP…	0.018	0	1	2	2	2	2735	312.6	5.97	0	2												0	0	100	Low	1		FALSE	High	Master Protein
PF3D7_0420700	erythrocyte membrane protein 1, PfEMP1	MVPPGGRQGGSGEDGIDDKDAKHLLDSIGKIVHEQVKNDAKTYKGELEGKLSLATTIGELNYTKDPCIFDYSKLINGSGSGGVTARDDPCGNGSGKGEDVSRFSDKEGAQCANSKIHGNSKGSNGGACAPLRRLHLCNKNMEKIATSTAKHDLLVDVCMAANYEAQSLIRDHPQHKRTNPDSKICTELARSFADIGDIVRGRDLYRGNKKENKQREKLEENLRKIFENIYEGLSNNGVKARYEGDKENFYQLREDWWALNRDQVWKALTCSDDLKDASYFRPTCSDRKGSCSQAKDNCRCDGSNTDQVPTYFDYVPQFLRWFEEWAEDFCRKKKKKLEKLEQQCRGVYEGKERYCSRNGFDCEKTVNARGKVRMGKGCTDCFFACNPYIDWIEKQKEQF…	0.017	0	1	2	2	1	2152	247.5	5.54	0	2	regulation of biological process;response to stimulus		protein binding;receptor activity	Pf03011, Pf05424, Pf15445, Pf15447	812476	PF3D7_0420700	VAR	4	Malaria			1	0		Low	1	Acetyl [K1669(100); K1808(100); K1819(100)]; Phospho [T1665(100)]	FALSE	High	Master Protein
PF3D7_1240400	erythrocyte membrane protein 1, PfEMP1	MAPSTTYSSAKNAKELLDMIGKDVYNEKVKSEAQTYKEALKGDLNTANGYNSETRGTTDPCRLVEDYRSKAIGDANSERHPCGIGKDAKGEEVPRFSDTLGGQCTDHRIKGNNRNVTGGACAPLRRLHVCNKNMEKMDSTKIKDKNVLLAEVCYAAKYEGKSLVEKYKEYKQPNNDSDTDICTALARSFADIGDIVRGKDLYLGYDDEEKKQRDELEENLKTIFKNIYGNLDKKDRYEGDTKNYYQLREDWWYANRRQVWKAITCDAKAFNYFRNTCNGESPTKGYCRCNDDQPNADKPNTDPPTYFDYVPQYLRWFEEWAEDFCRKKNKKLNDVKKQCRGDNGTDRYCSGNGYDCTKTIRAIGKYAIGDECTKCSFWCRMYETWIDNQKKEFLKQKRK…	0.016	0	2	2	2	1	2287	260.5	5.53	0	2	regulation of biological process;response to stimulus		protein binding;receptor activity	Pf03011, Pf05424, Pf15445, Pf15447	811443	PF3D7_1240400	VAR	12	Malaria			1	0		Low	1		FALSE	High	Master Protein
PF3D7_1034800	conserved protein, unknown function	MIVKRKIGFPIISISRRYFNTSLIKAKIDILENYAKKNQLHKLRMDDLFEVFKLSKTDEDYKLSLHLLNVYYNFGRNLNTQQDVNLFFIFILRTNQLNEAKDLLKYFNGWLLCPPSNKYILLCMEEFFKKQKYYDVREIFSFIRENSQIKLDSSFYGITIKSMLMLKNHSIEEAIIIYNDSYNMSIYLTNEIHNFVLEHNLYYYHKARSKEETSENIRSLEYYEGNIKNIIIRLINELMKNRRSVKMSSKSLSLFAWTHIYFDIKEIINKSNHTLMDVKECRSWLDIFKLSCLYNQIPECYCGPFSELFKDILIDMKDDKDAIKALEYVNIYFKEE	0.016	0	13	2	2	2	336	40.4	8.44	0	2						PF3D7_1034800		10				0	0		Low	1		FALSE	High	Master Protein
PF3D7_0802600	adenylyl cyclase beta	MLKNIFSEYLKSYDNKDENYERINNLSRNYSCDYTSDWRWFSIKCERFLENELYKKYNKEEREKKKKNKNIIKENENLAIFRSFFPKILLNIYSKCENPAQFFSNLVIQKFNSVVFFCDASGFSNLAEQLDKRINGTELLGNCLNKFFNILIKIIDYWGGDIIKFSGDAVLVIWPLHNVLKNKKKKKKKNGTQNNDSDDEHVNLKDNKTSHDRYNLDKHIDMEKHKTNFENFNLSNNHNNIHNIYNNDDDDYGDHQNEVYDNIKNYNLKNNKISKSNIAQANNSDDNYPSDYNKKKKNQNAVEIRKICLLALGCCMDIHKLLNKFPTPIENKYLKVHIAITYGKVSFLQIGNVLRKREYLLSGKPLEEIGAGESLAKNGESVLSYSFYKNIKDKVMVQG…	0.017	0	1	2	4	2	2279	269.4	7.55	0	2	metabolic process;regulation of biological process;response to stimulus	cytoplasm	catalytic activity;protein binding	Pf00211	2655397	PF3D7_0802600	MAL8P1.150	8				0	0	100	Low	1	Phospho [T341(100); Y342(100); S346(100)]; Sulfo [T341(100); Y342(100); S346(100)]; Acetyl [K344(100)]	FALSE	High	Master Protein
PF3D7_0716100	protein SDA1, putative	MNEQKLKKQKFLNNLQHNICKNYKLYHSDFYDEFDKFLFNYSVVLLNPFKKNDLLCSQLNFLSFTCHYFSDLKEIKQELEKEEEEEEEEGGGKGDNKNMFTSEYDFEFSDIETDDDLKSENNKSDDFNDIEKKDMLNDAKVERDTYDEYNELLNINLELKKKEICNNINNEKNIKDIEEEEEKKIQNKKDTEDPLNKYHDLNEYINFLMIKNKEKINFVEELFFLITQLLIHFKHNLYNSVLLSIIKTLKQIRKYVDSIKYLQVFIFLSDIKINKIKSYIFKCVMDKIIFIHKNKKVNKIKNHVQNNNSVTNKNNKDLKNDILYLLHEAFIECGQKKRIRKKYSSSNFSYFNNITINETINNFSCSVLIELIKKNIFVNKINVNLISEGIFYKNLKIVK…	0.019	0	2	2	2	2	1069	126.4	6.6	0	2	cell organization and biogenesis;transport	nucleus			2655111	PF3D7_0716100	PF07_0067	7				0	0	100	Low	1	Acetyl [K282(100); K287(100)]; Phospho [S278(100); Y279(100)]	FALSE	High	Master Protein
PF3D7_1419000	conserved Plasmodium protein, unknown function	MTLNNLKKVNTRNTHLTTLDNNNENTKCDIININSIQKKKNNNKINTETNSRCTTYRRSVRLLLLNKEKNTNLTNNIVHSPSSDKIKNNNNNNNNKNKKTNNNIKNNNHVVFNTKGHHIIKTSENEQSNKTILKGSNEKLSIIRNNGHITNFVKKKNDQDYSTKLLNNKTTSQKTSIKNDSKNDSKNDSKNDSKNDSKNDSKNDHKNDHKNDHKNDHKNDRKTCSKSIDKKKRNDEKEKKDIEEIIVDNNRNNKNVKKKNDIDQIYLNNEDIKKIDDEYLFLQRKFKKQKTDNAVLSKKKKSKMFNKMVKEYIKQNMENNIYVADNKFNLYSYGTGNALYTLERINYNNDKTNEDHTRKLNVISEIIDVKKQKFIIGSSYRKCDLVIKGNIENEHCELI…	0.014	0	2	2	2	2	1166	136.9	8.73	0	2					811765	PF3D7_1419000	PF14_0184	14				0	0	100	Low	1		FALSE	High	Master Protein
PF3D7_0811000	cullin-1, putative	MDIVNINFESGWKIIREEAIEKIEKYLENEHIEKNKNLFSATEYTRLYTVVYNMCAKKNPFCYSKEVYRKYGESLSMYTIDKIKPLLKNSDELNKTKILIDAWFKYSFYTKWMNKFLRYLDRYYVEYNSSLCLSAYTKNIFKITLFNELREDIKNIIYEIYNNLRLQEEIDQKELFCNIVELYKELDNESNEKMYEHDIEKKIVENVNNFYKKKAEEWINDYPFDDYIISIENAIEKEYEKNKSLNLNDDTCEKVTNIIVKILIYEKLNTLIDNKNNIFHLLKNNNLSSLRRTYILFSYFPEALTGLKKIIGEYIKMEGNELKDKYVQLSRKMHMSKNVNNMQNVDDNTMEDNDNYIDISNDDNNNNDNSNNNNIMNTEQNDDIILCDYIEQLIKLHNH…	0.014	0	3	2	2	2	829	100.2	5.85	0	2	metabolic process		catalytic activity;protein binding	Pf00888, Pf10557	2655293	PF3D7_0811000	PF08_0094	8	Protein processing in endoplasmic reticulum; Ubiquitin mediated proteolysis			2	0		Low	1	Methyl [K97(99.3)]; Acetyl [K82(100)]	FALSE	High	Master Protein
PF3D7_0812900	conserved Plasmodium protein, unknown function	MNIICDEPYFIDNHNELFCPVNCPFISSNDVWKCIGICTSKEKCSLYNSSLTFADEETNKCLPCLVSGCIRCIKSTLKKGSKSFLSISDNLPNICLECIKGYRLSRDRTKCSLIYEEFITRSCGFLVLIFFLSFIFLFIYFYKNRDKINILLFKLAYQYRTLSKFRNNLIYGRPLYPLNMKLSKNDIGGIGLMLYFRYLTFLNFLSILFIVVSLFDVYLPFDELIQTYRNVESTTSLEKCKNLKNYISHNISPLIHMKNLDWMSLDMFNMTIRFKHHMIFSSFVRYILCMIITFIFIYNQRKFYNIKKNTSYCMMDYALSIANFSSSLSSHDIQNFFENLIKKKIIGISSCYDFYRQKDLVFNLIEEQIEWADFKMKLYRNYEEWKKENKKKIVSIYAK…	0.014	0	1	2	2	2	1567	187.6	9.33	0	2		membrane			2655448	PF3D7_0812900	MAL8P1.97	8				0	0	100	Low	1		FALSE	High	Master Protein
PF3D7_0619800	conserved Plasmodium membrane protein, unknown function	MKTFALLYKLNVEEDNNENETLFFSLYIHNSYIYVGSTNGRIFIFKKKGKVFFDQVNFVNVIKFATDDVITKICFVENLCWLICGTENGSIFVIKNKEYIKKKKKKKIDVIVEEDFKLPNEYHYNAITCIKYLIKKNGKHIYIFIGDIDGVLSYVLLKNGSYTSTQLKKKIRKNKQIYNKLLVDKINGPISDIEICSDFILVTCEKNNILIKLDDILLYNKNEEIYYKCIGKKKENKNYKSIFLKCKRNIKSPMILSLRKNGRIWISKEDKVLNTLVFYYSFFYFFYIFFFNKKLYMNNYLYEYYKNYFLSNSYFVQFLDNIINQFSNFTFPSKPNLNMFYKINKKYFVLFEQFITYPFFKKINERIDNSTDPTTDDRSKIKDMLTKDINNIKEYLKNK…	0.014	0	1	2	2	2	2530	307.3	9.32	0	2		membrane	protein binding			PF3D7_0619800		6				0	0	100	Low	1	Acetyl [K774(100); K1158(100)]; Phospho [T1149(100); Y1155(100)]	FALSE	High	Master Protein
PF3D7_0321800	WD repeat-containing protein, putative	MDPDKNNTKGINNKKQKINNFDENIVMLNEKNVMNNMDEKDENRYYIKKKIKEQDEKNNENNNYNNVMEYNMECDMLYNKKEVQNIKNNISEKCGIEDYDDYRNNNYDEHYDFPNGSYSCSDNMYNNNYNLLNKEKQKTKNKDNNRLSDTYKVLINFCINEISRNKDQDGINEVYQALKNNNLLIGHNNNKNKNNICSINNTCSINNTCSINNTYSNNNICSINNTYSNNNVDINYYNYKKETLDKDSKGNVFNNNNNNYYYNNLCDGDNNKNEVNYISNKYNSLYNNKDMMMVGMKRKKKLIYSDEECDKYKKKKMCIKNDIECDMLHIFKNVINILTCKYPEHNIKEFFFNSHNKLKEEYENNKNKSIQLSSYYCNRYNNVYNKIKNKIFFSRNNLR…	0.024	0	2	2	2	2	2706	322	8.7	0	2			protein binding		814532	PF3D7_0321800	PFC0965w	3				0	0	100	Low	1		FALSE	High	Master Protein
PF3D7_1023100	dynein heavy chain, putative	MSKKNDVYEENGEYNPKVEELLTSALEFFNIHGLAREEVINNIKKDENTIKLLNDFYEKNEECLFIFNEKDCIKIYNSILDLYKKRKNEKFLIIYKTPQSNILYLEMNNDAENVIRNFLEIFFSNFMNKNEDINSSSLLKEMKKKFNNFLLNLRIIYGETEEKLTLPYAPSEIKEENVNTIEEYLIHFIKCYHIILRNFMNYKKKEYINCYEFLKCLKNKSEDINYLYNEIDKESFQEIINIILEKKKNSSYKNIIENIKKEISEHKMEILDLYTHLKPVVHFLQKLEFNKDDDIEKKYIYITPIIHSLSISIDKSNYLIKNCKFVFNFLSKVLINSCNQNLNTPEIINSIYNCVDVLKIKLYDTLNFLLNFLYIFKMYKSKNEKLQSLHEHNTYVIQR…	0.015	0	1	2	2	2	5687	671.5	6.43	0	2	cellular component movement		catalytic activity;motor activity;nucleotide binding;protein binding	Pf03028, Pf07728, Pf08385, Pf08393, Pf12774, Pf12775, Pf12777, Pf12780, Pf12781	810381	PF3D7_1023100	PF10_0224	10				0	0	100	Low	1	Acetyl [K261(95.1); K267(95.1)]	FALSE	High	Master Protein
PF3D7_1413200	conserved Plasmodium protein, unknown function	MSKVSDNIKNVDDQRKHFDEKEKKKLFLYGYEQQLLYGRINWKLAEKKKITKHSITTMKNYWNNSIANCLPQFIENYSRDVERLNEMKKQNKMKNIKKGKIKKNDKTKKTATPKVQFTKQRSNISMNRVIKGASLDYKKLSTNTFRNKQIVVNSILKKKKTMNKIIDKKNKLVSLKTKNVHLKKDIHKPNKTKLVQGLPKKDKKKDNTYTTKGLLKEDNKKAINKGKKEDKGKKDDKKDDKLKNKINKKDLKYDNKSQKLDKHKKEEKYEKLKTDKFKNDKGKNDKGEDKNVDKTKKDADKKKEKNEEKIKLDDKNKKDKIKKDKKDEKKDEKKDEKKDEKKDEKKDEKRDEKKDEKRDEKKDEKKDEKKDEKKDEKKDDKKDKIKKDKKEDKKDKKSE…	0.013	0	7	2	2	2	418	50	9.91	0	2					811712	PF3D7_1413200	PF14_0131	14				0	0	100	Low	1	Phospho [S125(94.7)]	FALSE	High	Master Protein
PfDd2_110016000	conserved Plasmodium protein, unknown function	MENLNEHDEQNIEMSTSIIKNLDIPLLIKKQLNLRDLRRKNKDLSTKNADIRKFLNEKENYFSFKEKVYNENREKLNKEYEQAMNDNYDRQIILEEKIKSKEKKIKEYDLEIKRFKEQIGDMHNRIKKATHESEEKEKCLSFLSKFKETSIEFVQLDMFDRLETIFNSREFIRKKQEKLKSKINIIKDKIKNMEEKNNLTLTNKEGEYKSLVHTSESVMKKEKDLEEQLKENINEHNKKALLLNKIISCIDNFLSRFSTFLPELRHYNMKKDEDKTSLDKKNKPQDIMEDTQFIDTANFNILEEDILKKLDYIYKYIKDTIYIINKAKKEISLKDDNYMEAMKNNLGKNIKNKIKEYKYKYENIEFLTYNGNIKGKN	0.015	0	7	2	2	2	377	45.5	8.94	0	2												0	0	100	Low	1		FALSE	High	Master Protein
PF3D7_1473400	conserved protein, unknown function	MASSRQEIKLKNEVENKKKLTNTCVCSFEENNKNVNIKLLGNFHNITPSNDNKKEENTIENIKEKIIRKCKIDDINNIKNSNSSGNKKEEKNILKYFNINCSKQKSNEIKKKEKKKSSKLRNQYITPDVSMSSNEKINYYINKEVNKKMNKLNDIENVSCSSYKCFNEQINDKKKEDTEKLTNCCNETNVLNGKNVKDCNKLCNKVNDDNQSLNNTNPCNYDIKKNNVENNNMYDNSYVHIKEMGNVKSNYSLKKIIEYNDEQLKNTFNKNKEDDTDSKGQHNSDNCCDKYLETFYNMENQDLCKNSKCNNLKNHNINIDINIHMNSSINVNCNSYNKNSIKINEVDDSMPPSEHNTLCYDEERKKHRFKENDSENNNITKKKSFDEKEWVQINESYNF…	0.013	0	3	2	2	2	881	103.9	7.75	0	2					812285	PF3D7_1473400	PF14_0703	14				0	0	100	Low	1	Methyl [K151(99.9)]	FALSE	High	Master Protein
PF3D7_0814400	phospholipase DDHD1, putative	MSNHTVKVEDDDDENNEDTEKKVQSSFFFFKKQEKNVNRKFVKNTKDNDINFYEDKPILDDKINKVDYIILIIHGIGSNEELIINQCEDLKNSFKIVKKMWFFDYPFNIHFHIFNWKKYIIDAQIHVFNRININTMAETRKIINLSAGDIICFLHPRYGDYIMLNLYNDINKTLESLKNDSSGRFKYSKVCLLGYSLGSAMAYEILHNVKVRISESNLKYNLKSKIHYLFMLGSPLSALLSLYKPEYINDGLKLNNGLKFYNIFHGFDPVAFRIEPLIYPGIKNIPEPVLINYWRNNGARYWFEWDKNMQNAKLAIVQNLNDFTSAITNGFYKFLGKNENNDEDQSTLNKNICYNKCESKDINIFLLKVKENQRKIALQKKKIHRYNKKNNITYKENVA…	0.013	0	3	2	2	2	679	80.7	7.3	0	2		cytoplasm	catalytic activity;metal ion binding	Pf02862	2655442	PF3D7_0814400	MAL8P1.91	8				0	0		Low	1		FALSE	High	Master Protein
PF3D7_1363100	conserved Plasmodium protein, unknown function	MCAKEYSASQETIEDDLFENDKCKIRNSIINNIINLQLKDLIKDFNNEQEINDGIECINEKINQLNNFINKIAKAKYEYFYKYIDRLSHAKKRKEWNSYDLEQIEKTYYKNLESLIDKRNDIFTLIKEKKFLIEIERVLKLYKIINYEITILYNEIRKDNKKYDSFDFLYNKEETDIDECRKEYIKIIEIDEENFNYFTSDMYFSNFFKYLKKLNNLRKCIHYNNLQNIPIISYEVKKMNYCEMYIINIFINYLYHNFFQDEDYEEKVQVCLKAFILLSIEKQCINKIIQKKINKISSYINNIKKKNENIKENFYFLLENCKNCIDQIYFLNQMFKRQNSYFLHIQKKKKNIYITEKQKERTYDKDYYEHHNINENGNDNEKDIQKNTTNEKPEKKNIY…	0.012	0	3	2	2	2	1024	124.7	6.18	0	2					814292	PF3D7_1363100	PF13_0333	13				0	0	100	Low	1	Methyl [K1020(99.6)]	FALSE	High	Master Protein
PF3D7_1244700	conserved protein, unknown function	MPKQRGFRPQGLIAPIQRIKYTGPTILDKINRESRPTWDDLKDRIKNQEGCKMLEEYENAKYVEELNKNREEKIKEQEKRYIKKLKKEYKKKKKKNSDDSNTTDESSQDEDSKKKKKNKNKNKNKKYSDDTSSDETSDYDKSKKRKKKKKKRKYKHSSSSDESMSSSDNSSSKKNNKKKKRKKNSSSSMSSSSDSNEKKRHKKQKKSDNVNPFKLSSFFKMK	0.037	0	7	2	2	2	222	26.3	10.01	0	2					811481	PF3D7_1244700	PFL2145w	12				0	0		Low	1	Methyl [K141(98.6)]; Acetyl [K141(100)]	FALSE	High	Master Protein
PF3D7_1325800	conserved Plasmodium protein, unknown function	MNDIVTLSYDVILERLGKKYSYEISLRKYYDMIKCRRNKEEHFLEASKKEEEIKGMINLHNEDIKNNKINVICNVPNQEVQYRRSQEKHADQKKDVDGINEKQNDFDEVILSLYTDLVDLMNYNNFFIKDCIVTFIFVDKDVYKGKLDLYFGRIEEENKNSFNNMGNEYLNDYDDNKEKDNMIEKRNDNNIYDDINEYIFFEHYEIYGNKINNIKDILRNTFECLFFGMVEQYNIILKINYCHRIKEIYNYILFNEEIYKTLEHADYIEIDINKIHFDIIDYSFIFSKNLKKFVNYLKYVKDIHSCSYFISLLIRNIAYTNKIYKYTAQLFIYNNTNNECGTIFLRFVVNNKKEIFEKIGILKRKFTSGNILDIDISIYDHIKNIFINKYNMSFPEERI…	0.012	0	1	2	2	2	1533	185.6	7.4	0	2					814116	PF3D7_1325800	PF13_0146	13				0	0	100	Low	1	Acetyl [K322(98.8)]; Phospho [T320(97.7)]	FALSE	High	Master Protein
PF3D7_0305100	conserved Plasmodium protein, unknown function	MNLLNNNLFYEKKNRYEENELNYSKSFLEEYSLNSIKKNYDNNLCVKCTCLQGMNSSCEINKIDEDIIKQKNVLDNNIFNPQNNIILNNNINNNNNIHNNIHNNVHNNVHNNNSNIIYPLNSANINVLYESQNNFCALHECVDTQYHANMKNTLINSHSINNNMNNIFNTKKSNTHNIFHTNNNLKNLLCQNIHNIPSNNINNSNHPIYNTLYKNFKNIPNQNINISTQNISTSNDNINNNTQSINNNNINNNYINSNNNYINSNNINNNNNNNINICGQPFNNYLYSNLNNNVSQQLPPNLSQVLNKNQILNQGNKEVEQQNSNNILNKNINLNIPYPYIHNTNKYVDNHNNNIFSTLDYIKLKQFNNTQINNNALLYPNLNINTLNNMNNNNNLSNH…	0.011	0	1	2	2	2	3978	474.8	8.51	0	2		membrane			814369	PF3D7_0305100	PFC0230c	3				0	0	100	Low	1	Phospho [T2663(95.2); T2667(95.2)]	FALSE	High	Master Protein
PF3D7_0110000	conserved Plasmodium protein, unknown function	MEYHKPRLPLISLLIISCALFFLFKRSEGIFQTKGLEGTEKRLAVNLMKIYEETKDVESIFYENVDRVHNMFEEIKKKDNMNNNDDNNNVKKYKYDEEDIDTEKASPLNPYLAPSFVEMQSKGPVEDETIWRALYDTQLRRSPPTEEVHVFSSEDVKKEYNEAKMDSFIYQIYMMKSEFDKNLNYMNAEMFRQKNKKKVLHDASLFDQHIKKMNNKRICKNGPLKKEYSTQILC	0.008	0	13	2	2	2	234	27.8	7.02	0	2		membrane			813235	PF3D7_0110000	PFA_0490w	1				0	0	100	Low	1		FALSE	High	Master Protein
PF3D7_0223500	erythrocyte membrane protein 1, PfEMP1	MGSGKGGDPQDESVKHMFDRIGEDVYEQVKSETVNYVSELEGKLSLAPILGVESGSTNETCNLVQDYYNKPVYGNSNRYPCKNLKGITNEERFSDTLGGQCTNKKIKGNEYSTKSGKDCGACAPYRRLHLCSHNLESIDTTSMTHKLLLEVCMAAKYEGNSIDTHYPQHQRTNEDSPSQICTMLARSFADIGDIVRGKDLFYGNSKEKEKRDELETNLKTIFGKIHEKLKDKEGAETRYGSDTTNYYQLREDWWYANRATVWEAITCDVHGSDYFRQTCGDKETTATRVKDKCRCKDENGKKPGSNADQVPTYFDYVPQYLRWFEEWAEDFCRKKKKKLEKLEQQCRDYKQNLYCSGNGYDCTKTIYKKGKLVIGEHCTNCSVWCRLYESWIDNQKLEF…	0.008	0	1	2	2	1	2177	246.9	5.48	0	2	regulation of biological process;response to stimulus		protein binding;receptor activity	Pf03011, Pf05424, Pf15445, Pf15447	812819	PF3D7_0223500	PFB1055c	2	Malaria			1	0	100	Low	1		FALSE	High	Master Protein
PF3D7_0405900	apical sushi protein	MKIIYHILIFLLHYNIIIKAKENKNDNFLNGIYKLQNIWRNTTLGELDLKKANIENAEGIIEKFNDSNKTDFNQHPHFRSKLSFLEHKNHKDMGIVTNHQNKDHKKNEYTSEEIIDMKPQLASQEMWRKGENFYMHGATNTNEQNDDEDLFESFHKNHNSNIKINSPCFDLQDKEMCSNNKECFYDDAYKACFQNCALVNEKKCSLYSECKHTPNGCQNEGYLNIQVFGSNLGGDVRACELFESEGSCYLMEKLFKKLSEEKKETSFNCVWISYKHELRSYDDENEPKENNDNIVALENKNKYMYMNNVESIHNNHHLENPYHEDIKHNKHKSFNYHVLSSSVPRQIAKNEKFLSLLQLNLKGKKKEKNKKKKKDDEDDDDIDEEDDDLDIEGKNNEFN…	0.008	0	5	2	2	2	731	85.4	5.83	0	2		membrane		Pf00084	812414	PF3D7_0405900	ASP	4				0	0	100	Low	1	Methyl [K2(100); K19(100)]	FALSE	High	Master Protein
PfDd2_110037800	alpha/beta hydrolase, putative	MYDRFLEKISIISLNLLSKINLKNSYNDENLNVIKRDKRFNTLPLLLRIEYDEINKYGDYNKRKKRNPIFISYYKKKNVFIHLLNQEKYVPKFELLINDIIKTYRDREFLSDFSLNFLYEVVKSKNSFNLLSNNDVHGLLLILGQEFLKCNTDTLDKEVIKEQKDNLYNNYNIFLHDENNDYNENEEENYKRKLEKLNLLLNERNMKILKISCFLLRYISIDNRQSKMVDDIFMFFFLMKLNFVMNMKKDIQRKHIEKDFNFNFYFYILLLYYYIYIYNTTRKIKIFDQGLIHHYEYKPLNEFNTIYKNYENLKKNQFFNLNRYGIYNRKDEELEYYNILNNNNNYNIQYNNNNNNYNNRNMFYQYNYVNDKKCIFFLKRNYFINSKFLKNNFPIYFQF…	0.009	0	1	2	2	2	1745	210.5	9.6	0	2												0	0	100	Low	1	Acetyl [K608(91.1)]; Phospho [T607(86.6)]	FALSE	High	Master Protein
PF3D7_1006000	IMP1-like protein, putative	MKKKTSKDGKVSKYKNHNKDEKYDEKSLKINKKMNCTKEKHGKNKNENTNNPLNDNKNERIHKKREAILEEVIPAKIIDTYRNNRNQNMNKNVKNESVRSCISCFCCGWDADDEAMNELLLEEEREKLKLLEEERKRLKLLEEEEKERERLKLLEEEKERERLKLLEEEKERERLKLLEEEEEEKKRLKLLEEQNREEQKIDEIEEPSKDIIFKKKEIKPKFPLKKKANLNFIGAAAAPNPPKEASCIGPPPQVKETNINVKEGIYLIYNAENDGQLEVHYSKSGKKGSGVMAYIMSDNIPDFYFDKNKGKEIIFKEVSKKMQSVYINDLKPYYECYIEFMKMKKTYNGVLYFLPAFNEQPPPNLDIGFFDTKEKKLNYVEIEKPVEFTGNYLFVIQKG…	0.012	0	7	2	2	2	426	50.2	8.02	0	2					810219	PF3D7_1006000	PF10_0061	10				0	0		Low	1	Acetyl [K221(99.5); K225(99.5)]; Sulfo [S289(75); Y294(75); S297(75); Y304(75)]	FALSE	High	Master Protein
PF3D7_1255200	erythrocyte membrane protein 1, PfEMP1	MGGSNGGGGSSQEQDESVKHMFDRIGQQVHDEVKNGGADAKKYVGELEGSLSQVSINLESAGTTDTCNLVKEYYKHPNGGGDVSDKRYPCKGLSEKYVERFSDKIGGQCTKEKISGSTNTCGACAPYRRLHLCHHNLESIQTKNYNSSNAKHDLLAEVCMAAKYEGETLTTEHGKHQQTNNDSQICTVLARSFADIGDIVRGRDLFHGNPQESAQRKVLDEKLKEIFKEIHSGLTKKDAQTYYDENGGNFFKLREDWWTANRHTVWEAMTCHAGDSDEYFRKTCGSGNNATQAKDKCRCSDNQVPTYFDYVPQYLRWFEEWAEDFCRLRKHKLKDAIDKCRGGSSNDKYCSGNGFDCVETVRGDEHFVEKDCHDCSYSCSPFVKWIDNQKLELDKQKKK…	0.01	0	1	2	2	2	2268	255.3	5.15	0	2	regulation of biological process;response to stimulus		protein binding;receptor activity	Pf03011, Pf05424, Pf15445, Pf15447	811583	PF3D7_1255200	VAR	12	Malaria			1	0	100	Low	1	Acetyl [K1644(100)]	FALSE	High	Master Protein
PfDd2_010016700	Plasmodium exported protein, unknown function	MSMSNLKKTKIDDKIIHTNKHDNEERRKRLVILKRRKGQNDKIKCGTNIKRKGFIFYRNFYFVLFLLVYIFQSFNECPFNHYCSYQEKKQHYRILADYHNISDTSTNKTNTLFEPSNVKKEEQKNKQTKNSGLSHMFSSEINKTQTNESNNKREISLTVKNQKNQTNKSKNNKKDKRNISISNKRNQSISSNNNNNNNKEEEEECTKNFTQYLHYFNSNFRENQNINTTPTNEFSEQQQQQQHHNDLKNKNKNNSEGHNYTHTNLPNNNNNNKVKGQQYNHQTENKNKNKIINYPRQDSQTSYYGRYNSRTNNQPRQDNQTNYYSRYTSRSNNPPRQDSQTSYYGRYTSRTNNQHRSENENDDESDYDDDDEELQGHSVVYNDKIRKSNNRHESLHSYN…	0.01	0	7	2	2	2	593	70.3	9.38	0	2												0	0	100	Low	1	Acetyl [K160(99.1)]; Phospho [T144(99); T146(99)]	FALSE	High	Master Protein
PF3D7_1334400	MSP7-like protein	MKGRIISFSFFLFCMVHFVFCDKNTFPKEIIEYEKDLELAKIKEKLQNLNDIIVDKLIESFKDNVDVLKVIIQELEKEKEKENKLAKKKREISNNDFLNNKNSNKIKGQGFFTSTWKQIKGNSEENSENQQKSSKSQSLQSNEPNKLNQENISPVQTTITNTNVDNTISVIKYLDNAYDEVLKEMNLSKNSDNEKYRSRFDNFKQGFENLILNQNEYELIKRLILAFSNQEESGTNKKNHIVNMLKKALEEEKFSDEFKNFIYGIYAYAKKHNYLRLIDSNRDIYKNVFENATNLLDTLQMKLKRVPSQ	0.009	0	10	2	2	2	309	36.4	8.62	0	2				Pf12948	813727	PF3D7_1334400	MAL13P1.173	13				0	0	100	Low	1	Acetyl [K107(99.2); K117(99.2); K120(100)]	FALSE	High	Master Protein
PF3D7_1423500	conserved Plasmodium protein, unknown function	MSVPNNSFFVVKSNEQIPGVIKNYAEERKKKKKKMEQEKYSTILVGGYSKKVVEKDNDIYKENNICRSNNIYKENNIYDNNHVYNHSNKNEKKKKMVRNSFISEKEKLNILENLRRINITKDEDISEISPKKNNLFPYHSFYINHMNKNEIQYCDINKDNMKHVHSCHNKQQEKNMKDMKDMKDMKNMKNMKNMKNMKDMKDMKDMKDMKDMKNMKDMKNMKDMKNMKNMKDMKNMKNMKNMKDMKNMKDIQNNNKINIMYKNYNNNNVIEREEYINNENLFFKEDILNDQKDNVQNKEYIKKKKMNIIYEKTIYDDNLNKKKQISNKYMCNTEVMYNNKKDHIKKLSPHNNNNKYIKTFSEKDTFYSTKTQHDSKKNKNYWSHMNLKRSEKKTLKEKK…	0.002	0	1	2	2	2	1621	192.5	9.66	0	2		membrane;mitochondrion		Pf00805	811808	PF3D7_1423500	PF14_0226	14				0	0	100	Low	1	Acetyl [K658(100)]; Phospho [T653(100)]	FALSE	High	Master Protein
PF3D7_0606100	RNA-binding protein, putative	MSLNFSIANVVYVKNLSSDITEENIREKFGSCDEIISITFKNFPGLNQKYCQIEFKTSEGITNASRLNGESLLNVPMVVSVIEPIINNTNLSELSTTECDKNVNSLLDVRNSITNQGVQTLLLQKQVISEQKKRLVDFQNSLNEKNNKFDVFSKIVYMENIPEKYGEEDIKAFFQNVGNTTSYKLQYNEQKKVHTAFVEFKNEEHAKAALNLSGTKVGLHEICIRDAYSLINDKDILKNNFSFYSNNTTGENSSNNLVNTNTIMNSTNNLAIINNMNNINNINNNNKFLLTTNPNVNQKVEKVLALKEKLAMKLCAMYNPNMLLVNNLVQATNPYLLNVNNTENANLQQINLETANSRQEGKRNDTQNDKTEKENEKENEKEKDKENEKDKEKDNNSID…	0.002	0	4	2	3	2	582	67.9	9.66	0	2	regulation of biological process		RNA binding	Pf00076, Pf13893, Pf14259	3885781	PF3D7_0606100	PFF0300w	6				0	0	100	Low	1		FALSE	High	Master Protein
PF3D7_0530400	conserved Plasmodium protein, unknown function	MMKSTRNSLIYFNNYLIINRKYKNKILLNKIFQNDIHITKMKFNFVQKNKKINKNIYNMNCIELYRYTYLLEKKNINNIIIYKQINKRVEMIYKFLNPSKIILLVKLYLENNNFHNYKNTFICLLQQILIKLNEFNIEEIVKLYNIISKVENNQTIVYLFKYINNHLIHNYTSIDIKSFAIILNAHAKLKIKDMKLINKFLNIIIQQNLTFDILNYSIYFNTFYKLKIINNQYVHTIINKFFNEINICLKQNILNQINTESNKKNGLSNNKEHQIILDKFANYKPHHICNILLYLTIYKDVYLMGVHKNKISNMKRDEKIIQYDQNGIQYDGDSMKCDGDNIKGDGDNIKGDGDSIKGNGDSIKGNGDNIKGDGEDIKCDEKTIQYDQNIIQYDQNTIQ…	0.002	0	2	2	2	2	1784	214.6	8.5	0	2					813117	PF3D7_0530400	PFE1520c	5				0	0	100	Low	1	Methyl [K1511(100); K1512(100)]; Phospho [S1507(94.2); S1508(94.2)]	FALSE	High	Master Protein
PfDd2_120057600	reticulocyte binding protein homologue 3	MRKGLIYRTILCYILLILIEKSHQNNIYKVNGNNENFQFSHLNFYSKNNEGLNFGRSKVSKGSNLPSEKSSDNNNDNDYSYKYYNSSIRRKKDNKNNVHSSNLFRPHLFVTLNEKHFANNPTHNSFLSKIKVTGPQEVNNNAMSSDKNPLSHDLRNNIIENEDPKLLDDNNLYQIDMIDENGNLKFSLYPHYVNIHVCKEMIHYSTYYNDGTENKNSNLYKILEPLSKYMHEVKSNCLNNKNKLLNEIHNLEDPKYYKNNVQDVYDENIKNYQFLRNEFEKCLNKYDENINKKIYEMNTDIRNMLSNTICRNNICDLKNYNLIVELYLFHINELPEKAYQNHLNNAKELLEFTSNVINDMDKRILGDKKTLYSINFVQSEINDIIKRYNFHLNHINKGI…	0.008	0	1	2	2	2	2868	337.9	6.25	0	2												0	0		Low	1	Methyl [K47(100)]; Sulfo [S40(100); Y45(100); S46(100)]; Acetyl [K508(88.6)]	FALSE	High	Master Protein
PF3D7_1317900	nucleolar complex protein 4, putative	METKKKHSSGVSSSTASSATNEICLLFKLIQESHNRKYIINKLTELFLLIYKERLKRMLLYCSNVEEGRNDNNINSDINNFDEKLKYFFRKDSIIFDIPRKQKGYNKYDEWLDVCFEKFLNLLFQLLKNDDEIFVKKSLSILFGSLQFELKIFEKLMKTNYDNNNNNNNNNSNNLYSNDNINVYDNNLNKITEDEGGKKYFPIKLYRRIIIELLNMEHISVNTIKHICKSYICFYYDLDYFFLCIYNSLCNENKYVDSKKKKNNDPSNVDTNKKNNNNNNNNDNNVESTKEKEQNGCNFNFPKDNHNINLLIFIILINSIKPYKKVCLNTNENNKKKKKIYLKKFKKHDLFIDDQENVSRKRKKIYNNNNNNNNNNNNNNSQVHINKYYKFSEINDSHV…	0.008	0	3	2	2	2	974	116	6.49	0	2				Pf03914	813984	PF3D7_1317900	MAL13P1.93	13				0	0	100	Low	1	Acetyl [K719(100); K810(100)]	FALSE	High	Master Protein
PF3D7_0307900	conserved Plasmodium protein, unknown function	MKEKEVDNLFPGDKDVTNLKQYFEGGDIKFENAELKKEREEIRKNKVFIECVQNIWMNILNKKMDDKFSKVEYFKIMLRICKVLIPQFDIKEIIKIVNDEWINDSEGKKYLNFSSFFNAFFELSDIWTPTINAYDYAHFLKSLFYRITYIEIKTKDGRIIKKKPMIMINFKRTAENKKLSLYNDTNIIEKHVIKEKNKNTLKNLQSFKRSSMQIQNLKKKHFIKRFSENYKLENSFLYDMDDDGDNSLIPKNLFENLLNNKQHNDYLQRNIILMDVNDINPLEHPDEQNQSLNKNKCLTGTNKKEKYMIPKGTEYQDKEKESSILTINQNDKKYKKKKKKYSELQDSNISSNNTLTSKRYTYTCGMDKETKETDEQNKRRNTEVASICNVCNVETNEKQ…	0.009	0	2	2	2	2	3724	447.9	6.6	0	2					814396	PF3D7_0307900	PFC0335c	3				0	0		Low	1		FALSE	High	Master Protein
PF3D7_0904300	conserved protein, unknown function	MSCINKLPLFIILIIYETLNKNWGAKNYYSQLNKGIYPRLLNVKCRAGESLTYDYKCDKCKEGFFNFSRDNKKCSPCPIGTFSSYVGSIICENCPYGSTTKSIGSKSISDCVCNKGFKLSSYLNGGNKCVPCNSQEYCKSNENTWCFRNMCLKDKNKENIKLCKKVKKKSIYNYEILCFKKGVCLNVKEKNSCLEGNKMIQCKICDENYRYNFLAPLQQPCVLCNMSTYFIIFFFAIFIFVISIFIAMCINNEKEKSIIQLFFTYIQFVSLLRYVNSNYDHYLVKFLYFFTFGIPINEFLDCVFKRGSNLERIQKKITFLLYLPLLILICSLLCTFVITLFYKNVKRREDVTICPFDKNYKQRSKKKHINKVDNSNVNNNNISEYKKKKDCSKRNEINI…	0.009	0	1	2	2	2	2487	296.6	8.84	0	2	cell differentiation;regulation of biological process;response to stimulus	cell surface;membrane		Pf07699	813322	PF3D7_0904300	PFI0210c	9				0	0	100	Low	1	Acetyl [K2007(100)]	FALSE	High	Master Protein
PF3D7_0700100	erythrocyte membrane protein 1, PfEMP1	MVNQNGGGGGKDEDAKYMFDRIGQQVHDEVKNGEAKNYVSELEGKLSFASILGETGGFYKTCDIIKNEGEKLLRARDDPCGNGSASDKRFSKESGGECDDKKIEGNKNNSEGGACAPYRRLSLCNKNMEKKGTTKIKDKNDLLAEVCMAANYEAQSLIPYHDKYKLTYGDSKICTALARSFADIGDIVRGKDLYRGGGRGRKQLEENLQKIFGNIYDKLLEENRRNGKNREIEKRYEGDKENYFFKLREDWWTANRATVWEAITCSDRLGGNAYFHATCGESRRPSQAQNQCRCSDKPKAIKAGGNVSIVPTYFDYVPQYLRWFEEWAEDFCRKKKKKVQNLEQQCRGQDISGNQRYCSRNGYDCEKTKPAIGRLRMGKGCTDCFFACNPYIDWINNQR…	0.009	0	1	2	2	1	2286	255.9	5.34	0	2			receptor activity	Pf03011, Pf05424, Pf14286, Pf15445, Pf15447	9221962	PF3D7_0700100	VAR	8; 7	Malaria			1	0	100	Low	1		FALSE	High	Master Protein
PfDd2_110030000	RNA-binding protein, putative	MVDSGCSILIRNLNYDTSPDKVRKIFENVGKVKDVYLPLDHYTRKPRGFGFVEYFESKYAKEAINILNHSRIDGNEIRIIIAQNRRKSPDTMKFYHNEYLYNYRHKDNRKYNNCKNYKRKYSKYYRTDERDRSRYKRRSTSSSLHKYKKRKKKKNYSKYSTSTGSHSLTPLSTYSSTTSSIYKRSDDSEYYTKRRKKKKQKRTNKEKRIKKERSITYTNSYSSYREDKKEQDENKQENYNKHVNTNKHRDQNNEQDDIINKENISNKQVKHKNDDDNKKKRQKRYNTPGIHSDNSTSQRSSNKYINNKLESMENKTKRNKNFKNINNNNNKKDNRNSKKSNNSNNSNKSNKSNKSNSNSYSNNDESNRKSLSCDMCSVQNESIRKKEENKKYIHSHDIM…	0.008	0	3	2	2	2	916	109.2	9.82	0	2												0	0	100	Low	1	Phospho [S848(95.4)]	FALSE	High	Master Protein
PF3D7_0914500	conserved Plasmodium protein, unknown function	MNSDDDKENQKDVFRVFDTDVSIKKEEEKNEGKFEKIDNKNEQKEINNEKNITNNDNIKNNDNIKNNDNIKNNDNIKNNDNIKNNDNIKNNDNIKNNNNIKNNDNIKNNDNIKNNDNIKNSCDVIKILEGNDLLSSYNDEIKNIYNSSKHILTIDLNKQNKIKEYDYIEKENDKYILNNINNYDNILSYNNQNGNEDMISCNKEKCEFTDYLDNKIKDKTLDMNLNISYDHISLDEHINLDVLCNMDDLNYDIIKNNTQKRDVPIEEYTLNDDKRDIMSTINNEEKLAENCGFVFLSNEHTKGDKSFDGNNKSFDGNNKSFDGNNKTSYCNNKTFDSINPFYNKETPFFLDTIKNFKEDLLYKKMFENVSRKGLIFILTIQDVLIKKTKKILCNKCSEE…	0.007	0	1	2	2	2	1728	204.5	8.54	0	2					813422	PF3D7_0914500	PFI0710c	9				0	0	100	Low	1	Acetyl [K24(100); K25(100)]	FALSE	High	Master Protein
PfDd2_060005500	rifin	MKVHYINILLFALPLNILADNKNKPSITPCHTPKIPTTRTLCECELYAPSNYDNDPEMKAVMQGFDRQTSQRFEEYNERLLENKQKCKEQCDKEIQKIILKDKIEKELAQQLTTLETNITTKDIPTCVCKKSLTDKTEKVCLKCGYGLGSVAPNVGLIAEVALNVWKDAEIVAAIAAAKEAGAVAGKAAGDIAGAAEVIAGLNKVFFINHIGNTPLKSLFTAKTYTNVLNYPRIIHEQYRGLCAIGGAKNNHPMCNIANTLKFYAVPGQAQVPEKLIIEGKLNEILAKAQGVANARASEVAASETAIIETAKKGAIETSCMGYQTTIIASIVAILVIVLVMVTIYLILHYRRKQKMKKKLQYIKLLKE	0.007	0	12	2	2	2	368	40.5	8.81	0	2												0	0	100	Low	1		FALSE	High	Master Protein
PF3D7_0222700	rifin	MKLHYTKILLFFFPLNILLTSYHAHNKNKPYITSRHRQTSTSRVLSESDPYMLNYDNDDDMKSVKENFDRQTSQRFEEYEGRMKDKRRKCKEQCDKDIQEIILKDKMEKSLAEKVEIGCLRCGCGLGGVAASVGIFGTVAVKELAKTATAAAVAAAQEAVKDAAMAATIKAVGAAAGKEFVIAGLKQMGVSTLDGKELGTYITATNYTNVKNIAHAINTQYEPSSCLITVPVDSKPICTWVRAKEGAARVIQGKQFSTQETIKVAVTSIVSDAENVAAAAEQQATKDAIKASTLAVDSKYAICQNAIIASVVALLIIVLIMIIIYLVLRYRRKKKMKKKAEYTKLLNQ	0.007	0	10	2	2	2	348	38.3	9.23	0	2	response to stimulus	membrane		Pf02009	812811	PF3D7_0222700	PFB1015w	2	Malaria			1	0		Low	1		FALSE	High	Master Protein
PF3D7_1035300	glutamate-rich protein GLURP	MRNLFHITICLVTLNLFILEINAKTNTSENRNKRIGGPKLRGNVTSNIKFPSDNKGKIIRGSNDKLNKNSEDVLEQSEKSLVSENVPSGLDIDDIPKESIFIQEDQEGQTHSELNPETSEHSKDLNNNDSKNESSDIISVNNKSNKVQNHFESLSDLELLENSSQDNLDKDTISTEPFPNQKHKDLQQDLNDEPLEPFPTQIHKDYKEKNLINEEDSEPFPRQKHKKVDNHNEEKNVFHENGSANGNQGSLKLKSFDEHLKDEKIENEPLVHENLSIPNDPIEQILNQPEQETNIQEQLYNEKQNVEEKQNSQIPSLDLKEPTNEDILPNHNPLENIKQSESEINHVQDHALPKENIIDKLDNQKEHIDQSQHNINVLQENNINNHQLEPQEKPNIESF…	0.007	0	3	2	2	2	1233	141	4.32	0	2					810501	PF3D7_1035300	PF10_0344	10				0	0	100	Low	1	Acetyl [K1192(100); K1220(98.6); K1224(98.6)]	FALSE	High	Master Protein
PF3D7_0207400	serine repeat antigen 7	MVYRLFIILVLYVICCTNVIVGQEKPPPDSTVGANPGDERESSGRVNNPASGEQGTTNSPTEQPDQTRDRSSSVPQGSPREPVSPENPNPVTQIPGNGGALVTPIPLPKLTLEDSESSKSVIDIEVKSALLKNYDGVKITGPCRSYFRVMLVPHITVYVYATYDRIQLEPKFGPSDLIDINDLTNKCNKDSNKYFKLVLYIKNNILILKWKVQDKDSKPTNIDVDVKKYKIPKLDRPFTSIQVYTVNTEHGLIESKNYDINSEIPEQCEAISTNCFLNGSLDVENCYHCTLLAKKVDSNNECFNYVSKEAKELINKNLEEKNKTFKGEDEDLDSNEQKLEESIDNILSNIYKIYESKQDKERKKSHYNNKKELVTIEELNSVLKIELLNYCKLLKEVDR…	0.007	0	2	2	2	2	946	109.6	5.81	0	2	metabolic process;regulation of biological process	vacuole	catalytic activity	Pf00112	812666	PF3D7_0207400	SERA-7	2				0	0	100	Low	1		FALSE	High	Master Protein
PF3D7_0613800	AP2 domain transcription factor, putative	MENKEENYKNYMEEIKKVSNIIQAKSIDCFESNSTIDENKIMNVNDICNIYMVDKTCERNNIYRKDIDKEYLHEENQKKKDKEKNLCVQKKGDIIESSISNTNDIIKCNNNSNEYNHNIGKDKKLEKFKSFIIEDSNSSSSGKKKYNINDVYKVIKSFLFKYMENDKKRGVNKMVGDNEMAGDNQMEGDNQMEGDNQMEGDNEMEGDNEMEGDNKMEGDNKMEGDNQMVDDNEMAGDNQMVDDNQMAGDNQISEGSNQFKHPHYPDVRSVGMCLYYILRGKVNVNVLKKIFSDKKNDKHENTKRNYNINDEHNDKNKEKDLDVDNIEEESNIAQDNNGILNKENHLNAEKIFKYLNDLFNQEEIININNTEGKECDKVYEDIAWTFVKYIENNNINLME…	0.007	0	1	2	2	2	4109	485.3	6.18	0	2	metabolic process;regulation of biological process		DNA binding	Pf00847	3885716	PF3D7_0613800	ApiAP2	6				0	0	100	Low	1		FALSE	High	Master Protein
PF3D7_1453200	conserved Plasmodium protein, unknown function	MDESLILPKNRLKNLNCAFLSTTEYIDDNVNDEHKIFSNGNKNLEKESINFYKNENNYIKNIDNIENNGIKDSNLKLITKENEGRSFLHPEHIRQKNLEGYNEEYVNVSFLNDLIKVPNEDIRLRQKDFFMKKYDLLHKEGEAKKRNNYEYINQTNEYYITNNVEEKMPNTGIHNGKFFHDNNMLQYDDDMKKWTNESRYLYFIEKEKEKDDNEKTTKFKNISFNNSLIVDKYEKNVYKHVLRDETKIENLILDVLNRNFETVIESDEDEKNKDSIIYMPNKEKNVIVRKKVDELNIRKKTTIIKKHEPILDYLHYENFFNDDDINISINSSSESIEHSQDMDKNSLIYNEEKREEFEIRDNINILLNKVKNDLYTNDFTRFIPDQFDTDIFLYNNGNG…	0.007	0	2	2	4	2	1495	178.2	8.15	0	2					812088	PF3D7_1453200	PF14_0506	14				0	0	100	Low	1	Phospho [S1406(99.9); S1416(94.5); S1417(94.5)]	FALSE	High	Master Protein
PfDd2_130061600	NLI interacting factor-like phosphatase, putative	MSVNSCEKMNENINKLIDINDENINYNNTNNINNNINGNMNMMNDNHNNTINNINNNMINNNITMNSNNNNNNNNNNNNSNSNNNIDGINVVYNNNRNVGYNKDLDTTYTKKRILNTNRSLKNTYHNNNYNKNNHQNFSINKNNKNNKNNKNFRNKNIQYNKTNMKQNKGNMNMNMNINMIDNNMMENNQENIKNIYNSGDNINVEHSYNGNNNDILNNMYYEENEKSDDYSSLSNNQNLVNKVANNRNVYENMRLINNTNNGNNSSMYNNTNNEDNNEINVYNNNMKSVYSNEDMDTFNDNNNILQNDDLNMNNGMGKMNLNRNINTHNNNNNNIKKRRIGKYENNAFYNKNKVKKNLHNTLFNDSLKRYNNNSINLKENNNKKNDNILDFHSNEKDQ…	0.008	0	2	2	2	2	1293	152	6.93	0	2												0	0	100	Low	1	Methyl [K849(100)]; Acetyl [K1159(100)]	FALSE	High	Master Protein
PF3D7_0703900	conserved Plasmodium membrane protein, unknown function	MDGNKLKEVCILLNSKNEKKIQRGIKRLFRLIKKNDFKNTYNIEKNIYDVDIVIENNYLDIVIYCLSLNVEKTKSSKLGYYINFDFIEIIFYTLSWVLFHKFKDCCFYIDNEENKKVQIKENEENFKKNISFLNLGNFFYDNVHFLEIIILNNFHHNRVYILSTIFYFLLYHERFRFGFFSSTSLLVNLIKLKKNVENISDLFRKNKLNENVQVEFFIKGKKDKNDENDKNDENDKNDENDKNDENDENDENDKNDKNDKNDKNDKNDKNDEKLIFIRNTYEEELIYLYKFLVLQNRSNNLKNNFVEKGKNMARNYGLVSEFMLLKKNGKFRVHREKAINEKEKNKSTDMINNKMDIKKCILNNKGNNNNNNNNNNNNDNYNNNNNDNYNYFEIVRGSI…	0.006	0	0	2	2	2	4358	529	8.47	0	2		membrane				PF3D7_0703900		7				0	0	100	Low	1		FALSE	High	Master Protein
PfDd2_110042000	WD repeat-containing protein, putative	MNNNNNNKYNNDIHNSINKNGSTNINNNMNMPNNIMSNIANNRGSIQSNINNIPRPMNNINNVHSNINIPSSRNISSNINMANSRNVSSNMNMTNNVGINNNMNINNNVNRTSSINVPNNMGRTSNINLSNNMSRTNNLNMNNNINSANNMNMPNNMNASNNNMNISSNVNRTSNVNRTSNVNRTSNVNRTSNVNRTSNVNRTSNMNIPNNMNIPNNMNMPNNMNIPNNMNIPNNMNIPNNMNIPNNMNMPNNMNMPNNINMPNNINITKNRSNSILNNNVNNIPNNISSISANIKPRNMSSNIKHNLNNFNNNMVKDINVKSSIKMSNDLSNSNIHKNSIINNNNNNNISNISNNSARESVMSNINYNYNNINYNNIMKNNIDINKKLNNDKNSNIDN…	0.007	0	2	2	2	2	1934	223.5	8.95	0	2												0	0		Low	1	Phospho [S1882(99.1); T1883(99.1)]	FALSE	High	Master Protein
PfDd2_060014500	hypothetical protein, conserved	MIIFKRYAEFVCLCKSRNEECLILANAITYKDNIKEQDKIEGIEIKKYNSCHFILERKKIWIFKDLIDNIKIYNKENENIEINGMFCFSLTNYDNCEDSILCIIVSSYFLLFFSITELSFLHFTTLEKKNYKQNNIFNWFFICTKTEYLTPVLFIQDKKDEIYIYFLQEYIKSKGIRGYNKCYLFLNDYLVSIEKVPNIKKNDHIDLKEKKKLPSSQYKMDILLEDEKKHNTQHVDSLKLTDLNTKMTKGHTPFILKKNKTYTLYRKKEYYNTKRSDQIMVIENNVNKNSIYNKKKYDVCTSNHKKNDPFCNIYNYDNNHHHRYNYFHPLRFTQKRLNDYEKNSKIVDKKNNEIRNNIRIIKNESTLNTCEILKKNLDSYPYNINNSLEGKKEKGIIFK…	0.006	0	2	2	2	2	1258	151.6	9.44	0	2												0	0	100	Low	1		FALSE	High	Master Protein
PF3D7_1216200	glycerol-3-phosphate dehydrogenase [NAD(+)], putative	MYRNLFDKLKDGPLKISILGSGNWASAISKVVGTNAKNNYLFENEVRMWIRDEFVNGERMVDIINNKHENTKYLKGVPLPHNIVAHSDLASVINDADLLIFIVPCQYLESVLASIKESESIKIASHAKAISLTKGFIVKKNQMKLCSNYISDFLNIPCSALSGANIAMDVAMENFSEATIGGNDKDSLVIWQRVFDLPYFKINCVNETIEVEICGALKNIITLACGFCDGLNLPTNSKSAIIRNGINEMILFGKVFFQKFNENILLESCGFADIITSFLAGRNAKCSAEFIKSTPKKTWEELENEILKGQKLQGTVTLKYVYHMIKEKNMTNEFPLFTVLHKISFENEDPSSLLKTFMNNKINQLNL	0.006	0	5	2	2	2	367	41.2	7.33	0	2	metabolic process		catalytic activity;nucleotide binding;protein binding	Pf01210, Pf07479	811209	PF3D7_1216200	PFL0780w	12	Biosynthesis of secondary metabolites; Glycerophospholipid metabolism	Synthesis of PA		7	0	100	Low	1	Acetyl [K128(97)]	FALSE	High	Master Protein
PF3D7_0407800	protein CINCH	MSSIRPELKSVEFYPPDINSKGSILKNKPMESLNNMRDVESIKKISYISTGGNNNQLYENGMFFNEGKREYMPNNENISPIYENNNMENNVNMNVNVNVNGSSVFRPVDRVQTIQEKKSSYGNNMFDYNYLREYNLNNNMNNNMIEYNMNNNMNNNMNNNMIEYNMNNNMNNNMIEYNMNNNMIEYNMNNNMMEYNLNNNMMEYNLNNNMINNDRHFSEITTDKNIYPVNSVVNDEGSYGYVDPLENLFNTNKFKIKKIKDTSSISNDYNNKKNLTNILPFEKIVEQCDINNVISNKFVQDLYNHQNVYDENNVVMKGFKKGEYMDGISSVPFLSDGKSIVYNKMKENDEHLEEDNYHLQDKAYMTSRHSSVKRSSVKSNKFDIDNKQKSDDNQNNMVG…	0.007	0	2	2	2	2	1960	230	6.9	0	2					812363	PF3D7_0407800	PFD0385w	4				0	0	100	Low	1		FALSE	High	Master Protein
PF3D7_0828100	conserved Plasmodium protein, unknown function	MMFYKYYHYAKCRRFIHMVSSLEGTYINIERFICHCSNNFYFLKSGSIYYNGDRRFINCDNVIIKEKQICKNKKRKTSTCYNNNNNNDDDDDKLSCENHINEDIIVNHNVCNNNNMLHNIEDKHLKYEYIQEKMYELIKGNGCEKDKILMILDFICNDKFKNKNDFLFFSTHLLMLSELYKDIIIINENIYNNSHIINYIKECINFMIISKKYSSLNSLFKYFNLLCIFHINEIRLIQKIFYLILCNKQFNDIQEKVIYSYYIIQHLYNNHIFNKFISNLLTNKLLLRINFVRFLQTQKDIKNNFLIFLYYIIHSLNNNTTNDIIIQMYVTYYNNMLQKNIQSFKNIVNLNLINQLYYILLISQYYDLDLNMLIKKNIQTYLPFLNIYEIILACTNLLL…	0.006	0	3	2	2	2	1033	124.5	9.03	0	2						PF3D7_0828100		8				0	0		Low	1	Phospho [T77(75); S78(75); T79(75); Y81(75)]	FALSE	High	Master Protein
PfDd2_020012300	conserved Plasmodium protein, unknown function	MNVSVTIKGNLSNSSTEKNKNSSKKNDASVFFKFKKENLDKKKIIKNNIVRKEKNSLNKKGTSNNTTNSFSKGNNIKLSGDTHARNVINEKKILSEKKNGFTTKYDSKKSYSSKKSSLLNKLPSSEITLNNSNLKFFEKKKSKDKQNVINNINGSKLINNVDKLYTNNDNINNNINEKKSSNIFTKNIQKKNKTNSSNNLNTSNVNKKTYKLGNVLAQPEKFIRKKKNKIIKNLNSLKRNIDIMMKSEQDQNILEEHMSSVSSSNEKQKNKNNNIEQNENMTKLEKNGDDNIYMKDNKKNDEQKGDNNTKEQIHINDDDEKKTFHDKKDDMENNTQETKTNIFQDNAVDTINGHICKDEKMLFPYFIEATYDKNTDIFNEKYDDDDNNKETNNLLLPGY…	0.006	0	4	2	2	2	505	58.4	9.6	0	2												0	0	100	Low	1	Acetyl [K18(99.1)]	FALSE	High	Master Protein
PF3D7_1127800	TFIIS central domain-containing protein, putative	MASKKREKSCIIFNEEYSNEKENGTINSSGTFYNEEKFIKYVEINSKNIFEYDISKLDIRRVNNHIKLNNIYNLYCYLIKNTFFKISDKNVNITDMLYVDPIISEKNKNEYNNLSKNEDEKSIIQDGKCDISNSSYDSSYSESTMSSNNFSNSSDTPICSEISSDVSVKSNKKNNTCKLKILDVIKKFSQLKEKIKKKKKKKKVQIKEQIKEQIKEKQMEKKKKKEKKSILPSGYILKKYDAVHIKGNNNEISISQIYKNVSSNKDDDNKNIIIQLIYRNKECNKFLYNNFESYLNYWHVLPCIGYYNKSTINNIINKISIVNFYEFLYLYDEFPVCQTHKKKLKKLYVVEQKDEENVTNPDEFVTSERTTDIDMLNNGYNEINLSQEMNKEMVDRNLP…	0.006	0	2	2	2	2	1420	168.6	8.46	0	2	metabolic process			Pf07500	810836	PF3D7_1127800	PF11_0289	11				0	0	100	Low	1	Methyl [K812(99.9); K813(97.4)]; Sulfo [Y1373(100); T1378(100); Y1379(100)]; Acetyl [K1380(100)]	FALSE	High	Master Protein
PfDd2_140034200	coatamer beta subunit, putative	MSNFEIDNNCTLYICTDNCEVPTNNEIQKKLESQNVDKKIEGMENLIFNIIQGVSYENLLMCVIRYIVPHKDHRLKKMCHIFFEIVDKCNSDGSLKEEMILVCNALRNDIISPNEYVRGSTLRLLSKIKYLKILDPLMETITKNLGHRHSYVRKNAITCIHTIIKHHGVDIIPNAVKEVEKILFLEGDISTKRSALAMLTDIDPLTTLKYILSLNDQLYDTADVILLEVIHLFKKLYIPHVFDDSYLLINDEDKDDDDENNDENNDKESDEEDDHGDDHNDYNINSNLKEEEKYKYNYNDHIYDENKNNKENNLLDYKKINNIHNITSNERYSQSTNHIYTQNNKIGDTYKYISNKSNNVIHHKNEYKELGEELNLLSEDINFKQKKLNENNYNQYKNH…	0.006	0	2	2	2	2	1406	163.7	6.1	0	2												0	0	100	Low	1	Sulfo [T503(100); T1214(75); T1215(75); Y1223(75); Y1226(75)]	FALSE	High	Master Protein
PF3D7_1244500	PIMMS57 protein	MGKCDFFIFLPIFFFVLIWYVHYVLGQPSDVPNVRDLIKRFENSNESVNSNNNIFNRNNQLERNIHYDPNNLYNIRQNPRHENIAGRSYVSRNPNEFSSDIMINRNNVHDEQRVRDEGRENNRRSSVPNNAHTSAKYYGSDQEIMQNKPVNNLHLGKSLDDFYNNLGVSSDDFEDDEQVNYNENDAFSSFSHNNQNDDTTLLYDEFEYVDSNNYTRNGSSSSSNNNNNNNNNIGNNGKITYNENDVSYNDSNNGNSTLSNIHRDNKIKPNLSSLYGNKTFNNYSNSTFNDVSNNYNRDDEITPFNNNRNVYVPSEYSNPLDAYVHPNNQQFSTQQYGNNMEEMNKLRRKVNFAPRDIYTVNNSLDGHSINNNTPLNNMDAGPSYMTEGNKNVNKNININ…	0.037	0	4	2	2	2	810	94.6	9.13	0	2					811479	PF3D7_1244500	PFL2135c	12				0	0	100	Low	1	Acetyl [K806(100)]	FALSE	High	Master Protein
PF3D7_0517100	conserved protein, unknown function	MKRLSVLFVRRLMPCVSLNKINSVYLLKHLENVCEHICIVGKYSPAKLLRRGLHGNKMKKKKQNKEKIMNKINNGINIREGEYTRTHIDGENRIYNDVYNYFNKSIVLLHEFGPIGILRLLYSLLKIKDYEEKYMKRKRIYYLKYIEYYILNISINDKIYNFWKYVTFNDTVLMFKMFIKNDYFSYELLNTLYNEIKKNMDYSITSDLIVFLYAYNIYKKRRKKKIYYNVGKEICVPNTFLIMIYKKIMKNLNLSNKEITQFIIFFSIYGYNIPLEEKIYIYNKCIKYIEQTIYMYSSNQLKYIISSFFKIYNFIYPENNINYMEQQNRNLFTFHSFINKLFVVYNERNIDTQANDEYHILHIAVKNNYYNYESLEYILFNIKKYLSHMNTTRQIKFIQ…	0.006	0	7	2	2	2	476	57.9	9.6	0	2					812986	PF3D7_0517100	PFE0855c	5				0	0	100	Low	1	Acetyl [K475(100)]	FALSE	High	Master Protein
PF3D7_0513200	CPSF domain-containing protein, putative	MIDIKIEELRNSSEVDHLEYGNLLDDKSIEFIIIKNKDLYIYTYDTQKKNIYLLYETKLNAPILKLVILKDIFLNKKKKNISGILLIYKNIHFIIYKYNKILNSLVIVLRHTFNREIKFSSLFYNLPCAINYIHKYDNFKYKKKKEEKKKIYNVTNKKHLSKYGKSNLHHNRLSDMKVSRLKKKKKKIKLKLFINKDKNKNIDKNIDKDKNIDKDKNIDKDKNIDKDKNIDKDKNIDKENNELSSNNKTTNVEDMIIEDDNFMDNLNNNVDEYKKELYFLNNYCLNFNKKKIIKAKKKKINFCEFSFTFSYNFKTLYTFFYTTKKKSIEETKENEKNGRVRKEVQTNYFSNDIYLDNISKIKLHRIYKHFVFIKKIFYHDNLANVLIQRDAINVGQRKI…	0.006	0	1	2	2	2	2763	331.9	9.14	0	2	cell organization and biogenesis	nucleus	catalytic activity;motor activity;protein binding	Pf03178	812946	PF3D7_0513200	PFE0655w	5				0	0		Low	1	Acetyl [K362(100); K368(100)]; Sulfo [T1765(100)]; Phospho [Y367(100)]	FALSE	High	Master Protein
PF3D7_0724500	conserved Plasmodium protein, unknown function	MNKLHSKNLNEQNIDSIIENEKIICEKLTKENEILKEKNSKIQKELLSYIEDNTFIYESDSIEDMNKYKSILISVIDFMDKLKIVDAHMKNETYHLLEELFTCIKEAILKQNDLCYLMKEDMNSFRISGKEELFRKNLLSLRILYEHNSILRAQITLFNKFKLKNENLIHADFEQLELKYKNLKTKEINLEKKIENLNRKIIKSTQKKLHYDEKSLYLEKLLNDKLELLKESNNKIKSKKILLNDLKKKKDESIKRNNEMEINTITKNVYEEFHEKQQYVKKLKIMLEDVKKKYESLSKEDIKE	0.006	0	7	2	2	2	304	36.6	8.72	0	2					2655155	PF3D7_0724500	MAL7P1.131	7				0	0	100	Low	1	Methyl [K160(100); K162(100)]	FALSE	High	Master Protein
PfDd2_140035800	conserved Plasmodium protein, unknown function	MFLSSKKRRVFVLFMYFFVQNVNSNKSTNVSNNFSSNIATNLASSLATPLPTNVASHLIPNLVAAQQNNTAHVDSHKTISTNKHTCEAAGCSSYKDIIKNNSSFHTSNGHQSNDGDCLNGFICKKCKKTHAKSPNICFYSSLDTYENLYEGILEDFKQTSYDSFKIPLDKSSKNIKSKGKHKNHNTNKEDNDNNDNNNDNNNNNNNNNNNNNNKDNHNKKDTNENEEDDEDDDNKNKNKGDKDDDRDDEEDYKSSTKENNLKKKKKKSDEDNEETEDIDDEGEEDDQNEEDDEDNNNKKKKFNNKTNNETDSFLEKYSKISFHTFLTPNKLTCKDIKEKKKSKKMKQRIYINNNKKNPACPLEPLEPSLIQYNIINLKTNKNETIDKNKRIDINNKGDT…	0.006	0	2	2	2	2	995	116.6	8.05	0	2												0	0	100	Low	1	Phospho [Y252(75); S254(75); S255(75); T256(75); S849(98.1)]	FALSE	High	Master Protein
PF3D7_0904800	replication protein A1, small fragment	MSENDLLFRISQITTYVSKWIIKAKVVNKTKLSTFKNNNSFFSIDVTDVHGDSISCKFWGSSADKWFNVIELKKVYIFSKGRVSIANPKYNTVKHKYELTFNEDSEIHEVKDDGEIKIQKKISLVNLRDIKIATKETPFTADLIGIVKHIGTVSNLKTKQGNDIAKQNIIIVDDTKHSFEISFWDSNVNLIKEEIVENEIYIFTNINIRNWNDMKNGTFGVTSSIEKMENLNDELKAKCAKISQWYNNSGKYEQFTNMRNILSNDVTQTPDKHYSISDVSDVLSKISGTYTLIGRIKRIYWKSKENEHRFYYPACMKCKKKLLSSGHDNNMDNEFDNPEEDNIVYSCMNCDENNVKPFYNYTFNFLFMDFSGSIILRAFSDEGYNLLGKKAEELKNLDE…	0.006	0	4	2	2	2	484	56.2	7.71	0	2				Pf08646	813327	PF3D7_0904800	PFI0235w	9		Translesion Synthesis by POLH; SUMOylation of DNA damage response and repair proteins		9	0	100	Low	1	Phospho [S284(98.7)]	FALSE	High	Master Protein
PfDd2_040024600	conserved Plasmodium protein, unknown function	MRKKKKTCLVLLILSFLCFFYSSLSYDEDYDEEYNYEDKNSDYECNNLIPLFLNNLEYSNISQEISLSKTFSLKYPVHYMYFKYSSDQSIFVNYNIYNSLSFGYVKKIELYEYEIIKNESVLLLQAEKDSDKNIKILYTITKIDNRKNYEGEKDQRLFYFIIYTTIENDNDIIKSCINVNMSIHIRIIKDDTQTNNHNNNNIIINNNNNYYYNYVHNNYGMRGIMPNHLYNHLLPLHNKSYIIIKDNYYYCTNEDYYYNMNNIEDYYYDEKSGDKVVVIYSVLLFIEFKKEANIKFTSFLKHDINKYNNFVIHIKKIDIHNNYLNNMDMEHILKVGNNEEYINGNKKKKSMECEEDCVESYITSQGIYIDTILNNNHLYRLDILYKMGKNEINNKTTEI…	0.005	0	1	2	2	2	2516	301.4	6.32	0	2												0	0	100	Low	1	Methyl [K930(98.9); K936(98.9); K938(98.9)]	FALSE	High	Master Protein
PF3D7_1324600	conserved Plasmodium protein, unknown function	MNEYVKYTTSFYVFDLYKYDTSEEFLKSLQLITHEDIIIISLQNVADQNLRETYESIINKQCNQNKEYVFLHLDYKLENDLFLLMIKRGLHTYVEDVYYKIIKISTKNMFGKIYKKVMKYYFIDYIQKVINTNNHSIQIKCNKRMDGNNNVSTYFGNEEKKKEFNITLRKDMLLYQMDHRKYFNYLNKCFQHAKNINLKNDVNIKNKNMNKKFNHSFSHQYNINQYEIFKKKKIQMKGTYSHDNTFNHNFAYHYNSDTILVGDRKERYAINHNICNMKNKKEIYTHNSNNIYDNNNNKKCFNNNNIYDNNNNICDNNNNICDNNKKYDRNILHCITLMINNIRFCICFCNFDIYKYIETKSYYQYIFYKERERKNNFYKDKENNPFYISYMNYHLNLYN…	0.006	0	1	2	3	2	1661	200.9	9.29	0	2		membrane			814110	PF3D7_1324600	PF13_0139	13				0	0	100	Low	1	Acetyl [K645(100)]	FALSE	High	Master Protein
PF3D7_0308100	zinc finger protein, putative	MNNITIRKPLFEVPNENKSNVLKYEKDNDFNNKKNDPSNLESYISSTLPYKRIENNHHNYNNAKYDENNKNDDDHIPLDLNNKENMNFFVNKKNIHNSNLNYNHDNILQSYRNGEINRNYNIMDNMYDVYYINKSKANLNDYLKHVNINHTAPCIGEFRTCMNCFLNISTLFCKTCNIFLCAICNVKLHNNKSNHIINVASSGLYENNVKFNDIILKEKDKWLVELDNSIPIKIREKCSVHTKEYIKYVCKTCKYTLLCADCLLNDPVHVQNKMENDMNIIKNDMNIMENDMNIMENDMNIIKNDMNIMEKDMNIIKNDMNIIKNNMNIIKNEMNIIKNVPEQKRKNEHFLPEQVQENNDNKNGSKNDKNLKDSNKKKRENQYIVSIYKKEETSDSNNK…	0.006	0	1	2	2	2	1711	202	8.12	0	2		cytoplasm;membrane	metal ion binding	Pf00643	814398	PF3D7_0308100	PFC0345w	3				0	0	100	Low	1	Acetyl [K1585(100)]	FALSE	High	Master Protein
PfDd2_140038200	conserved Plasmodium protein, unknown function	MTLYSKKKRKCNINFIDIELEAFIFGCFLYSWNDILTNNIIYKKCNNNKDEKIINNNNNNNKINYNVVNNKKKKLTTLKSSGVNKRNCSSIKNNKKNITTNHIFYNCSAKNKIINKSNSKNYVNNCNKYKEHISCSINTDFQIKHNIDINALNDKLLYFVKINFCLNNKDFNIFCNLYHFYKHIKEDKKNEETKLLNSFFKHKVVKCGKKFKNCCTNKEDIKGHSQSEKNDNMYDGIANKCDDHKYDKYDDHKYDKYDDHKYNIHDNHKYNIHDDHKYDKYDDHMYNKYDDHMYNKYDDHMYNKYDDHMYNKYDDHMYNKYDDHVYNKRDHLTYDKDDNILNGPYNNSYEERRKLHRNSKKNKNGRTKKHVNCFFCDIYINKNNFDDSTKMEKFIHSCM…	0.006	0	2	2	3	2	2692	326.2	8.97	0	2												0	0		Low	1		FALSE	High	Master Protein
PfDd2_110025500	conserved Plasmodium protein, unknown function	MQNFVDSDYKKRTSNNNETSERYINSIQNCDKDEKRILEDENVQKNLSFINNENIYNKKLSNQLKTNDNHNNSNVNTPICSVKCLSNKNISVEDLNNEESNTQKNLEKAVNRRKKIKEILLEYNSLNLSLSSDNIDISKDKSINHNNNNNNNNNNMNGKDQYNPITYKTNISEEKYCNTINDKISSKKEASNYKSYNKCSIKNNDTLNYNNYSNNIDNNIHNLKSIINRDFLDKSLVSNDDEIDDYKTFLTLDSNQTIFKNKPLKVPDLSFLNNSSRTFSNTDFLHMDNNNNNNNNNNREVYNEERTNFVRNKIIYEKLDGLSFCYDNDSKNFNFPPGQDDHDKSIQLQKDHKTGILYECNNKNYNMSDKNLNIFELKKENKNNIVKNYIKINKVENSN…	0.005	0	1	2	2	2	1957	231	7.99	0	2												0	0		Low	1		FALSE	High	Master Protein
PF3D7_1017100	rhoptry neck protein 12	MKRVYTCLCFICLFFLCILKGVYNVKTQKNEGIIIDKEGKENDNGNSDRNTPNNNNRLNRMTLNKEMYEKHNKMNNEEDNNKNINYDLSNLKDGMKKKHFGSNSSEDKTNKKSSINSVLEKYQHTKHEEKNLQNLNKNMMTHENDDSMKSIFISEESFESAKNVCQFIVMQNDYFKNFCNITSLVYDIEKLKKNNHKIYEEILSNSYENNNGSKFKLLKEINHTKVFKEMDNTNPKFSILFLYDKFCYGGIPLACSNLMKYDNVFDINEQSETTNKPDDNVNMEEMENYIINQTGMENGFEENVSDLTQE	0.005	0	8	2	2	2	310	36.4	5.91	0	2					810324	PF3D7_1017100	PF10_0166	10				0	0	100	Low	1		FALSE	High	Master Protein
PfDd2_070016400	erythrocyte membrane protein 1, PfEMP1	MGANESSISKTVVGKETHMSARNVLENIGRNIKDRASRDAQKYERFLKGKLSEAKFYQRLLMGADVHKKVPSNPCHLDHTWYTNIDDGTAARRNPCDGRNQKRFDEGQVCECGSGIIKGNGNNRNGGSCAPPRRRHICDKNLEALTVGNTKNSNDLLGNILVTAKYEGESIVKNHPNRGSSEVCIALARSFADIGDIVRGKDLYLGHEQRKKELEEKLKKIFAKIYRDLTNDRTKKVEAEKRYKNDTENYYQLREDWWTANRDQVWKALTCSAHNTEEYFIQSEKNTQLFSNPRCGHNKDGAPPTNLDYVPQFLRWFNEWAEEFCRIRKIKIDKTKEECIGENNGKNCSREGYDCNKTNLKLNEIFVDLDCPRCEKACTSYNEWIENKKKEFKKQKRKY…	0.005	0	1	2	2	2	2755	315.9	6	0	2												0	0	100	Low	1		FALSE	High	Master Protein
PF3D7_1304600	conserved Plasmodium protein, unknown function	MLKHKYALYRCIRTILISLLIYIWLSKNVMTYNRNIKRRNNICFYIYNNKINNNIYDSTFFNNIYKKKKQNKKNCHVNKIRNQHLVEHIYNNKDNNKDLSCENDLLKHLEILYQQFWERKLEPFKNVPKERNNINNDENKINNFSINNLYHYIQSTHPSALQNVKFIYQDRKKYTFTKNKISEAFINNAQVQIEPSLLKNFTNHEDQNNCDTQNEITDDNNNNNNINNNNNNIHNNHNNNYNNNNHNNNNNRCNDLVNDSILCITTNKDISKYQKICSIPNNYIINYDNIIQEIQMFVNHFNNNYKVNYLKYIFKNNIDEEINKLDSITILLYDIYKKHNYFLNFIKNYNSSSIYLKYWDIKLTLVVTYIHFISKYINILLYVYNFNNTLFTILHKYYI…	0.005	0	2	2	2	2	1290	155.1	8.54	0	2	metabolic process	membrane	catalytic activity;protein binding		813810	PF3D7_1304600	MAL13P1.25	13				0	0	100	Low	1	Acetyl [K430(100); K437(100)]	FALSE	High	Master Protein
PfDd2_090008600	conserved Plasmodium membrane protein, unknown function	MIYFDIPSKNNLSYEYYDTQSLIDNKRIHSFLNNSCAFYSFQNKEKCKQERFEEYLNFLQQKSNIYNNNNKQIERNENDYNVIKNKIQYKKKENYNITTYSHFVPEENLQDKQKRPYTHNEYYMDHTYNKQHLNDKYHKHNIHDINNNHYIKHKDHLHDTHYIFNKHNNENINIKKNIKAHVSQLHVSYKLIKIKNILYKINILKKNTSLHKHKTYSFFRFKFSALQEQYDKQKKKSKKIKKQQKKKNMYKNKIGSHTMEILNVLRNELPLSKGDFSNRYCQNNDYEYAIVTSNEETHFYYTNQENAKTTKQKNYQHMKVKIQIYSNMIQEKKNKGKHDQIYKPIINTFEQNINYLDKKKIKTKKNMAKEKYKKNEKLLNNCIENYKNCMKLYKLSEFI…	0.003	0	1	2	2	2	3207	381.3	9.19	0	2												0	0	100	Low	1	Phospho [S862(94.8)]	FALSE	High	Master Protein
PF3D7_1341500	inner membrane complex suture component, putative	MANSIYDKSNNSKSPFSIIKSDDKKLSKDTTLITERSVNGITTENMQHVKEKPLNEVLYNVSYNDSCKYNFPNNNIAESFMDARDTNNYENIILKKGLSENQHLYSTPNNNNNNNNINNMDNINNMNPHHNNNYFNVYTLDNKMFMKKSKSNMNDPNSNITYNMINNDGIWNMKEYPSNIENYDYVDIPNFPYQTNNQLYSANNIVPPLYGRNYKIQENGDSINGYNTNEYIKHGTHVGRIKPFNVLGACQLPSLCTPSYTTSNNNNNNNNNNNNNNNNNSNNNNNNILFGPFENKTLNMPYILNDQNKEYIYPYLNKGMNEITNDYNMMSTNKFISPNYEYLMTNPRSPYYMLNYINEKKLDIFKKITLSVGTSLDDMINIMIAMLETSYKSMQINRN…	0.003	0	8	2	2	2	508	58.8	7.2	0	2					814192	PF3D7_1341500	PF13_0225	13				0	0		Low	1	Methyl [K150(98.9); K174(98.9)]	FALSE	High	Master Protein
PF3D7_0720700	phosphoinositide-binding protein PX1	MMESYSTYEFKDNLIIKIIRTNDVKKRFYSYTEYILEFKVLNSQKVLKKRYSDFVTFYDLLKNELLTKFSESLEKISVLPSKKIFGRFNYNFIEERRQQLESFLMNITKYKNVYLCDNFYEFLCLDNITKYLYKLMCTRLEDICNIQKLLKKINYILFMSRNNTLKSAECDIINYLYYLKENIKLNNEIKFFILNIFLHHLTYTKTSENLLNVSLMRFSFDIIYENLLSNSINEVLLKTSSETILRIVDKRSDVFLDYLKIYNFKQICIIFNLINKKKERKDNKKIDNIVFNIYILISLLLLSSIHIKDIQNFFIIKNNNNNNKGLRILGYMYESQNINIQIICCIILSLLIINKTIKDDDVIYKTKMSILLIQNDLQNIKSVDYQLIEIICSKKNINL…	0.003	0	2	2	2	2	2166	258.3	6.74	0	2	transport	endosome;membrane		Pf00787	2654930	PF3D7_0720700	MAL7P1.109	7				0	0	100	Low	1	Acetyl [K2019(100); K2020(100); K2026(100)]	FALSE	High	Master Protein
PF3D7_0422200	erythrocyte membrane-associated antigen	MKKQKDEEDEEEDEEKEKEETYYNKNLKNEYNKIINKEEKYLNKSRISNILKCVNSFDKNVSVYEYENILKKMLIKKKKYINIKINKNEKDQHDQHDQNDQHDQNDQNDQKDYMCDVNNNIIINTENRNYKNDINNMQDYINNHCLDYNYSNYSKVKNHNLLIRNERTKGYSSDSKIYLQMKKKIKYSRQKEKYKELPKVITTVKGKHTNNKVHEEYLEDIPCNRLFKDVNYEDVSNVDNMDNNLHINNISNINTSQDNNYLAKEYITNTFNCKYNTDYNNKKKRKEMYKILYKLKHINEFNNSESNQHLDSMDNQSKIVSQGEKNKKKKKKKKKKKKKSQRDKKNHREKENQNEYLNKYIFINEKQNNNFNEIHNMNMMNSFKENGSMETTYMNDTII…	0.005	0	1	2	2	2	4261	508.2	8.79	0	2						PF3D7_0422200		4				0	0	100	Low	1	Acetyl [K896(99.5)]	FALSE	High	Master Protein
PfDd2_130015300	ribosomal RNA methyltransferase, putative	MITDLLFKSQIIYNKKDILCARYILFYQHICKRGYKEAAPKVFNKKSSHTSRWIQRQISDRYVLRAKNDNYRSRAAYKLIELDNKYLFLKKNKIILDIGCYPGSWCQVILERTKNYKNKIIGIDKKIMDPIPNVYFIQGEIGKDNMNNIKNINYIDNMNNNSVDYKLKEILQDKKIDIILSDAAVPCIGNKIDDHLNSCELTLSITHFMEQYINIGGTYIVKMYLGSQTNNLKTYLKGMFHLVHTTKPKASRNESREIYLVCKNFLGRKKITEDVQIKGSFSSKEGYY	0.005	0	8	2	2	2	288	33.7	9.47	0	2												0	0		Low	1		FALSE	High	Master Protein
PF3D7_1359600	conserved Plasmodium protein, unknown function	MDGNYKNEDEEKGDLENYGANNFILNKMNSLDSKTRTVNNEMRNKDEEKLYYHSSNISNIMYNNYRNLNNDLLKRSDKFNKLVDSNYNSIFHNRSADNHSVNQNDHEHINTSNIYNNMNIYNNGYIYNKKSAAKNDSMSNNNLVRNYYDGLYPFLNNYKEEECSMNYSNVQEYSEQYKMNNNINIDSSSLCENNTSFQCSNINKNKNSNTTFPNSEENKTNKNHSNNIMNHLFHMKPHCNLKDKVDIHNENYNNEENNSSNSTLPTSENSSNFFNTEHVNNNEMNINDGNVVLGNVSNDRASDGVKKKKNKENKKDNTNNNRECNDKDTNNVTNNNESNQDITLETSSNEKGNNSSKKNKKKNKKKKNINKKGNSNNNNNENNENIDNNENIDNNENID…	0.005	0	2	2	2	2	2025	235	6.23	0	2					813858	PF3D7_1359600	MAL13P1.295	13				0	0	100	Low	1		FALSE	High	Master Protein
PF3D7_1466800	NOC3 domain-containing protein, putative	MDFKKNNNKNKGNEKDKDQGGQPYEMRTRTFNQDVTLRLNRENFSLPKIQRNGSLKYDEGREIFEGENTDDDTKLSKKKQKEVLNLKKLLENMEKYNDFNKKSNQGTKNALDEEMKRISSMMDYYKDLKSMIAAISSSIMGDPNTQVEKLELLFFIFYESLKRKREILYIKLNNNLYELRRMDAEIKHEDENVKYMNEKNQESHDEYNEEAVKKNFRYISNLNILSCISICTILKSITPSYKIIMSEEKNEENDNNDNASRGNNNMHTNNKPGNPTKNFSKLIENVNKVEKLIVKFFRRFCRLLKENISTNPIVFVNLLCELVGVNLYLSREENLLQYLIIYGNLAVYSNKKYNCNMHILGNVNEIKNKKKFKILCAKCVVTIKEIIGNDSNLLFTLNL…	0.005	0	2	2	6	2	902	105.4	8.48	0	2					812218	PF3D7_1466800	PF14_0636	14				0	0	100	Low	1	Acetyl [K661(100); K663(100)]	FALSE	High	Master Protein
PfDd2_140052800	ubiquitin-protein ligase, putative	MYTFSSYFKIYYIYIILIILCFEKKVCTDDNVRNLNEIKDQFVEAYDLLDKAEYEKSFSILKNCVHYDIRCLTLSGLFYYLGLKPVNRNVCNALYIWKVCADYGSSDAQFYLGVMYSNYFSLPNLYSYYYKENEIENNMILFRTYLFLKAKNLEKQISDCLHNQKDEYDNYDDDDNYYYNDSIYDKDGEVYKKFRNVPIIHFNRNNELILKIKNIRYNIDELENYFKNLNNFPSKNKNDNSINNLNNMNFMRNHNLSLLYFYSSSLGNHPASTLTLGVKYMNGYGVEKSCEAASRYYLKLTNEIFNFNEKNEFEIIDLIKLNVPYYDRYNMNNKKIKSIEIFLESSLHENHKILTMIARRYLIGIDGIEKDYKKAHNYLIKASKYNNSEAISLLGYIYL…	0.005	0	5	2	2	2	854	100.7	8.91	0	2												0	0		Low	1	Phospho [S338(92.6)]	FALSE	High	Master Protein
PF3D7_0826500	ubiquitin conjugation factor E4 B, putative	MVDKIKEDAIIQNTFQICLKKEECNNNKLYLESYVKELKENNEELYFLLDNLYFILLHKISDLHRQKKNCLSYLCSCASRLVDKSLYKGINMNNKESDIIINEISDQIVNSVIIYLENLDIYPNMKISKKERMEVFYEFLKKSCTSRFLKKLLSFIEENDKNEDDENSKQLNKFFNPIIDLILSNLNNRNLVYPKNDVAVLFSFLTGFKPIADLITHNKSMFLYINVNDRMKDNMNCDIKKESDKNLLSTCKSMPVNTTDSSTNNITTNRSNNSNGNNDVPQEGPTTTNSNNNNANNNLSNNNLSSNNLSNNNLSSNSIIRRSVPYAHFHSTIIQNSYSRFSRDKEISTCGYNFQLNSLLGRLISPTIINMPNILKKEEIAMYKYFFNSNTNSLNKMTL…	0.005	0	2	2	2	2	1326	154.5	6.11	0	2	metabolic process	cytoplasm;nucleus	catalytic activity	Pf04564, Pf10408	2655469	PF3D7_0826500	PF08_0020	8				0	0	100	Low	1	Acetyl [K245(100)]; Phospho [S243(100)]; Sulfo [S72(75); Y73(75); S76(75); S79(75)]	FALSE	High	Master Protein
PF3D7_0714100	MAATS1 domain-containing protein, putative	MSSQHRYEKTNAYRENDENIIHNENRKNINRRNDKNYYGRNEKSGEKLKNQKKKSTYDSKTKTKISDENEYTEREEQTIVLNKENKLIDEKVKIKTLKMENKLEEDGNDNNIDNMNDNNIDNMNDNNIDNMNDNYIDNMNDNYMDNMNDNYMDNMNDQEEKNRKEIKEIANLCLEQNLSVNSENILIVRKLKEKRKLEERINKNENIKNLQEKRRILEEIEYHEWADREKRIKELQEKKMNLLKKVLVDRDKKKANKIFYEVEKIVQNRDKKKDEIRENFEKEKAKDMRILFLETGNNLKTIYNEKQDLINQMNNYTSNFYLQLEREGVVPNKINENIINKIDNNLNDLKKLNEIKSTLDETSYHNNIRYTFKGEKSEERLKYENKKNKKIIDTFYRYL…	0.005	0	3	2	2	2	682	82	7.91	0	2				Pf14738	2655099	PF3D7_0714100	PF07_0055	7				0	0	100	Low	1	Phospho [S66(96.2); S412(94.7); T413(94.7)]; Acetyl [K410(100)]	FALSE	High	Master Protein
PF3D7_1041300	erythrocyte membrane protein 1, PfEMP1	MVRTLDPEEELRGIEDTTAKHALDKIGEKIYEKAKKNAEQYRSQLHGRLSDARFEKAPKEQQTPSGPCGLNHEYHTNATNGKSYPCRTGKEERFSQVHGGECDKNKISGNKDDEGACAPYRRLNLCVRNLENISNYGKINNDTLLADVCLAALHEGAAISSDHGKYQETNNDVNANICTMLARSFADIGDIIRGKDLYRGVNGNDKLEKNLKKIFGIIYEGLTKANGKKGQKPAKDHYGDDENYYKLREDWWNNNRLMVWYAITCGAPKEAQYFRKTCGSGERTKDNCRCAIHGVPTYFDYVPQYLRWFEEWAEEFCRLRKHKLQNAIKNCRGENNEKYCDLNGYDCEKTIRGKKKLFEGADCKKCTVTCDNFVPWIKNQKQEFDKQKNKYAEEIKKAK…	0.005	0	1	2	2	2	2194	248.3	5.67	0	2	regulation of biological process;response to stimulus		protein binding;receptor activity	Pf03011, Pf05424, Pf15445, Pf15447	810563	PF3D7_1041300	PF10_0406	10	Malaria			1	0	100	Low	1	Acetyl [K1255(98.9)]	FALSE	High	Master Protein
PfDd2_100023000	conserved Plasmodium protein, unknown function	MSDSAQVFMDNVYHLTGYLHRLLFLMKELDKKEHKINIGIERKEEVYLEKLYYAHKNKLENHIKHNYENSNTDSHDSHNEDNNEKKHDISIENVLKKMKKKKKSDLCINHDNHLNNEGDERKNVDKENNNMDMSNEFIKEEEANNIENIKSEGYVQSGEKKIKIKIKQDCIDIKENGNCDDNNNIDDNNNIDDNNYIDDNNIDDDDNNNVDNADNHHGKENKYKKKNSTISHDNDKMDEHANFNHTEENSNDGLYNNVNFKNNIISEGEEESRKEQEKKQNEKNEENEKNEKNEKNEENEKNEENEKNEENEKNEKNEENEKNEENEKNEKNETKEHPTVNPVFNNNDIKQNILKEDEKDIDFLFNDEEMNKYLNEIINDREQCMALLREKICINNQIA…	0.005	0	2	2	2	2	981	116.2	5.43	0	2												0	0	100	Low	1	Acetyl [K928(100)]; Phospho [S90(100); S931(99.2)]	FALSE	High	Master Protein
PF3D7_0104300	ubiquitin carboxyl-terminal hydrolase 1, putative	MSHINYNVEKRKSLKKHNNNNNNNNNIYNNKIDTPNIKNYDDSSKHINTNPQVLDSILLSNMEKDKKLKLLNNYINMFDKNKNDKVTTNHPSHNIYNRKNNDTYDDQDKDEQYVDTDDSFSLSNTKKKINKRDIISYDNYIFEDEDKVSSKYLEYKNDSTSHMKKKKDEGSNRKGNINMDSNNNDDNNNNINMKSNTNNNNNNNNNNNKDDDYYDDNNYYHKNHSDSINNSINYNDIHRKEKKNKKNTHNEKKYISNMYNFQYDDYDKKKKKKNTLETYDSDTKNSDIFINTGFLPYSLNKKKNNKKRKGKKKNEQEENRHNVNYDDNMDDDDDDNNDNNNDDDSNNNNNDDDSNNNNNDDDSNNNNNDDDSNNNNNDDDSNNNNNDDSNNNNNDDSNN…	0.004	0	1	2	2	2	3499	415.8	8.44	0	2	metabolic process	proteasome	catalytic activity	Pf00443, Pf13423		PF3D7_0104300		1				0	0	100	Low	1	Acetyl [K619(100)]; Phospho [S609(93.8)]	FALSE	High	Master Protein
PfDd2_050010100	conserved Plasmodium membrane protein, unknown function	MASLEELIEEYICPEKVMFTYGKEKKIELIYEKNKDKEENKIRDNILEKLLFLIENEDYEDYEENEKGHREETYKEYEKKSHSTYVNNVRSSNHVLSKDIFDMCPYKIKKWPNNNLIKIITILKKYYFCSENMKRGSSINLVTQLLERIDICDMPLDYFESIIYFFIKKIEDWHCINGVVNFFFLMFEKYEHVLKRIYYDNEITELYKNLFIYKNKEKRTKNKNKNENELYIHNDVTIGDNNNNNNNDGNNNNNNNNHYVGDLRTMNCFNDEEENDKIDALMEKDILYEKCGVNVNCCGSDGNYEDGNYEDGNYEDGNYEDDKCLSSFDEYESDYDNNFYAEPSDYNSSDEEDYIQVRRINKEQDEGEGLCIVYNILKKLFKHIHAPSYLQGIRLNYYK…	0.004	0	1	2	2	2	2977	356.6	5.53	0	2												0	0	100	Low	1	Methyl [K2707(98.9)]; Acetyl [K875(100); K2719(98.9)]	FALSE	High	Master Protein
PF3D7_1309700	vacuolar protein sorting-associated protein 18, putative	MNKSEKEFSLKLFKIKNGNINLLKNRITHISINNKCIHLVLCNNTLIKYNVEENELCYIDFYNKKTTNNKGEIRSIYFDRNCYHGFICLANKEYIYIHFENNIIKNIIQLKKYNITSVIFNDYTEIKNTFPFLISTTQGEIIEININNKSSKNIDYDVIFSDEKLSILDVNMINIIKCKTSLNSHKQNGHRYDDNNNDDNNDDNNNDDDNNDDNNNDDDNNNNHNNHLNNKHVKDYQEMIKIIYFTTSNSLHEISYTFKNYKNKTDDKNDNTFTYVKLKTTSLPYNIKKQTKVYETPLDSLCSIIKIENIRNTNYLFWLNGCSIFISKINNFKSPKYYTPDNNKKKKNNNNNNNNNNNFFFNNNMNQDENIFSSSSNSFSDSDQDVEHIFSLSDDDYLY…	0.004	0	1	2	5	2	1672	198.2	7.72	0	2	cell organization and biogenesis;regulation of biological process;transport	endosome	protein binding	Pf00637, Pf05131	814032	PF3D7_1309700	PF13_0053	13				0	0	100	Low	1	Methyl [K264(99)]; Acetyl [K268(99)]; Sulfo [T265(96.7)]; Phospho [T265(100)]	FALSE	High	Master Protein
PF3D7_1317200	AP2 domain transcription factor AP2-FG, putative	MKERKKVSKVKESKKSLVENDNFCLNNYRNNFYMENDNKKNMKEEKEERKEIFTSRNNDSLVDVDYNKMMNDINKYENTILNSNNSRCNNFPNYDQIIYNNNVLSNGPVNNSVNSNNTNNNMMNNNMMNSNMMNNNRMNNNIMNSNMMNDNMMNDNMMNDNMMNDNMMNDNMMNDNMMNDNMMNDNMMNDNMMSNNIMNNNIMNNNIMNNNIMNNNIMNNNIINKSNFSEVTNYSTSNKEPFIQTQNMYLKDANNNLNSCYVNTSMCDSICSNMSNNVSNNMVDKITVDHSCMSNNSNDHNNNSNCNYYYNNNNDYNNDYNNDYNNDYNNDYNNDYNNDYNNNYYNNTKGQEGQKQGKIGNGKLVNMDNMFNINEHNNIYRERIDSLNTVNNTSNYKYN…	0.004	0	1	2	2	2	2672	310.5	5.27	0	2	regulation of biological process			Pf00847	814073	PF3D7_1317200	ApiAP2	13				0	0		Low	1	Sulfo [Y1410(100); Y1414(100); S1417(100)]	FALSE	High	Master Protein
PF3D7_0409100	U4/U6 small nuclear ribonucleoprotein PRP31, putative	MATLADSFLKDLEDLEFEDEEEENNIGEKAPFIKRSNNRMEDEDNDDYEEIVDAIEEFLNEKKKNKERKISELLYDEEFLNMMNDIKTYMFEEEEKKKEKEKDDENVDGDEEIEVLLKEKDSNKINNIDNDKFNNNNNNNNSSSDEDNFYDDVMIEKCMETILKIDTEILNIHKYVKDIYSTKFPELDSIVYSPVEYISVVNKIRNEVDLKNIDFSDILPNTTVMAITVASSMTTGICLPDNLLKNCISFCNEGIQLNEYRNIILLYLESKMFYLAPNVTMLLGSSLTARLISAVGSLKNLSIISSQNLIVIASTKKSLFGLSNVHKTLGIGILCCSEIVQSVPDAYKKKAISLLASKCSLAARIDYFKKYKEGQYGLLLRQYIISHLIKLQEPPPLKQ…	0.005	0	7	2	2	2	534	61.4	5.57	0	2	cell organization and biogenesis;metabolic process	spliceosomal complex		Pf01798, Pf08060, Pf09785	812409	PF3D7_0409100	PFD0450c	4	Spliceosome			1	0		Low	1	Methyl [K390(100); K398(100)]	FALSE	High	Master Protein
PF3D7_1362200	RuvB-like helicase 3	MKLEEVKDIQKIERIGAHSHIRGLGLNDCLDARYCSEGMIGQMSARKAAGIVLRMIKEGRISGRAILLAGQPGTGKTAIAMGIAKALGEDTPFTHISGSEVYSLEMSKTEALTQAFRRSIGVRVKEESEVIEGEVVEIEIEKFNERDINNKNKKLGKMILKTTEMETLYDLGSKMIEALQKENITAGDVICIDKGTGKITKIGKSFARSKDYDAMDPNTLFVQCPEGELQKRKEVVHTVTLHDIDAINSRTQGFLALFSGDTGEIKNEIREHIDMKINEWQEDEKAEIVPGVLFIDEVHMLDIECFSYLNRALESEQSPIVIMATNRGITHIRGTDYKAPHGIPLDLLDRTLIIPTYPYKHQDILKILEQRAEEEDVDIDEYAKELLCKIASESSLRYA…	0.004	0	5	2	2	2	483	54.6	5.44	0	2	cell organization and biogenesis;metabolic process;regulation of biological process	nucleus	catalytic activity;nucleotide binding;protein binding	Pf00004, Pf03796, Pf06068, Pf13481	814290	PF3D7_1362200	PF13_0330	13				0	0	100	Low	1		FALSE	High	Master Protein
PF3D7_0527900	ATP-dependent RNA helicase DDX41, putative	MNDNSLYDNNRMKDEKEESNKDDSSDDFVYEPLSVRKKRFMDNLVSSFVEEKKNKKKKEDKNYEHEEKKDANDSINDKEDKKYSNNNNDNNNNNNNNNNNNNNNICDDNNDGFKVDFRKTLLETFHKIRLEKKNDEIDETEEIRKREEKLLAQVSKALNAPLQSVKERAKGIVYKENVESIWKLPKKYKLLKKSYVEKIRRIFYIDVNGDDIPAPIKNFKDMKFPKAILKGLRKKNIKKPTQIQMQGLPSILLGRDIIGIAFTGSGKTIVFVLPLIMKCLEAEIRCKLEEGEGPIGLIICPSRELATQTHNIIKYFCEFLYKDNFPTLRSLCMIGGISAYEQGREIQKGIHMIVATPGRLNDMLNKKRMTLEQCRYLCFDEADRLIDLGFEEEVRNTLD…	0.004	0	6	2	2	2	665	76.2	8.27	0	2	metabolic process	cytoplasm;spliceosomal complex	catalytic activity;nucleotide binding	Pf00270, Pf00271, Pf13307	813092	PF3D7_0527900	PFE1390w	5		STING mediated induction of host immune responses		4	0	100	Low	1	Phospho [S330(98)]	FALSE	High	Master Protein
PF3D7_1326300	RNA-binding protein, putative	MVKKKDTDENISDEHSRRSEHKKEDVERHPKEKRSLSNSSQAKRSSSNCYSKEKHIERKVRRGRNSHSNNSYETSSEEHNDKSSSDEHRRRRRDRNRDRERDRDRERDRDRERDRDRERDRDRERDRDRDRDRDRDRERRSIREERSGRDDKYDRRKKRRHSNLNRNLTSSHERSRSRERRRRRIQADCIKKAGGFKRLADMEGHETTNVFWDGFQWVAKTNQTNPHHLDPAIMNSTRKLRRLYFGNLPLHLGLSENAFQEIVWNEMKKRKYCNDENINPVLYVWFAKDKGNYGFVEFATVEETERALTMDGMICKGVALKVSRPNDYSTNTVKQNQNMLLQNINKINNNNNNNNNNSNNNNNNMINNVINNTINNMHNYNNNPYNKPPPPPPGAPPQS…	0.004	0	6	2	2	2	527	62.8	9.48	0	2		spliceosomal complex	RNA binding	Pf00076, Pf13893	814117	PF3D7_1326300	PF13_0147	13				0	0	100	Low	1	Acetyl [K334(92.7)]; Phospho [S323(93.7); S329(93.7)]	FALSE	High	Master Protein
PF3D7_1314500	transmembrane emp24 domain-containing protein, putative	MIYFKNIVLLSFLLLFFLFGIIQCTHFNIGPYEKDCIQLKPEKNNMIVGSYEFMDRKASCIISIFNRSDKKKEPVFKSTKIQDKFEIQVPAAAVYSFCYDNRKNSDVTIMFTLRVKESHNVNDSELSTIDDVKQINEKTSELFDQFLEVFDEQERMMEKSDLYKQFNEKMNSKLILWLEIQIILLVVLTLVHIYYIKSFFEIKTIV	0.004	0	20	2	2	2	206	24.4	6.35	0	2	transport	membrane		Pf01105	814060	PF3D7_1314500	PF13_0082	13				0	0		Low	1	Methyl [K197(95.2)]	FALSE	High	Master Protein
PF3D7_1235300	CCR4-NOT transcription complex subunit 4, putative	MRRGLGNEKRFLRRSFNRSYYYKKNEKEKIEEMNSRKNNNYEKEEEEDDEEDIDGVDEDIKEKCSKAVCDMNSSDIEERNEKKKKNEKFIVKEKKELSVNDESFLIKNMEQNNNDKGQDKNNVICPLCVEVLDETDRNFFPCDCGYQICLWCLYYIRDHMNNTCPACRRSYEEKNFIYNKETHEKLIKKQKSNKNKSDNNNNNNNNNNNINRGDNNYMNNINLTNMNEMNNINDMNNINNNNNDDNNNNNDNNNNDNNNDNDNNNDNNNNNNNNNNNNNNNNNNNNNNYYYYISNNYNNNYSSSGSLLYRSDTYKHPNIYNIHEYDNLLEIIKSIRVVQRNLVFVIGITATYAKKTVLKKNEHFGKYGKILNIIINKSQAYNPQYNGPSFSAYITYSNE…	0.004	0	2	2	2	2	1662	194.6	7.72	0	2	metabolic process		catalytic activity;metal ion binding;protein binding;RNA binding	Pf00076, Pf13639, Pf13893, Pf13920, Pf14259, Pf14570	811393	PF3D7_1235300	PFL1705w	12				0	0	100	Low	1	Sulfo [S65(100); S73(100); S74(100)]; Acetyl [K1029(100); K1030(100)]	FALSE	High	Master Protein
PfDd2_050009100	cation transporting P-ATPase	MARFCKSDKLLINHRELKYICLFYIILLFCFFLWCIFKKYHENRINRKHKRKGSDSSHKNEKTEFFNYIYESYNDNDVIIRQEGYKNSLCGFLLKNISIVLYLLTHFIIILLIGNEYCIKENGEILWNDRAFVFFIFLLLCFIITYGILTVRKHMHSFFIKPSLLKDSDYVLVYTKNEDYTNSYKNIFKESYVYITNVFIKWNKKIYKYSCKYIKLLHYYQMNAKSFFFFISTDKKKKKNDYIKNSYHDDDLDDDDIQNKDNNNYYYSNIYKKNSYYNNSFHKKSISNQYSNKRLSRNSLYTKKVLRDQENNLGYYDQDQNEINKMNSIDHIYNIDSLNVIDQGNDKNYDNEEKEINKKYPFNRNDEYGDEYGDEYGDEYGNKYGNKYGNKYDDKYGNK…	0.004	0	2	2	2	2	2394	283	7.27	0	2												0	0		Low	1	Methyl [K2081(100)]; Acetyl [K1615(95.6)]; Phospho [S1629(96.7)]; Sulfo [Y2065(100); S2067(100); S2074(100)]	FALSE	High	Master Protein
PF3D7_1041200	rifin	MKIHYINILLFELPLNILIYNQRNHKSTTPNHTQTTRSLYECELYSPANNDNDPEMKRVMQQFEDRTSQRFHEYDEKMQSKRIQCKDRCDKEIQKIILKDKLEKELMDKFATLQTDIQNDAIPTCVCEKSIADKVEKNCLACGGMLSGGIAPTVGLIGSVAVHAWKPLALKATIEKALELNAATIASAAQAAGIEAGKKAVIAGLNSEFGLSTPAVQKIGLVFNAKNYKDAGYIYQVLYKQFEMTCEAPVNGVIHGADAPICTKIIGKTILRKSGTAKDVINESVETVVSQAKGAAGDKVAEVTAAKELVIETAQKEAIEIASYNWYTTIGYSVLAILIIVLIMVIIYLILRYRRKKKMKKKLQYIKLLEE	0.004	0	10	2	3	2	371	41.3	8.62	0	2	response to stimulus	membrane		Pf02009	810562	PF3D7_1041200	PF10_0405	10	Malaria			1	0	100	Low	1	Acetyl [K218(98.5); K299(100)]	FALSE	High	Master Protein
PF3D7_1318400	structural maintenance of chromosomes protein 2, putative	MYIEEIILDGFKSYPTKTVIGPFHPQFNAITGLNGSGKSNVLDAICFVMGINNLNLIRVNRLDELIYKQGQAGITKGSVTIKFNNEEKPSPLQEPYRDMKNITITRQIVLGGRNRYLLNSHNAKPKDISDFFQSLKLNINNPHFLIMQGKITKVINMKPIELLGLIEESSGTKLYEVKRTNAIKLMVKKDQKLGEINKVLFEEIEPTLVKLKKEKEEYNKFVSNNEEIEKYEKVEIAYKYYVAKKMMTKCEEKIEDAKSEEKILEKGIKEIDKDIEKYKIEKEKIVKETNTASEPMKILISQKEELEKKISQLKSEAKMENKEKAKEKRRREDIKKEINNLQNKLDDYQKNNEKNNKNLKSYEDLKKKIEILKEELNEKQLTMNCLLSAGTNNNEYTGS…	0.004	0	2	2	2	2	1218	143	8.56	0	2	cell division;cell organization and biogenesis;metabolic process	chromosome;nucleus	nucleotide binding;protein binding	Pf02463, Pf06470, Pf13304, Pf13476, Pf13555	813987	PF3D7_1318400	MAL13P1.96	13				0	0	100	Low	1	Methyl [K816(100); K817(100); K819(100)]; Acetyl [K287(99.5)]	FALSE	High	Master Protein
PF3D7_1454400	aminopeptidase P	MQLNFLLFVFIFLMVFHLNIFNKGKRQNLVSAYLNHFKKSYFSGVTSGSDCVNKSEVSSDNNNNNNNNNNKIAHNFFSKKYQRNFENNNLSENQENNKNIIYSGSNIFKNIYNTEMMSNNNTVDVNMMDNNPAARLEELRTIMKKNKIDVYILINSDEHNSEIINEKDKKIVKITNYSGADGILIVTKDKPILYVNALYELQAMNELDQNLFTLRISRIDNRDEIFETISSLEFNTIAFDGKNTSVVFYEKLRKALLNAYPKKKIVEKIIYNNNFDDVNKKDDENVLNFLVLEKSLVEIKDYPVNNKTLYIHDRKYNGACAGEKIDKLKQSLMYDIKNVDNLLLSELDEIAYLLNLRGYDYQYSPLFYSYLLFQFDREEQDFSKIVFFTTVKNLPADVK…	0.004	0	6	2	2	2	777	90.1	6.81	0	2	metabolic process		catalytic activity;metal ion binding	Pf00557, Pf01321		PF3D7_1454400		14				0	0	100	Low	1		FALSE	High	Master Protein
PF3D7_0719800	conserved protein, unknown function	MIIHKKLIFLKILIVIFLFYTKYYICFFFFVNNTKWCWHKLEGKNFRVFVSRPAQKKSNQLKTKIIINKRKKEENAKSNIRKNDFKSSSQYKLIEELINEYPYKLTYTNLKDQPFILLKDKLNPKYIKGYELPFNLINPLKYELLKLIGKICDPFKPLCCYSLTPKLFIDKMFKNKPSITYNDFCYNIEYKFKFYMPSYTQIFKFEKELLWKLFMTVRNLKEVSPYTPLNDHERLNKILEDNETTLPITISKVNKDINRQGIHPSILNMFFDFLNIEKINNCLKRDNAFLKLESIKNQIKNRDFMEGIRPDYLYIMFSKNANQYYSNFNQKQYEKQFLEAINYNTTAQKIITENSIYKKKRTQFSQETKTSLMKFYDIQLPSFFKEYIKKKNQKHKEIY…	0.004	0	7	2	2	2	453	54.9	9.77	0	2		membrane			2655125	PF3D7_0719800	PF07_0081	7				0	0		Low	1	Methyl [K35(100)]	FALSE	High	Master Protein
PF3D7_1014600	transcriptional coactivator ADA2	MNINKYEEFYPSILMHERQCGLSSAYIVYEKEQLEILEQEVLKAIIIKALIIEEVIKYIKCILYKIELIKYNNNNNNNNNNNNDNIILTSYDNTNIRKNQIKNVYCPKLLNKNNNIIYDNNLIKDIDRNNFKNKLYIIQFNGNESVRRNFFKTEQKNTISNDNIRIQGNDVIENKNEKINKSLCNIISNENKEIVLNKKNLDTLMLLEKIKTKTISFINKSSYVVIYKSINDYNNVLQKELIDISSKCCNNKFQLYSKNINSYSIIDYVTGHINKMKEYQMRNKFLDDIIVKIKDELYINIDLIYKNKNNKSFLSVMENINYTIVNTYNINQDKLESFKYLHFNFFYICSKLENKSISNINKYNKVNNNICNIFLYFFVMIFFHLYIQNSDDKRKEDIC…	0.004	0	1	2	2	2	2578	300.1	8.65	0	2	cell organization and biogenesis;metabolic process;regulation of biological process	membrane;nucleus	catalytic activity;DNA binding;metal ion binding;protein binding	Pf00249, Pf00569, Pf09606, Pf09770	810301	PF3D7_1014600	PF10_0143	10				0	0	100	Low	1	Acetyl [K2403(99.6)]	FALSE	High	Master Protein
PF3D7_1222000	tRNA-splicing ligase RtcB, putative	MKIFFFLLLLVFYLCGYCLSRMFRFNFIKNNTPRIKKQCQHNTTSNIKREVEKLFCSRNNNKECEVNTFYGIKEKGFRTNRAPPYLLNFKNCRDILAYTNDIDKDCLLQIQNLARLDIIKGHITILPDVHLGKGIIIGSVFLTKDFIIPNGVGVDIGCGVLCIKINNLKKKDLNEKIINNIYNKIKRNIPLSFDMHDQGVFDSKNIFSNLLNTYGSPNIKGIVQPKHFKQLGTLGGGNHFIEIVYDASDDLNKTQKEELSIKDETNNIYVHNNVHDNMFNENDISQKNCAINTSLLNAKGNRNHISNNNSVDKKNEVLTEYNYSNVYKDISLNNKNDDLSDVYILIHSGSRNIGKSVAEFYDILASEESKMKRNDLAYLDLKKDNGKNYLKDMKVCLEY…	0.003	0	2	2	2	2	569	65.7	9.13	0	2	metabolic process		catalytic activity	Pf01139	811264	PF3D7_1222000	PFL1060c	12				0	0	100	Low	1	Methyl [K465(100)]	FALSE	High	Master Protein
PF3D7_0208200	KRR1 small subunit processome component, putative	MSNAEEETVKKKKKYRKDKPWDNENIDHWKVEKFTQEDNKHHFLEESSFKVLFPKYREKYLQQFSSDIKNVLNKHFIKFEIDLIEGYMCVKTTKKTFDPYIIIKSRDMISLLSRSVPFVHAKRVLEDETYCDIIKISGYVRNKNKFIKRRQRLLGSNATTLKALEILTNCYICIHGKTVSVIGHFKSLKVVRRIIIDCMKNIHPVYHIKELIAKRELEKNEEFKNENWEKFLPNFKKRNVQRKKIKEKLDKKKKKNKSVFPPDQLPRKIDIQMETGEYFLNNQKNKKKDKTQDKQQKGND	0.004	0	9	2	2	2	300	36.1	9.74	0	2	metabolic process	nucleus	RNA binding		812674	PF3D7_0208200	PFB0370c	2				0	0	100	Low	1		FALSE	High	Master Protein
PF3D7_0716600	cysteine desulfurase	MLRGPRCLYIYLFFVFLPFSFCYIRNNDNRFVYIVKSIRKGPNIKLRLTKDEKPNIDNHIIDYFKNVREHFPFFKENKSLIYFDSAATTHKPSCVIEKMSEFYKKENSNIHRGIYKLSHNATNNYEKVRETIKEYINCEKNDNIIFTNGSTYGLNVVCKMMIEEIIKKEEDEIYLSYMEHHSNIIPWQEYINKEKKGRIKYVPLNKSGYINIKKLISNMNINTKVISICHASNVIGNIQNIEKIIKKIKNVYPHIIIIIDASQSFAHIKYDIKKMKKNKSCPDILITSGHKFCASLGTGFIFINKELSSKYKFKPLLYGSNIITNVSKYKSKFVTSLSELLETGTQNIPGILSMGISLEFFKKINWNYVYQYEMYLYDLFIYYMNKYMKNHFVQLPNLN…	0.004	0	4	2	3	2	546	64.5	9.41	0	2	metabolic process		catalytic activity;protein binding	Pf00266	2655112	PF3D7_0716600	PF07_0068	7				0	0	100	Low	1	Acetyl [K116(100); K127(100)]	FALSE	High	Master Protein
PF3D7_0908200	conserved Plasmodium protein, unknown function	MKNPKENTIVCRRLHRVNMIYATVSNNYNYICIITFCDNIYNVELFSTHNSMHKLFRKCINDELNKVYISNNNSYICVTTKTGSMYILNIKGKIIHKKESLHALYICKKNNKTLHGKITQNGIKRKRNQQGEYHNEDQHEYPHVSKIRKEEYNSDLLNKIKEHKNDNTPIVNSPDEVINLERYQELIDERQEKKNKNKNNYNNDNNIRTYQNHSKNKEHEYTIHNLYPIKNEKNKKKSNLQWNETKIMNSNSLFCSELSSVKNYLYDNSIMSISRAENDMCTNNTSTNNICTNDLCTNNLCTNNIDNDINLSTDEHKDRGTYAYHKKCDTYNNRYNGEDNEMSYAKCIHSCDNNNLKEKDIQKKEYEKQGLEIFDIYWITIEKDNKYEFIEKSDYIQNY…	0.004	0	1	2	2	2	1505	180.6	8.9	0	2						PF3D7_0908200		9				0	0	100	Low	1		FALSE	High	Master Protein
PfDd2_050035800	formin 1	MELNQTIKLATVNDIENDKNIDTLSLLTKMDLKSSNCKHVNCMKMKNINFEDSLRMNDEQIKVKEAVFILQNMENFNYSIGYSEIQNIRNDLRLFAVNSYHDKKYSDCLIQAIHSYMIAKKYYSKYFGYYLTGDMSTELILICKCFLLVQKIEEGKTYLQELKFLIDNTLLYTHRKGILDNKGLKKEVPSDNTKKNEDKNKNNDNNNNNNNTNSSGNNNYEEPVIMCGIQVLANILYIFADMLSLYKNNDEAENYFLKYLHINEKCYNDDSLNYSDALNDVCSFYIKIREYQKALTLCEKILNIRKLYFGDYNADKPSEIIADCYCNLGLLYRLTGNVVESLHKYIIAVDMRMRIHKTRHVIQIQDILFSFAIIMHQLNNFKMALQLYKEVYSFYKSYY…	0.004	0	2	2	2	2	2753	318.5	8.28	0	2												0	0	100	Low	1	Phospho [S2282(100)]	FALSE	High	Master Protein
PF3D7_0812700	U1 small nuclear ribonucleoprotein C, putative	MPKYYCEYCDIYLTHSSPVGRRQHIHGRKHISAKIEYFQNLLREEGITPQNFLGFLNNRNINNPLGNPMMNYMNPNMYMKYNPMKSYHSYSMRSSHPYRLNIHNNKYSRAGYVPPSHHKYSVNPMHNNYHQAHNNYSYPNSINPSNQINYSNNYGSNNFNNSNEFNKNMNEKDNINNNDIHDNKVKTDENDPINNDNLNNTRNFSYEENHYSTDHKKPSFLNPENSKEHIESDIS	0.004	0	11	2	2	2	235	27.9	8.34	0	2	cell organization and biogenesis;metabolic process	nucleus;spliceosomal complex	metal ion binding;RNA binding	Pf06220	2655283	PF3D7_0812700	PF08_0084	8	Spliceosome			1	0		Low	1	Methyl [K34(99.2)]; Sulfo [S32(100)]	FALSE	High	Master Protein
PF3D7_1000500	rifin	MKVHYFNILLFALPLNILVSSPKKNPSITQKRPTRRLLCECELYAPANYDSVPQMKEVMDNFNRQTQQRFHEYDERMVEKRMQCKDKCDKEIQKIILKDKLEKQMKQELTTLETKITTDDIPTCICEKSLADKVEKGCLRCGGVFGGGVAPGVGLLGGIGQLGLDVWKAAAIKAATEYALTEGAAKGLAAGNAHGMNIVIYHLKELLIDKLVPNICKTVSSTGDYTRVINFSKLIIQKRGAMCGADGGTLSKDMCTQININLGTVLRNGKANLPDKEAVPKVLNRLVSQADKAANEVAKDTSQSVAVKITEQQTAAINATYTSWQIAITASVIAIVVIVLIMVIIYLILRYRRKKKMKKKLQYIKLLEE	0.004	0	8	2	2	2	369	40.9	9.25	0	2		membrane		Pf02009		PF3D7_1000500		10				0	0	100	Low	1	Methyl [K276(100)]	FALSE	High	Master Protein
PfDd2_070015900	erythrocyte membrane protein 1, PfEMP1	MAPAQGGTDKSAKEVLDEIGGIIQQQAKSDAEQHGSELKGNLSNVKFSNGGTISTEDACHLDYTKDTNVTSGGGKENPCFGRQPVRFSDTKGAECYWNRIKGNDDKTSGACAPFRKLHMCDRNLEEIKPHQITSTHNLLLDVLLAAKHEGQSLVDNHKEYKDSHKEFDSNICTVLARSFADIGDIIRGKDLFLGHQQRKKYLEERLEKMFENIKNNNEYKLGHLSTEKVREYWWALNRQQVWNAITCNAEGNDKYFKKSSGGEYKFSGGKCGHNDDNVPTNLDYVPQYLRWFHEWSEDFCRKRKVKLEDAIKNCRGEKEGEKYCSSNGYDCEQTIRAIEQLRMGNGCTKCLLSCNPFRKWMDNQKVEFKKQKEKYTKEIKEPSETKQTKHGPINNMYKK…	0.004	0	1	2	2	2	3274	379.8	6.92	0	2												0	0		Low	1	Sulfo [T2571(100); T2575(100); Y2580(100)]	FALSE	High	Master Protein
PfDd2_120044300	DNA gyrase subunit B	MNVRFFKSLSLFIFFVKGVILVVQAGKGNYANIYKKNNINIFNCMKRKYDKKLSSSVVNTNDKALYESSILKYYYLLDKYKKPNRKKIYGYISNVSRFPLEEERKRKKLEHMNKRNIYPCYNYDAKDIVILEGLEAVRKRPGMYIGNTDVKGLHQILFEIIDNSVDEYNNFECNTIKVVIHKDDSVTIEDNGRGIPCDVHEKTKKSALETVLTVLHSGAKFFDDEMDDEIDNNMNNTGNTNTSEKNNRDNISNNNNNNNNNNNKRTKKNSKESAQKYKYSSGLHGVGLSVANALSSFMKVKVFRNNKIYSIELEKGKVTKELTITNCPINKRGTQIHYKPDSSIFKSSTKHNSDLIKNRIHQLAYLNEKLTFYFYDERSENKNSIYISKGNKSNEIIKN…	0.004	0	5	2	2	2	1008	116.3	9.11	0	2												0	0		Low	1	Methyl [K182(99.5)]	FALSE	High	Master Protein
PF3D7_1422100	ribosomal protein L21, mitochondrial, putative	MMGKHRKRKINPPVIPIHPNEEKKKNLNNFITYKDLKIRWRNTSKNYRKKVTIARKWKNLHCLLPMNKSTCMFVLHNNLPYTRLTKKSYKSQEKNEIVLNESYEEAKDESKEYCEGVKFNNNNKCDNKNDADIYNASLGRRKIYNWTKKEEDKKEEEEEEEKKNKSNNNPCNMNEGNYYEKPPKNLEYLLKKDKNDLFCIFKSNVTNEHKVVIGDIVQTERLHRKKAGDVIYFGTILFVGSPNFSIIGKPTIPYCKVKAVIEQITLSKEILSFRYKKVRRSSRFLRIKHWITILKIQDIIIELNQHTIHDERKKPLQILDLWANRWLYQKELNFMKFDEYNKPLADQIFNLIEHQPNTLHRRGLNKCYRYPPDPHVPLTY	0.004	0	5	2	2	2	380	45.6	9.57	0	2		ribosome	structural molecule activity	Pf00829	811794	PF3D7_1422100	PF14_0212	14				0	0	100	Low	1	Methyl [K90(95.9)]; Acetyl [K94(97.4)]; Phospho [S91(98.3)]	FALSE	High	Master Protein
PF3D7_0924600	conserved Plasmodium protein, unknown function	MNSTNESYPMNINDYEEKNLNSSGEKKINIKIGDLASHNSGNFDEEKKNSVCKNLIVNMPNISKGVQEEECKIEELDKVVRNEMDMINSLKDEKVIGMDKMYDMEKEKDMCLINEKNSYSFGKDKKKNNIDGIHNIHHISANDHIINPNEYKPNVQNLVSNSTHIDSTEICSSKFVKEEEHNNDNNEYDKNVHILKYPEHNKTKDMDNNLSNQYLYSCNISNNNSQLHLSRLFDKETDELNSIKVNNQDKYDNMSEIKLEKTLMIRDNSNNNNNNNNINIFELSNNICENYKKYENVFIHKNIGPDKGEKKKVIINYEHVNHIIPSNSIEYNNKDNCSEQNDILHNNGNDIKYPKHFAEYNKKENVMEIERNEERSNKYKDNLILFNELLKYKDEFNYL…	0.004	0	1	2	2	2	2082	247	8.91	0	2					813522	PF3D7_0924600	PFI1210w	9				0	0	100	Low	1		FALSE	High	Master Protein
PfDd2_140030800	dynein-associated protein, putative	MIDYYYCYSKNKSDIGKKCLFKKSKSQIIGRIEANEELKKKYIYKENIYYNDDNIKKYSEQYVNIESLKLENKFFYHNEGGWTKDVDISEQQNKIKYIKRLDKDINLINSLKILMNETTKILNKNNSINIYEEYFKNDLQNEENFKIKSILVIKDTMRKYQRFITSIKWSTDNTYKLAISYCVNDYQKILHNSPKNCLLYNLNQINNPYQTLYSKTFIKCMRFNHKNSDLLLAGSYDGTVNLWDLRKKNTLCESSSINVSHKNTVHDIIWLQTKTNNHCLSISSDGLSLIWDIRNFAEPIESFYLNKDPSEICELVETANNELHDLSKISNDINNNNNNNNNNNILYNNNTNINTMNKSLHNNTTATKNLYYSPNCLEWNLEAGPSKILIGTDEGYILS…	0.004	0	6	2	2	2	606	71.4	7.94	0	2												0	0	100	Low	1	Acetyl [K328(100)]; Phospho [T318(99)]	FALSE	High	Master Protein
PF3D7_1372100	Plasmodium exported protein (PHISTb), unknown function	MDTKDFLKRLFLRYSVGIFLGLFYIVLLNICKYDGKARLSKSFMSRCPRSLLGLEDSKEYFADDMNDDMVYESSVYLTDDTLKHIMYDNYARLSNYVNSEDTHLDDELNEMSYDENVETSKGEYDELYDLDELADNLNEENNMKSKMDETEIYDVGKLKETFIDYYNDRKKADSKLIYVGKSLRHLLFENYMDVPKNVDKLLIEEESNDNISTKIDEEEKNRFNDVIILKEEEKPLLRGISNNEVQNDIYEKNKKYKKESEDIELFRQDDFSELLDDILLLQLDEENDSNWKKILKDYMNDTVQIDVETIFGDDSFRKDDEDKINISYVKEYKPKDDNVKKILDDILSYKNIKDINKLINYFRKYSGVSNKLIVECVNYLLYHLNTEEANNKSLDVLIE…	0.004	0	6	2	2	2	609	73	5.24	0	2		membrane		Pf09687	9221998	PF3D7_1372100	MAL13P1.475	13				0	0	100	Low	1		FALSE	High	Master Protein
PfDd2_050031700	conserved Plasmodium protein, unknown function	MSKEKEDKHKEEEKEEQEQQQQQQEQQQQEQQQQQQEQHDKLEGHTYEEELDKVKKYGLDNGKEYEYCNEKDDRKIFTTDVNRGHIRKDIDSKIWICDRGSKNIEKAEGDENRTYTEKNIDGQEITIDKDFESFKKYCPIEYPKNRSINGMDDFICTKNNLCEFKNDILKNLNIDNIYYDLNKIEHKKNLLNNEDCKNKKWYLNFQPLNNISIEQYWKYEKVTLQDILTSNINLSEIIDLKKNKKYLKYISRSILKGNPHESLIKNSYKYTENYINTSELQSRLSLTNINPSILSSKTLKNTQNLLKWKLKYANNTYKTNDHKYDEAENSSSLLNTHNFTSRSNNNSTVNMEQANSQISSNKRSVLFEDPPRSRSSRRYV	0.004	0	7	2	2	2	380	45.3	7.18	0	2												0	0	100	Low	1		FALSE	High	Master Protein
PF3D7_1200400	erythrocyte membrane protein 1, PfEMP1	MTSCSPENTKMAPKTRASDYKDAQDAKHLLDMIGEVVQKQAYSEALTRGRSALQGRLSDARFLHGTSWEQANQNVCSLKHTHDTNVRWGVIHPCDNRLGNLYSEESASQCSTSRISGNNSDSGSCAPYRKLQLCDYNLEKITDANVTNTHNLLVDVLLAAKHEGDSLSKYMKENPKIIPKSNVCTVLARSFADIGDIIRGKDLYVGNRKEKEKEKLQKNLKNIFAKIHSGLTKKGAEARYKDNDENYYQLREDWWEANRAKVWEAMTCSVEDAYYFRQTCGGEKTASTNKCRCVNTDPPTYFDYVPQYLRWFEEWAEEFCRIKELKLENVKTRCRGEKDGEKYCSRNGYDCTGTIIKRNIFRPDPECTNCLFECNHYQDWIDNKKKEFEKQKKKCEKEI…	0.004	0	1	2	5	2	2860	333	6.79	0	2	metabolic process;regulation of biological process;response to stimulus		catalytic activity;nucleotide binding;protein binding;receptor activity	Pf03011, Pf05424, Pf15445, Pf15447	811062	PF3D7_1200400	VAR	12	Malaria			1	0		Low	1		FALSE	High	Master Protein
PfDd2_070017900	palmitoyltransferase, putative	MKILKRKKTIEGRTNFDNVHNVQIYGENQIHCNGSLVSGPAFLTVVSSFLMIFIPVAIFHIFTSTWLFEKEIYYVSIVNVFFFILTIYTFLRTSFMDPGIIPRQKSVLNLYDVIVEQYRETQPPRQKELLINGNFYKLKYCYTCNIYRGIRTVHCSICDNCVEKFDHHCPWVGNCIGARNYKYFVYFVFNLYVLICITLSASIYKLVVCINILSKEGYNTENIFIHIWRFAPDSIILIIYTILTLWFVVGLLCYHIYTIVTNQTTYEQIKTFYQNDNPFNIGVLNNIKEILFTKTRPSYINFVNPKLQIIDENSYHNILLLSDKGVSICEGEGNDMDDNNSLYNHSNEINYKKKTFKKPLKLIDTHDFLTSKNLHLKLFDNKIKNKSYNMKKNKIKINK…	0.004	0	2	2	2	2	1384	166.6	9.22	0	2												0	0	100	Low	1	Acetyl [K829(97.4)]; Phospho [S526(100)]	FALSE	High	Master Protein
PF3D7_0915000	type II NADH:ubiquinone oxidoreductase	MLVKFRKCGQANIFRSISNVRKIYNVAKNNLKNNKDIERKEKIIILGSGWGGFNFLLNIDFKKYDVTLISPRNYFTFTPLLPCLCSGTLSVNVCTESIRNFLRKKNGYCGNYLQLECTDVFYEDKYINCIDIENNKVKLFYDYLIIAVGAKTNTFNINGVDKYAYFVKDIDDALKIRKKFLDILEKCTLPNISNEEKKKMLHVAVVGGGPTGVEVTAEFADFINKEVKINYKDIFNFISISIIEGGNNLLPTFTQNISDFTKENFHNLNINVLTNYYVIDVDKHSFHIQSSLNKNEKKKLSYGLLIWASGLAQTTLIQKFLKTIPVQANNAILKVDEKLRVIGIPSNNIYAIGDCKKIQPKLLHEHTNEIIKILTGNKLTSEALKLKQSELTKTFPQLS…	0.004	0	5	2	2	2	533	61.6	9.32	0	2	metabolic process	mitochondrion	catalytic activity;nucleotide binding	Pf07992	813427	PF3D7_0915000	PFI0735c	9	Oxidative phosphorylation			1	0	100	Low	1	Methyl [K501(100); K512(100)]	FALSE	High	Master Protein
PfDd2_070016000	erythrocyte membrane protein 1, PfEMP1	MVELAKMGPKEAAGGDDIEDESAKHMFDRIGKDVYDKVKEEAKERGKGLQGRLSEAKFEKNESDPQTPEDPCDLDHKYHTNVTTNVINPCADRSDVRFSDEYGGQCTHNRIKDSQQGDNKGACAPYRRLHVCDQNLEQIEPIKITNTHNLLVDVCMAAKFEGQSITQDYPKYQATYGDSPSQICTMLARSFADIGDIVRGRDLYLGNPQEIKQRQQLENNLKTIFGKIYEKLNGAEARYGNDPEFFKLREDWWTANRETVWKAITCNAWGNTYFHATCNRGERTKGYCRCNDDQVPTYFDYVPQYLRWFEEWAEDFCRKKNKKIKDVKRNCRGKDKEDKDRYCSRNGYDCEKTKRAIGKLRYGKQCISCLYACNPYVDWINNQKEQFDKQKKKYDEEIK…	0.004	0	1	2	2	2	3059	347.7	5.85	0	2												0	0	100	Low	1	Methyl [K1693(98.3)]; Phospho [Y1694(98.7)]	FALSE	High	Master Protein
PF3D7_0421100	erythrocyte membrane protein 1, PfEMP1	MVARGGHQGGEDIDETSAKHLLDSIGEKVYKKVHGAALQRSNGALQGILSLATFEKKPETQQTPKDPCDLNHKYHTTVTSGYDKENPCKDRPEVRFSYTEGAECNKSKVKGNEGNSEGACAPYRRLHVCDQNLELIKPKNITTHNLLVDVCLAAKFEAESLKTYRGKYQLTNHGFHTNICTELARSFADIGDIIRGKDLYRGNNKEKDRLEDNLKKIFKQLYEELTKNNKNEAIKTHYQDDDPNYYKLRNAWWEANRQEVWKAITCGAGGSKYFRHTCGTGTPTDDKCRCAINDVPTYFDYVPQYLRWFEEWAEDFCRKRKHKLKDVKTNCRGENGTDRYCSGNGLDCTKTIRAKYIYAIGSECTKCSFLCGFYKKWIDNQKKEFLKQKKKCENEMLSK…	0.004	0	1	2	2	2	2181	248.6	5.87	0	2	regulation of biological process;response to stimulus		protein binding;receptor activity	Pf03011, Pf05424, Pf15445, Pf15447	4794162	PF3D7_0421100	VAR	4	Malaria			1	0		Low	1	Acetyl [K872(98.8)]	FALSE	High	Master Protein
PfDd2_090041500	Plasmodium exported protein (hyp11), unknown function	MLTVILKILVVSLLIWKLSYSNDTRQLDSFSSIQKNFLSYDMLIIRNERILSEQHDENDWRNEFSVVINLKNIPEEQQLGEQQLGEQQEPEYIYELNDLCKRASEYWKNAISDMEEEYKELTKYMDQNWTKDMWNREWVKYLRRVYGHILSDINDPSLTLVDKEYIVNIWITWTRKDFRFFLEYTKESWEDQDEIPN	0.006	0	14	2	2	2	197	24.1	4.72	0	2												0	0		Low	1	Phospho [S112(100); Y118(100); T122(100)]	FALSE	High	Master Protein
PfDd2_140049800	protein serine/threonine kinase-1	MTELNIIDNNEKHSKYKLYKYCRNYINDFKNKYMMGYSSNLYKNSPNKYYYDTRNNSNNNNNGYYYHNYNNGYQIRNKRNRSFETVSNSKNKHKISKKYKYNNEPHESFRDYDYKSKPSYSSVKKIYDREQKRYNKMFVESRYNENHKNKYINNYNLSRKRNYYSYKKKIYTDRRNFDTHFGQGNIIYNNEYYLINDGSSLNKKRLHYAKGSFRSRSRSKNYNTYNLEKSKKMKYSSRHNIYRYHNGNKNKSISRWEDNYTYKDIYQPSSSLHKYKRRSNFTRDDNSIKSKMYYENKKTDHLYSYEDKYYNKYDDKYDDKYDDKYDDKYDDKYDDKYDDKYDDKYDDKYDDKYDDKYDDKYDDNYDDKYDYGEEEHRQEYYEKKKISFNNSTNNKSSIN…	0.017	0	2	2	2	2	893	108.3	9.41	0	2												0	0	100	Low	1	Sulfo [T713(100)]; Methyl [K312(98)]; Acetyl [K308(98)]	FALSE	High	Master Protein
PfDd2_030024100	P-type ATPase, putative	MKILEWISCTIKGKHNENKIYLISNFEFNKDDHEYYIKNAENRIEEEDLNIDIIYGKKHKNEIRTAKYKLYSFLPLIVFFQFLRLGNLYFLSISMLQLIPEITDSKGMPTYLIPLVFIIVVAMIKEFFEDWQRHKSDNEENSKKTMVFVQGELKEKKWADVKDGDVVKIFSYEYFPADLIVLNCSNKKGIVNIETKNVDGESNVKQKYCLPDISKYFSDDKTAGFCRIELISERPNDNIFDYKGYMILPPLQYKNMKNGKLIHFYNTHYKMDDHKDEHDEKGTGKYINKNYKNDYNDKHISYNTNEQNNLSDMTKNDPKEYDYNPQNEINNNNNNNNCDNNNNNCNNNNRFFVDDIKKQGQNEETVDKKKSFFIINNQKKVYDTGSSNNDQITHINNDV…	0.004	0	1	2	2	2	1870	218.6	7.87	0	2												0	0	100	Low	1	Methyl [K1600(100); K1604(100)]; Phospho [T1164(94.7)]	FALSE	High	Master Protein
PF3D7_1367700	alanine--tRNA ligase	MIVYSFSFLIFLYFCLYLNIKESIILGNCKIILSRPFKEEKKKKDIYFFFNSGKNLLKRKKSTFDLLPLHSNKRRRINLFINNDKKKKIKSNSNNNNSNNNSNNNNSNNNNSNNNNNNSSSIKRECGEPFFSFYSYENILTVHNNKILKDQNNNYVLLHLCKKIKKKYKKEKNKKREYCNHYKFMYLNSIKRKDIFIKLNKINNKSHFYKDIHKSNKCIKTFIYSSSHNFHNSNYSSLNAFSFKSLFTKNTYNRSFLNFLKYTTKNNLKEKKNIKDFFSFSIKLGKDKNINLDNLKKGYYKDINTNNRSNHNKHNNNKYNYNNNNCSSNHFCSNHFCSNHFCSNHFCINMDMNDKLNNRNNWSNTNNPKDDNIKNTNCSTNDEGQKKYMSAEEVRNNFI…	0.004	0	2	2	2	2	1408	165	8.87	0	2	metabolic process	cytoplasm;mitochondrion	catalytic activity;metal ion binding;nucleotide binding;RNA binding	Pf01411, Pf07973	814313	PF3D7_1367700	PF13_0354	13	Aminoacyl-tRNA biosynthesis			1	0		Low	1	Acetyl [K1276(99.2); K1280(99.2)]	FALSE	High	Master Protein
PF3D7_1012000	RING zinc finger protein, putative	MNGDHNKYVKGDISRYKEKNKLNKNIKLEKEILHINESDVEGSHKYESYESCDISVSSPRNINEEGNKKKDSKKNKKGTKVNYLVNYNRYKPTRIYLFKKRCTYPYVKKNINQYINCNFRYYVKEKDYLFQNIDEHIKWDQIEKVDYIIYDNTYLTCPICLEDNIISPRITKCRHIFCFFCILKYFIDEEKKIWKKCPICFEIINENDLRIVKFHYVKNYNINEKINLCLLYTQNNKIHLKSERLYFNNNFNITNNYFIKDNKVIDYKYFVNINYMNENLTTVTQSYSEQIHKLNLNCGVQFSKIFYIYNPLSIWIKDLCIFNFILTNNNFKFLASDHNVIQKAITNIKLKISDYLNIPIDKLNPKLKMDQKNFDAFYLYDNLAHDVYDSIEQIKNEMK…	0.004	0	2	2	2	2	781	93.4	8.91	0	2			catalytic activity;metal ion binding;protein binding	Pf00097, Pf13445, Pf13639, Pf13920, Pf13923, Pf14634	810275	PF3D7_1012000	PF10_0117	10				0	0	100	Low	1		FALSE	High	Master Protein
PfDd2_090026600	tetratricopeptide repeat family protein, putative	MIYLKGENKIISINEEDINDENYIIIKSILKDEKICMNGWIQISFIFYEKNYYKLFLDLIKEGDIFFEDYNNKIFNILLLVYNLEKIINVKNENKEDELKIKLENLLNQIEKKIKEKNDNHKEIEKYNSDTENKDVNKLLNNNSEYNNKNYYNKYDYLSYLMIKGIYNINMYLYLLNKYDYKCGTNNLFSSSVIKKTIDSSINVNGNVIINNNEFTNPLNYLIHSINIFILLLKKNNFDFISSIYLSFALCLIYKLDACIQFSSYVLIRIIHFQNFLNLLLEDYKIKYVHKNNNPDNRSITKNNVQDMNESKDEKKKTVKKKKFFFFGTSENEEDNNIDNNSNNNNSDNNLDNTYKYIQIKNLMNISNNIKSILKYIIGICYLKKKNFSLASYCFTSSI…	0.003	0	2	2	2	2	1653	198.2	9.09	0	2												0	0	100	Low	1	Acetyl [K400(100)]	FALSE	High	Master Protein
PF3D7_1324500	DEAD box helicase, putative	MVERFNEEIKRFFPFEPYKIQLNFMRLFYQVLTSSNIKKYDNLNLIYEVIKQNQNIQGMLKDDASNLIFDHLNVLKNEDIKNTEEEHIICEMKTGSGKSLTLLTSLIYWLWKHKMNLFFIKENIELKSTEPDWVKESVIEKVIEKYKHNIQQDHKIKENNLNILKKYFSFTDDKIALHKNIKISKKKCEQHEPVQKNDNFVLPDNNDEVRSDYSIDDKDKKKQIFICSRTQSQLNQYFHELKKIEKKMGEDFSINMIIIGSRKHLCINEAFLKKYKNINELNDCCKNSKCKYKEIYNEKMSEKWKKKNGKKKRIFYDSSCSSNSSENEDIETIDNYILITKLINNRNVDIEDIKDICKNEHIEICPYYLSKENIKNADIILLPYICILNENIRNNLKIN…	0.003	0	4	2	2	2	1099	130.6	8.53	0	2	metabolic process	membrane	catalytic activity;DNA binding;nucleotide binding	Pf06733, Pf13307	813685	PF3D7_1324500	MAL13P1.134	13				0	0		Low	1	Acetyl [K550(99.5)]; Phospho [T977(91.7)]; Sulfo [Y979(94.4)]	FALSE	High	Master Protein
PfDd2_090033800	conserved Plasmodium protein, unknown function	MNLHSAIYPLYKLVITKPTHKKKSVPLYWVALKSTSINNVEGNIKKCKRWNEECYKLKKKVPSKNEDDIDIDKLNYMIRKERERKKKNKIKEKDNNNDNNNDDNNNDNNNDDNNNDNNNDNNNEEEEKKNYKKEGYFKYHDYDYDYHRDDVMKASIHMNKKENIWNMFNLDNKGYIKNVNIKINDTHLMDECINYCNTWNIQKICYKNVANNNIHIIEKLETTPLERNNIINDKMDNINNQANKMNSTYNNNNYNNNNSCYNYNEIKTFDHQEKNIHTPTNTNDIYDINNYYDILENEHSLEIMKKKNSYNKLFDENDARLKWDTQYDTYYSNDDIKYFNQYNDHNYWNYIYTLDLNKNVYLNDLGRNKPIQFLNKFQILQILYENIDKVLETDNLNMC…	0.003	0	3	2	2	2	1548	186.8	8.1	0	2												0	0		Low	1		FALSE	High	Master Protein
PF3D7_0220300	Plasmodium exported protein, unknown function	MNMFFLFIKIFIFSIFTINLKLTNRNDYNIPYKGKKNLLGKRLGLISCRTLTEVYDAFNDATVKMLDISFDSSKASTTKTRRFIHDRYSTAPYELIKRKPKKKKSPFSKMKVKFVRYFQKINYILNEILYFFMDNTNCFFLPTKYILAPFVFTFKILYDIIAFIAIVFILVIIIIYTLIKKMCLRMHYSDSMQNLRSRKNHEAKVKIYKPEA	0.003	0	24	2	2	2	212	25.3	9.99	0	2		membrane			812786	PF3D7_0220300	PFB0923c	2				0	0		Low	1	Methyl [K64(99.8)]	FALSE	High	Master Protein
PF3D7_1431500	mitogen-activated protein kinase 1	MPKEDCKTEKSIDSIDENVLKKYDILKKVGKGAYGVVFKGRCKKNKNIVAVKKIFGAFQNCTDAQRTFREIIFLYELNGHDNIIKLMDVIKAKNDNDIYLIFDFMETDLHEVIKADLLEEIHKKYIIYQLLRALKYIHSGGLLHRDIKPSNILVNSECHIKVADFGLARSISTHVNENKVPILTDYVATRWYRAPEILLGSTHYTEDVDMWSLGCIMGELLCGKPLFTGNSTMNQLEKIIQVIGKPNKKDIEDIRSPFAEKIISSFVDLKKKNLKDICYKASNESLDLLEKLLQFNPSKRISAENALKHKYVEEFHSIIDEPTCRHIITIPINDNTKYRVNFYRNVVYFVIMRRNKFHSNVLNQGESKKEEKKDRYYRRDKDKKKCICENNKVHMEDKE…	0.018	0	4	2	2	2	914	107.2	9.36	0	2	metabolic process;regulation of biological process;response to stimulus	cytoplasm;nucleus	catalytic activity;nucleotide binding;signal transducer activity	Pf00069, Pf07714, Pf14531	811876	PF3D7_1431500	PfMAP1	14				0	0	100	Low	1		FALSE	High	Master Protein
PF3D7_0930100	heptatricopeptide repeat-containing protein, putative	MIFFYPSLNFYLFLFISIIEFTLLYTREVNKWRGAIFATHKPSSSVYNKRNKYKKLYILCKYNYLKNVKSKKKKFYVEKIKDFVSLIGGEVKINHGTFKDCHGVILDIKKTQKDEYEFLVVINQNELVKYPKNILKKFGKSYWFNIKELQIQKIKNSFFNNYNNFYSKKEQPQNKQENNLNNIKEQLNNIHENLLLQYGHEINGDDFFMDPLDDFTSKGDAQPNIDQPINKDIQMDGDDNKNVCEDINKDIQMDGDDNKNVCEDINKDIQLDGDDNKNVCEDINKDIQLDGDDNKNVCEDINKDIQLDGDDDDDDDNKNVCEYIHKDILTNNDKHVKNSSNYELKKKKKEKKSCEEIFLNEEMSDLQSLKNCYMKGDRIHIRSNFCYSIIKKIERNYIY…	0.003	0	2	2	2	2	1150	138.5	8.25	0	2		membrane			9221971	PF3D7_0930100	PFI1468c	9				0	0	100	Low	1		FALSE	High	Master Protein
PF3D7_1105600	translocon component PTEX88	MIYQYIFVLCILLVHVGQCMYKIKQSGDILLSSQHNSLMNVKVVGKDNSFNLELNNMIKFPTNCIPFSTIDYNNKKGKKPIYYIKHEFKNLIFLYKNNVNIMQMVFPDRLYMVGIAANNGLLLTLTDVDIYRIDTKKKKVLLSRIKPGKYAHILNNRELFYTGVIGDSVLNKFFVTAAIRNNYYILHMEYNEENESIEILNVIDKVNGQYLRVLNDISIVGDVLYITENAENIVQIIINREKNTIQEKNIYTFNNNDKIVGISASRHTLYNNNNDMVDKYVNHNMKDNQNKPADNMNDLSNNTMIITVDYILVNSKKMFKEKPSSEGCLYLLKITKDSVEKYTIVDLFSKDINSFYFTIYDAHISLDDDYKKSGIVEALHKQKRKFLNFDIPNDEDEPT…	0.003	0	3	2	2	2	777	90.7	7.94	0	2	transport		transporter activity		810619	PF3D7_1105600	PF11_0067	11				0	0		Low	1	Methyl [K149(91.6)]	FALSE	High	Master Protein
PF3D7_0937800	erythrocyte membrane protein 1, PfEMP1	MALGRPGGEDKYKNAKDAKHLLDSIGEEVYKEIVEKDDAEKYKEALKGKLSQASIWRETVSSLKTCDIIKYEGHKLLAARGDPCKKDTNGNDVDRFSVKEQAEYDNKKMKCSNGSNGSNGKNEGACASFRRLNLCKKNMEKIPTSSTKHDLLADVCMAANYEAQSLIRDHPKYKLKYSDSQLCTELARSFADIGDIVRGRDLYLGNPQEKGKRDELDKKLKDIFKQIHDDVTTNGKNKDALKTRYNDDAKGGHFYQLREDWWIANRHTVWEAITCDDDDKLGGYSYFRATCGSGNNATLARDKCTCNNGDVPTYFDYVPQYLRWFEEWAEDFCRKKKKYVDIVKTYCRGKDKNSEERYCSRNGFDCEKTKRAIGKLRYGKQCISCLYACNPYVEWIDNQ…	0.003	0	1	2	2	1	2264	258.5	5.53	0	2	regulation of biological process;response to stimulus		protein binding;receptor activity	Pf03011, Pf05424, Pf15445, Pf15447	813645	PF3D7_0937800	VAR	9	Malaria			1	0	100	Low	1	Acetyl [K47(100); K49(100)]	FALSE	High	Master Protein
PF3D7_0827100	translation initiation factor IF-2, putative	MNKIKIRKFEDPHVWIYENVLLNKTLKLKEIEKKKDNKNVPNALLHEEACKKLKGILKECKKYDKELQEIKNKKESFILKNTLHPNKKINLKFLLNDNQFKVKNEEERKNFKLIFNENKNIYIKNNQKVYNNIINIKRNSQITSTNNMNNNNNNVNINNDNIQPTNNLLNNIKKIQKEKISKLYSVFNNHVNYYDNYLKEKYMKEEYLSNVKYEYVSPHRHNYNDHDIKPDVIYKEDSNVSNTTHNNHNNNNNNNNNSKNKNNFSSSISSSDLLYHTNLGKNNSVSGTNLKLNVHTNNIHILDNKQCYDTLHHNNAYSHDIYGNQENVNTPKDKYITKINNKNVEDMKNVTNNIIFNKLNINNENTQKIFLYNRNDKEHESIKNDKNNSKDYPFDYKKE…	0.003	0	3	2	2	2	1397	164.1	8.66	0	2	metabolic process	cytosol	catalytic activity;nucleotide binding;RNA binding	Pf00009, Pf01926, Pf02421	2655467	PF3D7_0827100	PF08_0018	8				0	0		Low	1		FALSE	High	Master Protein
PfDd2_130013900	carbamoyl phosphate synthetase	MTSEFWPDLDFKTVGRLILEDGNEFVGYSVGYEGCKGNNSISCHKEYRNIINNDNSKNSNNSFCNNEENNLKDDLLYKNSRLENEDFIVTGEVIFNTAMVGYPEALTDPSYFGQILVLTFPSIGNYGIEKVKHDETFGLVQNFESNKIQVQGLVICEYSKQSYHYNSYITLSEWLKIYKIPCIGGIDTRALTKLLREKGSMLGKIVIYKNRQHINKLYKEINLFDPGNIDTLKYVCNHFIRVIKLNNITYNYKNKEEFNYTNEMITNDSSMEDHDNEINGSISNFNNCPSISSFDKSESKNVINHTLLRDKMNLITSSEEYLKDLHNCNFSNSSDKNDSFFKLYGICEYDKYLIDLEENASFHYNNVDEYGYYDVNKNTNILSNNKIEQNNNNENNKNN…	0.003	0	1	2	2	2	2378	273.6	6.51	0	2												0	0	100	Low	1	Acetyl [K1566(100)]; Phospho [S1962(100); S1967(100)]	FALSE	High	Master Protein
PF3D7_0801700	sentrin-specific protease 2, putative	MKSSNNKECRFKDIHNKKSSKYLDKKNIKQDQGANNLCEILSSDDNNEECNNKINDNFIIVELISYLCGNSKIISFYPSTNIKNSDQNKYLYHFYKKKKVKLYLCLNKKNDEIFIYQVQCKYTKKKKKKNDSDADDNNINNNKTKSKDNHCINNNVGHSLDIAVNNNERNVKIKMENNLERNIENYMEDHIKKKINKHENEHIYHSYNYPQSITIDEYLSSSSSKDIKTNHNIEKKQGNIEDNYHNYNYKKKIFIKKLFDSINCSYDLSNIEYTKLQTTDDKTLNSLKLILQQKINKTQNTIKTEQQTYEQKSDINHDSNSGHQQINNFIVNTNNTDTQYSLKNNFNKNYLTCSENNKDKNICKDEEKKFSNDNKTDDNEMKTLFLYFNEPSNIYMNQF…	0.003	0	1	2	2	2	1784	210.8	6.62	0	2	metabolic process		catalytic activity	Pf02902	2655355	PF3D7_0801700	MAL8P1.157	8				0	0	100	Low	1	Methyl [K1570(100); K1780(99.3)]; Phospho [Y1781(99.3)]	FALSE	High	Master Protein
PF3D7_0706700	DNA mismatch repair protein MSH2, putative	MSCTDECEDKSRVISFNLDVRNNIRYVGICIYDIYSNEFSLCEYIENEHFTVLESILLQTRPSSCLYLSHNEKIDEKRINLILNLCDIKSKELPKIYYESCSIENDLMKLLKGSDIKQCVHFLTDLQLACKCLCSIVKHLDLLNDNGSINKCILKNYHINKYLKLDKAAMVALNIYDDIHIDYGSNKNTTKINSSSANTLTLYKFLNKCKTKIGQRKLLNWIIHPIRDEKKINERLDMVEIFKEESVIRSIIQSDYLRKVCDLQIIIKKFKTTSSYLNDTKDNIKGSNNNDNIYDHNNNNTMIMKKKNYNIIFKSKHSCNLEDLVKLYDTIVVSKKIYYLLNDYKGTNQDTLNKKILKPLGECLIKLEPYLKLIELTIDFEEIEKQNNYLISRTFDDDL…	0.003	0	2	2	4	2	873	101.5	8.27	0	2	cell organization and biogenesis;metabolic process;regulation of biological process;response to stimulus		catalytic activity;DNA binding;nucleotide binding	Pf00488, Pf05192	9221883	PF3D7_0706700	MAL7P1.206	7	Mismatch repair	Mismatch repair (MMR) directed by MSH2:MSH6 (MutSalpha)		4	0	100	Low	1	Phospho [Y162(98.9)]; Acetyl [K91(100)]	FALSE	High	Master Protein
PfDd2_030020300	conserved Plasmodium protein, unknown function	MDFELCSDDDDFQKEKKEHLDISYFEKYLMDSDNKENFDKSYDTYFKTVNKDFIYTRHHIFHAHNEDNVKKILSYYEPNVYIEEFNKKIARAYNFKYVLLENNKMRQEDKYLECLLKMENNMRNRKLKLSHDKDVEKVMNKRNFREYENCEKRDLEKENLKKRKRIDFIIKYFINAAKEINNINITSGNSFFSYDHLCFLERNFLLEKIEDMNELTQNSTLMNKLINATERSKIFKKPMENNEKNEKYSQENYPHKLYTYKLDPNFVFLKPHNIDSFFLLDLKNIYGGKQIRGKEKYGYLYLIKYLSNVDEYFYIKEKKGNEKNDFPYDQRKKIFEKLEDVDYNSVREKMGEKYFLPLPKEDMEKNIKELRILKFLLLKIFRKRCKAKHCDRTFSFPLK…	0.003	0	1	2	2	2	1781	218.7	9.47	0	2												0	0	100	Low	1	Methyl [K780(98.8)]	FALSE	High	Master Protein
PF3D7_0908800	mitochondrial carrier protein, putative	MKNSFNNKGGLVNTTKKIDESDIEPVGEEKEKEKNETDKIKQNNNNNNNNKLYCENPQNDNIINNLYNLNSNVKINNNVEVVGLSSKEKNYINTYKHFQNDKEKYKKEKEHNNKNMFENNNFHNNNKYNINNKKKNSKHFDIFIDKRNAVNSILSSTFAGIMSRTMTAPLDRVKYIMQITNNLPIYEIFKIIKKDGIICGFFRGNCVNIVKIIPELSIKMYSYEFMKLNVYKYYYNNKNKNNNENNDIIHTDEPNMNIPFFIRFLIGSSSGAIAALFIYPLEIVKTRLIVSNKIDSSGIIKCFYDIYKNEPYRHFYNGLSMHLYGVILFSGCNMSIYDYLKYLFFSLYKEYIHSNYCLTKNDNKQNKNLTKKSPHDKFNQLNNYENYKIGNNNNMDNSI…	0.003	0	6	2	2	2	590	70	9.41	0	2	transport	membrane	transporter activity	Pf00153	813365	PF3D7_0908800	PFI0425w	9				0	0	100	Low	1	Phospho [S542(89)]	FALSE	High	Master Protein
PF3D7_1314200	telomerase reverse transcriptase	MNNEPTNNDKNYLKNIFNCTDKKIILFKSYLKNKLDIDSFTLGEYCFKHDEKFQRSVLSNILKEQIISKKDKNKLHLINEIIIDTSFFKENYDFQYFLENVLLLEDLVLKKLDNKLNDEDFIFKENKKVSINNWKECYSHIKKKLNIKGMDEKSKIYNNSILLFNSTKFSYDDINCCDSFYGLKVWDILFNYVSFDFLNYLLSNTLIFISDYFFINTNNNFKTYVKSSYFIKIAEIQLNYQDAQNIERNIFSKKKNLYYKNTKLVKLTYQKKSIKDSTTPNLTIQKKKKKKKKKKFSKNINTNEHINININNYIYNTLNQNNEVNQYNVNHLNMDKNITYKEKESQNYTINNNLLNDQLLYYNKTYQNNVNTHIYSNDNKTPIIANQCIDIHNRVSDPT…	0.003	0	1	2	2	2	2518	303.9	9.95	0	2	cell organization and biogenesis;metabolic process		catalytic activity;DNA binding;RNA binding	Pf12009	814058	PF3D7_1314200	PF13_0080	13				0	0	100	Low	1	Acetyl [K525(100); K1682(99.1)]	FALSE	High	Master Protein
PF3D7_1234100	bromodomain protein 5	MSSLINSLLFNGFIKKKENKNEEKQNKKDIQNNESNSKVDEINMNNLSRRESKERINNNNENNNIDGNNKSTDRIKISDHNKHSYHNKHSYHNKHSYHNKHSYHNKHSDHNKHSYHNKHSDHNKHSDHNKHSDHNKHSYHNKRSDHNKHSDHNKHSDHNKHSDHKNEQVDENLPVGVNQEDLLLKVVYKNKEDLLNEDDYMNNYYFESYKKDKSMNILKNGKENIERERIKTYYEYYNSTKYEHIHKYGKTNKFINFYNDKNILYNFKENIDTPKKQKNDYINKKETEKNMNEHYIDDILKNIPRYNNMSSNYLLNLYNNSNNVNNLNIHNTDFIELHDIFDEKKLDNVKNKDFCFYRNIKMKKKINKNKEFYKDMNYQEISHLQDEESEQRDMNNHKT…	0.003	0	0	2	2	2	3896	465.7	8.28	0	2			protein binding	Pf00439	811381	PF3D7_1234100	PFL1645w	12				0	0	100	Low	1	Sulfo [S3643(75); Y3646(75); Y3647(75); Y3648(75)]	FALSE	High	Master Protein
PF3D7_1202000	ATP-dependent DNA/RNA helicase PSH2	MYRNKLKSLCCFCENYFYTYKCSHLNNLNFIYFTTYYNFMNLNVSKDVNNYMKINGIIKKVDIKRYYNKKLNNWSYEDNAKEFDKKDEKEYGSKYEYNNKFINEEEKKDEEKKYRYDEKIHKGLYSEDNSTSMNNRYNNNESTYKMPKEILNRHEKIDLNSLPIDEEIINNLKIILNIEKLYMYQYIIYNEILKNSKHLLIYNKTGTGKTLSYLLPLIQKLINDKFDCNKKVLIITQNIYLCKQLYIYILSIYPTLNVCILSDEKESYNMNNNINNDIIVNIKRNNINPNDKENNDMCDEKYGIHFYLCTPNKLEYFIKNYKNKSRNDKNVMNNILNNINTIVIDEFDYIVEYRKNILNFFFKKDLFNEIHNNNNIRDKNRFNHDIFNKSNYNIYLFTA…	0.003	0	2	2	3	2	880	105	9.11	0	2			catalytic activity;DNA binding;nucleotide binding	Pf00270, Pf00271, Pf04851		PF3D7_1202000		12				0	0	100	Low	1	Methyl [K319(100); K322(100); K650(100)]; Acetyl [K319(98.4)]	FALSE	High	Master Protein
PF3D7_1210900	GPI mannosyltransferase 1	MGHTHKEYKNNEKSAIFFEWLIFFVGIIIRIIIYYYGRWQDKNFNVKFTDVDYYVFSDAAKYVLMNKSPYERYTYRYTPLLAYIMIPNFFVHFSFGKILFSFIDILVTILINQIIKIKYTNCKNYIFYTCLWFLNPLVIIISLRGNADVIPCFLIIVTIFCIYKKHIFLSSIFYGLAVNFKIYTIIYALPFMLYLNKNYLLGENIFQLNEKKKKKKNDFLLNTFFYIFRIISNFFVELFKLNYEQFLFAICSSSVFLILNCVFYIIYGYEFLYESFIYHIIRRDHRHNFSLFFYLMYLSIEKNSKIIPLITFVPQIILVALFGFKYARTNLELSMFLQTISFIALNKVCTSQYFIWCIPFLPIILCAITLSKRNMFLIISSILFFIVAKLHWLWWAYYL…	0.003	0	5	2	2	2	441	53.3	9.26	0	2	metabolic process	endoplasmic reticulum;membrane	catalytic activity	Pf05007, Pf06728	811161	PF3D7_1210900	PIG-M	12	Metabolic pathways; Glycosylphosphatidylinositol (GPI)-anchor biosynthesis			2	0	100	Low	1	Phospho [S170(100); S171(100); Y174(100)]	FALSE	High	Master Protein
PF3D7_1403300	tetratricopeptide repeat protein, putative	MKIQNYLKQMKNEKNIFYYKEEGNDKIYKYDDIEKNTYRRKENKTDIYLKKDLLFQKCILYKLRCLNNTSSWLLELSKCEKNKEDHINYNKKLIDNIKFRKPFSKYKKIISLFYKKKYKEAYNLLCQISTRNSSQLLKSNLLWKDNFFVKNKYNLNGLIERIDFINKGKEVCEENHKKDEKVKGHKTRINDRANITILDMLQRKGKYKKEDKIKEIKRKYHDDIIINPKYMKYENKINRRCNNFVLYKKCSGFEYDFINIILHNNDYNTFPTQESNKCFVDIHNKILNKNKNNIYDDTSEGDMCYIYKKNEQFINHTKNRCINKKVKIKKRNTDKYHINENMRFYLYIKMLCLYMHSHSYSIYNEKNVRKQYLHINIEHMRRKEILLYIIQYMKNMRKK…	0.003	0	1	2	2	2	1161	142.6	9.52	0	2			protein binding		811613	PF3D7_1403300	PF14_0031	14				0	0	100	Low	1		FALSE	High	Master Protein
PfDd2_140082800	EMP1-trafficking protein	MSKLKCDKLHRINNNNENIGKMNSSVSIIYSTIRKNIHYMKEGTKLYYSLVKILLITFFICIFTRSNHGQFYEKWKNKPNIKSICGRRLHRSLYEFQISNNSKSFNNVYGNNQNIQIDNYNNVIDYLDDYSQNDVLNNSKSMITNNEIINTKCNALLRKQRVLYEEKGDVVLTSEGASETLGDIRNKLKTRSETTNGNIYESGLYGPMKGKIDNLSNKPTDLRRTNNTDYGTKIRTPHMNVNDNIKSNIREPEPRTKIVNLKNSGVSKSRVVEYEVVPKIVTTKDEGNRKINRVEYEIRAKYDTTRKNEESTNDTTTNDTSSNMETKNEPAMKNPNVTNDMTKPKTDTTQQIRLNSKSNNMNGVKSNVTTSKETPLEKPSNTVENKEGKNPFIDNDLSD…	0.003	0	2	2	2	2	1130	128.5	8.97	0	2												0	0	100	Low	1	Methyl [K735(99.2); K737(99.2)]; Acetyl [K74(97.7); K732(98.4)]; Sulfo [S66(100); Y72(100)]	FALSE	High	Master Protein
PfDd2_090025000	long chain fatty acid elongation enzyme, putative	MSIINKYYWTPQKGRELAIKYEKTILMISLLYIPCILLLQKIMKKRKEMDMKYLKILWNLSLSFLSFVGVLLITIYDKNILKYIIVEESEYSPETRAVITIFTLTKVVEYGDTLFLILKKKKLTFLHSYHHLSVVIYCLYSQKILVSHAHYFVLLNLIVHSIMYFYFGFIYIFPRILTKIRKFITCLQIFQMFAGIYISYYAIKNVDNPLYVSNAMASFILYLTYAILFLNFYFSNYYRNIKSSVATYLISIHILAIIGFIMICKSKDILRLFIEVSIGCFFTLTLLNLSFYINTHYYQNVRNKITENDLMEQKQLFTGYKIKYFSNVALLKIITIKLIKTILLCFNGIATYAHDHIFFFVNFYSQKIKQMTNDAVHDVYAQKDVTKMCSDDKICSDNK…	0.003	0	7	2	2	2	654	76.8	8.76	0	2												0	0	100	Low	1		FALSE	High	Master Protein
PF3D7_0322700	conserved Plasmodium protein, unknown function	MNNNNNNNNNNINSSNNNIWKKKKNNNPNDHNKNFTKNLFFNNKDNEFKHVYEKKNMQGQRKKKNNVAYDTYDNNDIHASSQYTPFVNTFSNKDVYSNNNKYVDNTFNKKPFHNNTDNKNQGVHHNMYVTNEYNKNNFRNKGLNNNTYGKDNTYGRDNTYGNNNTYGKDNTYGNNNTYGKDNTYGNNNTYGKDNTYGNNNTYGKDNTYGNNNTYGNNNTYGNNNTYGKDNLFNNNHNLHKIKPTNSNVYKKSTNNSKKGPYQNIYTTEDKNNKNLTNSEGSNFINTDKIYSSNINYMNSINKNDTRNVYNLYKNHYNNKTKDNNCNKRIADYSYDNNYDNNLAIYKYPKYVSSTNNNITNEDAQSKKPELDSKHYLHINEKNENNYQNIQKNLNNTQTL…	0.003	0	2	2	2	2	3096	372.5	8.95	0	2		membrane				PF3D7_0322700		3				0	0		Low	1	Methyl [K552(100); K562(100); K567(100)]; Acetyl [K1726(100)]	FALSE	High	Master Protein
PF3D7_0926100	protein kinase, putative	MNEVTLNSKIFSDNKENKNRVKENIKYNNENNIKDDIHMGHMNNSVQNLYNIYMNNSNNIDNINHNHNNNNNNNNNKSSNNNLNNEYMFKYFNNYLNKSGKNNICDINNENVECNNNMNKNMEEKNFINIKKYNINDTNDTNDTNNINNINNINNINDTNNTNDTNNINNINDKSNINLRNNINDTNIIFNKLNSNHLHNGDYAFTDFLLNNKIINSHNKEIIHTTNDVLNEHIMSSNINNSISKSNNNYYFGNEKYDKDNNYTHHDDHFYNSSSYTNEGAIKKLKNNPVLLRDSCNENINTFDNINSNDNNNNNNNNDNNNNDNNKNNINEHTHMNSNISTNVSDITILENKKLLNILNINNNIENNFNSNNYSYDKNGLFESKDKDMNCLTPQEEIC…	0.003	0	1	2	2	2	3178	366.7	6.58	0	2	metabolic process		catalytic activity;nucleotide binding	Pf00069, Pf01636, Pf07714	813536	PF3D7_0926100	PFI1280c	9				0	0		Low	1	Acetyl [K1685(100); K1687(100)]	FALSE	High	Master Protein
PF3D7_1140900	NdP1 protein, putative	MINKILNNINTLNDIKDDDFSHAENVFNLIEGILIHENSYWKYVNILNELTTLCYEDPVNFRSLLFSKKQKNLEEKENKINQIVDRILIVLEKYEDIRSTFIYSISKLVLINDYNLNIRILHILCNLQNNQEYKYYIYSVFEEIISATILNLKEHDTLCNIFKGLAHLPKDKFIAGGFSNCIHKVIDSLRNKLNEDALKLLSILTLDKENCIIAYDEGLLKILTEEMNKREEENFDQVPNYMQYTYLIVSQLCNNYIKHCDILINDKMHSQFYFKKIKSIININIQELSTNNSIFANIIMSTLNSMCKYNEKCLYELCNAYHYIDLLLICIKMENGNPYLLSASLDGLLILLSNEEIYKNNINYILNNSNNLKIILPLLFGQKYYNMLNIHNLENNNED…	0.002	0	2	2	2	2	1788	215.3	8.28	0	2		membrane			810966	PF3D7_1140900	PF11_0420	11				0	0	100	Low	1	Phospho [S1382(88.9)]	FALSE	High	Master Protein
PF3D7_1227600	kinetochore protein SPC24, putative	MNPLYTKSKFKTTEFANNENKGVRFINKYKTNVNNTYSKNSETSQSTQLTHKNGIMKNSNIKNKGTINYSFKYPPKSNLKNNMKSNLKGDTKNISNTYPNKIAPFHLNKSGYNEYKNEEKKNDLMNTRRSIMVDNLRKPPLASSSNRLISQMKKDQLFNGKNGEDPNVNDDEPLTNKYKNKTHNNNSNNNKISSSNNKLHNNNSNSSNMKKSNIYYKPQDNNKNKFPNKSYNVSKIFYSNQYDKDCAMSSEQFGYTYSSPVKRKYDAMDNSRNMDDKDKNEMSYGKKKFVGRNYYLDKNMNDEEYSNCDKFGDMNMSYNVKDTTQRENNNDNRNDNRNDNRNDNRNDNRNDNRNDNRNDNRNDNRNDNRNDNWNDNWNDKCNDDNKISNNINNLKVNVN…	0.002	0	1	2	3	2	1115	131.5	8.53	0	2					811319	PF3D7_1227600	PFL1335w	12				0	0	100	Low	1	Phospho [T36(96.3)]; Methyl [K28(100); K30(100)]	FALSE	High	Master Protein
PF3D7_0933500	gamma-tubulin complex component, putative	MNNINFSNTSNTNGHTSIYKENYGNNKIGINEGLMNYSKDSDEIYNNNNNNNIGDMNKRKEENIKSITHFARYLFFIAKKIAYSKDSPNNNLCSDEEIQKSLVKHLIYKLNKILSSLLNFNVLQYNENEKNIKQEIEYVCLKNSNITLNKIRYMLKKLDNSNINYKYILYILLKLKEYDDKNPPRVPEMDNKNINNLSIHHNNNFVLNKHINDNNKNVHNINHNDKIYANNLHKAEDSSVHIIRNTNEKVNTIKEHTTNNTNLPNNIHNNYNLNNHNINKDDTNHFYQNNYGHHNNSLHNFNQIKQEEYEENKKHCKLINKNDNKNTLSLRYEKKNENDNFINNNKNSIILHKNNLVNKSLYANIILNNKFHSLDVEENFLLRDLIYPLQGIDGEFIKY…	0.002	0	2	2	3	2	1512	180.4	8.15	0	2	cell organization and biogenesis		protein binding;structural molecule activity	Pf04130	813604	PF3D7_0933500	PFI1620c	9				0	0		Low	1	Phospho [S611(100); S612(100)]; Acetyl [K613(99.1); K967(100)]	FALSE	High	Master Protein
PF3D7_1017000	DNA polymerase delta catalytic subunit	MEELKTCPFTNVIPYGLLYDKLKKEKNNDVPENYVIEEFDKLLKNYERPNVYDEIGNATFKNDEDLITFQIDLDYTVENIFKNMIYNESGSNNSILNDIYMPYRILLSKDKNYVSVPIIRIYSLRKDGCSVLINVHNFFPYFYVEKPDDFDNEDLIKLEMLMNENLNLNSQYKIYEKKILKIEIVKTESLMYFKKNGKKDFLKITVLLPKMVPSLKKYFEGIVHVNNKSIGGIVYEANLPFILRYIIDHKITGSSWINCKKGHYYIRNKNKKISNCTFEIDISYEHVEPITLENEYQQIPKLRILSFDIECIKLDGKGFPEAKNDPIIQISSILYFQGEPIDNCTKFIFTLLECASIPGSNVIWFNDEKTLLEAWNEFIIRIDPDFLTGYNIINFDLPY…	0.003	0	3	2	2	2	1094	126.8	8.56	0	2	metabolic process;response to stimulus	nucleus	catalytic activity;DNA binding;metal ion binding;nucleotide binding	Pf00136, Pf03104, Pf14260	810323	PF3D7_1017000	PF10_0165	10	Purine metabolism; Pyrimidine metabolism; DNA replication; Homologous recombination; Nucleotide excision repair; Base excision repair; Metabolic pathways; Mismatch repair	Removal of the Flap Intermediate		17	0		Low	1	Phospho [Y1071(100)]; Acetyl [K1031(98.3)]	FALSE	High	Master Protein
PfDd2_030007100	serine/threonine protein kinase	MSFSNTCSLSNNSNSSSSSEDATSGKLQYTESDDEGSDEYCEGGYHPVKINEIYNDRYRIEGKLGWGHFSTVWVATDLKSKPLKFVAIKIQKGSETYTESAKCEINYLNTVKVNSFDSSWVELKEQQRERLFHYNMTKGVVSFIDSFEHKGPNGTHICMVFEFMGPNLLSLIKHYDYKGIPLNLVRKIATHVLIGMQYLHDVCKIIHSDIKPENVLVSPLTTIPKPKDYTKDKLESNKSNQVEKKENDQNVDKKLITTMNNNINTNLSEKKKVINDTQKNDKNIEYDQKCTSSKENIEDNVSFVNDPSDPNQKNNLNNNITDNNIIPSNVQIEKQSTLSKNKKNEKDSYININNSLTNDDQNLKREDIKFNDKAEGITKYDMLNIKNNISIKEKINDCH…	0.003	0	1	2	2	1	1338	157.4	5.95	0	2												0	0	100	Low	1	Methyl [K818(97.8)]; Acetyl [K1332(100)]; Sulfo [Y811(100); Y813(100)]	FALSE	High	Master Protein
PfDd2_090021500	conserved Plasmodium protein, unknown function	MTKIQNDIMLPFFSVSSKHCKNNTNVVTYCRTRKRRKRKRKKEKYCHRCINIRKLIKYEKYNNLKSNYVYIDLKKIIRNKSYENDYKYFVKYNNIKSSNIINSNNIKNYKKKYLESLPFYNDSYITSMYIYESLVLVTWSNGIISLFNHKYNHIVSRKVTNHLIKNLCMNCSENMIAFMDNMDSLYFINLNNNIINKGLHKNVIFISNDIYEKGYNYNNIDYNNDREIDRLSVDFTYNKLNKKKKKMYDMNNKKDNIINVIISDEIMKYNIKNLTTFCINPYYNNNNNNNICVLTNKKTVSLIYIYEYHINSVLLFKDDNILNIYWYESFIFICTPLSVFVINFFNKTKIAQMKFIGNLNGNVDKTFFLFIENYTGKEKEFQGYNKINYIKRKEKKMEK…	0.003	0	1	2	2	2	2541	307.5	9.42	0	2												0	0	100	Low	1	Phospho [Y2461(100)]	FALSE	High	Master Protein
PF3D7_0413100	erythrocyte membrane protein 1, PfEMP1	MAPTSGGGGTKDESAKHALDSIGKRVHAQVQNEAKQRSNGDLKGLLTSATLSGGESAFTENPCELIKEKREKLLGARGERNPCGNGSASEKRFSEVSGGECDDKKIEGNGRNNGGACAPYRRLSLCNKNFQKINNYDSSKAKHNLLVDVCMAANYEAQSLIPYHDQYDATYPGSDFSMCTMLARSFADIGDIIRGKDLYRGKKKKKQNGKETETERDQLESKLKEIFGDIYNELTNGRNGVKDHYQDTTDYFQLREDWWTANRHTVWKAITCGTHEGDTYFRPTCSNRQGPSQAHHYCRCNGDKPDDDKPNTDPPTYFDYVPQYLRWFEEWAEDFCRKKKKYVDIVKKYCRGVYNDVPRYCSRNGYDCEQTIYKKGYFVIDKGCINCLYACNPYVEWIE…	0.003	0	1	2	2	2	2326	263.6	5.43	0	2	regulation of biological process;response to stimulus		protein binding;receptor activity	Pf03011, Pf05424, Pf15445, Pf15447	4794155	PF3D7_0413100	VAR	4	Malaria			1	0		Low	1	Sulfo [T1125(100); Y1345(75); S1347(75); Y1351(75); T1354(75)]; Acetyl [K1138(100)]	FALSE	High	Master Protein
PF3D7_0205900	26S proteasome regulatory subunit RPN1, putative	MTAEDKKAVSIQVPVKDVDDKRRKLNNSKIKKEELNEEEKKKKEELELLITRLRDEDVNVVNLSISLLNKEIIDTSGILTSSLLALKVLKTHYNTLIEIFNEMIFEECKKKLSNMISALSTTIGDENNIVKFVITGNKHDLINYGHEYIKNLITKLLVEYKILKEEENNQNGLTTTSTTSNKLVTINHIYDIVNIVVPYCFAHNTEYEAIDLLIEVDKINDIYLYVDEKSCDRSILYLLNLTHYSSSTDEYYKLMDVILNILKKHNKHVECLKILLRLNKIDKIKDLIFECNDILICKQIALICSRHCVHIQFTEEEIKKYTHLNLNEISTLTSGEHLSPIFLKLAKDLDVEEPKLPEDVYKSHLEEKRNTTVWDSAKQNLSSTFVNAFVNAAFCKDKL…	0.003	0	2	2	2	2	966	108.3	6.37	0	2	metabolic process;regulation of biological process	nucleus;proteasome	catalytic activity;enzyme regulator activity	Pf01851	812651	PF3D7_0205900	PFB0260w	2	Proteasome	Ub-specific processing proteases; UCH proteinases; Cross-presentation of soluble exogenous antigens (endosomes); Neutrophil degranulation; MAPK6/MAPK4 signaling; Removal of licensing factors from origins; Regulation of DNA replication; Antigen processing: Ubiquitination & Proteasome degradation; Orc1 removal from chromatin		26	0	100	Low	1	Sulfo [T642(89.6); T643(89.6)]	FALSE	High	Master Protein
PF3D7_0504400	ATP-dependent helicase, putative	MKSLFFNKLKNVGKKIKINFIQILIIFLVYVNLDFFKSNINVKAIHTKKNLFIPVSNEIFYFKKNVLIKKRNKEKRYTHSKNKGSNIFLNLNEENDNTVKERKKKIKYPEIGEYNDDVNHNKNNDNNGDDSESHLNDQGKCKFSDLSEINKNIVEFLENKKGIKYMTKIQSQSFKPIYEGKDIIGRSETGSGKTLAFALPLVEKLYKMKTSNEKFEEENGSHEEDQKKNIYDDVDNDNNYDNFSYGKKYQNREHNKDPSILVLEPTRELSKQVENTFKEISQFYNFNIMSIYGGESYTYQENKLRKGIDILTGTPGRIIDHIEKKNLSLQNIKYVVLDEADEMLNLGFTHDIERILSNINLKEAQVLLYSATTPSWIKDISSKYLKNPFCIDVVDSSNK…	0.003	0	6	2	2	2	755	87.5	9.16	0	2	metabolic process	nucleus	catalytic activity;nucleotide binding;protein binding;RNA binding	Pf00270, Pf00271	812915	PF3D7_0504400	PFE0215w	5	Biosynthesis of secondary metabolites			1	0	100	Low	1		FALSE	High	Master Protein
PF3D7_1013500	phosphoinositide-specific phospholipase C	MNLSAKIDSNGYNNNIVEKNDDKRIGRIMSDDENERKDIIYNNEKNKRTSEIKVLKNDMDNNKNDNSIQSKLSFDIKNVLTHAYLPICLEKMKEGEYVYKWNNNIFQKKTLKFFYLDVNNYCIRWNSKKKKLSEKKNPSLYICDIIKILDGSESLFFKKKEDDKNLSIEIISTQRNLRLTFLDIQRWKMWLFGLMYYQYKLVNKGNGKKKMKSFLYESNKLYDNYIISGLKDINALTLSQLYIILRSLNIYLNMQILYHYFSIYKNKAVINYIGFTKILEHIFSNTHISIYFNEYKDKKFNYIDKKKFIEFLIDIQCEGKCEEFIFNNYYQNDTNPNLTREKNTEKLEREKKNDEDDTHYNLDMMQSSAHNNKIYNVNNQMDDISIKYKNEDDVKPKHI…	0.003	0	1	2	2	2	1385	164	8.29	0	2	metabolic process;regulation of biological process;response to stimulus		catalytic activity;protein binding;signal transducer activity	Pf00387, Pf00388, Pf12814	810290	PF3D7_1013500	PI PLC	10		Generation of second messenger molecules; CLEC7A (Dectin-1) signaling; GPVI-mediated activation cascade; TCR signaling; Synthesis of IP3 and IP4 in the cytosol		13	0	100	Low	1	Acetyl [K859(100); K860(100); K869(100)]	FALSE	High	Master Protein
PfDd2_040021600	histone acetyltransferase, putative	MRTKNANKLNVEQTTGEIKKVELNREYYNCIKTYASDLQNLSFNFFPSINTYTCVPKLSAVNTITFHPCISSSDYINKTYTFKPLFTHHFFSDSEQVIGFENLNIEFYYTCDNYEVFMKLNGSICDQYENSNYIMLMLLQSLYITTPYPGGFIESEDKFLSILNRNDKKLVKKNSYEELVRNAIYKPPGYIIYEKHISKDIILQIRKCGFSSEYFKFDSSSDIKNIKRETVNAENEQICDENSPNNAKASHENTSGSLVPTDVLEWDRTVNKRKAAVNNILIRSEKRGSRSRTNSIHTKSESRKSSIVRRNTSDSLSKSKEDIEDNTKKVVPGNGRRRRRKKSTVDNMENNVNDSNLNESNTNENIGNKDNHEILDNNEIMNNNENVNNNNDNNKNNEN…	0.003	0	3	2	2	2	1261	146.9	6.52	0	2												0	0		Low	1	Methyl [K567(96.5); K571(96.5)]; Sulfo [Y569(94.7)]; Acetyl [K443(85)]	FALSE	High	Master Protein
PF3D7_1124100	BEACH domain-containing protein, putative	MEKSQKIRSFNLLFLEEDEEYIDDMLITMKTKKEKHDNKNSSINNNTNEKCTFIYVELKGRLRLCSKSLIFEAYDVDEEVLKFPFKKLENVKLGIFKNEIIIKTCEVIRIKTIIHNKKTRCISQFSYERKYKKNINVLNNLYNEYYDEYKTIDNNNIDEKIHIFEKLLNNFDDFLDLNKSYNNKHVFVDDTKKENINNTHVNSDEEKKKKNIKMQNEKNDSIFLNTHMSDAIGNKVECDHNNNNNNNNKNNDDDRNQNIQTQNKNNDNKKKSQDNDKGNVCNNEPPFDRDQINYQTKGMSINSESSTEKEKSFVYIFSCENSTMLMKKMKHIYELIIKIKTAMIINEKQMDILIKEKKSKYKSGNKERAEEMINKNNNIMINGNSNSNSNNNSNNNRNV…	0.003	0	2	2	2	2	1653	195.7	7.68	0	2			protein binding	Pf02138, Pf14844	810799	PF3D7_1124100	PF11_0252	11				0	0	100	Low	1	Methyl [K235(97)]	FALSE	High	Master Protein
PfDd2_140022100	Cyclic nucleotide-binding domain containing protein, putative	MKDKETFLKNIKYEKCPKGKYIILEGDYCEYFYFIKQGQISIQKFNQHKNMYDEFVTYNENQYFGHQLILNNIKAFFIAVAITDTELYTLEASLFVEFLSPFMDMLNIINDINQIDVLSENVKNDFQKKKQDKNYILKVLKFLKKVNIIQKLDNDTLYNASKNFTLQFFKKGQAIIKYQDKPDFFYIIKKGIVTVKTDFKEDTNQCVTNQKGVEEKINEEENILTDKINKTKSFYLYKYDYFGELSIINEQLRTTRCEAHTNCFLLAIDKISFIKNFSILFNDLLQEADIKYTRSYSLPPWLKSMYGNNFNTNMNSLSIKIPDSASSFSSISEDSSDVFSFEKEINEKLKEEKKKKEKENEKENEKEKEKKKKQDKNQNLYDYQTRKDEQKDITGRNIK…	0.003	0	3	2	2	2	1266	149	6.95	0	2												0	0		Low	1	Acetyl [K144(94.1); K645(99.7)]; Phospho [T662(97.8)]	FALSE	High	Master Protein
PF3D7_0202100	liver stage associated protein 2	MWLCKRGLSVNDTTKCDVPCKDFYMLFLSNKKEKIKCGTFFGYIFLSKFMKLSISLLLLALIQNILLSNVSLISGSHLYKRNSRKFAEGYMKGSGSEKNVYLSNKNKEINMNQQSDNKMCDECDDMNQPGDVNKNDKTSNDQANSSDSDCEPLPFGLKPSDLNRKVTEEDLERMIIELPGKLERKDMYLIWHYSHSLLRDKFNKMKSSLWSICGKLAHEHKLPFKIKMKKWWKCCGHVTDELLIKEHDDYNSIYNYINNESSSREQFLIFLNMIKHSWTTFTMETFIKCKISLENNMRNVTN	0.003	0	7	2	2	2	302	35.3	8.54	0	2		membrane		Pf09687	812617	PF3D7_0202100	PFB0105c	2				0	0	100	Low	1	Acetyl [K21(100)]	FALSE	High	Master Protein
PfDd2_080007300	conserved Plasmodium protein, unknown function	MNCGLHQNDKKRRHRKREKKKREFIKSLRVLQDMYKTNRRNKIKGNKNASIIKYIKCLGNIKKVNNDIFKITKRLTIHTKKYNLTNQQIKKNKIIIQRNIIQTKIFNNASVHKQQHRKMKESKFMDIAYRKKNEIKKNEIKRNESERNVIERNESERNVIERNVIERNVSKKNVSKKNESKNNFPFQDVSNNMNISEEKNLIKYNTLMDIPVELLKNKNYDNNMKKNTHHDNSNAQNENGNTRNYSNGYINNEMDYYNNNSGNNFNLTKSNNNRNDFGGEDSDSSHNKNNEEYSYDESEEEEEENEKEKKNEKEKKKKKEREKEKEKEREKEREKEREKEREKEREKEREKEREKEREKEREKEREKQNNDNIQNENYSNKPNISDHTFKPKIEKENMK…	0.003	0	0	2	2	2	4712	557.8	9.04	0	2												0	0		Low	1	Acetyl [K1091(100)]; Sulfo [T1089(100)]	FALSE	High	Master Protein
PF3D7_1132500	amino acid transporter, putative	MGTPDNTDETYNITLHHLERERKMRNKLDVSHNKDPFDLKLYLYNACLNFSNTDIYQEYINRLSINSYNNCDYDQIKRSCYISNKDFLKYYNYNFYDNDFVLEMDNHTEDTSSSYHLNEMKELEELSEFVIHKMKKIKKEFVKNDISRKRRSEICKCTRNVLWSKEKRNTENNNSLSISYNNNNNNLLSTNFQKDNSHLFSTLIEKEKKNKNKKKNNFLYLSHIGDIKNEESIYHNEYHITSNYLPYYFFMKKNNIFSKTCNQSREHSSISYHMDDFFLKCQSINRMKLKNSGNSYYFCMLQNIEEAQNDPIVEMYYKYLDDVIKKKSRGNIYDNYSLCSMLDNTKKKKKKKKIKKDKMSKNKEMYDKINIYNNTNILNTSNHSSYETEIYSNNIINID…	0.003	0	2	2	2	2	1439	173.9	9.26	0	2	transport	membrane	transporter activity		810881	PF3D7_1132500	PF11_0334	11				0	0	100	Low	1	Methyl [K478(99.2); K1273(100)]	FALSE	High	Master Protein
PF3D7_0729900	dynein heavy chain, putative	MELEKTHLINYFLEICPTVLDCSRKELQSVLIKKEEEKIRKFLLDKNINLIVIGKEGNDNVEREMDDKENDNVDINMNEEYNSMRTSNLDNKYNNFLFVELMINYKCVTKSISIAFMKRNKENFLSLNDKIDNRNKINLSNELLMFVCGQNDCNTPLDLVYLYLSQGFNNIFDAASGYGQNISGPDSSHFNYGTKKDVENMFSINNKYIGYEGENKVSNILMNNVSKKLNELLISMKNAQIDLNIPIINLHVDKRIKKLLEENPNVDDMKPDKLKQLCESQEFINQLQKDVTKWIEDIQKLTRLNGEFKSGGSALSEINFWIGYENALYQLESQLKNPEVILTLHILKNAKRYFATMSFDSDIQLKQSKEYVLNVNILMKDFPIEDLLGATSIQQIIQA…	0.003	0	1	2	2	2	5065	591.3	6.57	0	2	cellular component movement;transport		catalytic activity;motor activity;nucleotide binding	Pf03028, Pf03357, Pf07728, Pf08385, Pf08393, Pf12774, Pf12775, Pf12777, Pf12780, Pf12781		PF3D7_0729900		7		Neutrophil degranulation		3	0	100	Low	1		FALSE	High	Master Protein
PF3D7_0926300	protein kinase, putative	MNTDISENNDTNIYNATTEHEKLYSIHSTMKKKNYELINNSDETYNYISHHNLKDFNNDVITTIQNDDKDTINYHKNDEKIKHVEREEDNINKTHIEMLRKLKSNQEINLKRGEEINKNVCTFLYDDFILSKKKKGLNKIINKLSLNTFNLYFRKHSNCYIQVPPVLNLLRGDIDDILIGLKYLFDNIDEINFLILNFLNKLKKKKKIQKNKVLLHLIDFILNKLFENNLNYRYKKTCILDFYDNLMFNKNTFFESGIINDAINIKDLRLIYFYKHNIKMKKEKNFLVKNKIYNYDKNREQNILQKRDNKNEDNTDQQYYHKNDNINKCNYFVINQSTHILNEKYYRKKRKKKKFVCGEIPLPNKNIGIHKYLKNKSIFDNHGYNNLVINNKKEIFYNM…	0.003	0	2	2	2	2	1179	141.1	8.63	0	2	metabolic process;regulation of biological process;response to stimulus		catalytic activity;nucleotide binding	Pf00069, Pf07714, Pf14381	813537	PF3D7_0926300	PFI1285w	9				0	0	100	Low	1	Methyl [K322(99.2)]	FALSE	High	Master Protein
PF3D7_1004200	WD repeat-containing protein, putative	MNEDLKLGSVVWPNFSSPFSLSCYAVNESCSTLAAGSYEGSIILFRIDENKVEYVSNKRKGKMGEGYVKKDEYDDKSDNKISESFSSSTNHMVDETCDKKNKKEELLNVDDDKMSVDINENNENNKNNENNKNNKNNENNKNNHNSKNNIDNINNIDNINNIDNINNIDNINNIDNINNCMNNLSNNNFKRDNSKKFLKQNRKRFSNRINLLPYNILLNNSNNTCNNSIVQLCYGLTCCNLIECVSKEILISLHVDNMIYFWSIDEGRCFKVLKNFDFLIYNLRILPDRRFLLISGEKKVLVLDIWANSNKEIIAELNFSSNQNTQNEYNKSEKTKNVNDSKEEEDYYIGDIDDKNYSSSYGSDDNNMYNMNSMYDYLNNNMSSDPQESNIYINSKNKN…	0.003	0	1	2	4	2	3013	357.8	8.85	0	2		membrane	protein binding		810203	PF3D7_1004200	PF10_0045	10				0	0	100	Low	1	Methyl [K2836(100)]; Acetyl [K2348(99.3); K2836(100)]	FALSE	High	Master Protein
PF3D7_0107800	double-strand break repair protein MRE11	MKSTQSNLNDEEKVMNNNEKIIKNSYGELLSGCIKNKSSDMNTGDVYPCNDKNTKIVSIKNVYNNLYKTSDSLFFNEENEENRMENCIIRNDGRDMENKFSLYINNAENKDDNNMNNNKNDNINDNINDNINDNINDNINDNINDNINDNINNNINDNINNNIYHNQNNNIYHNIYHNNIINDGVIINEHTSHGDRSSFLNNNKNYNISNYTNHGHNINLNEEKNEKVYMHRNENNEKIHYSNNKDYIEKGNEKSVSSKKGEETYTNNSYNIHLKNMDVKNNERDMCKTMVNNSNIKENKKYSNKTIQQEENTEHEYNIINEEEEEHIKLFKNMNLEEIKNVLSKNDASTLKILLCTDNHLGYKENNSIQKKDSFNSFEEILFIAKKLNVDMILNSGDL…	0.002	0	3	2	2	2	1233	146.1	5.64	0	2	metabolic process;response to stimulus	nucleus	catalytic activity;metal ion binding	Pf00149, Pf04152		PF3D7_0107800		1		Cytosolic sensors of pathogen-associated DNA ; Sensing of DNA Double Strand Breaks		7	0	100	Low	1	Acetyl [K371(100); K372(100); K386(100)]	FALSE	High	Master Protein
PF3D7_1219600	phospholipid-transporting ATPase 2	MSLVYRKTLNFLKGKNEDDKDVKININGENKRTCNNSVITSKYTVFNFIFLNMYEQFHKISNVYFFFIGILQVIPQFTATNGIPTVFFPLLIVLTANAIKDAFEDWNRHKTDKIENNRMCYGIVSEEEKKIYQEKSNKKNIFKKLKRYFFGNRKICNTENYYDEDDMCDDEITDINDYINNYEDNLENIEGTVKKRWKDIKAGDIILCRRSEFFCADILLLCTSHKNGIAFVETSSLDGETNLKVKEANTFLFNILGNDRNSAIDNVKNLKGFILSDKPNKDLSTMYGTIYFEKDKKIDVENIGIQELLKKTTEEIEYRKKRLSSVDLSKSSSAIGSNLCNNNNKSDSKSDIKNYNKDDDDFDDMDENNILKNDNYIRIPFDEKQFVLRGCKLKNTDWI…	0.002	0	1	2	2	2	1555	179	7.09	0	2	cell organization and biogenesis;transport	membrane	catalytic activity;metal ion binding;nucleotide binding;transporter activity	Pf00702, Pf13246	811242	PF3D7_1219600	ATPase2	12				0	0	100	Low	1	Methyl [K135(97.8)]; Sulfo [Y318(98.3)]	FALSE	High	Master Protein
PfDd2_120045900	erythrocyte membrane protein 1, PfEMP1	MEPGGSGGRGSGGSSSGKGKKDTSEYIYVSDAKDLLDRIGEKVYEEKVKNGDAKKYIEALKGNLNTANGRSSETASSIETCTLVKEYYERVNGDGKRHPCRKDAKNEDVNRFSDTLGGQCTDSKMRSGGKGACAPLRRLHVCVRNLENINDTDKRSTHKLLGEVCMAAYYEGQSIKDDYVKYQTENTDFNTTICTELARSFADIGDIIRGKDLFRGYNEKDRAQKKKIQDNLKDIFKKIHDDVTSSGRNGEIEKRYGSDKENYYQLREDWWALNRNDVWKAITCNAQGFNYFRHTCNGGERTKGYCRCSDKPNTDPPTYFDYVPQYLRWFEEWAEDFCRKRKHKLKDVIEKCRGENGSERYCSGNGFDCKETVRGDEHFVEKDCHDCSYSCSPFVKWID…	0.002	0	1	2	3	2	2181	248.6	5.45	0	2												0	0	100	Low	1	Acetyl [K1477(100); K1482(100)]	FALSE	High	Master Protein
PF3D7_1456500	STAG domain-containing protein, putative	MDNNKMFLRRSSRLSHNFDENNRNRELIEKREGGNMVKKQITHERRKSIYKDKDESLLSTDENSSTYDSDYTVSVNDDDSSVGNKRKYNKENENNKNNNNNNNNRHNRRNKNKHNNNNNNNSSGDNSNAITPFYDGDKNKDNECIENVRTRKNNNYEKNNLKNNSYIDILNEDIDDEDFDIFKRSKMDRSKRISTSYKNTQYNDINLRKRKSVYVESSNSEDSNKSDDDDEEYINEESSRNNKKKKLKQTYSSSTFKNKKNFVNKKVYKNFEDFNLYENIKKNPKNLHDIIEEIYYSLFNKDTNEKVKISTFFLNFLAECSGNETLTWTVDIIDYIDKQIYLYEDIPNNNQLQNVIIGNTINNTTLSDIMTPSTVRSSNKITNMDEIIRDENNFEKVCT…	0.003	0	1	2	2	2	2391	283	7.23	0	2					812120	PF3D7_1456500	PF14_0538	14				0	0	100	Low	1	Sulfo [Y787(100)]; Methyl [K2315(95.8)]	FALSE	High	Master Protein
PF3D7_0617400	erythrocyte membrane protein 1, PfEMP1	MGPAPRTATTTYSSAKDLLEDIGESVQKEAKKQALGRSESVLHGLLSNATIKGVKNKATKPIQLEYEYHTNVTGGFDKNNPCANRLDVRFSDIYGGQCTDNKINGNDDETGGTCAPLRRLFLCDQHLSHMKEGNINNTDNLLLEVSLAAKYEGDSIINNYPDNRDKKEGICTALARSFADIGDIIRGKDLFLGYTKKDEKEKEKVQKNLKRIFNEIYKKMQDPAKSHYSGDSSDFYKLREDWWALNRKEVWKAITCKAKNDAEYFRKKDSDGKHCSVQNCKCVDGDPPTNLDYVPQHLRWFDEWSEEFCRKRKDQLKISLEKCRGKNKDKYCSLNGCNCKTTVRGKKKFDYQQECNDCLVACDPFVHWIDNEKLEFLKQKKKYKNEIKEREPTKKTSHG…	0.003	0	1	2	2	1	2394	274.6	6.51	0	2	regulation of biological process;response to stimulus	membrane	protein binding;receptor activity	Pf03011, Pf05424, Pf15445, Pf15447	3885794	PF3D7_0617400	VAR	6	Malaria			1	0		Low	1	Acetyl [K2137(100); K2148(100)]; Phospho [T702(99.5)]	FALSE	High	Master Protein
PfDd2_070017200	mitochondrial ribosomal protein S5 precursor, putative	MMKILMFKKRVHCKFQMWNFRNIHNSHLNKTLKNRYNDEKMRDKYLDNIYNNEINVNTINQNIKHKKIDYLRQLIYDEADGNDYFLSDNILEEIQKKKKNNNVNMKNEEKKQDDNFKNANNNIDNENTKEEMCESKYKQAIRIYNLLKLNDKTNVFDEDVFMNIDSKMNHDLYEFSQKYILNKDIIEGTSTSSLGINKSGIIQNNDDNNNNINSNDNNNNNININSSSSSNNNKRNYYFESSEEMKRDDYNLQDNVQNDQTNNDINDDKNVNVNNSFNDNLINNISEECNYDKNKNCNNNFMNITNMNLPIFNPNSFCLAVENLTNEICEDLIFLFGDILEEKEIPKKGECDRLYKFVTSLSNFFCLEKNEEDVERWINDVYEKVKKNLPSNLSNLNNK…	0.003	0	3	2	2	2	917	109.3	8.63	0	2												0	0	100	Low	1	Acetyl [K849(99.7)]	FALSE	High	Master Protein
PF3D7_1466900	conserved Plasmodium protein, unknown function	MDRIDKEHRRKSNVELDFSDNVSDDDINIDKENIWDTDINIIDDDLNIIDNDDVLIQNNSNNKNTDYQNDKIFNFQPKQSEWFDEEEIFDLPNNLEDITSKNNSLENNEINKYDYQNEYNKYNFVDQQNECDQQNICDQQNIYDQQNICDQQNICDQQNICDQQIISEEQNISEEQNISEEQNIFEEQNISEEQNICDQKEDIKIHVDNKNVHEFCDTDNLFNNFSTNKPDEQNNENVPMCLISKSSYSEVNDEFNINNEEHHNKHMNMLLQIKKILNINEDEDVIKYIEKLNNMNTNHIENVGDDYYGDKNFNEKDSLLNEENEHKVNELKERELYYLGMIEELRNEIKTKEENEGNNIEKLENKIHEYEKQNEELRNEKEKLQSTINEYSHNFNNLN…	0.003	0	2	2	2	2	1416	169.2	4.83	0	2					812219	PF3D7_1466900	PF14_0637	14				0	0	100	Low	1		FALSE	High	Master Protein
PfDd2_040005100	erythrocyte membrane protein 1, PfEMP1	MGGNSSKGAPTYYTNESEKSARNVLENFAKDIKGKASNDAKKKGISLKGYLRQAKFYHDFSKLYPNYRSPCDLNFWFHTNVWKRTPRERDPCYRRQPKNNPNLEGAVCTNSKIKGNENKIIDIGACAPYRRRNICDYNLEHLNERNVLNTHDLLGNVLVMAKREGESIVNSQANNGTLNVCTALARSFADIGDIVRGTDLFLGGPSQEKKKLEENLKKIFENIKNKNTKLSTLTLEKVREYWWALNRNDVWKALTCSAPYEAQYFIKSSDKEHSFSSEYCGHYKNGDPLTNLDYVPQFLRWFEEWAEEFCRIRYHKLKRIKDACRNDSKKLYCSHNGYDCTKTSWKKGVLHWSNECTDCSVKCKLYEIWLGNQREAFRKQKEKYEKEIETYVSNRGISN…	0.003	0	1	2	2	2	3557	406.6	6.58	0	2												0	0	100	Low	1		FALSE	High	Master Protein
PF3D7_0800200	erythrocyte membrane protein 1, PfEMP1	MGSQGSKPVDTSDVKNESHNSARNVFENIAEIIYNRVKEDAEKRGKSLKGDYKRAKFHQPLLEAAKYVWYAPSNPCNFDFRFDTNAPDKGSYDRDPCHLRDTNRFSDKGDAICTNNKINCNNGGCGACAPYRRIQLCDYNLEYINEYNINSTHDLLGNLLVMAKREGDSIVNSHGHTGKGIYKSGICTSLARSFADIGDIIRGKDLFLGHNHKKKPLLDNLEKIFNRFQKIYEDINNLPIDDIREYWWALNRNDVWEALTCSAPYYADYFKKKSGNTYNFTTEGYCGRNEGAPPTNLDYVPQFLRWFDEWAEEFCRIKNIKIGNIKKSCTGESNNKHCSREGYDCNKTNLRLNEIFMDLECPRCADDCKSYETWVENKKKEFNKQKEKYKEEINESKPG…	0.003	0	2	2	2	2	2858	330.5	7.5	0	2	regulation of biological process;response to stimulus		protein binding;receptor activity	Pf03011, Pf05424, Pf15445, Pf15447	2655302	PF3D7_0800200	VAR	8	Malaria			1	0		Low	1	Acetyl [K1717(98.9)]; Sulfo [S461(95.9); T468(95.9)]	FALSE	High	Master Protein
PF3D7_0518400	cyclin, putative	MDYEVEGEVPRTDENYIFLYLPIVLNEMIKMNNRGVGKITSFHASKVPDISLKNYTERIGKYIGCSNECFVLLIIYLDRLIKIHKDISLSLLCIHRLVITAAMISVKFFDDLYYSNSYYAKIGGVTTKELNKLEIYFLNLIDYKLFVSSQEYDFYRKYICLAVQKYIYNKNNIKHIPIIKKPYNLFNYKSSNNSTLMFQPNNNNMNIVNFAATNQNKKNNSQKDQHGNK	0.002	0	12	2	2	2	229	26.8	9.11	0	2	regulation of biological process		protein binding	Pf00134, Pf08613	812999	PF3D7_0518400	Pfcyc-3	5				0	0	100	Low	1	Acetyl [K53(100)]	FALSE	High	Master Protein
PF3D7_0612200	leucine-rich repeat protein	MLLDLSNNKLKSLEDCDIILEKLIELNLDYPSITYLNVSHNNIKSIKGLRAFENLRVLNISHNEVISLDDDYIPCCTEKIIADHNLLTDICFKGIEKVEEEYDEDICEENNSYEKCNNENVYKGNDNDNDDINCNNNFYCDEDDNILCGKDIIKNKTKNYKKNNYHNEQEKRNQHNNNHEKKKVTRNRSIYDSFNSNILNEKNMYTNKNLPLNKLIYLDVSYNNIKKLTTFEKYLHIINKNKREKNDSCSDDAYMNNFISNKTEQDVMILFFNSLETLHLRGNQLTNLKGLSVFKNLKVLDLRSNFINHPVQLFYILDNKNWLKKYQKNKMERKDTNYYSYFVYILKKYKNFKNLQNLFLQGNNKVLKPKYLFMSVYNVLKNINVKRKLSTDVITDNLS…	0.003	0	1	2	2	2	1864	220.2	5.77	0	2			protein binding	Pf12799	3885930	PF3D7_0612200	PFF0595c	6				0	0	100	Low	1		FALSE	High	Master Protein
PF3D7_1471800	conserved Plasmodium protein, unknown function	MNKFENFYKVPISYKNRKNEIYKYDNLEYNKMKYGMPEYYRCPYYMHENRNLYNTESCYTPNINVGRNSFYGKTLDPNDKICEENDSVYNILEEDHKEESFKKIECMNKEDDRKKIYNKVEKNDDENIDNKKHNYCEKYEEVYPKDRSSIKIIYNDVDQQIDHNLYDDENEIVCDNEIKKRKKRDRKVFMGKYFFSDIINTIIYPCTNKSLQKYQYGSVENMDYSLYNDIQKGQKIQKVDKIKNKKAPQIIVKF	0.002	0	18	2	2	2	254	31	7.85	0	2					812267	PF3D7_1471800	PF14_0685	14				0	0	100	Low	1	Methyl [K192(95.8)]; Acetyl [K209(96.5); K232(99.8)]; Phospho [Y193(94.4)]	FALSE	High	Master Protein
PfDd2_140022800	liver specific protein 1, putative	MKLSVLYLVVSLYFFDRKIVCNKKNGKSKSNNHNYFNNTTKHIDKQVIYNLPENDNLFHVLKYLIHGENKNILYDVDESLYTKIENKEYITKEDLLRTLALIEKKNVDCNDNIKKVKIAKLLIDINDLLRTNYIILDDYKEINKNDLTKNGFLLKLQNSLNKRDMVNSKRVNQDIILRNQYLEKNYKLCSISSDMLIISTPRNLNISDTSIKEIKHPSSINIMNEIFCDNVISSNVSNISPLQLNKSIGLYKPLLDLDIKSRIDEYRKKIITYYQDSMNEIFYLIRDEFNEIKKKFYLYIHPSKMPEAKPNNDIFKKEDMEGNEIITYVSNKIENKENIKNKEEYILKSNNNNVIKISSKRTKKVINIPIKKKKLSNDIKENVNSSTKSDNNNIISNET…	0.002	0	0	2	3	2	3604	424.4	6.37	0	2												0	0	100	Low	1	Phospho [S648(100)]; Acetyl [K652(100)]; Sulfo [Y651(100)]	FALSE	High	Master Protein
PF3D7_0208300	conserved Plasmodium protein, unknown function	MHFYKRIKHYRNILIKCNISNHNIIYGGYDTCPLKEIYTNYHVYKSYIHTKENIIKVEAKENVDIDNINNKDDIFYNNDHKIDDDKIKKIQCQKNCTIYHDIEKNSYVDIDDFVNINDAKNKIENLLLYSKKLYNKKYCHNKLLNNKQITLNNIVLNILSIINGKNNNNNIKDIYIDKVLLLDFYTLLIKRKYYIHNLRNNIYDNSFMNIFDYIHYNINLHLKNYNLKNTHQVLHNISIYIHKNKCNNITHELVTNIFFFSFFKNFNKFYTKKEGKDKNESHENFPNYVNQKNHNDLNIKITNNFHCTMYQTNYYKYKSFDEETFKYLNTYVVFLSNHPSFINDKLLYNISLLTNKILQLKINFNLALSFLSASLNIFDKREKKIKEGHLILNIYKKKT…	0.002	0	1	2	2	2	1802	216.7	9.03	0	2		membrane			812675	PF3D7_0208300	PFB0375w	2				0	0	100	Low	1	Phospho [S1232(100)]; Acetyl [K1541(98.5); K1544(98.5)]	FALSE	High	Master Protein
PF3D7_1132400	conserved Plasmodium membrane protein, unknown function	MDIENNSKNEDPTYRSKEKIFGTKVCQQKKKKKVNALKYHLSEQAQQVKRKSIDETNEDEECSHHAIGINHTKTMVINDKEKKNIYICNNKKICNIKSNDIKLMITKYNDIDDSILHKSNNIGTSKLEKDTKKGKTEKFGKYEKYGNNEKCEKNEKYEKNEKYGKNEKIYQNQPDFQNEKIIQIHNTNKMCKKDYIEIKTNQDEDILKNNKEKIADNKKYIKNISLSHINVIKDEKMKTCKHSNNHVINIFEKYDNNISCFSTFSDLKEENEKCFKNDKEKMNRQNNQRSMNKNIYFLNDKCIKKKKINNNNNNNNNNKNNVNKENNKYDEKNKYCEKKKNCEKKKNCEKKKNCEKNINSEKNKSHIYNLWNEKYLKKLKELEKKIKRENKIKSNIINK…	0.002	0	2	2	2	2	1461	173.7	9.04	0	2		membrane			810880	PF3D7_1132400	PF11_0333	11				0	0	100	Low	1	Phospho [Y220(100)]	FALSE	High	Master Protein
PfDd2_100032000	conserved Plasmodium protein, unknown function	MKCINAEDKIQQDHEVLYKMFKSLRRHEDDKFINGSIKLKKKSLNEEINRFKDINDKYIFSNVKKKIKLEINGCIKIKRKGAHEEYYNQLVKKVLHGSIFIQNKNINNILDYIKYIKYIKLGGKISMVKKKKRTDKNEIISPLLSKENINKLRYLKTIYDVKKERNQKSPRKSSYNIERKEILDLSMNRYSHFQSEISNNYNLKNNNFYDSIKLVDNKMGKTKGNKEKGNKGKEEDKDKDKHKDKDKDKSKEKEKDINIYKTNGSIKNTLNNNKCSFVLSPSCNDKIRHVDELEKKMNTFKLNIPSSIINKFNKSNNTNAVENRGSIKYNLIKERQEFMYEPIRNNKEKHNKIHLKGTINYINNNNNNVHPTKFIFMGKKKKKIIEHEGTDDNYILGNE…	0.003	0	2	2	3	2	1717	199.4	9.07	0	2												0	0	100	Low	1	Phospho [T664(100)]	FALSE	High	Master Protein
PF3D7_0725000	exonuclease I, putative	MGISNLLQFLKPIIKNSHISKYKNEVVGVDIMCWIHRGLISCAYDIVTDQYNDSYLNFIEKMLVPIYNHNIKVVFVFDGEELPEKKKENMIRKNRREKAKMELQEIISKVKNPRTNEMVLKKCIQAISVSKEIIDSVKEFCRKKNIDYIISPYEADAQLSYLCRMGFISCAISEDSDLLVYGCPRVLYKLKNTGECNEISLMPINDLIDWNVINKIKNPLSNSYNEFYITPIKKLQNSDDYDSDISLDEETSVECINNDSYVQNNNEFINISKKTKSIVNSNNNNKKKKKKKNKNKKKTNKKKNMQKSKCDNIIKQYIQQFDWPEELFKLQYFNIDMFLTMCVLSGCDYSNDFHITGMGIKTAYNLIFQHKNIENIFHFLISNDRWRNKIPENLNTFDK…	0.003	0	2	2	11	2	1347	157.8	6.67	0	2	metabolic process;response to stimulus	nucleus	catalytic activity;DNA binding	Pf00752, Pf00867	2655158	PF3D7_0725000	PF07_0105	7	Mismatch repair	Mismatch repair (MMR) directed by MSH2:MSH6 (MutSalpha)		4	0	100	Low	1	Methyl [K1001(99.6)]; Phospho [T1008(99.5); T1049(100)]; Acetyl [K1048(96.4)]	FALSE	High	Master Protein
PF3D7_0212500	conserved Plasmodium protein, unknown function	MEYLESEKSSSDDRREVNNFENDYSKDSSHSNINSDLDVDRKKHSDNVYEESEQDGKQTEGRKKIKGFFKLKKGDSEDENKEKETKDHRLKDGGDTFEENINVLKKKKKKKNSDTINYNKKYFNKNKHNGSSSNEHSSYSDENFFEAAKRNKILNEEIYKNKDNEDMMCDMSIFNDDNNMDDSLFNKNEDNNRYDEEEMKKYKRKGKRYSSDSYKDDSPQYMSERYSSEKYSSEKYSSEKYSSEKYSSSNRNQSTNLLNNIKNFCNTYIINKKKDRSRDTYEDEESREGAYGENTTEDLNEDTQEGHKNKKKEILMNILYNDINIKKNDEKDFFMDRNFKGKKKEIDIKKNQQVMKNMLNIKNNENIDVYNDKDNFINIDDKCPSGYFKDKIKEYDYLD…	0.002	0	1	2	2	2	3990	477.6	8.27	0	2		membrane			812713	PF3D7_0212500	PFB0560w	2				0	0	100	Low	1		FALSE	High	Master Protein
PF3D7_0426000	erythrocyte membrane protein 1, PfEMP1	MAQKVGGGGKDDYKDAKDLLDKIGQQVHDKVKNGDAETYKGALKGNLSFATASGETGGTNKPCDFGYDKLISGRGGVTARGDPCGKDGTGKEHRFSKERGAECDKNKISGSNDNEGACAPYRRLSLCNKNFPNMNSKDSLKAKNDLLADVCLAAKHEGNSINTHYQKYQAQYASSASSSQICTMLARSFADIGDIVRGKDLYSGNKKKKQTEREKLENNLKTIFGKIHSDVTKSGNNKDALQERYQKDEKDGNFFQLREDWWYANRATIWEALTCNAQGNTYFRQTACAGRSATRNQCRCDGANIVPTYFDYVPQYLRWFEEWAEDFCRKRKYKLENAKEQCREKDKYYQERYCSGNGYDCTQTVRAQEEYSMENNCHKCFFACNPFVKWLGNQKLEFD…	0.002	0	1	2	2	2	2149	246	5.62	0	2	regulation of biological process;response to stimulus		protein binding;receptor activity	Pf03011, Pf05424, Pf15445, Pf15447	812398	PF3D7_0426000	VAR	4	Malaria			1	0	100	Low	1	Methyl [K509(99.1)]; Sulfo [Y1174(98.5)]	FALSE	High	Master Protein
PF3D7_1437400	pantothenate kinase 2	MGNTLGIECSFNYVHVTTVLINKKLIKESNNDSKNEKDIREEKEKKLPKNVSIPSNDNKLNMNVHLSWLKEKYKKEYINLEEDVSKSDEYNNCDDDYIKMKKNTFSYILDMQHIIDSDVQVFSLKKNSEKNVHTHISINELYKCFHEDDNLEKKFIKYLNFVKYHKLDISQIDTVNIQHLYDDEIAEIYFWSFKLKYLDECILKYYKKNINYMFINVTGKNKNLIKKKFLQITGKNNIFQHNEIKCINNSICFLKRFMPTNLYYFTKYNEENERASCTSQNDEDDEKKKKKKNLLYQSFINKEEVSEIKSYVIVNMKRAVCYHLVNEQNLIERIGTLYVGFRTVMGLFLLITGRPCSLQRICQLAKNGTNRTFDMTVQDIYGTSYSNAGLCKDLTASFF…	0.002	0	4	2	2	2	766	91	8.31	0	2	metabolic process		catalytic activity;nucleotide binding	Pf03630	811936	PF3D7_1437400	PF14_0354	14				0	0	100	Low	1	Phospho [S620(100); S621(100)]	FALSE	High	Master Protein
PF3D7_1006400	heptatricopeptide repeat-containing protein, putative	MLRIVWKKNIFLQHHFKRKSSFVASQLDVKKLSTKHLGSFSFDILRLCEQNKELYESYKCRVMKDIDLLDGKDCYRILKSLEINNKINEEEELLKYILKRMCIESCRYSIKEICDICFVCSKLNIIYIPLFASLSIVFINKINLASPEHLTIMCLCYSKIQIKDINLFNRISVAALNILYMYDVENLINLLLSYIYLDIPVDLLLHSCIPIFIKNEKKLDANSLTKLAYVYSNYKYKSHDINCLLKNKLPLYISSLNNIQLSELIISLDRLHIKHDPICKYYTNVNLICLDFSLAIKVIHVLSQLKDICLELKYDEIFLCINNFVTIHGKYIKSGEIENYKYDEMLRLLYMSYGFSEQPKKGVMLNNVFGDNVHMDVNYDLNGDAPINVGNHLLINKSN…	0.002	0	4	2	2	2	870	103.3	7.21	0	2				Pf08373	810222	PF3D7_1006400	PF10_0064	10				0	0	100	Low	1	Phospho [Y234(98.9); Y236(98.9); S457(77.9)]; Methyl [K459(90.2)]	FALSE	High	Master Protein
PF3D7_0932200	profilin	MAEEYSWDSYLNDRLLATNQVSGAGLASEEDGVVYACVAQGEESDPNFDKWSLFYKEDYDIEVEDENGTKTTKTINEGQTILVVFNEGYAPDGVWLGGTKYQFINIERDLEFEGYNFDVATCAKLKGGLHLVKVPGGNILVVLYDEEKEQDRGNSKIAALTFAKELAESSQ	0.002	0	11	2	2	2	171	19	4.34	0	2	cell organization and biogenesis;cellular component movement;regulation of biological process	cytoplasm;cytoskeleton	protein binding	Pf00235	813593	PF3D7_0932200	PfPfn	9				0	0	100	Low	1	Phospho [S170(95.4)]	FALSE	High	Master Protein
PF3D7_0321900	cyclic amine resistance locus protein	MNRITLYDFIIDEIKGGTHYNRYYSDSDCSEEECKEDENVSKNINDNKEKNINDEYKYDFYKFLDHIFKANSIPDNALDHMLNVPFFFEKLMSFSFLLCLDNILYDITFMPIQVVRSICLLISLFFKNASRNIMNIFYNFKNYKFYKYAVNNYKDPKKKYKVRVIKNLNKLSYIKRKENDHMYESKYIKEKSLDESSILYKKLSRNLFSFHYLNGSRFSMNASHSDDIWVDTHLEKRININNNNNNEEEFNKSVEKQENDEHKNNICDNITCSMKKKNIGKYFLYNRKRKMSSYNKDLKSELLKYGHKYSVLKSREDVKLLRSKSIMLNCVNNNNDDDEEKGERKKYINNIKYLKNEIKLNYYFKYKGNMINDTYYSDNIYDMEKENWTKHKKNKKKIN…	0.002	0	2	2	2	2	1283	153.3	9.19	0	2	response to stimulus	membrane		Pf05346	9221783	PF3D7_0321900	PFC0970w	3				0	0	100	Low	1	Phospho [T1084(96.3)]	FALSE	High	Master Protein
PF3D7_0619300	conserved Plasmodium protein, unknown function	MKSTNNVLATNEKSYNNVDFVKNKIKTYNLNNENKKNKNYLPIVKYKNTSEKTKNVDNCMTTKSLNNLKNKNDIIRTGKYANEKIKVSEQINVNEKIKVNENLKHLKNRIPLLKTNILRTNETNKSMNTFKYKSNIERKENGEEGDIIKDLNIYNDANKCMEKNNSPKNEIEKNKIEKLTNINNITNDINNNIILEELSNRNKEKTIYINNGPMKKDTKCISQIKRTSININNKDYTCNISKPLIRRSITFMNTGKNIHLNKSTSSINNNENVLNNKKINDRMYIQNKAYIPQNSLIKNKIESSNKINNINTMNTMSSINNNNNNNNNRNSIMLVKDINNNNIKSLTKDKYNKIITPISPVGINKKQTYKVSNIIENTISPILIPNYKKIKILKPTKII…	0.002	0	1	2	2	2	3618	433.4	9.48	0	2					3885941	PF3D7_0619300	PFF0935c	6				0	0	100	Low	1		FALSE	High	Master Protein
PfDd2_040026300	erythrocyte membrane protein 1, PfEMP1	MAVPPLSAPASEPTDNRIARDILEEYGKKVQEEATKKAGERSKGRLKGSLSRATFNKEKNKAEEPCQLKYQWHTNVTGGFDKDNPCKNRPNVRFSDKYGGQCTDTKIKGNNTGSGGACAPLRRLFLCDQHLSHMDANKINNTHNLLLEVCYAAKFEGQSLVKQYEEYKEKNANFDTNICTVLARSFADIGDIVRGKDLFRGYNEKDRKEKQKLQDSLKNIFGKIYNELTNGRNGVKEHYKDEDDNEGNYFQLREDWWALNRKEVWKAIICSAPEDAKYFREKNSNGNTCTVNKCKCANGDPPTNLDYVPQYLRWFDEWGEEFCRKRKKQLENAKNKCRGYYENGQPKYCSLNGCNCKTTVRGKKKFDYEQECNDCLVACDPFIHWIDNQKLEFLKQKKK…	0.002	0	1	2	2	1	2855	330.8	5.87	0	2												0	0		Low	1	Acetyl [K2497(100); K2508(100)]	FALSE	High	Master Protein
PfDd2_130070100	pre-mRNA-splicing factor ATP-dependent RNA helicase PRP16	MIAKSYVYSDSSSDGNKKNNDKIQTGFLYNEKKNEKTLEFKRRKVNKINKKLTTDDVKSNIFKKIDTFEEASFKKDKVSKRYLNNNEKEKYYKDRDKNKIKKNNIKDKHVNQKYNIYNSSTSPDNSDIDNLYNHKENKNNHKYNKSDYSEDSINISINIKNDESNKYNLSNKQHHNRYSNKTFEKDEKQKKDYYKKNNDKILDEIWYTKEDEFVDSFYNMDIEATYEKEKKMINNLKTRINSNTGKKVNQKNLDNNLWELNKLKQGGVTSTYNKLQLEKINEANVTNEIKKIVLTRTVNPPFIDKFKSYNKRFVNIEQRNNFDDQKSEKKKSDNINNDKYYSNKPIQSTSYSTVVKDETCDFVKAAKKGSEFLKYFKSENEKSKARDRYWEISNSKLGE…	0.002	0	2	2	2	2	1153	134.7	8.79	0	2												0	0	100	Low	1	Phospho [T665(94.7)]; Methyl [K677(100)]	FALSE	High	Master Protein
PF3D7_1462300	GTP-binding protein, putative	MNKLFFLCFLVIIIYSLSIYYCNDNILENANNDDSTKDINNINKNSSNKSKSEKTSNYNNDQYNIDDAYNEDEENDEEEGDDDENDHFEVPINCSGGNCFDSMDDINKIIDNKKKKMKYRRRRGKAIQIIKPNVNHTELIIIEENLEIFKRIDKPIAIVSVLGDMHTGKSFLLNLLNEHVIPDINKSNKYIENGFKVGNDITASTYGIWIWSEPIRINVKKLKKIYEYINENFTNFIKSYEYEKDEYNEEIIDLLNLYKTDDWISNVEELNLSDTDEVNLILMDTQGLNSPNVNKRYDEILYALTNLISTDIIFLTMKMINNKDLEFIENITKDANLFMLRAYTRSSGSTFSIKKNNFHKILDTLNNNLENNSLILESIASKNLMWVVHDFSQRLDVRK…	0.002	0	3	2	2	2	1357	161.1	6.42	0	2		membrane	catalytic activity;nucleotide binding	Pf02263	812175	PF3D7_1462300	PF14_0593	14				0	0		Low	1	Phospho [Y1325(98.7)]	FALSE	High	Master Protein
PF3D7_1103600	actin-like protein, putative	MFQNIQTIILDINDGEMKTGYSGECTPRYNSNLILGLPLGHNATLKHTIFPLLPNVKRDNVELLYGIKYIYDENNNSRYDINFDVMEKLFEGISGSKALDDNFQDHPILLTEPNKTDRKYREKFTELMFESYNVYQLFLSRRSVLSCYGCARTSGLVLHVEKNCTNLCGIQEGYVFQKHIEEAPIGGDLIDRIYLSYLENIKNLKIYPYFSIEKNTNNLDNKNYDIKILKCPLVTKSYYLWGSLYVVNQMKENIINDSQNITEKNKNKNNNNNNSDLYEHKNVYKLPDGQIIDDNTTESLKLIFPYIFFRKKYNQNNINKLCTNTEIFQNFDFNEFYNSLKNLKLPILHKYNYKINTTNSIIEKIPDNSLDKTTNICYSDQIDSFFEIFDGLQDFIKKG…	0.002	0	4	2	2	2	499	57.9	6.73	0	2				Pf00022	810600	PF3D7_1103600	PF11_0047	11				0	0	100	Low	1	Sulfo [Y351(100); Y353(100)]	FALSE	High	Master Protein
PfDd2_130034100	conserved Plasmodium protein, unknown function	MNHNKINYHLSVKDDEIKKHESNNKYGIYKYKNEQIYKTYDDKDTPNYINNFYDCLDTFCDNVGDKNEFEKNKVIMKSGTTNVHKHYDNTFNKNRNSVISINNINSAYRNETDNKPYISNSVPKYLNNNLLIDENIFKTQNNDNNENIRKFRNISYSEIKHPNYNYLRRDAEPKCRMSNERIYSYNKDNYINPRLKDNYCNISNSPRNNRDMHLQIRDDNCKYVEKFYTNCQIQKGKEKDAYNNNNNSSNNNHNKAGYYNYYVYNKGFNFYEETINNNNQLKQYSNIHSLKSIDGDQYSHLNYTSKSFNDNRNMNYYQDQNKHNNNSYDATRKEGNEKQYHMYQNESIIPFLENEHSINDPIIKIREKEITRYQNIEYLQNNEHIRNRHKGKNIPGENM…	0.002	0	1	2	2	2	2670	320.1	7.49	0	2												0	0	100	Low	1		FALSE	High	Master Protein
PF3D7_0511500	RNA pseudouridylate synthase, putative	MDCNFFEEDGSSSMNQTNGISKENVSEKVYSEDDKNTSCYVSYSSHSDDSYLDVEYENVHKSRDIENHINDNNKNMDNYNLGYCNFNDVMIDKNIECINKKELNCLKLKKNILNRSENYNNDIVSTEYSDNHTLYKNCSGTDDKNYSNNKDDKISDDHKCDKFVDDMDNNPNNHVSNNGDPKKCENLSPDNDTSNSIHKNNNTNINEKKNGEKKFIEGHFLSVINKFKRSLKENVIGKKIWNNNNSDITTIEPHTLQNEDSITDNNKSNKKSDNNNDKKNDDDNNNNNNNNNNNNNNNNNNDNHVCTSNNQPNTINKQNNLPSHKINDQNGRTKITPQNVNQKEKEIKNVVKEKNNFNREEKDITNSDDYDENSTDESCSYNPNITSSENSEEDCYEPS…	0.002	0	0	2	2	2	10061	1186.8	7.49	0	2	metabolic process	membrane	catalytic activity;protein binding;RNA binding	Pf00849	812939	PF3D7_0511500	PFE0570w	5				0	0	100	Low	1		FALSE	High	Master Protein
PfDd2_120032300	conserved Plasmodium protein, unknown function	MVDIKNIVVRRMINYYKNVKRNTSPFCMNLMFYNFHEDFILILIKTYMNILKKYESYNKTIHLLEEYYMLFNYVILSYIPLYVYELDINNLYLFDMLLHKFNEKRKRENNMKKNVIDNNIYKKYRILNRINKNGHVEANKLHCVHHKNVEYMNINKLNKHMNICFNDNKCDSIYSLKKQTSEDIQKNEKQNDKLILPSFQGSLKKNIYMKNNTNRRICETNLFYKNNNNDHLKLKKNRSPIYLCEDNLKKRKDIIKNMIKEMDNLYAHVYYWKYLTELNIKCNNNNNNNNDKNNNLEVNYAINKGQDIYLNIYKNIYNLYKYMNKKHKQNLEKMNMKKEQLSITHNNEMENIINEKKIHKKNEEYHKNVNDMVFKHIAEKNALCRHIEHEMNIIQQINM…	0.002	0	1	2	2	2	1163	141.1	9.23	0	2												0	0		Low	1	Phospho [Y849(100)]; Methyl [K669(99.6); K675(99.6)]	FALSE	High	Master Protein
PF3D7_1369000	glycosylphosphatidylinositol anchor attachment 1 protein, putative	MGFSENPKFCLLINKLIKKSKVIGVFLSIIGVIFFLVFNKFNKNAELDARTFTQFVGNSVLNKKNEKFYNDTNSYFMNYTYEGKEDIIKLIYDYIRKNILVNVENEMVKIKLTDRIEQNILISNVGCKYCNNMESLVVVINFDFKERKYFHSVIIGLTLMEHFSKCNYMSKDVTFLFTNKELLYSLGVQEFIQKYFYNNTNRIGKKIIRSSTIIEFDSIYPSYIKINYEGLNGMLPNQDLILLLTNELHFYSIPIKMELTHGSIFDMALEKNYENGHIYFLRENIPAFTATGGSKVPIRNKMINLFNLTKALQSYLRSQSNTHEGFCHSSNFYFFNTFRRHIPISIYCYSVYLICAYSIMKLFKSTIFRSYINFLTGFYTYLITILIISLPIYLISTNK…	0.002	0	7	2	2	2	795	94.6	9.01	0	2	metabolic process	endoplasmic reticulum;membrane		Pf04114	813916	PF3D7_1369000	MAL13P1.348	13				0	0	100	Low	1	Phospho [S294(94.3)]	FALSE	High	Master Protein
PfDd2_010006900	vacuolar protein sorting-associated protein 51, putative	MENKNNRRKNVSSMLYNYYNFETRNKVEELEECRDNNRNNIDRINNISKMNNSVDDNNFFDKDENIKEKSTILKSSDNNSINLRIDENYKNIENDIKECNEENVMDKMNYIDEFDMNCSNFNVNNYFKELLEKSSMYDLINKSKKVDKEIKQNDSCMQTLIYENYNKFINAADALVLLKEKFKCVKDKMKEINNHLDYIDKESNFLNNDIFKNYEKIENLIEIKKLLNHINEIMKIPEYMYSYILEKKYMKSLKMFIKVIPFFHKNKDLVIFQNLYLDCNNLANIACHFFLKKLNKEKNVSKLPVQSHKKDDKKCYSKNDVKSDIRDNNKCVHHLDESKNHMDYNKNYVDEGDKCFYFFDNNNLEESFESLHSYVLSSEEVAECLNLVLSYGMDRKEIK…	0.002	0	1	2	2	2	1676	201.8	6.49	0	2												0	0	100	Low	1	Phospho [S301(97.8)]; Sulfo [S307(97.8)]	FALSE	High	Master Protein
PfDd2_070019800	conserved Plasmodium protein, unknown function	MVHVLLGYLDEKKKRKNELRDKHKINKKFVSKIGGKPFWLDRINLPDEKEFNCSVCNNMMIFLLQIYAPLDELGNCFHRCLYVFICIHCGDQAKCFRTQLPRNNPFYNYYLQDSNYVDDPTNENDELIPSDDTYNQISESDDTDNDISDSEENIKNPTYTNNNNNNINININSINNNNNMININIDETNRNDDVNNGEHIDMNTNIIISNNENFNASETINSNSNSNSNSNSNINSNSNSNSNININSNSNSNINSNSNSNSNINSNSNNNCFEPTGNNLNESDDTTNQINESDHSTNPFNESDDTNNEHKTLEKKEKEINPYRNNNDNKKDNDVNNFIMNIKEDDENQEKKKEKNVNVICSKRLENDNCNNKILTQNMEKNNNFSVNADVKKKDTGSG…	0.002	0	4	2	2	2	838	97.3	5.15	0	2												0	0	100	Low	1	Methyl [K408(100)]	FALSE	High	Master Protein
PfDd2_040011800	conserved Plasmodium protein, unknown function	MDQHKNILEICGKNDISKEETKEHANVLLGCAKTEKEEKNLVDDKIYNEKSNLINIINNKNDIMKTTDVKNDKTLKDDTIERINQKVVKTKKNHLINEEEKNIHEDINQNGNKSKPDDNKSKPDDNKSKPDDNKSKPDDNKSKPDDNKSKPDDNKSNPNDNKSKPDDNKNKPNDNKNKPDDNKSKPDDNKSKPDDNKSKPNDNKSKPNDNKSKPDDNKSNPNDNKCIMNDNKTNGDIKKNKIDNVFINRCSNNSYVRVINRTNRIYNYVENMIRQKKHFMVKYKNYYIHYAEKVMNIKEIKRKYEENYHFAKSYLCHDDLLNIKKDTIMFVKKHRELNYRNTNLCEHKNKNDNKIFNEINGLRSILSEDKTNMEIKDDEYYKIIEQTNHQCFKDKENVN…	0.002	0	1	2	2	2	3255	389.3	8.5	0	2												0	0	100	Low	1	Phospho [Y283(100)]	FALSE	High	Master Protein
PF3D7_0106300	calcium-transporting ATPase	MEEVIKNAHTYDVEDVLKFLDVNKDNGLKNEELDDRRLKYGLNELEVEKKKSIFELILNQFDDLLVKILLLAAFISFVLTLLDMKHKKIEICDFIEPLVIVLILILNAAVGVWQECNAEKSLEALKELQPTKAKVLRDGKWEIIDSKYLYVGDIIELSVGNKTPADARIIKIYSTSLKVEQSMLTGESCSVDKYAEKMEDSYKNCEIQLKKNILFSSTAIVCGRCIAVVINIGMKTEIGHIQHAVIESNSEDTQTPLQIKIDLFGQQLSKIIFVICVTVWIINFKHFSDPIHGSFLYGCLYYFKISVALAVAAIPEGLPAVITTCLALGTRRMVKKNAIVRKLQSVETLGCTTVICSDKTGTLTTNQMTTTVFHLFRESDSLTEYQLCQKGDTYYFYES…	0.002	0	2	2	2	2	1228	139.3	7.24	0	2	response to stimulus;transport	membrane	catalytic activity;metal ion binding;nucleotide binding;transporter activity	Pf00122, Pf00689, Pf00690, Pf00702, Pf08282, Pf12710, Pf13246	813199	PF3D7_0106300	PFA_0310c	1		Ion transport by P-type ATPases; Ion homeostasis; Reduction of cytosolic Ca++ levels		10	0	100	Low	1	Methyl [K903(100); K923(100)]; Phospho [S146(100)]	FALSE	High	Master Protein
PF3D7_0803100	U3 small nucleolar RNA-associated protein 14, putative	MNYDEDIKRRKKKKTEKLKNTKESLSLYESNNKNILSIKNKKLLKDKKNKMKIQKMKNKYDKDDGTIKHKKGNKIISSDDKFDEDITNLYMKKSKKCMKDTMVKKKKKKMKNQNYEKDKNYIGVVMDEDEIIIDNEERIIENVNNVENDHVPYTNDSDKSDEEYSSVNFMKFLKNCNDNEREVNKKKKKKKKSTDGNHKNDDHNDDNDDDNDDDDNDDDNNDDDNNDDNDDDNNDDDNNDDDNNDDNDDDNIKKKLVHSGDQDDHHVDDDSSSVQDSYQYYALKDDMYKLSNENKEKIEFADLMYSNNNFFGQGLQKDLDFLENEQNKKKGKKRLSFIEEQKFNTTLGYVQNVKLLNKMNKAYNVIQNSSKVEFGRQKEKRGNQGEDFVNKRLVKRFLK…	0.002	0	4	2	2	2	1245	147.8	5.4	0	2	metabolic process				2655326	PF3D7_0803100	PF08_0127	8				0	0	100	Low	1	Acetyl [K659(79.4)]	FALSE	High	Master Protein
PfDd2_020006800	5'-3' exonuclease, N-terminal resolvase-like domain, putative	MNKSIYIILLCVKYFLIYSKAYKKKNNNDVINNIQRAKNDLFFIKPSVKLNLCSSKFIHRIKSVNKRYVEKNEYIQQIDNDIEEKKKKKKTTSKRNNKSSNQINDDYETFLIVDGSSILFKNFFGMPFLKNDNDVNLSTIYGFIQSLNKIYNLFLPTYIAIIFDSKTSNNDKKKIYANYKIFRRKNPDELYEQLKIVSNFCDTIGIKTISSTNIESDDYIARIVDNISNTLKEKKQKDFSFVNNHQEKEPPPMYTYMKNNVYDNAGSIGTNKIFDKEPNHINGNINGNVNDHTNGNVNDHINGNINDHINGNINDHINDHTNDHTNDHTNDHTNDHTNDHTNDHTNDHLNDYEYYEYYNTNDDDHYNINDDDHYHINDDAYNNFYDNIYAEENVSCHEN…	0.002	0	3	2	2	2	581	68.4	7.11	0	2												0	0	100	Low	1	Acetyl [K495(98.6)]; Methyl [K420(100)]	FALSE	High	Master Protein
PF3D7_1333600	U3 small nucleolar RNA-associated protein 4, putative	MNCSGYENKTEEDTCKGDNNVRYNSKGGISKDLLYRNNDEKKISVNLTDFNFYEIEKKELTYIEISPCKSYMSICDSFCNIYIYKILINDFLFLSKLDIYSTSTTIIKSIIWIKKKKKEKGKHFNFFNIDINDYILGISTICGSIIFYDINSKNIIYKIITNASISSCKLNNSLEYFGICNLNGYFYLFNIYKNEEGKIYNCFDKFYDTYIKNNKYGMNHNYGVNNNIEYITNKRMRLSTDIDHLVDQYDERENITIDNNNNDNKNNDDNKNNDDNKNNDDNKNNDDDDDDVSNLINHVTTDNFNNMNHLNDSYAEENDMFNIYIKNKFKCKEKLVCIYFMDHLKKRSYLLEKMNERIRRKEEHKKIMKKRKSIDGKFSGSNYDDKDGKYGEDGKDGED…	0.002	0	1	2	3	2	1335	159.2	8.09	0	2		membrane	protein binding		814154	PF3D7_1333600	PF13_0184	13				0	0		Low	1		FALSE	High	Master Protein
PfDd2_100041900	conserved Plasmodium protein, unknown function	MVKNTSNETMVLSLKNLSKNKWSSLSKKQLDDKSSYSPRTEKLIEIISPILDYYGYNREDVYNFISLYKFDIEKIQLELCNIMESKEGEDEGLWKTVKSKKSKKPAEKNNKKNSFTPNNLNKKGSRNIEKLFSKGFNVKDKDVKKSNINNSNNNNNNNNTKSAVINTGVTTTADQKMVIINNKVNHFPNTQTKNENVTLLPDMNKKSQDDKAIKKNLNDYSNKTLNIKNVSAVEKHQGEHNVNDNVTSQKSKKKKGTSTHNDIKNSTNENANNDLLKYAIQQKDGKHKKGKNLFKTLNDVNHENFIKHKNAQGFNNDHNNINEYDEEYDEEEEIEQDDVNHQEFHINNHDYYDDEEEENEFFLHNKRSNKNSYFNYLHKKKKYLKLEDNNNNNSNKLLA…	0.002	0	2	2	2	2	1684	192.9	9.26	0	2												0	0	100	Low	1	Acetyl [K228(95.5)]	FALSE	High	Master Protein
PfDd2_140040800	conserved Plasmodium protein, unknown function	MILKNILKGQVNYKNASYINIEKDINNKINKILNLIVYDVNKKKTTSCSYITDYIKYMNKHVYKLRDEQDLIPDSKDNLYIQWKYYNQITVNVLKEYVKKCHRNNIDGNYNYEKKKRTEPYILTANDTCALFPFHMIDNYAKTKEKKKKHDVYYDMCNILGNKNVSCEKNIINLQKCEEEITCEIQNDKSIDNHIISKRNNIEEHIFENYVQKDKNILNNSSYIYYNIPNLNYIKYMWLHHSLVIFKLLIDTNLKVDIKRQFNMTKIIVSLLKQLNNNNSNNNNNINSSSNNINSSSNNINSSSNNINSSSNNINSSSNNINSSSNKYYYTNIIDIDLYLSYFYLLSKINMIDKHMVIQLCTLFKKDYKKLSDLNKFYLLRSIYNFDYSSKHFQQMLNY…	0.002	0	2	2	2	2	1268	153.7	8.91	0	2												0	0	100	Low	1	Acetyl [K1174(100)]	FALSE	High	Master Protein
PfDd2_060024400	conserved Plasmodium protein, unknown function	MGNTISERKQRQFVLYKDIKNKIKKRNHLDIKNNLYISNLHEKKLITYNDEIFELYETYEEDGQKKEYMSDTENKKNYDIKINFKNDKKKNISLNKCDNQYDKQYDKHYYEKDIYEYNKMNTNSVKEKKNDKMFFEFDYGSFYNVEERSSTFEKDQKKPKNYSNIYEENKITKKKYELDKDSLDIKKKHINNLNYENEKKTEKKNSKSTMLKKKKKNSKSDNVDINNMVQNKTVIYNDNEKKIYTINDKDYNKMDQLNMQKNNNDNNNNNNNNNNNIIHNSSTYKSVHLRNISDYKCKIKCNNNIQNEHKHYIYNNEDTNNENKSVKKFFMLIKNNKNILQNILSFLNCSDLLNFQKTCSTTYICISDFLDYICLHIYSKFKNKYDNYFEPFNYFYKYE…	0.002	0	5	2	2	2	641	77.4	8.95	0	2												0	0	100	Low	1	Acetyl [K219(96.8)]	FALSE	High	Master Protein
PF3D7_1461800	conserved Plasmodium protein, unknown function	MYSSPKKSDVSESETHQGEYKNSSSRNNLNFNYSFEQNQNKNMSVGHNKNENMLNDFVPNIGSNLISNSSSFNNKLEISNKILHNSNNKVNQNNKDKEYYKDNINNTNTSLNFKVDCKNMLPCIENTNTSLNRANQNHFDKNEVRAVPINDVAKKVNCFEGIYESKSIRNNVQEEGHLDNIKKNSNEKHILINHKNVMEHINSKEENILRYPFILNGEKLLNIETNVVVNILNNKNMSKKEFELIKINDMFYQNNRSNENKENDLVVLNDPKNDGIYIDLSLNNDTHTNFETFELSGKIISDIYNVLKKNVLQKIRNNTKYNSARNELKGYHTNETNLPSNGPFTNKALITSAFSKNEDYISLNNNNNNKIYKEIIYDYIKKNGICPNIDNTLMLVEDS…	0.002	0	1	2	2	2	2739	324.7	6.74	0	2						PF3D7_1461800		14				0	0	100	Low	1	Acetyl [K646(100); K652(99.2); K1144(100)]; Phospho [S1142(100)]	FALSE	High	Master Protein
PF3D7_0823400	alpha/beta hydrolase, putative	MFHLYELLMFFLRHPRDEYNEEFLGPIFMHFYDKNYYRKDLIIKNRRGEKLKCSFFTPFNYNENTPCVIYTHSASSCQLEVLDILHILLLCECSIFSYDCSGCGLSDGYYSTKGWNESQDLYLLLNHLHYVEKIKNFVLWGKYSGAVSSIIAAALYGNIKLLILDSPYVSLIELYKTTFHLNAKKKGEIFFKNVCLYLVRKQIKKKFHYDINNVCPIFFIEDITIPTIYIISKNDKIVHPVHSLYFAYKQQKAYKIFYISESSTQTYENFSYENKLTLAIKTILYGCSINSTEFKKVFDVYAYWKLFYSLKDKYENEFFFIDKLITKKLNQKNKIIKNVKKFILFKYESKTSLNSSTQSTMDSIREFNTNENEYSEQKLFTENKCENYKINQYKHSGNI…	0.002	0	8	2	2	2	494	58.6	8.35	0	2			catalytic activity	Pf12695	2655379	PF3D7_0823400	MAL8P1.38	8				0	0	100	Low	1	Acetyl [K295(89.9)]	FALSE	High	Master Protein
PF3D7_0936700	lysophospholipase, putative	MVANDLWEEPNEAETRVDGTPRLDSFFNKDGLLLRTYSWTVKKAVGIIVLLHGLNAHVRLQFLKQNVEVVSNDEVILKDIDNYYVYKDSWIEKLNENGFSVYGIDLQGHGKSDGWNNLRANINFFDDLIYDVIQYIEKINEDISLEYKNESNIGESNIDESNMGASYMGASYIGEPYIDLSNMDASYIDLSNVSTSNIDSSNIDSSNIDSSNMGASYIDTSYINNEDNEKPPIYLMGLSLGVNIALRTLEILGKTCDYKKYNIKGCISLAGMISIEKLASTCSYKYRYFIVPFSKLLSSCCPTFRLPQNFNFQKFPYVNDLINYDTYRHDKWITIKFGRQILNSIKNLNNDLKYIPKDIPILFVHSVDDCACYYNGVINFYEALESDNKEVHTLYDMDH…	0.002	0	9	2	2	2	432	49.5	4.91	0	2	metabolic process	membrane	catalytic activity	Pf12146, Pf12695, Pf12697	813635	PF3D7_0936700	PFI1775w	9				0	0		Low	1		FALSE	High	Master Protein
PF3D7_0302100	serine/threonine protein kinase	MSFSNTCSLSNNSNSSSSSEDATSGKLQYTESDDEGSDEYCEGGYHPVKINEIYNDRYRIEGKLGWGHFSTVWVATDLKSKPLKFVAIKIQKGSETYTESAKCEINYLNTVKVNSFDSSWVELKEQQRERLFHYNMTKGVVSFIDSFEHKGPNGTHICMVFEFMGPNLLSLIKHYDYKGIPLNLVRKIATHVLIGMQYLHDVCKIIHSDIKPENVLVSPLTTIPKPKDYTKDKLESNKSNQVEKKENDQNVDKKLITTMNNNINTNLSEKKKVINDTQKNDKNIEYDQKCTSSKENIEDNVSFVNDPSDPNQKNNLNNNITDNNIIPSNVQIEKQSTLSKNKKNEKDSYININNSLTNDDQNLKREDIKFNDKAEGITKYDMLNIKNNISIKEKINDCH…	0.002	0	1	2	2	1	1338	157.3	5.95	0	2	cell organization and biogenesis;metabolic process;regulation of biological process;response to stimulus	cytoplasm;nucleus	catalytic activity;nucleotide binding	Pf00069, Pf07714	814339	PF3D7_0302100	PFC0105w	3				0	1	100	Low	1	Phospho [S1334(99.3); Y1337(99.3)]; Sulfo [Y811(100); Y813(100); T1338(98.7)]; Methyl [K818(97.8)]	FALSE	High	Master Protein
PfDd2_070009800	RNA helicase, putative	MRNRLFYVTSFLKEEGENMFNMFRCTYHSIHKMSKDKNKNFVIGRKRYVKRNLKKKERDNEKFIKSELYKNSFLEYNLKTDIYLKLNELGIMNPSSIQMNVIPLLLDEKKKNYPSNNNNNNNNNNNIYSSSNNNNNSSSHTLHRDGIISISRNNIYNQILKNRIEINNYLKKNNIFIPEKNNMYNVEKYKNENNIEYNYNNNHNTHRAPNLMYHLNDDREKIISMNKNNEKCFNDVYLIVSPNNSGKTLSYFLPILDNFYKSNERIMKYLLNFYHFLNKYNYKKCKNKLYRKKERLRYVHRRKDENLFFNISYEKYKVNNRIIHMRTYKNYSINNSYIKNKRNNQLNSLRHKKNVFFPYAIILTNTREAACELFSLLKKFDINIELLSGGYLNKKKSIK…	0.002	0	2	2	2	2	1134	136.3	9.58	0	2												0	0		Low	1	Acetyl [K984(100); K987(100)]; Sulfo [Y534(100); S541(100)]; Phospho [S983(100)]	FALSE	High	Master Protein
PfDd2_060008700	conserved Plasmodium protein, unknown function	MKSFLFKNFNKYDQEYKNKYKYLDIGKDCYKNKSLFLQLRNHISIYKKLKVEIGNVHKNKVFYNIYRNNFCRSKNIIKADYIYNKKRVLFSSYKKLYNRNITKLIRVCQKSEHIKKKNILLLEGKYRENRIFDLIDYELKDNRTNQCNCAINNKDKCKGKCKCVSESKLMNESKIKNNNIINNYYINSDSIPYNKCAGENICSVNIKKHYINNYYHIFYYNPYKMRTIRFSNFAQAAISLKKDTCIKFSKLNLSDLLLFINKNLLEDDIDLKTWNNLFVHIDKLISKKTKNEEQKVEISLFFDGLTNYECYVLIDNLKDIEECVKNNICDSIFLECFVNSLKNRDITFWHERKRHEHCGKEDDVKILEKCNNNNNNEKKKKKTNGDGYDDDRHSMIKKE…	0.002	0	1	2	2	2	2014	240.2	8.98	0	2												0	0	100	Low	1	Methyl [K1132(100)]	FALSE	High	Master Protein
PF3D7_1335300	reticulocyte binding protein 2 homologue b	MKTTLFCSISFCNIIFFFLELSHEHFVGQSSNTHGASSVTDFNFSEEKNLKSFEGKNNNNDNYASINRLYRKKPYMKRSLINLENDLFRLEPISYIQRYYKKNINRSDIFHNKKERGSKVYSNVSSFHSFIQEGKEEVEVFSIWGSNSVLDHIDVLRDNGTVVFSVQPYYLDIYTCKEAILFTTSFYKDLDKSSITKINEDIEKFNEEIIKNEEQCLVGGKTDFDNLLIVLENAEKANVRKTLFDNTFNDYKNKKSSFYNCLKNKKNDYDKKIKNIKNEITKLLKNIESTGNMCKTESYVMNNNLYLLRVNEVKSTPIDLYLNRAKELLESSSKLVNPIKMKLGDNKNMYSIGYIHDEIKDIIKRYNFHLKHIEKGKEYIKRITQANNIADKMKKDELI…	0.002	0	1	2	2	2	3254	382.6	5.31	0	2						PF3D7_1335300		13				0	0	100	Low	1		FALSE	High	Master Protein
PfDd2_110026100	calcium-dependent protein kinase 7	MGLQTEKDKEKEHQKNNFKICSKKFETDELEVLKKIYKELGSRSGSSYIDKETFLQFFPLPGLWGERLFLKFNFKNTGFIDFEEFIIGIAICCRGTKSDKINVLFDIFDLNADGFIQKSEMVAMLSNIPYIHKLKNIFFNKDNRKNIYRDDYTKDDDNADDENEDHENGDAIIDSNVGTNSDGNIDIDSDADVEYNDSDSDDFTIDDDEDVDSLDDISDSFSSAYEDEDEYSNNNNNNNNIENMNISSDNKNVEENNIGNCSKCIKQQKNKALNANINSKRNANGNNTSLNVKELAKKIRKEEKRKFVKKLRELNAVHLYKDNQLSNKKEKDKERKKKNKDPNVSKNSPFFKSESEDYNSSSSNNTDAFVHDHIKYINKYKKKSLKNEVKKNGHKYKDT…	0.002	0	1	2	2	2	2269	265.5	6.02	0	2												0	0	100	Low	1	Methyl [K1649(96.9); K1660(96.9); K2055(86.6)]; Phospho [S2053(79.9)]	FALSE	High	Master Protein
PF3D7_0629900	CRAL/TRIO domain-containing protein, putative	MSFDSGYVSTNLDNLLKKYERQLNVLKTLLKEKGVNEKIEDTILIRYILSYGDKLEEAVNSIEKAVTWRKQNVYPLLNNNNNNKNENNGYDNNVIFPDRVKPYYSFIKKALAACEHKCTLDKQPVVIARLKLCNFTLLLDNVPENILVDYIVYSNEHEFSVCNEQTKKSKILCRTYRFIDLKGFMLKKFDRRFLRVFANTSKLSEFLHPQLVGKTYLINAPSYIRVTIETLKTFGISRRTLNKLEIPRSFSHKEPADCDWFNLLVDKNDIPTYLGGKCKCKNGCIPGFQNDLEDPLNLNEEEIKEEIQNNLSKLTITKTEKNSPLMGK	0.002	0	11	2	2	2	328	38	8.72	0	2	transport	Golgi		Pf00650	3885752	PF3D7_0629900	PFF1450w	6				0	0		Low	1	Sulfo [T42(75); Y47(75); S50(75); Y51(75)]	FALSE	High	Master Protein
PF3D7_0606700	coatomer alpha subunit, putative	MLVKCETKSQRVKSISFHPKINMILAGLHNGVIQLWDYRIGILIDKFEEHEGPVRGIDFHNVQPLFVSGADDYLIKVWNIHLKKCVFNLVGHLDYIRKVQFHEEYPWILSASDDQTIRIWNWQSRVCIAILTGHNHYVMCAEFHPNLDYIISCSLDKTLRVWDIKLLREKNVISKGDHLDSSINNNNNNNIGRGVLNNNTYYSNNYLHPLNDKSYGLSKNVSNSDFLSNNQHNNNSSGVGNSYSFISNQQSINMFGASDAVCKFILEGHEKGVNCCTFHHNLPLIASGSDDKLIKIWRFNDSKCWELDTLRGHFNNVSSLVFHRTNDDLLLSNSEDHTIRIWDINKRSCIHTFRRENDRFWILSFKVNSKLIAAGHDSGMVIFKFHKEKCPFDKYEHYL…	0.002	0	3	2	2	2	1512	176.8	8.34	0	2	transport		protein binding;structural molecule activity	Pf00400, Pf04053, Pf06957	3885883	PF3D7_0606700	PFF0330w	6		COPI-dependent Golgi-to-ER retrograde traffic		5	0	100	Low	1	Phospho [S1237(100); Y1240(100)]	FALSE	High	Master Protein
PF3D7_1123500	golgi protein 2	MNIFKRYIFFLCSFYLLYVTCSSNNNNSNNNNNNFSNINNNNSNNGIHNDNTKNRPAAGSLKNMEDLLSYFKEHTNNNNNNDNHVELFKNFLNTNKESSGSNINTLMKFLNSSTKNDNTGNNHLDIGKLLDTLKEFNNANKNNNVPSGNNPNNQTTNPANNNNNNNNLNKDNYVQIFGDLLKNMNIPSNNNNNNNNNNNNNNNNNNNNNNNSSNNNSSSNNNNSSSNNNNSSNNNNNNAKAANPMEQLTNLFSHINNNDHHDEKGDGHPLEHIMNLFGQGHNNGDAKGGNNPLEHLTSLLGQGHNDGDGKGGNNPLEHLKKIFDQGHNDGDGKGGSNPLEHLTSLLSQGHNDGDGKGGNNPLQHLTSLLSQGHNNGDGKGGSNPLEHLTSLLSQGHNDG…	0.002	0	3	2	2	2	1336	153.6	7.24	0	2		membrane			810793	PF3D7_1123500	PF11_0246	11				0	0	100	Low	1	Acetyl [K62(100)]	FALSE	High	Master Protein
PF3D7_0727200	cysteine desulfurase IscS	MKFLQIIKHLKLQNKKNALDNFVNCRTYEHISNINKLFLNNFSSTKEHSEHGQVKHENFLNSTLKYEENSQNGSTNNLKNGKYNMYVSEGNVNINEEKYKDNNISSNNTQYNNNSSNSGSLNDEGPLWKEHIDDVVNENKKKKMNRFYLDSQATTMIDPRVLDKMLPYMTYIYGNAHSRNHFFGWESEKAVEDARTNLLNLINGKNNKEIIFTSGATESNNLALIGICTYYNKLNKQKNHIITSQIEHKCILQTCRFLQTKGFEVTYLKPDTNGLVKLDDIKNSIKDNTIMASFIFVNNEIGVIQDIENIGNLCKEKNILFHTDASQAAGKVPIDVQKMNIDLMSMSGHKLYGPKGIGALYIKRKKPNIRLNALIHGGGQERGLRSGTLPTHLIVGFGE…	0.002	0	4	2	2	2	553	63.2	8.56	0	2	cell organization and biogenesis;metabolic process	mitochondrion	catalytic activity	Pf00266, Pf00282	2655026	PF3D7_0727200	MAL7P1.150	7	Metabolic pathways; Thiamine metabolism; Sulfur relay system	Molybdenum cofactor biosynthesis		7	0	100	Low	1		FALSE	High	Master Protein
PF3D7_0100100	erythrocyte membrane protein 1, PfEMP1	MVTQSSGGGAAGSSGEEDAKHVLDEFGQQVYNEKVEKYANSKIYKEALKGDLSQASILSELAGTYKPCALEYEYYKHTNGGGKGKRYPCTELGEKVEPRFSDTLGGQCTNKKIEGNKYIKGKDVGACAPYRRLHLCSHNLESIQTNNYNSGNAKHNLLVDVCMAAKYEGDSIKNYYPKYQRTYPDTNSQLCTVLARSFADIGDIVRGKDLYLGNPQESTQRIILENNLKDIFAKIHSDVMSTSGSNGRALQKRYKDTDNYYELREDWWALNRDQVWKAITCNAGGGNRYFRQTCGSGEWAKDKCRCKDDKVPTYFDYVPQYLRWFEEWAEDFCRLRKHKLKDAKNKCRGDSGNDRYCDLNRYDCTQTIRGNEHFVEKDDCKGCQYSCAHFVNWIDNQKL…	0.002	0	1	2	2	2	2163	245.7	5.59	0	2	regulation of biological process;response to stimulus		protein binding;receptor activity	Pf03011, Pf05424, Pf15445, Pf15447	813139	PF3D7_0100100	VAR	1	Malaria			1	0	100	Low	1	Sulfo [S1571(75); Y1572(75); S1580(75); T1586(75)]; Acetyl [K879(100); K886(100)]	FALSE	High	Master Protein
PF3D7_1424400	60S ribosomal protein L7-3, putative	MAKDKKQQKKPSKKTPAPCPLSTKVTVKKEIKKEKKTGIKDNPLIFEKKKRSNIIGVGVRPKKDLSKYVKWPRYIRIQRKKKILLQRLKVPPSINQFNHTLPKSQTQDLLNFLKAYKPESKTDKKQRLLNKAKEALNKNITKDKKPLFLKYGINHITKLVENKKANLVVIANDVSPIELVLFLPALCRLKEVPYCIVKDKATLGKLVHKKTATAVCLESVKKEDQEKLDYFAKVCKENFNDNVDLRRKWGGQKMSAKSMLLKKMKDKARKIEEAKKKEISAKL	0.002	0	10	2	2	2	283	32.7	10.15	0	2	metabolic process	ribosome	RNA binding;structural molecule activity	Pf01248	811813	PF3D7_1424400	PF14_0231	14	Ribosome	Formation of a pool of free 40S subunits; GTP hydrolysis and joining of the 60S ribosomal subunit; SRP-dependent cotranslational protein targeting to membrane; Nonsense Mediated Decay (NMD) independent of the Exon Junction Complex (EJC); Nonsense Mediated Decay (NMD) enhanced by the Exon Junction Complex (EJC); L13a-mediated translational silencing of Ceruloplasmin expression		13	0	100	Low	1		FALSE	High	Master Protein
PfDd2_130065000	riboflavin kinase / FAD synthase family protein, putative	MVHDKYHKIALIDADYYIINYSSTITTYIQHICNNLLNNNRNDVNIKKETNEQHNINNKNDDILYKKKQIICIFMLQIFLNNLDKNLNLFDYLIIVINKYFHLVQKYKLTNTYGNIKTEDNTGICKNKKDTKIDVDKLEEGRQSHTEISLSDYANKEIAINNNINNKFSTPTTTKEAKKTTSINSNNNNNNNNNNKKDQEKIDCINISNLNNLSKDNIITTQDDQYKHLIHNLIENNNYINIDNIIKSHLCFVNIKGNEHDKSNKNKSSSYLQINNIIYEEKLCNNINHSEIDIDNNLIMSDENDFINSTNEDIKKKFPDMINNKKLLIDYNKINIKLKHFDDIININDLIKGYKVYEDVGSIYEIKNLFRILILSKLHIGVYNLLYFLKKKNIFMLFY…	0.002	0	6	2	2	2	702	83.1	8.41	0	2												0	0		Low	1	Phospho [T181(91.6)]	FALSE	High	Master Protein
PF3D7_1414500	atypical protein kinase, ABC-1 family, putative	MNQYDQWNRRIRTIWYCSSLYVEYKNALRKSKKMPVEKKNEYWEKKHEEFATKMLNNIYELRGWWVKVGQFLSTQENIMPVAYIEKFTKLQDMMPTSSFDKIENILKKELGNIYEMFEYIDKEPLASASIGQVHKAKLKKYDKHICDIDSRKHKDYNVIIKIQHEGIDQFLSSDISTLKKVSWAFGLIDKNFYFTDFIDEWQDSASRELNYKYELYHQLLAYNSFKKSGIPVKIPKIYCAHTTSKVLVMEYIKGFKITDTELLKKYNVDTYKMVYKIIDYFAYQIHNDGFFHGDPHPGNILVMMEEKKKRKRKKKYNKDKINNSKMKMKNENIYMNKRKKNHKKSNRNSKKKLRSCKKKKLEINKEREKGEEKKKNMYNNNDINYCENKNEDIITNNPK…	0.002	0	1	2	2	2	2758	325.8	8.94	0	2	metabolic process		catalytic activity	Pf03109		PF3D7_1414500		14				0	0	100	Low	1	Methyl [K1484(99.3)]; Acetyl [K1490(99.3)]; Sulfo [S2752(100)]	FALSE	High	Master Protein
PfDd2_140078300	conserved Plasmodium membrane protein, unknown function	MNDENINNLIQKIGHNINDIRDRSMIMLIQKYEKNIIKDIDLKKRNYFFYMILHYINDRNAFISLKNLRDILLFLRCIIKDEDIKKKFEHLDINKFINEFLVHFKNNEEKYKSNNYIQSRKNIPNDNMVSSKDDKDIEKSSHQYSIEDSHKEYTQVVHILNELNNIYNNLTNTGNTIDGDQQLERNKEDQNDSIHLANMTNNPNNILLAYDTRDVIQQDYQTHNAIIYNNKQDIEEYTSKDKMSKSSTSNIDSYDTTHRGNDQNNNIEKKMNNISNGSDYTNSSRTFKINPMDEKDIENINQIMKKNNYINIFTKNNYLCPDDFEYYNTLYILKNQIYQYSIHLLFNYKKYKTNKIKADNSLLYTMKQETEQNIYEDMERINNRYIFSYLYNFFDTFEM…	0.002	0	1	2	2	2	4777	579	8.75	0	2												0	0		Low	1	Phospho [S1093(99.9); T3781(97.8)]; Sulfo [S1088(99.9)]	FALSE	High	Master Protein
PF3D7_0812500	RNA-binding protein, putative	MFFNFSRKKKSEERLEEERSNTCEETEQVEETSNNKRGRKQKEKDEKAKSVEDNLDEEYDVGKNKTQEKKKRKYTRKTGATATTNNTTTTTKRGRKSKKEKDEEIEENEKKNEVKDENVNNIGKSDDNEEKDNKENKDENYEMKITEELKDKDAKASALTLEILGDIPDADMKPPENILFVCKLNPVTEEEDLKIIFSRFGNIKSCKIIKDKVTNNSLQYGFIEFEKKEDCLNAYFEMDNVVIDDRRIHVDFCQSLSKYKNEYLKDNMNNDNVNNKKQKWDEATCKKEENNEDNIRVFKYESDHNTKEPNNDRNKKKDSKEDLENLKYKKYDNDNKRNYFSKYKYDKDYNYNNNDKKFSHHYYRNNSYKYKNSHNHNFMYSKNQYYRKNLNYYDNKNKY…	0.002	0	4	2	2	2	958	117	9.17	0	2	metabolic process		catalytic activity;RNA binding	Pf00076, Pf13893, Pf14259	2655285	PF3D7_0812500	PF08_0086	8				0	0	100	Low	1	Acetyl [K410(96.9)]	FALSE	High	Master Protein
PF3D7_0809800	conserved Plasmodium protein, unknown function	MDVNKNESKGQNYKKKNSDIIFYTPKSNLAIDSLQKTIAFNNLFKYVNKNIKKDEIKNDEIKNYEINNDEIKNYEINNDEIKNYEINNDEIKNYEINNDDIKSYEINNDKIKRYEINNDKIKRYEINNDKIKRYEINNDKIKRYEINNDKIKRYEINNDKIKCDKIKNDHLKNVPVKKKKKEYTKNMIGRKVHTDELHKENIFVLPKDNINNKFGEKKKIPLKQKNKKVKKRTFSESTINILSYFKNDKIIKLKEKDNEKYTEKYRKTGTPHIDINNSIKSNINSTKFNNVNIINPLITNIDNLNIVYRKVNEKSYLDVNSCHKRIRSEHYQSKIFLEEKIKLNNIDYKNNTCNEVDDNLNHFKKYIHGNDVKQNENYLYDKNIKINDYPIHNKDEILI…	0.003	0	3	2	2	2	1297	157.7	9.45	0	2		membrane			2655236	PF3D7_0809800	MAL8P1.112:exon:3	8				0	0	100	Low	1	Methyl [K26(93.8)]; Phospho [T24(93.8)]	FALSE	High	Master Protein
PF3D7_1133100	conserved Plasmodium protein, unknown function	MKENIFDTKKKNNNRKRNIIRSAKWNNKNSKIELSKKRDSSNKYKSILKYYKNENKTNKFIDKRKKNKWFHKNRKLQKKNIFNLNDDVLFKERHISTNDFIHSDNSLKETDQENLNDNKKKGNKKYNAMLDKIEEKKLWKLKKYEIKEKLRKFDEHFDEIQKNVLGLNGTKGGAKHSMVIENNKNKLNKVIHESKKRQNFEIHASHKGIGAEKGKQNCYDDGDDEHFDDDDDEQLDDGDDEQLDDDDDEQLDDDDDEQLDDDDDEQLDDDDDEQLDDSDDEIYDNQKEYSHDDEMYNDEKNVDKANYPKTTSDSQNELTNYNSYHTDNSDNEEITKLFNKETLRSKKKGSNENISKEKLNELLEKYKIGDNINICNHFINNTEEEKQNIPIYIYIKNKE…	0.002	0	3	2	2	2	1057	127.3	7.2	0	2		membrane		Pf04147	810888	PF3D7_1133100	PF11_0341	11				0	0	100	Low	1	Acetyl [K791(100)]; Phospho [T781(81.8)]	FALSE	High	Master Protein
PF3D7_0918800	dihydrouridine synthase, putative	MQIKFPFLYVIIYILLIIIKLNHGNSKLNYNKTYTHGRVYNNLVHTVNQYNKKRSKKEIENKYIRNKNIILPSSNTEGRNIYISYLNKQYNNNNNNNNNCYYKNNTKKRYIKKKNYKNFYYYIYCFNTSTNSTFLQKKINIQNYIYKKILKCSNMSILSEKSIENVISPCEKKYKLEDIISNGINYDYRKINEKSTTPFIQVAPMINVTNRHFRAMVRIITKRAQLWTEMIVDNTLLYNLNNLEEHLGFDNNEHPIVCQLGGCDMNSMSEAAILVEQAGYDEININVGCPSTKVANKGAFGASLMKNPEQVRNIVYEIKKKVQIPVTVKIRTGVDNYDSFDFLKTFIETVSSVGCNHFIVHARKAWLKGLDPKQNRKIPPLEYYKVYDLCKLYPHLKFT…	0.002	0	6	2	2	2	577	67.2	9.28	0	2	metabolic process	membrane	catalytic activity;nucleotide binding	Pf01207	813464	PF3D7_0918800	PFI0920c	9				0	0	100	Low	1	Methyl [K368(99.2)]	FALSE	High	Master Protein
PF3D7_1428900	conserved Plasmodium protein, unknown function	MALKNFKSSSINNNNKSMSEFLKGPQIKECSNTRNKRKKRKCQEKLPDFSCLKKLIYEQKRKENLGNLFSFNDPSIKERIDKFNKIIEKNRQEDSNLGYNEDDEIAGNFCETSKFGYTFINKIKNNQNKGDDIEDLIQHDEEEEIDEDLDINETDTRNKDLSTYNNHDDNNNNNNNNIENYNDNINDANNNMNMKNNNNNNNIFNNIFNNIHSNIHNNNHNNNHNNKIVNNSDIKNKDILLDNLKLRFDEFKIDTLTIPQKPINIIDENGKEKKKLFIFNINNNTTKGKNEKKRIEIIYDDKENDTEESSMEHQTNYLYVDKEEENIKDDNKYDKRDNKKGYLQDESKNNKINDSSIIGSISHTNNNYIYSSNKKNSSIYECNKLSNDISNNNFNYLSN…	0.002	0	1	2	3	2	1445	172	6.18	0	2					811850	PF3D7_1428900	PF14_0268	14				0	0	100	Low	1	Acetyl [K971(100)]; Sulfo [Y969(100)]	FALSE	High	Master Protein
PfDd2_060028500	tyrosine kinase-like protein, putative	MENPFKIPKNDVDMNNNNNNNNKNNNISKNIHNSIHNNIHNNYYYISNNSNIDNINNNPNSSISNNNNILLKSSTINNKLLYNTHRENINILNNKSKSNSNNNSSSSSSSSSNISLLMNPLGNNNKIIKNHEFNNEYLNNKKSPIEEDKNFNLVYINNNLLFNENNNNINTYTRTLSFKSCNNENIHDYKNDKYYASHIKLLENLEIDQFVGDHNSNVFISNKEIKSGLKANIRNNNCMNNIENNNINKNNSTTNNFISNNIGKYLTCGLNDHKIININNNSNNNNNNNINRKNIFLSNKINPFSNTQGVHSIKNLIGEKLINNNNNNNNNNNNNNNNNNSNSNNIPMNDSKNNKNVILDNFMEIRNKIYNIKREKTDYEKEEKYLLHLKDLDKYKNIS…	0.002	0	1	2	2	2	2419	281.4	7.33	0	2												0	0	100	Low	1	Methyl [K2027(95.2)]; Acetyl [K837(97.9)]	FALSE	High	Master Protein
PF3D7_1358600	zinc finger protein, putative	MKMSVTLRQHFWKTKLCPLHMENRCNEGSNCDYAHSIEDLRSIPDLKRTKLCYKLLKGEKCFNKKCNYAHNQDELKSAQNLFAYKSSMCKFVANKRCLNGATCRFAHSVDELRIPRIPDILLEKKDNNQTDGGNKDLLNIGIDNNNNNMLNELNSSHKKTRNRNNFNNNLDMLINNFNEMHLINNDYMKNYNNSLNIHNKGENNYDNIINMNNYNDNGNTFVDHVNDNFCDKIFNSHLDNNMNIHMNNHVNSNINNHVNNNMNNHMNNNMNNHMNNNNNNNNNNMNNHINNNINNHMNNNINNHTNNNMNNYINHNMNNHYSNYSYGTYDNRSMQKNCELKYQDDMKKKEKNKYKNKGKLLKNEKNNPNYIGKQNNSSTEKNKKTTKNCIMNSTSSSLK…	0.002	0	2	2	2	2	1005	118.2	6.7	0	2			metal ion binding		814276	PF3D7_1358600	PF13_0314	13				0	0	100	Low	1	Acetyl [K895(96)]	FALSE	High	Master Protein
PF3D7_0218600	patatin-like phospholipase, putative	MGNTNRKDISHKEYDKSFINIESAEEHKNINKNIKNKKFINIDNSNNCNNSNSNNSNSNNNNNNNNNIVRNNNNFINADKKKNVILNEDDDIKNKELVDESFVNIFFYENYFKNLFNLNDVSNNKVINIIEQKEGDERNADNNLKNKNIVRDNINKIKNTRNVNEILIYNNKYIINFLNDTTKCKIEIANFISFYFFFLHIKDILNKNNDNGLMNKKKSSLKDICNIKYIYKKIKTSKKYISSNDMDTCIRNYLYHIDKKNYPIIKKTKCPFLSNTKVLYNKRGYMASCPLTVKGKIKHKTNISSKIKLKRERNDSNMFNNMIRKDNNMNVKQEQIHNNDTVNNNMTTNVDGCSEPTHDNTFLNIEEEEFKMLKNYLKDVKERKKKYKKGYISTSNFIS…	0.002	0	1	2	2	2	2380	283.4	9.16	0	2	metabolic process	cytoplasm;membrane	catalytic activity	Pf01734	812772	PF3D7_0218600	PFB0870w	2		Triglyceride catabolism; Acyl chain remodeling of DAG and TAG		7	0	100	Low	1	Methyl [K296(99.4); K298(99.4)]	FALSE	High	Master Protein
PF3D7_0905200	mitochondrial carrier protein, putative	MNELSVNDAFDDIEIESFDFIWEEWEEYKGDVPLWQHIFCGSIAGLMEHVFMYPLDTLKTYFQTNGHMKYNMIYDNCNTINNNNNNIYRGNNSSYKNTCDKNYKDMNNHRNMQTFKRNFCSSTNCDKCIINNFCKYKTNCYNVMAALHTKNNRYIHNIAEPLKNMANYKINTTNNNNVNNIINNNNNNNKKKSRNIFSYPSHTKQYRNVTYVVNKKMQQNLFNNYISNKCINDPFCCRTKTNVLNMKKDIHKFCHLSKEKYNNVFYQNDTYHPNIYGRKRKTLCRNKNNINLFKNHVHKKYCHSLDDQICHSKIKEDMRNLQNFKNYTCAKNMKRHLYSTVPFFNLKNKGNKNITLPYKEIRSKYILKNGYKSMYQRNAGYYKNLIKMQSAKKNRHQLL…	0.002	0	1	2	2	2	1199	142	9.58	0	2	transport	membrane	transporter activity	Pf00153	813331	PF3D7_0905200	PFI0255c	9				0	0	100	Low	1		FALSE	High	Master Protein
PF3D7_1313100	conserved Plasmodium protein, unknown function	MRSYERKKKKKTAKTSSHGRNKWTSNKSKSSYKKKKKNLVNSNYNLLNYLQREHINENIKNLGEYLNHSDVNICEKNIKKVDKSKNIPCVTSKDINIVNGNINKEKKIKIKQKKKRRRTNKESVCIPYVKEEKDVPILYSNKEIILYKKNESDIINRANINRKNIDNDNVDKNNVDKYNMNHKEKKRNCSSNTNKNNISIENKIRNNKWINKRNIFEQKHKKIYHNMFKSEDISNQNFKNVIIQHEHSSECSNRSHEKKKKKLYYSSTLHTNFGRIKENNTLFQEYEEKQNEIINKKYYMFHSTDITNNNANLYDNQINNNYEEEEKNEKTISNDFLDNILPVEKIIQYVDDISIEALVYILNTLDITNSTSLIERLPHRYYKEYLMFTNNIKRIIELM…	0.002	0	1	2	2	2	2918	347.6	9.32	0	2						PF3D7_1313100		13				0	0	100	Low	1	Acetyl [K1517(100); K1526(100)]; Phospho [Y1424(100); Y1516(100)]; Methyl [K1426(100)]	FALSE	High	Master Protein
PF3D7_1019200	conserved Plasmodium protein, unknown function	MKYLLNLFKKTFSNNIKKMMPLNNQNKCYKHIFLNTNKIKNRKNTQNENYHMDIKTIKCINKSGQKNIYIQNKNNLVSTITQNVINKSGENTKYIHNETKSVNVKASDCLNDSGENNKKKNTKGENIPDVCIKQNDSLKLISLGNKKNIEYDTKIEISMNNIKCEEIRRFYLNNNNSFVNSDGLKCNILSAIHCDEKNVLFYSLVFSFTNINNNYIELIKIHIKNEKTHETVVKNVEFIIVNNKCTEENERTFSNIKVAMKIQENNEISRYAKKNTFIQDISLDNIFYIIEYRKWDSYIDCIAGANSNALNNSHYKRDQ	0.002	0	12	2	2	2	319	37.3	9.19	0	2					810343	PF3D7_1019200	PF10_0185	10				0	0		Low	1	Methyl [K55(100); K58(100); K62(100)]	FALSE	High	Master Protein
PF3D7_1421100	conserved Plasmodium protein, unknown function	MKDIKVLLKKLHINKEKEFEKDVRLLFDMKKYIECLTKRSSNNNNNDNNNDKTNCCIINNNSNRLNSEDMFKDSIKIKEDNLLKIKHSYNNPIEYIERLYKELKGRTPFEYGYYKNVLNNYNKYDYYNYIMNNNHNLLQENISNELYHNNNNNNNNNNNSCDKNYLNNIKEKCENLMIFFHMYLIRKYCEKNYYECLHNKFIRSITYNYLDKEIFYNYINSDLYFLLYSYIQTFAYIILKNEKQNIYLMKLCSDLISRTHEELSTLRKEGTNKMNTYLYDKNFFSPYNNSLIKYVHFIVEYLSKNKNYNYMNILYGIYSCVYVFSNVFYSCSLSYNSKKVEQYILTENIGKKYKNIQCDHVSSSNQKEDYTNGMTTQDVDNISDRKFNDLLPDNNNNNN…	0.002	0	3	2	2	2	1253	150.6	6.79	0	2					811786	PF3D7_1421100	PF14_0204	14				0	0		Low	1		FALSE	High	Master Protein
PF3D7_0829500	conserved Plasmodium protein, unknown function	MLIHQTKIFNSDDLKYVRIDYTPRIPSPQYICQKKYTYNEKEEIFKKEKIITYKNCDPKKYSNANDIKKKGNIKIYKSKDIYKNVDNNQNYVYKQEKIITKRKYTNPKDEIGKNKKKMTFSKGSTERILLIKHNKKDVKKECVQKENIKIINKNNNDNMKKNKKLHSPFIINDKTKNLYFKNEKLIISQKIKEQEKKIKPTEIINNSSYLKLGKKNHTIQTKEHYNREKIKDISYADIKKKDKLKKMRIIKEQEHINNYTFESEKKRIETNNTPSIKNKQNIDNKNKMKKVIHTDLIKLYPIQNIKEKSQINNTLNREKTKKYQALKNNIKKIKAQINKQNDIYKNIFISTQINKNNQTSTYINKKVNVKNKKIINNDNDKIKYRMLTQYAKPILSSNN…	0.002	0	1	2	2	2	2216	268.1	10.07	0	2		membrane			2655419	PF3D7_0829500	MAL8P1.7	8				0	0	100	Low	1	Methyl [K1724(100); K1741(100)]	FALSE	High	Master Protein
PF3D7_0910100	exportin-7, putative	MSESELQQLQVLCEAMYCGNKEEQNQAHTILLPLVNNVMNVSKLKNILGSTNHVHTLIFTTSGLLQLITNEWNKIDQKEKDELKEFVISYLYNKGVDLLNLSTNILGNFVRLYVRIVKLSWLENTNYSLITKQVEYFLNSVTSHWIIGLYIYAALIEDMHPQCGVNSAKSRRCAISFRDYVLKDIFKVGIETLEEFVKGSIRIELRIEENRLLIKVLELIYNSLSFDFMGTMINDESSDENISLMIPQSWDIFNEKNIPKLFFDMYELCMSEEDDIRNCCGKYCLRSLILLGSLRKTFFTNEKQKVHYMNEFLGGINKIIEKKIGLNDEDCFHEMCRLIGKIDTSVRLQELSTYSNFLSWCHNIYLFTMDGMKNWKYLCNSKHYLLGIWSNMLNIIPPK…	0.002	0	2	2	3	2	1198	139.1	6.37	0	2	transport	cytoplasm	protein binding;transporter activity		813378	PF3D7_0910100	PFI0490c	9				0	0	100	Low	1	Methyl [K499(100)]; Acetyl [K1093(100)]; Phospho [S495(99.8); S498(99.8); S1085(100)]	FALSE	High	Master Protein
PF3D7_0809100	erythrocyte membrane protein 1, PfEMP1	MSTLGGGTDKSAKHVLDEFGQQVYEQVKNGEAKTYFDELHGDLSEATYPGDENPNKTTPPNPCLLQYDYNSNVTIGGGREYPCKDRPEVRFSDEYGGQCTDSKIKGNEDNKGGACAPFRRLFLCDQHLSHMKAEKINNKHNLLLEVCLAAKYEGESLKGYHDKYNATYSDSRSQLCTVLARSFADIGDIIRGKDLFIGYDKKDRVQKKKLQDSLKNIFGNIYNELTTSGKNVDKAKARYNDPKGDFFQLREDWWALNREKVWSAITCNAQGNKYFRPTCSGGESIAHNKCTCINGDPPTYFDYVPQYLRWFEEWAEDFCRKRKHKLQNAKEQCRGKNGEDKYCDLNGYDCKRTISAEKKLFPDSDCNKCSYSCIPFRTWIDNQKLEFLKQKNKYDKEKE…	0.002	0	1	2	2	2	2109	241	5.45	0	2	regulation of biological process;response to stimulus		protein binding;receptor activity	Pf03011, Pf05424, Pf15445, Pf15447	2655303	PF3D7_0809100	VAR	8	Malaria			1	0	100	Low	1	Methyl [K1275(100); K1281(100)]; Phospho [T528(95.4); S529(95.4)]	FALSE	High	Master Protein
PF3D7_0930900	NifU-like protein, putative	MIHFKNAFSYRHSLCMMRTFHFNIYKNVKFSNYITKALNKYIVTKQSTNQRFFSIINNSDYINYINEINKFIDIFEKNVDNKSTNEDHIIPVLEKIKNEKIYKDNEDIMEIISSIKLLIEKRVRPIILNDGGDIKFICFDVDKGIVYVQLEGACVTCAQSEVTLQYMIKNMLTYYISEIKEIKNVSKDGIIL	0.002	0	17	2	2	2	192	22.6	8.35	0	2	cell organization and biogenesis;metabolic process	mitochondrion	metal ion binding	Pf01106	9221972	PF3D7_0930900	PFI1835c	9				0	0	100	Low	1	Phospho [T44(96.8)]	FALSE	High	Master Protein
PF3D7_1478000	Plasmodium exported protein (PHISTa), unknown function	MLNKYFCNKNIVYPSKGYNNGKAFINFLRYVCLMVYVIGFLNVFLDNSYEYNGLVHVKSFNKYSRNLTEVKTPKNEKFKKSFFKNKKKCDNENEVNNKDTNKRNTGEPKSCCSGNSESNQNENENDDATIDINYNDISIQLTKEQLFDVLNSLKKVPPKENLIHLWNHTLGVNKKGLDDLIKDLLKYFPKNSISDRFELLEFKMTEDCYTKMWFDFMSDFGIATMNETEHTRSFYGLIERQPSIDDIRNYIFSFLEEYEQKYNELYEKCKSQIFSLKKTNKK	0.002	0	11	2	2	2	282	33.4	8.25	0	2		membrane		Pf09687	812333	PF3D7_1478000	PF14_0752	14				0	0	100	Low	1	Phospho [S271(98.3)]	FALSE	High	Master Protein
PF3D7_0820000	Snf2-related CBP activator, putative	MNEIKSESLLQTRPFKLGIEDIQNLGSSYFIENNEKLKKYNNEISSLKKELDILNEKMGKCTTTTKIVEPAKTPEFTFWYYELKEMKGFQDLVMYEVKKKKKHFKVLSHSCLKYLSNREKMKIKKQEEEEKRLKLYSKNISSYMDVFWKKIEKLVWEEKKRELQQTLNKKKEMRFKKFVKEAIKKIKDARHNNAHELFENKYVSMSSNNNSEIVNNNASSVDNGDKELKEDDLTDQEEEDYLLDEQMSSTDESENKEEEINMLDDEANLPIEELLKRMYGFKSGEDYINFMENEDDANEENVIETSHNDEKSGDNSIGEDDNNNDEKGGDNNIDEDDNNNDEKSGDNSIGEDDNNNDHKSGDNNIDEDDNNNDHKSEDNSIGEDDNNNDEKGGDNNIDE…	0.002	0	2	2	2	2	2082	246.6	5.47	0	2	cell organization and biogenesis;metabolic process;regulation of biological process	cytoplasm;membrane;nucleus	catalytic activity;DNA binding;nucleotide binding	Pf00176, Pf00270, Pf00271	2655499	PF3D7_0820000	PF08_0048	8				0	0	100	Low	1	Acetyl [K955(100); K1908(99.3)]	FALSE	High	Master Protein
PF3D7_1357800	T-complex protein 1 subunit delta	MAEVAKNKNTEKLNRNEKQNDVRLTNILAAKAVADVTRTSLGPKGMDKMIEDGKGGVIITNDGATILKEMAVAHPTAKMIVELSKAQDVEAGDGTTSVVVMCGSFLNVCKSLLDKNIHCQKISESFFEASLKSEEILREMSIPIDLNDKNMLIQNAITSLNSKVVSYNSSLLAPIAVDVILKITDINKDTNVDLNNVRIVKKLGGTIEDTEIVDGLIFTGNKISKKAQGLKNLTQAKIGLIQFCLSLPKTDMDNTVVVKDYNSMDRLLREERLIIGKMIKKIASTGCNLLIIQKSILRDAVNDLALDFLAKAKIMVIKDIDREDIEFISKTCNCIPVASLDYFTSDKLGYAENVTTESVGYGEIVKITGVESKNTISVLLRASNNLMLDEAERSLHDAL…	0.002	0	3	2	2	2	529	57.9	6.86	0	2	metabolic process	cytoplasm	nucleotide binding;protein binding	Pf00118	813845	PF3D7_1357800	MAL13P1.283	13		Cooperation of PDCL (PhLP1) and TRiC/CCT in G-protein beta folding		4	0	100	Low	1	Methyl [K44(100); K277(100); K280(100); K281(100)]	FALSE	High	Master Protein
PfDd2_090019200	conserved Plasmodium protein, unknown function	MTKQVLLCLLHDAKNNIKNEISQLNDDIEYLKETIEIKKNNRIINSVNKRFDGRKEKQYEELKKFISAYLIYLLQNGNVDDEKMNVDDEKMNVDDEKMSVDDGMDEQKKEAHLYLDKTIQGINSEKINHTYFDEEEKNIEVLKSMCNKRYILKNVLNLIKLCNVKDFNFEESKNMFSDIMYKLKNISEYITKDTRQNNDILSNGIGHDMNDLIQHKIIKNNYMNKQNEEVSTSIYNFDYSKNQSDEESYISSTAPSLNWCMDIHNNDKKFILNNDKKFILNNDNIFIQGNNNSTSENEGNHLVHSLKKEGEFFSFNNTTKHESLNKFFLNKKLGKEINYFDKLNKVLDLAHDNSYNKCNLIEEQHCVDKKGLDTLIMFDKKEKKKNNDIIKNGKGTNST…	0.002	0	3	2	2	2	1180	139.8	8.88	0	2												0	0	100	Low	1		FALSE	High	Master Protein
PF3D7_1222100	conserved Plasmodium protein, unknown function	MERNLLNKDFSVKKKYQSYNYNIYKNNNYEIAPKKLYHLLIRLGITFLTIFIVSIFIKHNKFNEKNNLFLMVTSPDVLELFNCLGFPSNSKEIVYGKLENWGFNLSDIGDIEINKNYKDEDLSTYKYSINTYKNILLSSFEINKVNSLIDKNNLLYMYLEILKKKEIRTFYEFLNTFMILQDLNCLPVNYKGIYINGNLFIPKNEYDIFKSDINIIKEKNAKTLIEEEPYLYLTYHGGKKKNAIHNICKFSRDGYFLGSVLLPFEENGIFFNSISLRGLLLYQNKLYIADSFKDNSKILMFSDSISNLSNRREYLSTFITQNYETNPLMIHPYGIKKYNDYFYVSSQNTGTVLRFNVENGQLGEPIDLYKNTSQGLVIKFNNNDEIRGLDFDSTGKCFV…	0.002	0	5	2	2	2	518	60.1	8.59	0	2		membrane	protein binding		811265	PF3D7_1222100	PFL1065c	12				0	0	100	Low	1	Acetyl [K144(100); K151(100)]	FALSE	High	Master Protein
PF3D7_1113000	conserved Plasmodium protein, unknown function	MFFINSRGVLYKLICLVCIFQRGYYGNGSSLRSPFFKKIFKDNKQNGGNMSVQKYSYGGFVNVHKFLSKSSMSIIKEIKIENNLSSVINKIKDMDKYNDNIYEKFGNSCSIYIEKLFTETYLDKDKSITLLNELLIKEVKYLLLTNNDIISEKSRNNEKNFRKDLVNNLYEEFLQQEQKEGDEEERGLLYINKIDMANKLRQILDLYSMEQPEAQEIILSLIQIDTSKIIIDHKSINKNFDLILNSKNPYSILRQFFIGNEEIINESFLRKYWFCLKNLHLFHKTYNNHVLSILGDEFKHKIIHYIQNIICNKKQISIINNYNNEESYFLNRYYYFDSFIALVISKVHNMKVSILNENGILISIHMNTLPNKYIQLVSTKYFSNTLISNRLFDDLTYLL…	0.002	0	0	2	2	2	5951	713	9	0	2												0	0	100	Low	1	Phospho [T2879(97.2)]	FALSE	High	Master Protein
PF3D7_0204000	condensin-2 complex subunit H2, putative	MSTTDELNLLIQNLQKCNNTNECINFDLSSTIQGFLNCLDRNVLENIDKGLGENEYEKEVVDNFTSAAIFVENCVKIFSQKIEHLHNLAHNTLYNIYKENKHNSSSKKNQLIMSDEEEYLYINEIKNMKNTQHDNDIIEDDILIKTIPFPTFLFSDNIKKTKDINEDKRKTNFNNNEEDKEKDNKNKDNDIDAINEFEITDNNSVNTLNFEKIFIENDGILLLDINDYNVFIDDPYNFSIQNKNSTILFEKYDFFSRRSTYLSSNTLSKYVVENKNMDHIYKLYNHITDIINKNICFDIFLFKQDFFDYDFSLGILKNKKSILNKFKQQQKKLHPLEENTHMDTHHINNNHHLQKYDLNRPLPNYYMLHCYNIKNYQDFFRYMQPNYILEIMKRHIIKE…	0.002	0	1	2	2	2	797	95.9	6.19	0	2	cell organization and biogenesis;metabolic process				812634	PF3D7_0204000	PFB0185w	2				0	0		Low	1	Methyl [K107(100); K108(100)]; Phospho [S104(99.5)]	FALSE	High	Master Protein
PF3D7_0423700	early transcribed membrane protein 4	MKLSNLFYVFALLISMNVFVPGFMNVLGKNVNVDSIVMSKIDEMQKKKQQQKIIMISTVVTGLALLLGSALGFGYLSKSNKKPEVSGDEKDESKKVDAGKNNKESKADKSEEKLHKSDDRESKSSSSKSTAVPTTV	0.002	0	31	2	2	2	136	14.9	9.45	0	2		membrane		Pf09716	812439	PF3D7_0423700	ETRAMP4	4				0	0	100	Low	1		FALSE	High	Master Protein
PF3D7_1010200	DNA2/NAM7 helicase, putative	MWEEWDDECFVRNFFNWNIFSKYFKDNEFQELEEKIKEKYSNIKLDELHKKDDNENNDNVLLILHSFIKEKKYVDASDFLINIILRWNYYTSLKSEKELNLKAVKNRLKMNVDIYTLPDLYNNFEEYFYSYFPLFLIETQQLINNKKENEDIIEYDVNIINDIKETYNYEFFVNISYDSIIHANIFFGDLVLLKFIPKETAKNDTQKKYTPLFDSSKKKSDVSSNYSCSNQNDKISTDSSSVCTDLEDQKNDDTCGHTNDHTNVHTNVHTNVHTNVNTYDDTCGHTNDDTCDHTNVHTYDHTYDHTNLEHSCKSKQNSEHVHPNHETHYDNNNNATINNKKNSPLLLSRDKIDEVTQFNSDKKDDLKDRLKNTKESIDCKNGVAKNHKEISDENNDDIY…	0.002	0	2	2	3	2	1839	217	5.97	0	2			catalytic activity;nucleotide binding	Pf13086, Pf13087	810257	PF3D7_1010200	PF10_0099	10				0	0	100	Low	1	Methyl [K771(100); K772(100)]; Phospho [S756(98.5)]; Acetyl [K771(100); K772(100)]	FALSE	High	Master Protein
PF3D7_1150400	erythrocyte membrane protein 1, PfEMP1	MGNAIPATPDPIFINESYKSARNVLENVARLIKAKATKDVKRHRNVLKGNLRNAKFYHPFSKERPYYKSACDLDYRFHSNIWSGDNTYRHPCAGRNRNRFSYEGEAECRISRITGNKTEHGACAPYRRRHLCDYIFHQVNDNYIKTSDDLLGNLLVTAKYEGESIVNSYANSGMFNVCTALARSFADIGDIIRGKDLYLGNGDYKEKVSNNLRAIFNKIYENLNDPKLKKHYQKDAPNYYKLRDDWWNANREDVWKALTCNAPYEAQYFIKPSDKEHSFSSEYCGHYKNGDPLTNLDYVPQFLRWFEEWAEEFCRIKKIKLENVKNACRDEKKRKYCSLNGFDCTQTIWKKKVFGRGNDCTNCSFKCFPYEIWLGNQREAFRKQKEKYAKEIEAYVTNR…	0.002	0	1	2	2	2	3119	359	5.88	0	2	regulation of biological process;response to stimulus	membrane;nucleus	metal ion binding;protein binding;receptor activity	Pf03011, Pf05424, Pf15445, Pf15447	811053	PF3D7_1150400	PF11_0521	11	Malaria			1	0		Low	1	Methyl [K552(100); K554(100); K557(100)]	FALSE	High	Master Protein
PF3D7_0318500	conserved Plasmodium protein, unknown function	MRKKGYIKNFEMEEIIFTLLSCLDEDKKLNYEIVNTLKMYIMYHKSEILNYVFSFLQIQKVSHENQKLLLLLTYDFVHYCIYDNFSDVVNKYFEEEEDSDNIKVEEKDIEGREEGQYVDIKIFDNILKYTFFDGDKYCFVYDHELKNNSNSINEKDENKLYEYNNNVNSYNNYCDDYNKCRSNIKHSHSYVKRDANYYSKLRNKEDINDQSIFCYDKIINMKTLKKEEYKLFLIEKKNMTMNYFKKDKICETNLDSFDNIEDSSIKKNKRKSEINNIIKNIINFILKEMLYIKKNDERHKIMTNLLILCIIKEDNYLKKKIIEKVRYYKDIISSSNNNMNTTTDGNNNNGTKLNTYIYIDLYKEIFMKSPHLTKNVLGDIFKSMLTLDHNKHIDIMFEI…	0.002	0	1	2	3	2	4981	592.9	8.95	0	2	cell organization and biogenesis;metabolic process;response to stimulus	membrane;nucleus	catalytic activity		814499	PF3D7_0318500	PFC0820w	3				0	0	100	Low	1	Acetyl [K4274(100)]	FALSE	High	Master Protein
PF3D7_1429400	rRNA (adenosine-2'-O-)-methyltransferase, putative	MNSVDVLNLLVNFSNSNNIKEYDDELTRNFFSHIMLLLIKDEDKYELCKDVNNYLFDEVIKKEEEYKGDIKNVKMNDGKKKKKECDKKNDGKYGNNLEIIILFIDCLFKKCWNESFFNNNNNNNIDISWVYKLFQLKGGEKNKYSRILLNLLKNILIKIQEENPDFSIIIFLLKHIQIKIQNHIKENQDKNMYLFYEKWKNKLTELSSKGLYMYSYKHLLDNIYVKNQVLSECNEDEKKNIIYNNNNDDNNINHNNSEGINNIILTNKQKRYKNLLSTFDLNFEHLCALFVLYLEEVNGNQNYKTSTFQNEVVGLLKNEISKEHKINIDYDDESIIMELINYILYHIILINDKDMRNILIKDFSFAVKEYIYPTHVFTNVCLNIIDLMYFFLTNDMLEK…	0.002	0	1	2	2	2	2779	332.7	8.35	0	2	metabolic process		catalytic activity;RNA binding	Pf00588	811855	PF3D7_1429400	PF14_0273	14				0	0	100	Low	1	Methyl [K1516(100); K1520(100)]	FALSE	High	Master Protein
PF3D7_0803200	filament assembling protein, putative	MFYNKENHNNNNKKKDPETFKKRDDSFLIYKESIKSFNNNHLSSCEEKKDNINNNKCNINSFVYTSEFEELYNKDKDFLGDINNTYNKQRKENSFYENSSNLSQNTEEYSSNNFVASHNINIEEKNLNKKKKSTKYKKKNKELNNVYIKNKSELYKVHKLYNKSNQQYIKEQEKEIQEKEEVDLDVEGEETEITRQVYQKNLEYKENKKEQKEQKKEDQEEEKEEEKGEEEEKEEKEKETYSKLYNFSYELENNFFEKNMNNSLNLTRNNIMNFCDYNKMNKPFSEKVNKNYVKMNMNNVSHVNSMDNINHAYNINKMNKFNNTSNTNHMDNTNHTNHMDNTNHINHMDNTNHINHMDNTNHINHMNHMGDVNHVNNMSNVNNTHYNNQSTHLTNMKHL…	0.002	0	2	2	2	2	728	86.7	7.5	0	2	cell organization and biogenesis		structural molecule activity	Pf06705	2655371	PF3D7_0803200	MAL8P1.146	8				0	0	100	Low	1	Methyl [K458(94.4)]; Acetyl [K535(100); K536(100)]	FALSE	High	Master Protein
PfDd2_090020500	6-phosphofructokinase	MDTKSGDKNAANKGGADGLVKTVSVLLRDNKCQFNIDENYDHNDKEKLECEVGKRDSGMINCLMEKLTSKKFLEEKESKNSFYLVDNENMKIKKLKEHGHSASLNDDLSPLQYERTKYIPSLPKALASEYQILDENYGDEFINKNDYEDVKRFLKNLHNLPMLNVKDSNNNESFKGGNILKIGIILSGGPAPGGHNVISGIYDYAKRYNEQSQVIGFLGGIDGLYSKNYVTITDSMMNRFRNLGGFNMLWSGRGKVKNKDDLIAIENIVAKLKLNGLVIIGGDGSNSNAALMAEYFAERQIPISIIGVPKTIDGDLKSEAIEISFGFDTATRTYSEIIGNLCTDVKTGHNVYHVVRVMGRSASHVVLECALQTRPNVVLIGEEVEQLNLSLKDIVKNIV…	0.002	0	3	2	2	2	1419	159.5	6.76	0	2												0	0	100	Low	1	Phospho [T333(84.6)]	FALSE	High	Master Protein
PF3D7_1245100	kinesin-13, putative	MFKKTMQQKRQSFIKNKSEVYPQKSVNLGNKIKVRSKTMNSKIKVVVRKRPLSELEKKKKDSDIITVKNNCTLYIDEPRYKVDMTKYIERHEFIVDKVFDDTVDNFTVYENTIKPLIIDLYENGCVCSCFAYGQTGSGKTYTMLGSQPYGQSDTPGIFQYAAGDIFTFLNIYDKDNTKGIFISFYEIYCGKLYDLLQKRKMVAALENGKKEVVVKDLKILRVLTKEELILKMIDGVLLRKIGVNSQNDESSRSHAILNIDLKDINKNTSLGKIAFIDLAGSERGADTVSQNKQTQTDGANINRSLLALKECIRAMDSDKNHIPFRDSELTKVLRDIFVGKSKSIMIANISPTISCCEQTLNTLRYSSRVKNFKNKSTCINEEDDTNTERISILDSKGSE…	0.002	0	2	2	2	2	1326	153	7.84	0	2	cellular component movement		catalytic activity;motor activity;nucleotide binding;protein binding	Pf00225	811485	PF3D7_1245100	PFL2165w	12		Kinesins; COPI-dependent Golgi-to-ER retrograde traffic		8	0	100	Low	1	Methyl [K375(92.9)]; Phospho [S12(95.6); S376(92.9); T377(92.9)]	FALSE	High	Master Protein
PfDd2_050022100	conserved Plasmodium protein, unknown function	MQHIKRKTIANIKYNSYSDDERILKKKSTFSFKKGLDNITSKRKNVNLPINDKKKNISQNTIKLKIPFEKRENDFTDRKKGNNKIRFAQSTEYEKIPIIKKKSNIERDAYGNVRKGKSNIFYYKKSVSSRSMENEDDEEEDDEEDDEDDEEEDDEDDEDDEDDEEEDDEDDEEEDDEDDDDEDDDDEDDDDDDDDDDDDDNYDNHNNHNNHNNHNNHNNHYENYNDQTLNNDMNKKQNNAPPNVYIQNNKKSCLNHKKSITLNKTEYSFQRMDTNNPMKNNYKYMKSKLKKNLTLHTDNVKENNPKKSVSMRIDKNIIYSKTPSYNKNRKENMIKAKSQILKIAEQYMSTDKIKAFKTIERGNTRFLNKNKKIDPEKIQNLGPFVPKRVIEKKTERKLG…	0.002	0	3	2	2	2	645	77.1	6.9	0	2												0	0	100	Low	1	Methyl [K414(100)]; Phospho [S252(100); S423(100)]	FALSE	High	Master Protein
PfDd2_020018800	conserved Plasmodium protein, unknown function	MDIQRKIKKCITLKRKLKNPKGCLTNLKNKIIKCNVKDFQSTRNRYFFNIFEKIIKRYIFNNVMNTNRTNNFGIENISCTQYDKIKNIPYTCHNIKYDIHSCNNKHIYDNNSYNIIKKNNMDLSSFLKNIIFNINYLLYLFNKNNRIYFDLHVLFKNDLLLQRNINISYESNIDNMSREGVHHKRDILINTQCLYNINDLFALFIFYVHIKRFYFDFFFTILKNINDMESTNDYKNVCYMNNIHKEHIYHIFPHKNYYNIQNMNSEYCLKFLKACIQLKNIISNIVNINKKKKEKNVTNHQNNIRTCRINYFVFIKNAIFKKCKIIKKKEKKKKKNDEQIYIKAYIHNSVYTNIFKDMLLHNIKIERKKKKINNNNKIINNKIINNKIINKNIIELFNN…	0.002	0	2	2	3	1	1187	144.6	9.74	0	2												0	0	100	Low	1	Methyl [K466(99.7)]; Acetyl [K463(99.7)]	FALSE	High	Master Protein
PF3D7_0704800	protein phosphatase PPM12, putative	MEKLLHKCLHVNRSENGLDEEESVFQTCKIFVGLENEISEVNCIDNKNIGNDFLCGFDNYAKKNCVEGIWMDELNGRKSGYMNLNEYYENKFNIYFNIENIDYPLKFYKTIYFNFFSSFIENEDREYILNENINILNNFYENIRNQKYLLLHNAHSIPHEKKKINSNYKNGDAHMCSDNIISIADGVSSIKNSGINVSNFSNDLLKKCLNLHLYRCINKSLFEYQNDVIFKHYNLKYKDPEFLKPIICRSACSSNFLGASTLLFASVENDKLHICTIGDCQMLIINLKEHYFKHKFFEKIHIKVQTSKQMLCLQKRESNVTTIVDEEKEKFSGNIYNQILNSNQNSIVEKNYDNYKQSSSSLNFDMSDKKMDKENVNSWDDIIYDNSKSELSKSESSKC…	0.002	0	2	2	2	2	1297	152.6	6.9	0	2			catalytic activity	Pf00805	2655055	PF3D7_0704800	PF07_0019	7				0	0	100	Low	1	Acetyl [K585(97.1)]; Sulfo [S358(80.2); S359(80.2)]; Methyl [K369(100)]	FALSE	High	Master Protein
PF3D7_0103700	L-seryl-tRNA(Sec) kinase, putative	MNFVFLFYGPPCSGKDKFINYLLKRNKAIYLFLYFFVNIKKETEHSYKQNVEEKKIFIKIIKYYYQIKEREQKNILRIIRRNEYIAPSFSFLIFLTRHFLKVINKKSSIFILNKYKNAQNERVTLEGGKKHHKSTREKKKNKRKRKNNNKINNNYIYNNIYKKKKIYKPSIHIYNKNLFFIFYKNIYKLIKYFKKFLRYNFNTYIYNISTDEIEKLFYNNTYNIIDSFKRQQIKRINTNNCFVSTLNKSKFYIFHKKDKNINGNIFYPVFKKSNIKNKKDTLFIKLKKTNKKPTSYNQIKYWNLSRKIAYEYCKSIMKKGGQENRIIILNDTFHLPSMRKEYYILTKKYPYNYIQTFINTPLATCLNRNKKREKFKYISSKTIIRNYKCHKKYSIQSKL…	0.002	0	3	2	2	2	535	65.6	10.1	0	2	metabolic process		catalytic activity	Pf13671		PF3D7_0103700		1				0	0	100	Low	1	Acetyl [K411(98.4)]; Sulfo [T458(100)]	FALSE	High	Master Protein
PF3D7_1419100	ATP-dependent RNA helicase DDX55	MNEEEKKKYPFDELKLDESIIFSLYIQKYFYCANIQKKTIPPLIKKENVLLHSQTGSGKTLCFVIPILQYLIHHRNKLCPNDEKFIKRNDLFNKKNVNDTVSYNKDQIERIYETVENINIEKKNAYRDVNVNIDIRNFLLYTHNMLRNTNEEDISKKVEINQNDNKVMTYKDKIISDDQVNIIKKDEINIQKNNNQEEIIRKNDLQNITFATTCNSNYQDDKQETNKEKHEQKIEEKYNEQNIQTNNQTKKPHNNNNNNNNNNSKKKTQKLLNIQAIIITPTRELCIQIYNLINKFLFFLRFYISHTLNNNMDNNVLTKENFFINCLLFRGAVKISEDIKIIENEILKNNRYQIIISTPGKLSSLLSEYNNKYFNTNELKYFVLDEGDKLLEDSYIRYM…	0.002	0	4	2	2	2	1041	124.7	9.52	0	2	metabolic process	cytoplasm	catalytic activity;nucleotide binding;RNA binding	Pf00270, Pf00271, Pf13959	811766	PF3D7_1419100	PF14_0185	14				0	0		Low	1	Sulfo [T280(97.6); T282(97.6)]	FALSE	High	Master Protein
PfDd2_130035000	myosin C	MEGANKCVIGTKIFIRDKNKVWASAEIINEDEDNIIVKTEDDDIIKLKETDEFYLRNLDLFDSSGLSAPSDLTKLTHLHEASILHSLNLRFDIDEIYTFTGPILIAVNPFKIIKDLYSDNMLAKHVQPIKSKSPHIFATSNSAYLGMCNNNKSQTILISGESGAGKTESTKYVMKFLACAGSDIKKRSLIESQVLESNPLLEAFGNARTLRNNNSSRFGKYIELQFSVDHKNYIKGKLCGAKILTYLLEKVRVCDQQEGERNYHIFYQLCKAVKEANIVDNSIMSNNENDDVENYVNYKCDEDKNKDHIENNICEEPTQKKKKWYHFPSTSKFRNLENVEPMKIDFTDFKEHVHFRYLTKSSVYELNEVNELEEFESTVHAMQTIGISNTEQYQIFKIL…	0.002	0	2	2	2	2	2157	249.8	8.66	0	2												0	0	100	Low	1		FALSE	High	Master Protein
PF3D7_1020200	conserved Plasmodium protein, unknown function	MMIIRGELPSKGYLSPSDKKCANTFLQQEEEDEEVNKEFYNKIGDIIEYIDTSRNKILLIQSENLTKRKEVTNEYDFLKKVGEVCKKSCDYYFDTNIKYHEACENFSILFKIFYDSLIYIVKKNEEADHVQTILQQIEDNISMEKLEKEKMNILLKDKLNELEKNVFFMKNESVNLNNKIQELDYQINQHKESFDSFSTLTNLNCEKLIVLQNQYNSLTNKRESITRSIAKKGDTMEMCKYNFVQQKKKLEEEKNELMVKEKEYTHKIEHLEICRQEICSNNTRLQSQVQFVESQVNSQEYYEKIIEEGLSNSMDTKKEIEENLSTHKNEINKIIEKIKKCKLEKKKGNEKYNELQKKFGELQKELEKKENDALEFKKKYNDINEHVKNEEYTLNQYIL…	0.002	0	3	2	3	2	823	99	6.79	0	2					810353	PF3D7_1020200	PF10_0195	10				0	0	100	Low	1	Acetyl [K756(100)]	FALSE	High	Master Protein
PfDd2_110052700	rifin	MKVHYINILLLALSLNILVINTHKKPSITPRHIQTNRLLCECEFYAPANYDKDPQMTKIMENFNKQTQQRFQEYDERLQEKRQVCKDTCDKEIEKIILKDKLEKELTEKFATLQTDIQSDAFPTCVCEKSIADKVEKGCLKCTQNLGGIVAPSSGVLAGIAEGALSVWKPAALKVAFAAAKKAGDAAGVAAGDAAGMKVVIESLKTLGVENLIPEIYDTISSTGHYAKVTEFANTIYVKYRGTCFSLSNSVIRPAACTTFEHNFGIFIEGSTKRGPPASSAIPDMLNKIAEKAELSAKEAAKISAKEATAAAIETNTGAIEATTTTYYTAIIAAVVAIVVIVLIMLIIYLILRYRRKKEMKKKLQYIKLLEE	0.002	0	14	2	2	2	372	40.9	8.47	0	2												0	0		Low	1		FALSE	High	Master Protein
PfDd2_100038100	RNA polymerase II-associated protein 1, putative	MDDSLNKLQDKLRKERTNAQFILNKCNFNIIERYEDSSSEEENEFENNNSKGKSDLKNNDEENNSLYNQKKDNILNDNNNNENTVSKNQSSTNNQAYTTYNNYKYLNNNVSFPLALHRSILNLQKNNKNEKLQKVQICENKEVTINKNNNNNNYQKNRINYNNIINLKKNVKYNDNNSDEHIFMNAKKIYINEKYQDDAQSKYNLTFQLNKNEVAKLEWTNPVKDDEIRIIKNIQEIKLHEIRFDFQGKLRIQINEKLYNEKENKIIFNHFNGLYHHNEEPLNSGYTLPEILYLCQSSYNNQVCISLKILKHVFINMHIKLLYIYPAFQNIFNSNFMKNKYSYGFTYKRFINYINNDLKIFEKLLIIFNYYYNKNVEINCLHALASYLFPNNIFQINDN…	0.002	0	1	2	2	2	1744	207.8	7.23	0	2												0	0	100	Low	1	Acetyl [K340(100); K348(100); K1053(100)]; Phospho [S342(93.2)]	FALSE	High	Master Protein
PfDd2_050031500	conserved Plasmodium protein, unknown function	MKKSKKTSKKVIDPHVPHEYKGAPIENSVYKTAARAVSLVHAVIESFGKNIQCFRNLIICSYKYRRMLRTTANKFDEIYDMLKAVVHEILNTFDLRVTIFNVFWLREWTEFNYRLTGSIGRFSINITKNTVSLFLNMYKHLKDISNVHMPDLIKKVYCLDNKYKVQAVECSEEVDAQNVVYRYSLLELIELDFYVYYKENFYLYNTIWPVEIKNKSPLITTDSKGRVVIPWIVFGNSFNFYLYVFNILALFEWFVFEVKSFLVYVSGLIKWLNIIEDKHVTIRYMCCAYSLKNLAGVVKKGIFYLGNKVPKVVEKGLPCLPNVQNVACRIVDIDMIEQNDVVENVAVENAVVENVVVENVVVENVVVEHIVAEKVEKKVEDELMENIVKDWRISLYDKS…	0.002	0	1	2	2	2	4804	557.5	4.93	0	2												0	0	100	Low	1	Sulfo [Y4045(100)]	FALSE	High	Master Protein
PF3D7_1456000	AP2 domain transcription factor AP2-HC	MNEYSVYNKPNSNNISVSKGTSRIFKKIKTNKNYGSLAIKKETHNELNGNTKRNVSDKLIYENETKTMINNNNNNMNDNNNNYRLDILTGSEEYEKNDISYVQEDSDIMEHIKLEGNEIDYEKMVYGNDKERSKEKKKINNYDKNIQGIKIEEDINEYKKVKKCDVAKNRVKRLELVIDIEEYNDNKLENENLLQKNYAKNISSDEKKYYYNNYIFNDDLYNGKLNCLTKTLDFLAKEEHINPNGNLDDQEDSESVCVIEKRTIKNSSSCDEKELIEKINLKDNYVFFNNNNKEKNKNKLKDKNKTNKINKRKKPNHSKTNDNDQTEIYKKTKKMNNKNNNGKNKNNHMNVLENFNAKHNMNSTTRQNNNNIKKIKSNNNNNNNNDNNYCYYYKSIDKN…	0.002	0	2	2	2	2	1374	161.4	8.87	0	2	regulation of biological process			Pf00847	812115	PF3D7_1456000	ApiAP2	14				0	0	100	Low	1	Acetyl [K610(100)]	FALSE	High	Master Protein
PF3D7_1441600	acid cluster protein 33 homologue, putative	MELEKLSMHEGYKKFCSKYPLKKLSMPKSDLVWCYYDINSKKENIVIFLHGVCGTAGCYFYQLDNLSTLGFRVISLQYPCYNNLKDWMKNMCNILEYLNIKKAHFFASDLGGYLIQLYAKLYPSKVESLILCNSYRKTDNFASIASLRNIYGKFYSFLPHVLLKKIILENYIYLNYEHVDLKEMNSLEFMSNEIDLISASDLGGRISLQLSSDNIDKIYMNDKCITILQTLNNIYPDSLNDDMKKAYPLAKYAIMKSGGNFPYLSRHEEVNMYILVHLRNNCNTNFIKQQITTMSTINLNKYKKEQTNQYNHEHKYYDKGSCKINYKKDHNEYYTNPDEQKNKDSYNEHYTNDYIHKQHFSNNKINKNSKENYMPHDIKYDTSKNTYQDITDDDLSYKY…	0.002	0	5	2	2	2	569	67.6	6.9	0	2				Pf00561, Pf12695, Pf12697	811977	PF3D7_1441600	PF14_0395	14	Endocytosis			1	0	100	Low	1	Acetyl [K415(100)]; Phospho [S321(98.6)]	FALSE	High	Master Protein
PF3D7_1214100	GPI ethanolamine phosphate transferase 3, putative	MKIKNNIKKKNDNLHHFISNHTLIFSIILLINLLIFFSFINGYFYARQKLEEKSENLELFSRKVFGDEYVESLKKKKNTFSIINAPYDKVVILLIDSLRFDFTLYDTNYEKEFIGKEKNTDIYNNISSEKKNISNDGEKKNSLFFLNNMINVHHILQNEKNNTLLFRFDADAPTITTSRIKSIFMGTIPNYMEVNENFSPTTSVEDNFFEQLHLNNKKVIAIGDNTITHLMKHFSKELVYESFNVFDFYSLDIAAKKHFYEEYESNDWDIMYIHMLGVDHIGHIKTPNSKIMGDALKDFDTFIYDIINKIKLDNLKNISTEEKEKMKIIKKKIYKTYRNGHHIQNENDHIIDNIQNENDHIIDNIQNENDHTIDNIQSENDHTIDNIQNENDHTIEDIQ…	0.002	0	2	2	2	2	1373	164.5	8.4	0	2	metabolic process	endoplasmic reticulum;membrane	catalytic activity	Pf01663	811190	PF3D7_1214100	PFL0685w	12				0	0	100	Low	1	Sulfo [Y929(99.9)]	FALSE	High	Master Protein
PF3D7_1445300	ribosomal protein S29, mitochondrial, putative	MPFKSHQLIMKNCLTIFRSFNTYNIPSISNSSRVHRSYRESNKTHNDDFSKIFNKELVAYPYEEERYKKLLNIEDNKVKRNIANFFFNRNMYINVTNDNKIRKEMYSSDFCFKNVDKYFIFEKEYLDNLFPEGLAGELPKDILMHTDNDENFHIFMNELNKNSNNNNNNNKSNISNVKGVGLLYRKQTYEIIKELKYCQDVYKLKEERESLGLDNYFLKKGDNVSCYYDRYRECESVQNDTSDLIEKFITNNIKENDDEINMNNSNNRNRKCTSLYQSRSIFIDGKRGTGKSCILNSVVLWAKLNKWFVIFIPDVKKYKFDINNIVRSNTNLYIQPELSRQFLEDIVKINETFLKEILVNKNIINNTCLDGTHLLYNKRIYENIIQKAIETEILNDENY…	0.002	0	4	2	2	2	604	72.3	8.87	0	2		ribosome	structural molecule activity	Pf10236	812012	PF3D7_1445300	PF14_0430	14				0	0	100	Low	1	Methyl [K219(100); K220(100)]; Phospho [S225(100); Y227(100); Y228(100)]	FALSE	High	Master Protein
PF3D7_1029600	adenosine deaminase	MNCKNMDTSYEIINYLTKDELDIDLSCMDKKERYKIWKRLPKCELHCHLDVCFSVDFFLNVIRKYNIQPNMSDEEIIDYYLFSKPGKSLDEFVEKALRLTDIYIDYTVVEDLAKHAVFNKYKEGVVLMEFRYSPSFMSFKHNLDKDLIHEAIVKGLNEAVALLEYKIQVGLLCTGDGGLSHERMKEAAEFCIKHKKDFVGYDHAGHEVDLKPFKDIFDNIREEGISLSVHAGEDVSIPNLNSLYTAINLLHVKRIGHGIRVSESQELIDLVKEKDILLEVCPISNVLLNNVKSMDTHPIRMLYDAGVKVSVNSDDPGMFLTNITDNYEELYTHLNFTLADFMKMNLWAVQKSFVDPDIKNKIISKYF	0.002	0	6	2	2	2	367	42.4	5.69	0	2	metabolic process;response to stimulus	cytosol	catalytic activity	Pf00962	810446	PF3D7_1029600	PF10_0289	10	Purine metabolism; Metabolic pathways	Purine salvage		6	0	100	Low	1		FALSE	High	Master Protein
PF3D7_1305900	conserved Plasmodium protein, unknown function	MSENKDNYEERDYNFLNRKDYNSIYKKVLWPINHGIYDFDDKNLKKELCLIVTNIPVEWSKYDVVWFFREYFYRLAINKNIFFPLIEHVYLLKNQPSAILACHDGISRETIESLSHFILKNMKNKKKIHLNIEPYYKKNNDEQTKKDKHDIHEDKYDKNEKYGEDELDTHNNKKTGMQDENNIISKMRKISITPPRDNGMEWPDDLDLRNCYNIEMRKKLCVFGRYKPLHWGVKEMSKFLKYYFESLKRDHENFEIPEICDMWADKGTHLVTLACKNEISRFNMLLIRACYLNDEDAKYNMKNSLRVWIEFEKWTSYKNTVNKNFKNYKVGKNDNNKYSSSIHDHMIDKNHRRKFSQKPYYDDFQRYKPSYIKTSNINSFKPYNHNNFPHKDYKYRRNN…	0.002	0	6	2	2	2	475	57.9	9.36	0	2					814010	PF3D7_1305900	PF13_0031	13				0	0		Low	1		FALSE	High	Master Protein
PF3D7_1357000	elongation factor 1-alpha	MGKEKTHINLVVIGHVDSGKSTTTGHIIYKLGGIDRRTIEKFEKESAEMGKGSFKYAWVLDKLKAERERGITIDIALWKFETPRYFFTVIDAPGHKDFIKNMITGTSQADVALLVVPAEVGGFEGAFSKEGQTKEHALLAFTLGVKQIVVGVNKMDTVKYSEDRYEEIKKEVKDYLKKVGYQADKVDFIPISGFEGDNLIEKSDKTPWYKGRTLIEALDTMEPPKRPYDKPLRIPLQGVYKIGGIGTVPVGRVETGILKAGMVLNFAPSAVVSECKSVEMHKEVLEEARPGDNIGFNVKNVSVKEIKRGYVASDTKNEPAKGCSKFTAQVIILNHPGEIKNGYTPVLDCHTSHISCKFLNIDSKIDKRSGKVVEENPKAIKSGDSALVSLEPKKPMVVE…	0.002	0	5	2	2	2	443	48.9	9.06	0	2	metabolic process	cytoplasm	catalytic activity;nucleotide binding;RNA binding	Pf00009, Pf03143, Pf03144	814268; 814267	PF3D7_1357000; PF3D7_1357100	PF13_0305; PF13_0304	13	RNA transport	Neutrophil degranulation; Protein methylation		7	0	100	Low	1	Methyl [K442(99.3)]	FALSE	High	Master Protein
PF3D7_0613300	rhoptry protein ROP14	MDKNDVKEETKILLNDKDIDKNKKVGKIRYCINNFFKTLFQKNVQYDTFFYKNKSLENTFWSSQIIYTRILLISCLFSFIVSWNQNVALIGENGLTPAKNYVDKMFDELQNESIWVKFQNFHSLFWFIPASDFNINLLAIIGIVLSCFSLLFNYTNLVTLVPIYIILQSIYSIGNIWFNYVYEIEILELLFLCFFLVPFCGNHLKKRFSPTCLIKYICRCFVFKVLIGTSLIRFKNSDLWGKLLGKYYLYETQPLPTSISYLFHSCITLSKLDNIFCILTECVFSFLILFPIRSFRLVGGSLIFIYCILNFITGNSYLFYFLLIAPLMFCFDDKILLRLFFFKWKRYEIINIVKEKLANKNKSKRYFKSFDIFYFTGFNSDDLIKIYDNYFNIKYQKAY…	0.002	0	3	2	2	2	1422	171.9	8.87	0	2	metabolic process	membrane	protein binding	Pf06762	3885755	PF3D7_0613300	PFF0645c	6				0	0	100	Low	1		FALSE	High	Master Protein
PF3D7_0600200	erythrocyte membrane protein 1, PfEMP1	MAPQRAEDSNKSAKEVLDEFGQQVYKEKVEKDAKIYKGELEGNLASSSILGETASTDKPCTFEYNKLLGARGKRHPCGNRQTVRFSDEYGGQCTFNRIKDSEHNNNDVGACAPFRRLHLCDYNLEKMGSTKIKDKNVLLAEVCMAAKYEGQSLLKQYEEHKNNYPHTNICTVLARSFADIGDIVRGKDLFLGHQQRKRKLEENLKQMFENIKKNNDKLDKISIEQVREYWWNANRDQVWEAITCHAAHSDEYFRKSTDGVTLYFDGRCGRELSSVPTYLDYVPQFLRWFDEWSEEFCRKRNITLKSAKEECQNDSKKLYCSLNGYNCTRLIPNKNYCSRDPICTPCSNKCIPYDLWLRNRRDEFNMQKGKYENEIKTYESDNDISNSNINTEYYKSFYK…	0.002	0	1	2	2	2	2879	333.3	6.65	0	2	regulation of biological process;response to stimulus		protein binding;receptor activity	Pf03011, Pf05424, Pf15445, Pf15447	3885990	PF3D7_0600200	VAR	6	Malaria			1	0	100	Low	1	Sulfo [T575(100)]	FALSE	High	Master Protein
PF3D7_0305500	protein dopey homolog, putative	MIKKSEESKRLLRKKLNNDITNILLLFEKVQEWADLSNILQKLYLTIEKYELFVNVSSKFLLFRRLSQCLNPLLPSGVHSKALIIYSSIFKKVEMDFFINNIHILCSGIFEFMLHCTINLKTIYFKNIKSILRLKENVYIFAYALLLSLFNVVDSDNNILLYIYSINNYIGENIFFNNIWLLLLRHPEIRTNILNFLEASFSPQIYLLSKERIKMLLPYKDHLVLSSIIYCLNDKNILNQRITLSLLINNFPLSHVPNKKNKKKIIDKSKSNDYHMDKPPYSPFNASTSSVILNNSNMDSMNDNRINENNINNNDNKRHNIQINNDYLFGDMMNKQNDTTIMQSNKMLNRHNIIGEQHLDDDLLSSIHDDNSEKKNNNNFMLLNENNKISTSKEHLDNM…	0.002	0	1	2	2	2	3933	467.6	7.23	0	2	transport	membrane		Pf04118	814373	PF3D7_0305500	PFC0245c	3				0	0	100	Low	1	Phospho [T46(87.7); S3121(100); T3122(100)]	FALSE	High	Master Protein
PF3D7_0324400	rifin	MKVHCYNILLFSFTLIILLLSSSQVNNQMNHYNRAHMKNIEPTKSYRSLCERELYAPANYDNDTEMKRVMQQFEDRTSQRFHEYDERMQSKRMQCKEQCDKEIQKIILKDKLEKQMEQQLTTLETKIDTDDIPTGVCEKSLADKTENFCLNCGKNMTAIAPWWGLVCGVGYAGWSHYVPIAVAKAAMDAGMNVVINALKKLGVEKLTAVILKEISRTGNYANIINFSSIISTELKAVCRVTLSSPSDGAMREGICSILKKGRTPPTVEQVVSGAFKLIDEKAPQAAKAAKQIEAANYTSTTSSLTTGIIASIIAIVIIVLIMVIIYLILRYRRKKKMKKKLQYIKLLEE	0.002	0	5	2	2	2	349	39.5	9.01	0	2		membrane		Pf02009	814559	PF3D7_0324400	rifin (3D7-rifT3-5)	3				0	0		Low	1		FALSE	High	Master Protein
PF3D7_0810600	ATP-dependent RNA helicase DBP1, putative	MTNMNYNNSNMNSGYNKNEEGNLYVRNNYATNTNDNITNTYNKGNVVAEDGSTNNFVYNQIRNSKREMNHMVSNSNNGSRNYSVEHVNPNNENVGLNDNNNNNNNNSNNSNNNNNNNNNNNNNNNSSSSNAGVVRNVDNNRSYMNYVDKNNNPENMKNNFGNNKYYDNQGNNENNMMHDQMKGGLNVGGMNSFNNNNVNNLNNMQMENNRLMFDNNNNNNNNNIKRNNNYMNNNNNNNINNNNGRMEKPRYKPPMLRNQGNFNNNRNNFNRMNFNKGLGNNNFNNNSNNNNNNNNNNAFPRNYTIPQTAWATRDNRRYYPEKEEEIYSNVKSEKGVNFDLYNSIPVEISGFNSENVAAIETFDDPSLNLNELLLSNIKKVNYDKTTPIQKYSLNIIMNR…	0.002	0	2	2	2	2	941	108.6	9.04	0	2	metabolic process	cytoplasm	catalytic activity;nucleotide binding	Pf00270, Pf00271	2655295	PF3D7_0810600	PF08_0096	8		Neutrophil degranulation		3	0	100	Low	1	Methyl [K472(99.4)]; Phospho [Y469(100)]; Acetyl [K390(100)]	FALSE	High	Master Protein
PF3D7_1360500	guanylyl cyclase beta	MKTQTLSLMNINGKRKFLGTNNKIYRKVIINPTSEDDIQKFCRNYFRIYNFSLYNFIRRLISFDAILVYSLFLTVYIFSEINHGETKKYLFIDTAISLFFNIILLIVIESLFELKKLKDVKNANSQYYLRIVPKMSYFEKVMTKDIKVGNIIRIFQGDEFPADVVILYVKNNANAIVDSFKIDGLFRKSIKYAVDKYKIDKDYLKMLSEINGVIRCELPNKNIFCFQGNFKLDKHPRSLLLNYENFALQSSVLKGAEYIDAVVVYTGADTKKNLNIPQKIEENKTFCIKMNNIVYYLIFMYFVFVVLSIVIKTIFFHKKNSFQNSRDSFLSMLEDFVGLYILVLPIMMYSEKSLIYIIQSLRIENDLRMRNTDSEKPKVFNKNKNDSLGNVDLLATSRN…	0.002	0	1	2	2	2	3179	376.8	9.32	0	2	metabolic process;regulation of biological process;response to stimulus	membrane	catalytic activity	Pf00211	813865	PF3D7_1360500	gc-betA	13	Purine metabolism	Signaling by GPCR; Inactivation, recovery and regulation of the phototransduction cascade		6	0	100	Low	1	Methyl [K2411(100)]	FALSE	High	Master Protein
PfDd2_130012200	MORN repeat protein, putative	MIRKRSILYIITYICTNIYHCIKNEINYEYNSELNKIKNPFLIDIENKEECNFKYDNLKTLFKYIYLIECSTNSNKLQLHFINIAKKNNKKKDIYYFYNENDKKIKSDIIQFDVEKNDKKVNYKVCPTFDKHKKNHCFYISIIIIFQTKQINGLRELFINHILLNKEDHPIIADLLYSNNIKIIDNKLKYPVFFLVHKNKIKRYHVIDIKIERYVPSYIYASSYIYNFVFIDKNKNNLLKEENYIYESYFYKFYCTNDNMNIYVSTCDKEKKQFYIYKINIYCYRTYKSYLNNIYHINIVEVEDKINNPYLYNNEKDINNIKVDPSYDPVNSTTINHNNNKFINDNNKNDTNNVFVYNNPSFITPSFHVKKHKYDIYTSSDTFLFVIKVHNNQFNNITI…	0.003	0	1	2	2	2	4316	520.2	9.09	0	2												0	0	100	Low	1	Sulfo [T398(100)]	FALSE	High	Master Protein
PF3D7_API02700	apicoplast ribosomal protein S12	MLTINKLLYKKKYKKTKKITNYLLNKCPQKKGIVLKILIKTPKKPNSALRKVAKIRLSNNKELLAYIPGEGKSIQEHNFVLIKGGRVKDLPGIKYKIIRGSLDSTGVLNRKTSRSKYGTKKY	0.003	0	17	2	5	2	122	13.9	10.51	0	2	metabolic process	ribosome	structural molecule activity	Pf00164								0	0	100	Low	1		FALSE	High	Master Protein
PF3D7_0424200	reticulocyte binding protein homologue 4	MNKNILWITFFYFLFFLLDMYQGNDAIPSKEKKNDPEADSKNSQNQHDINKTHHTNNNYDLNIKDKDEKKRKNDNLINNYDYSLLKLSYNKNQDIYKNIQNGQKLKTDIILNSFVQINSSNILMDEIENYVKKYTESNRIMYLQFKYIYLQSLNITVSFVPPNSPFRSYYDKNLNKDINETCHSIQTLLNNLISSKIIFKMLETTKEQILLLWNNKKISQQNYNQENQEKSKMIDSENEKLEKYTNKFEHNIKPHIEDIEKKVNEYINNSDCHLTCSKYKTIINNYIDEIITTNTNIYENKYNLPQERIIKNYNHNGINNDDNFIEYNILNADPDLRSHFITLLVSRKQLIYIEYIYFINKHIVNKIQENFKLNQNKYIHFINSNNAVNAAKEYEYIIK…	0.002	0	1	2	2	2	1716	205.7	7.37	0	2		membrane	protein binding		812435	PF3D7_0424200	PfRh4	4	Malaria			1	0	100	Low	1	Acetyl [K422(99.6)]; Phospho [S417(99.3)]	FALSE	High	Master Protein
PF3D7_1335700	conserved oligomeric Golgi complex subunit 3, putative	MNTKKEDYNNDKLYFKLYEYISRIDKFSLNDINLQNEKKKRKYINKQKKKDVYKNLNHETISNFNKNVVNTKRTDDNTFKEKNEHIIKNDNINYDNQNTYGYIQDYDEYKNYLSNDSLSVYSSFDEEENEIDSYITENEQYEIDQKNKEDRKNNNLPIMLSDQKEIKNNHLHNNNITDNILHNLSEEKSSFHISSNNEPTNDSYNNRENKEILQIKEKNNICQYKFKDIEKNNNIDIFMEIENYYFIYKMNRKIEEYNSVNEMKIIKSERNEKLSEMFKKIHSILTHYKEIKSELKNLIKNKQLIYKNFYSIFLHYYYRYSEVKMIKLNKSKIEKRLKYYTNIERFEMILDKMEKNVYAYFIDIYKTSMIKNTQVGKNQECVVAHEVEGEYTSDNEETD…	0.002	0	2	2	2	2	1609	193.5	5.44	0	2					814168	PF3D7_1335700	PF13_0199	13				0	0	100	Low	1	Phospho [T704(100); Y705(100)]	FALSE	High	Master Protein
PF3D7_1121800	peptidase M16, putative	MKHTKITKYLTINFFILLTLVFQKYSSCQNSLNYSKNNYGLNDQELRAMLFGLNYDPSKRNKNNKVNRDVIKNESSLLLRNLINEETLSEKNDKVVNDIKNMNNSTEKKINSISKGNNNIHNINENQNANVELKTDNILDNTSEQDDINEKNNDNGDMVHKNIYNNILSDPYDINSTNAYINKSDITNLNYSSNDVINNDKVNKSYEEKNIVNNTELNKLIESDDHSNKNDINKKTEKNKTFNSSSTSDEKKQTDIKGQNKNDLNNEHIFNNNDINNNVQYKNKVNIISVDKNNTDRDNNNLYETNNGDLKYNNDLIKEGENKRNNKLNNYKFNMNKVNDNKNFNKYTEIYNKESEPEKQNNSNNNLGIPTLIKKEVHIKNHNTFSSNGKILENKDIDK…	0.002	0	2	2	2	2	2024	238.8	6.98	0	2			catalytic activity;metal ion binding	Pf00675	810773	PF3D7_1121800	PF11_0226	11				0	0		Low	1	Phospho [Y882(99)]	FALSE	High	Master Protein
PF3D7_0205300	conserved Plasmodium protein, unknown function	MEKKIDYNIKRDNLFRTNNVDKKKGEEKKKDLISKKNKNKDNSPNNNNKNNDKNNIKNNVLKNNSLFNNKKKKHYLYDVDKTLLNKDMNCINYTYKNLNEQKQNSPNTINVNINDKDCDDNQKIMDIFSIEKKIKNKYIPNKNHMNKYNNNNDQNKSDDNFVHSIIHDTFLNTSLQTTHKNTLTSIKINKGVKKKTFTHKDKKYYNDDNIKTKENKKNKINNNYTNDDNNYDNNYDNNYDNNDGQNIYNVNIKKNNYVNISINTHLQNNNYEIKGNHKKEKSFKDCKKELYTNVKDKITLQHKENKKYIDNSIQSILNHNEHRSLQKNIHIYNNKHTQTNKAYNIQEVHNFSIIYSKQILQTALIQITYKQNVNQMKNKKEEIINNDQINKLNFSILTT…	0.002	0	6	2	2	2	616	73.2	9.6	0	2					812645	PF3D7_0205300	PFB0235w	2				0	0	100	Low	1	Phospho [T337(90.7)]	FALSE	High	Master Protein
PfDd2_060019700	endonuclease III homologue, putative	MKLFPYLNKICLLNLYFIKMEKPSIYFINNKIKKIQIQYEERENNAPMKNFMLDEKKENYDITYKINIKNEQTSYPSNDDIKSHCQDKPDEGNVYKNINLTKKGNKKEHMNDSLLNKRKVKTEYVIKQKQMKREKEQTVLEEGIKHVHELKKRKNKNVKSDKIKIDEKGVDKKFIDEKGVDKKIIDEKNVEFKRAHFLLTYNKLKEMRKDIIAPVDKYGCDKLSEKTNDMKVFRFQTLISCMLSSRTKDEVTAMVMDKLKKHGLTVHNILNTTEEQLKKLIYGIGFYNVKAKQILQICHILKNKYNSDIPHTYEELKKLPGIGEKIAQLILQTALNKHEGIAVDIHVHRIANRLNWVNSKNELDTQMKLKSYVQKELWSEINHVLVGFGQVICKGKKPL…	0.002	0	9	2	2	2	427	50.3	9.38	0	2												0	0	100	Low	1	Acetyl [K168(99.9); K178(99.9); K342(99.9)]	FALSE	High	Master Protein
PF3D7_1240300	erythrocyte membrane protein 1, PfEMP1	MVRSSSRASRPKYYQATSAKELLDQIGQSVHAEVQRDAKKYVSELKGNLSRATYPKDESPKGTTSPDPCHLDYRYHTNVTKGHGKEYPCEDRPEVRFSDTEGAQCDKSKIKDNKGKSEGACAPYRRSSLCDHHLSYMNAGKTNTTDNLLLEVCMAAQYEGQSIRGQHDKHKLDNNNSSSQLCTVLARSFADIGDIIRGRDLYRRDKGEETKLEKNLKEIFKNIYNELTTKNGTKERYNDTDNYFQLREDWWEENRETVWKAITCHVVSGNNYFRHTCSDENHPTATQGNCRCIGATVPTYFDYVPQYLRWFEEWAEDFCRKKKKKLPNVKTNCRGENNKKYCSGDGFDCTKTIRAKYIYAIGDECTKCSFWCGFYKKWLENQKQEFLKQKKKYETEISG…	0.002	0	1	2	2	2	2646	300.1	5.63	0	2	regulation of biological process;response to stimulus		protein binding;receptor activity	Pf03011, Pf05424, Pf15445, Pf15447	811442	PF3D7_1240300	VAR	12	Malaria			1	0	100	Low	1	Methyl [K1123(100); K1134(100)]; Acetyl [K351(99.9)]; Phospho [T350(97.4)]	FALSE	High	Master Protein
PF3D7_1211200	conserved Plasmodium protein, unknown function	MKCFYEHCTENLLECSLVKFNKTRLNCVEKNVAYEEKYLNKKKHFDSLLDLKFCTIKSRNIFIKTNKCEQNFREKGKYNSLSNISNDYLIDSNNIKDHNKKNKNKKKNKQTQQVINNKNDVLLKNEVEYSAYFISRQWSEEYIDEDNLEYSKRNDHKNISLFKSYVIIGKHTHRNSICLYEEIIVEILNYNVDDDGVFVQIHVNKNQKKIFLLSTKECVIIYYKDFEKQKKRYEMEKSKRKDSIILLLTENEKTKRKKKKFKINPIKGYLLLHNKNFYVSPKRKIIKAEWFNKSNNIIALLTYEKYCLYESYSSNFRSVFRLINVNNNPLEEVKIILPDIDILQSKISGNVDLLKKKNISNKREDMYNKREDINNKREDINNKREDINNKREDINNKSE…	0.002	0	2	2	2	2	1831	219.5	9.1	0	2			protein binding		811164	PF3D7_1211200	PFL0555c	12				0	0		Low	1		FALSE	High	Master Protein
PF3D7_1360800	falcilysin	MNLTKLMKVIGYINIITNCVQSFTNRADKKRYNVFAKSFINTINTNLYTFKAVMSKTPEWIHEKSPKHNSYDIIEKRYNEEFKMTYTVYQHKKAKTQVISLGTNDPLDVEQAFAFYVKTLTHSGKGIPHILEHSVLSGSKNYNYKNSIGLLEKGTLHTHLNAYTFNDRTVYMAGSMNNKDFFNIMGVYMDSVFQPNVLENKYIFETEGWTYEVEKLKEDEKGKAEIPQMKDYKVSFNGIVYNEMKGALSSPLEDLYHEEMKYMFPDNVHSNNSGGDPKEITNLTYEEFKEFYYKNYNPKKVKVFFFSKNNPTELLNFVDQYLGQLDYSKYRDDAVESVEYQTYKKGPFYIKKKYGDHSEEKENLVSVAWLLNPKVDKTNNHNNNHSNNQSSENNGYSNG…	0.002	0	3	2	2	2	1193	138.8	7.01	0	2	metabolic process	vacuole	catalytic activity;metal ion binding	Pf00675, Pf05193, Pf08367	814283	PF3D7_1360800	flN	13				0	0	100	Low	1	Acetyl [K847(100); K853(100)]; Phospho [S366(89.3)]; Sulfo [Y354(90.4)]	FALSE	High	Master Protein
PF3D7_1313800	conserved Plasmodium membrane protein, unknown function	MMINQDIKIKDKEMVRTYNLLGKNYHFMLKEYDNLCSINIIKNNIINFRIVKNLLAINNLIDQVDKSLLLNIFEENVDNDLLLVLSKNNSNFILKLLAIFYIKLSKNTKFNITNHFNRIFDINKNTSNTSGELKNIPENLFKNAIILISLILYHLPVRLSYHIPTIIDYSKKIRKSDNLELKYFYQKCINSIIKYGKLNISECDKIFKYLKKSLNDKDFFIQYIALKCLSNLFILHPEYSLLEYEYFINHIIDNININNYVSVVYLKYVIRFVSIIFCNCANVNYYNSKDNDGTNKKHIDDIFLFNLNIMKKKKKKYSDEDIRDEDYIDEKKKSYNDNNNNNNLKSDIIEDNFNNNINNNINYNNHNNNHDEIKKKHHFFSDLLKTATEELVSKISKIK…	0.002	0	1	2	4	2	3411	408.6	8.82	0	2	cellular component movement	membrane	catalytic activity;motor activity		813960	PF3D7_1313800	MAL13P1.70	13				0	0	100	Low	1	Acetyl [K205(100); K1904(98.5)]	FALSE	High	Master Protein
PF3D7_1451600	LCCL domain-containing protein	MKYINTICFVLIFLSSKCNTQNYDKENLKKLTEYRQQHRKTVDGRLCAAAFVQDDQTYTDCTRATDPNGITGKEWCYVEVQLIGKGNRDWDYCKGVINYDVVRSKARTFFQSKSNELLDAVNKLDFEYKKLVGIYEKYKEVCGNASDLLKKKIQDINDLAKNSSRNINRLLLQATSLSDTGNKIIELEEEVEKNRKSYLENKKNCSMQKGYVVEEKADGLMASYYNNAYFSGYPTAIHNDKYINFIWDTGIPIENIPYQHFSIRWDGYLKIPESDNYIFSVDHDCGIRIFLDNSPIIVDNMPFPKEEESEEIRPISIQSFDKMNSKVHKTNSEKLGLIGGKKYKIRIEYFHLSTMKFANPHISHIILYWKSNNIMEEIIPSNYFFQGNVSTPLRITELN…	0.002	0	5	2	2	2	865	100	8.22	0	2				Pf07691	812073	PF3D7_1451600	PF14_0491	14				0	0	100	Low	1	Phospho [T831(96.8)]	FALSE	High	Master Protein
PfDd2_140040600	conserved Plasmodium protein, unknown function	MSNIKKSIYFYKDWNDEIESEFYSEENNVSVNENSKKSSANLINEEIIEKEKSIENSVHLEHNNTYKNSGDSIFYDVENSQENKHSSFEHEKTKSSKKSFYSIYDDTDEDEDSDYHILKDNRKEKMLSLCNKKTMDIYEKEGFFNETPLNNNDNMLNENNNFNNVDNQINNNNNNNDNNNNDIYSNNFMHIYDTEALFSNNTEKEKYDSDDSHKYTSSNNLSEKIKRDIIIKNVLRKINTLITNFKMNKSEINVSYIGIFTILKKYLYIIKNKKMIFIKKKRYTKKMHSCNNKDMKKKFCRNKTFYCLKRKFLYNVDIKFLIKEKHFLKYLYLCTLKKKIQAHYNKQKRKSEKVLNKLIKYIINNEIKKKSKNKINKTTSNDDINDIKNDKYDMDRKIK…	0.002	0	2	2	2	2	2284	272.1	8.19	0	2												0	0	100	Low	1	Acetyl [K264(99.6)]; Phospho [S255(95.9); T261(97.7)]; Methyl [K1858(100)]	FALSE	High	Master Protein
PF3D7_1353100	Plasmodium exported protein, unknown function	MKTYNSLNNIMGFQGEHNSTVPSYNKSSMEKSSNIRNNRGRVYSFHFLVKIFACSLFIWTLYVSHNGNVSTNVDVVNTTQGLSKGRILTQGDHHEETEDVNHKAHHTGERTSYTEVKHRRSSSNSHVESNTFQNKEETEVNADSAEQQNYDKEPSQKGKDVKKMLKKADNFIETKLVSALHPKKNHLLKLAILAFPIFMEHVSNIFKRRGFKYIGSAMHLVCLVFYVYIFKVIVNHLLTNKEDRFAHMESHGKHAFDDNKSKKKPKDNKRYGSGSHDHEEEVVEA	0.002	0	5	2	2	2	285	32.8	9.19	0	2		membrane			814240	PF3D7_1353100	PF13_0275	13				0	0	100	Low	1	Acetyl [K266(98.9)]	FALSE	High	Master Protein
PF3D7_0111000	kinesin-8B, putative	MESGNKKRIDTYEENEWIEKEEGNNLGDNKNADYFVSSNIEDVFISNRTTENENEEMTGEFMSSSDISNKGDEKNAYKRVRHKEINKEDMHIGNNHNYVMNDNNDDNNIQNNVSNNVEENIQSISFIDHEMIPEKMNILINNNNSNIINDNIYIDGNNHNNMYIDHTPSDNIYNNNEKHTKELYDKKKPCGIYKNTNSNSNTNSNSNTNSNSNDHFKEAKDEGNNNPVDELMKDIKMFNNSMQSIYSTNNLSFQKNLSKMYSELASNKNLESLHNLFKDTSFGGNMEKAQFLKNILLASCLPQNGMGIKKNEVAINKDIENNKEVEKINNKILINDPRNVQVSQYIKKKKSSNYNLNEYTEESNITNLSESQNLISNMEPTTVFSLSSHKNNLDVKEGD…	0.002	0	2	2	2	2	1664	191.8	6.35	0	2	cell organization and biogenesis;cellular component movement		catalytic activity;motor activity;nucleotide binding;protein binding	Pf00225		PF3D7_0111000		1				0	0	100	Low	1	Phospho [T180(97.5)]	FALSE	High	Master Protein
PfDd2_060027500	leucine--tRNA ligase, putative	MARRMNLLTIEKNIQHLWREHNVYEKDFSDMNESRYTGNFPYPYMNGLLHIGHAFTLSKLDFIVRYKNMVCDNVLLPFSFHCTGTPIVVCADKLKNELNKKNIQDFEDISYEKKEDDYSLCRSISDDKNNVDKNKLVEDTDSNKKNTDVTIFRSNKSKAQSKGSKQNTQYDIMKQMNIKDEEIHLFQNPEYWCYYFSSKAKDHLYSFGLYCDWRRSFITTNINPYYDKFVSWHINTLYKKNLIYYGSRVTIFSRYNNQACADHERSEGEGVKCQEYTLIKIFVSNVKDFYSIFMNSIRSSQSVLNACNEKKEAPNNNNNKINNNKINNNKINNNKINNNKSNNNKSNNNNNCGSSANISNTFFTDFEKGEEDLKNKIWNEDFFVKDKKVIFLGSTLKPE…	0.002	0	1	2	2	2	1455	171	6.37	0	2												0	0	100	Low	1	Phospho [S154(97.8)]	FALSE	High	Master Protein
PF3D7_1230800	pre-mRNA-splicing regulator WTAP, putative	MSQDNSDININDEKNEYNDEDIKEYYNEFKKREHVYLACISSLEKEVCRIHTYLNEWRSMHSYEDEEKKSSTGKSTVNINSLRNILIDPCINLEIKELRHKIYEITKKCNIAEEKLQGCNFDAQSIAGQRLINKCKKLQEENYELGKTIEENNLQSLSIQITKLKQHIVFYKNELRVLKELNADIDEDNELLSQQLSEITKKYTLLSEEKMELQKNNDELNNYIKTLKLKYNESYNDIQKDYHKNSYSNINISKKKRNHNIFSYQNDNQENNLHYENVIKGVDNLNNEYNFKYYDYDNNSKHEYSNKYGPHSKYNKHHSNKYDKYDQHNNMYDYNNNNNNSNAYEHNNKYDQYNNTYDYNNKYEPQRYEEYRHNKDERYNNEQDPKTEPQSNINYDKDN…	0.002	0	2	2	2	2	584	71.3	8.03	0	2	metabolic process;regulation of biological process	nucleus		Pf04156	811349	PF3D7_1230800	PFL1485w	12				0	0	100	Low	1	Acetyl [K210(100)]	FALSE	High	Master Protein
PF3D7_0719900	conserved Plasmodium membrane protein, unknown function	MNNINLYEFNKAKVYLWKTEDTCDELFYHISKKIKSLYEKINYDDLFHHLYNYIKYINSSNNDLFLRYEKPLQNCNVYKNGVQQENQYFFNIFKNSNYVKRNGSLSISYINMLDKNGKVDQMNLFSNVFMSIGIHELKEDYQNQDKDKDKDIDHDKDKDNDKDNDQDNDKDNDQDNDKDNDNDQDYDQDYDKNYVHRQNQNVNDKNNNCDENNKTEEGESKHKSTTYIPKNSDNNNDKDIFNKMNEKIKNLINTYNVIHFNNSCVFIQRVLIIPSTEKYDDVIMSKIMDINENFLFSNQNEEMNISTHNTSNNVTPPLLNNNINMNDDLKNIYVNKNISTDFLKKNNFNVMINSPYYDSSNNSEQIQAKNKMEKNNKMYEASNPKMNNEKDKKNVINIA…	0.002	0	0	2	2	2	3401	402.4	8.29	0	2		membrane			2655126	PF3D7_0719900	PF07_0082	7				0	0	100	Low	1	Methyl [K3270(100)]; Acetyl [K1046(100)]; Sulfo [S1052(98.9)]	FALSE	High	Master Protein
PF3D7_1324300	conserved Plasmodium membrane protein, unknown function	MNLFNILRNTSFEIDAIKINFLFFKSLIIYNVPLKNIEIRKILFHFYFIKRFLSLIFNKHANEDDNNKTEIKKKNNKIKKNKIKNNNNNNNNNNNNNNNSSSSSSCCSNRNNDIYDNYNHHNDNKIDNYKNLKKDYIDNRHNNNHSNKYNNEENINVSKKNKEEIFIKSIKVSINWSEVEQYNSYYNIYFKLANQNIICRILYYIFFKLLLYWFIKIFFKFYYIKIEQVHVNIYYNYKHRHIKYCDNKKNISKSINVYNIKFYDLSVFYNTLKDTITKIEQNDSQKKKQIISRKDIQKLSAQDNQTNNNNNMENHTYDNVQHSTYQKIYNNLCCYNTFNIFCKKIILFKENNHYNNLIHVKHPTIILDNHKNKFFFPFFHINLKTCELKEICYLLNYIN…	0.002	0	0	2	3	2	5415	658.6	9.32	0	2		membrane			813684	PF3D7_1324300	MAL13P1.133	13				0	0	100	Low	1	Methyl [K3015(98.8)]	FALSE	High	Master Protein
PF3D7_0722300	ubiquitin carboxyl-terminal hydrolase, putative	MFHLIVYSDESLQKVKRSLNVFENIYDQNGNKFEKSVEQNIKKCMDLDVPKYIHKLIDDENKDYKEYINEDIYNFYLRKDIIQFFTCNLIQLYIKDTKNCDLYLIDECEEEKKEKEKKESKCKDDKQKYKNTQNLFKKEKHALDENNVLSSSNNTDDISVGINLPLHRSHILLILSLPTYYTFYEFFLLIQGFMNFIVHIKIFKLNGYLNFLKKKKKKKKKKKKKKFNNKNNHNNNNNNNNNNNNNNNNNNNNNNNNNNNNNNNNNNNNNNSNNNNYYYYNNCCTYSCCIDKMNKKNIKGNIKKKRTQNIHGDTQTNSYNDNTKPQSKGKQKVNTLNNESNTYIHNKELCKLNNKNYNKFAHVEKKEQKCYSENMYTHNNIYDDHLNSYDHMDDSSISS…	0.002	0	3	2	2	2	1221	145.4	8.69	0	2	metabolic process;regulation of biological process		catalytic activity;metal ion binding	Pf02148	2655187	PF3D7_0722300	MAL7P1.120	7				0	0	100	Low	1	Phospho [Y495(100); Y497(100); S1144(95.3); S1145(95.3)]; Sulfo [T1140(90.6)]	FALSE	High	Master Protein
PF3D7_1321400	palmitoyltransferase DHHC8, putative	MVQIHDAKSPFLLPLYKVYESNNIFFCKGNIITGPNIFFLLFTYIIIIISVLPIYIITYFQIDSSFCLTVALVSLTIFFVLVLFFLTTTAFCDPGIIPKRNYVDLSLPKGRTAFTTVKINGTIIKQYWCVNCNHFKEPRSKHCYTCNNCVTKFDHHCVWIGNCVGNRNYRRFFFFILNLSILSTIICFIFIGLFIQLCIKENGSLSFQPILYTIGEYPHITLYIIYSFPSSLLLINLFVYHLQMVLQNKTTYEDIQGLYSGNNPFDEGKYINLKKFLFTPVDKIQVEWKDIVKNITHLLILICQKYINIFKTL	0.002	0	7	2	3	2	313	36.5	8.65	0	2		membrane	catalytic activity;metal ion binding	Pf01529	813665	PF3D7_1321400	MAL13P1.117	13				0	0	100	Low	1	Methyl [K8(100)]; Acetyl [K152(94.4)]; Phospho [S140(91.6)]	FALSE	High	Master Protein
PF3D7_0418000	conserved Plasmodium protein, unknown function	MNEISENNLNILDVSPRNVEFFYECLEDVDEFAQKKKENIIEKKSLKIKNICSKIQNIEIFETEYKYLKIKGSKKKKLAPGTCEHICIEFSLYNNVDIKKYKNDKRKEDVLNIINNIERTIFLKIKTEYTSLSIPIYIKKKVAVFFYDNIINFGLCKQNMTYHYPMKVTNVGKKKGTFTISSDMYQSMKEKGNHIFFQDEKGERKKKEFCMENNKGDHQNEDNHDIKSNHNIKSNHNIKSNHNIKNDDNIKNDHHIKNNHHIKNNHNIKNNHNIKNNHNIKNNHNIKNNMKEKNLLVDEKKDNTLITFDKTSITLDINESKIINIEIKNLKEEKVHREYNILTLENSYFVEKPRNIIIIAVFINSSTSFYYDNIKTKEINMNYIYYGNKKKIQGQIKNE…	0.002	0	0	2	2	2	4891	583.6	8.47	0	2	cellular component movement	membrane	catalytic activity;motor activity;protein binding			PF3D7_0418000		4				0	0	100	Low	1		FALSE	High	Master Protein
PF3D7_0217200	conserved Plasmodium protein, unknown function	MSSLLRSFKNLPRVKLKIKRNEEYERNLNNLANLSNHKKLIRIDINGKVKKCSRYFFNKNKYIYINNIEDMKRFDETKNININKNINKKNNINEKNNINVKYDIYNIHNNTFDIHRNYQCKKGNIKNDNILHIDKKEKKKEEHQSFKKKRKEEQKYNNFISTYNLTQDEIIYMRFIHKIKIKNMFALINNIRKNIYINKYQANVILNCIYKYLRIHCYTLSKEEFFFFVYIFPQHVKYSSKVLSYLINLLQDRHRIRDSTQMNVCYNEMKKDNDDDKNKHKDNNNNNNNNKNKHKDNNKNKHKDNNNNNNKNKHSDHLISNLYDNHQNKHSDHLISNLHDEEDNYFCTNLTMSQCINLICEINLYYLNISIKKLYFDYLNKYMKHIKLEHIFELFTEGC…	0.002	0	1	2	2	2	1817	220.1	9.33	0	2			protein binding		812758	PF3D7_0217200	PFB0800c	2				0	0	100	Low	1	Acetyl [K704(100); K1580(99.8)]; Phospho [S1589(99.7)]	FALSE	High	Master Protein
PfDd2_040025900	erythrocyte membrane protein 1, PfEMP1	MASSTTYSSAKDLLEEIGESVQKEAKNQALGRSGSVLHGFLSNATIEGVKNKATKPIQLEYEYHTNVTGGFDKSNPCANRLDVRFSDIYGGQCTDNKINGNDDESGGACAPFRRLFLCDQHLSHMEEHKINDIHNLLLEVSLAAKYEGDSIINNYPDNRDKKEGICTALARSFADIGDIIRGKDLFLGYTKKDEKEKEKVQKNLRRIFNEIYKKMEEPAKSHYSGDSSDFYKLREDWWALNRKEVWKAITCKAKNDAEYFRKKDSDGKHCSVQNCKCVDGDPPTNLDYVPQHLRWFDEWSEEFCRKRKKQLENAKKKCRGENNDKYCSLNGCDCKTTVREKKKFDYQRECNDCMVACDPFVQWIENQELEFLKQKKKYTNEIKKKEPTKKTSHGTINNM…	0.002	0	1	2	4	1	2832	328.8	6.43	0	2												0	1	100	Low	1	Acetyl [K2488(100); K2499(100)]	FALSE	High	Master Protein
PF3D7_0618800	heptatricopeptide repeat-containing protein, putative	MHIKKLGIYLDNCNKGYTNIFFLYPYNNYFPLLKKFCTINQFLRPICIDNNKKLYYTFEKNKLHVRNLLTKRDENEVDNNNNNNNITPLFNDKLIIDKELNSNKMFSHYTKCYIQKESEHILVLCLKKLNEYEKIKDKAKLSVFIYELQNLSKSKISFNILKNIDIINKLFIHINENIQHASSPSLLLSVALSYRNIKLNKYTYFKNVLRAVCNNIKVYKTTKLNKLLRNENNNNNNNNNNNNKESYEYTIELLNKNKKKNKSKQINMLNVYTNNMNNSTLCYILYSYSTLFTISNSYLLYISKYILLNPGNLNYLDILSLLYFLSRNNLKIKKNDLLYYKDIQLNNINKNTTTNTSIDKNEIKISTQDDSYSLCKHKTNVNDTKKNKIIINDISSLKN…	0.001	0	4	2	2	2	1025	123	9.41	0	2		membrane			3885847	PF3D7_0618800	PFF0910c	6				0	0	100	Low	1	Methyl [K542(100); K558(100)]	FALSE	High	Master Protein
PF3D7_1415600	conserved Plasmodium protein, unknown function	MVYKNFDDEVGKRKIFLNNRNCEDYSINEGIKIKMEDWRSENKYNNMHNDKYKHDRDILNKYSYQIDNVKKKDEREYGNYKMNDYDRRGTNLYGVTKDYDDNMEIYRERCETKMNETYTKPTDEYIEGSKRRISQRDIKELLNKYNKKDEYYHENKYITNDKRHTYHNFNRKYDSLNQTNNSMLDSENKRRNNYSHDDLTRDKIRYHSKNSRHYNLDKSQNSVNMNYINNNDINNLKIFNRKEKDKGRYNRINENVEYCKKNFNNINLHNEVSSTFDSDEYEKYNIRNHERKLSPKKKNQYINYHNNDNNIFENSISPLRRYASLNKSMGYKNSFNDNLNTPCYNKEYENNKRKTELKDYEHNKLNDTYERDKKKSLYDTFFNITEKLESIKKGKEQNG…	0.001	0	4	2	2	2	1158	140.6	7.84	0	2		membrane			811735	PF3D7_1415600	PF14_0154	14				0	0	100	Low	1	Acetyl [K950(99.2)]; Phospho [Y851(100); Y939(100); S945(100)]	FALSE	High	Master Protein
PfDd2_030026200	conserved Plasmodium protein, unknown function	MNSNNFILSVYNQKIKNINNISESDETNSYHSFDTYSKSEEENNTHIFNDRTHKYQIDYLKNLLNNFIEKSNDFYIYKKIILSLKRVNEKFPFPKYYYYTAKLGSKKRKNKKINIYKNIYNKSNNNIYSNNNIYSNNNIYSNNNIYSNNNRYSNNNSCSNNNCSKIKFPRLCSSSSSFLASYNTYNKKQIGKIKKYRTIRYIKSIIQRIKYEIIFNNPQNCKRQNKIENKSKRNIYHLVWILKKKKKNSYLGTNWSCVHKKKKKKKNLSIRKIKKRISLNFVNYDMKSTTIENCADEQHCNMEEEEVEQIKDECNIKHLKQNDNKINVNQNEQEKFYPYDNINEEEISHPYNLYTNNENYEEKKKKTSNNLTAQNEDIVQEKIHTPFGGDNYNQELEEN…	0.002	0	1	2	2	2	1857	223	9.5	0	2												0	0	100	Low	1	Sulfo [S1503(75); T1504(75); T1505(75); Y1508(75)]	FALSE	High	Master Protein
PfDd2_130063900	patatin-like phospholipase, putative	MVKNVYIYFVYLVYLFHMFSLSLRMQKNIFKYITPLSNRFNLTKIRKLKLFRKEKQKKQVRVFNHVVNNYIGLDLFFTKLNNITSNHEKLNYINFLQQIVEDKAYEHLLFSNNYMRIIIYILNEKCLVIKKNEEKYDDLDYEIIYRILLIFKNLTRYKSFYHVILNDYTHKNKKISLLYTLMNILNEKNDFNNYSNNNFDKYKEYNSIFNYFTSFFKNAEDTKNYMTQDSSTELDSKMKNEEQEENEKINEINKMKNKIYDIGRNILLKLKDEKLKVENKINSQYVRGSNHFTNETSTDLKSTKDQEDILLEEKKKSDDEYVDKDNYNTTENNFKQEHMNITHKNQNNQDHLYDDTPQNDNISNVDDNKNINGIGKISNVIDPYNKENEITKNDTKELF…	0.002	0	1	2	2	2	2035	240.3	7.96	0	2												0	0	100	Low	1	Acetyl [K1024(97.9); K1429(99.5)]; Phospho [T1025(97.9)]	FALSE	High	Master Protein
PF3D7_0407300	transcription factor, putative	MFFTSKFLFNKNVNNDETFDSRSKHSGDEEDEGYDKSDIKEENNNIKKKHNSKKKEKRKDGHKNKDTNIDLNADTDKNKNKNTKKLSQELENINKEKKKVHFEEDEITSEELLNYFIKSYKNKINIENDELCQILTGKKYYDIERLAKNATEITQYDLKNKNIQKNKQSYCKTCGYIYNYDDYMYLFMKYFQLLNIKNHNEFSYDIIKCIYCGSVLGDIEILFNQFNNNENYIELYSYREKYIFDKNKKDYWKNKITSFNKNTSLFKEEEKTAYNITYEKCLDCGNDFLHFINIQTRSADEGSTIIYFCPNCKKQTTVNN	0.002	0	11	2	2	2	320	38.4	7.8	0	2	metabolic process;regulation of biological process		catalytic activity;DNA binding;metal ion binding	Pf01096	812367	PF3D7_0407300	PFD0360w	4				0	0		Low	1	Acetyl [K118(100); K189(100)]	FALSE	High	Master Protein
PF3D7_1460400	ubiquitin carboxyl-terminal hydrolase isozyme L3	MAKNDIWTPLESNPDSLYLYSCKLGQSKLKFVDIYGFNNDLLDMIPQPVQAVIFLYPVNDNIVSENNTNDKHNLKENFDNVWFIKQYIPNSCGTIALLHLYGNLRNKFELDKDSVLDDFFNKVNEMSAEKRGQELKNNKSIENLHHEFCGQVENRDDILDVDTHFIVFVQIEGKIIELDGRKDHPTVHCFTNGDNFLYDTGKIIQDKFIEKCKDDLRFSALAVIPNDNFDII	0	0.378	8	1	1	1	232	26.9	5.03	2.91	1	metabolic process	cytoplasm	catalytic activity;protein binding	Pf01088	812158	PF3D7_1460400	PF14_0576	14		UCH proteinases; Synthesis of active ubiquitin: roles of E1 and E2 enzymes		6	0	100	Low	1		FALSE	High	Master Protein
PfDd2_070034100	EMP1-trafficking protein	MLYSRLDIKKHNENTKNMSKCYTIVSDELISREYNIKKNRMWYYIFVKILFLSFFICILNGSSYDTYCKEGNKEDNVEGLFSIRPSRSLTERKQRNNGKPSVYVNNGEEEYYEEVYSEEEHSPDEYADGEYYDDDGNYEEVNYDEEYYEEEGEKSKNVLEKYNDYASKSHGMSSVLKSVISGFTETCNDVKEAVKPNIDTIKDTLSSGITNIDKRVVGNVSSIINKITNADEEDSEECDQYDEYDQYDENMNDQMFDEMEYEENHNTPSSPNLKKRASNYMHKNPNKVNTKTVNKQNKFSNTGKKFVQEFKSNTHDGMNNKVNTTNNAPNVIKSNTHGGMNNKVNTTNNAPNEIKMNTYDGMNNKVNTTNNTPNEIKMNTYDGMNNKVNTTNNAPNEIK…	0	0.378	4	1	6	1	2110	244.1	6.93	0	1												0	0	100	Low	1	Methyl [K673(100); K695(100); K717(100); K739(100); K783(100); K805(100); K849(100); K871(100); K893(100); K915(100); K937(100)]; Acetyl [K673(100); K695(100); K717(100); K739(100); K783(100); K805(100); K849(100); K871(100); K893(100); K915(100); K937(100); K1367(100); K1389(100); K1411(100); K1455(100); K1477(100); K1521(100); K1543(100); K1565(100); K1587(100); K1609(100)]	FALSE	High	Master Protein
PF3D7_0728800	conserved Plasmodium protein, unknown function	MICLIFYVLFVLLLQDIIIWKNINVKCYLKRKESSYIKCNFNLIDNYVKRKNFFFLNNKSCWRYKDKGNEYERKLKYTHIDIKNKNRKYKLKMNTKNMVKEVVKDIQGVWKFFLPVYIMDREFKRAKDMNPDENYNDINKNTYDDNDDNSNTNDEMDDEMNNKMNNKMNNKMNDKMNDKMNNKMNNKMNDKMNNKMNDEMDEDVNNNIYDLEDNENTDMDINNKNNSDDENNLNLLRGERLQPLPMFVYNYENIVSASDWTYAYWSNEYVEKNIFECTIKIINKMNSKYMILLQGYLFLSDINALNDKNIRLVPAQIFTNIFLAHNDNIDESSSLIPPNVKVYDKNGNEVKDVLSILEKKDPEFKKEKRKIESFLGIKKWKYLGISTAYKIVGEGKNMF…	0	0.378	2	1	6	1	466	55.7	7.93	3.57	1					2655033	PF3D7_0728800	MAL7P1.157	7				0	0	100	Low	1	Acetyl [K359(99.7)]	FALSE	High	Master Protein
PF3D7_0803700	tubulin gamma chain	MPREIITLQCGQCGNQIGVEFWKQLCNEHNIDQEGILKNNNFLNEDRKDIFFYQADDEHFIPRALLFDLEPRVINSIQTSEYRNLYNPENMFISKEGGGAGNNWGCGYSQGHKVEEEIIDMIDREVDNSDNLEGFILSHSIAGGTGSGMGSYLLELLNDNYSKKMIQTFSVFPLLTNESSDVVVQPYNSILTLKRLILSTDSVVVIDNTSLNRIFVERLKLNNPTFQQTNTIISNVMSASTTTLRYPGSMNNDMISLISSLIINPKCHFLITSYTPITIDKHISNVQKTTVLDVMKRLLHTKNIMVSAPVRRGMYISILNIIRGETDPTQVHKGLQRIRDRKLVNFIKWNPASIQVTLAKQSPHVVSQHKVCGLMMANHTSISTLFERCVTQFDRLYKR…	0.029	0	5	1	1	1	452	51.6	6.47	0	1	cell organization and biogenesis		catalytic activity;nucleotide binding;structural molecule activity	Pf00091, Pf03953, Pf10644	2655324	PF3D7_0803700	g-tub	8				0	0		Low	1		FALSE	High	Master Protein
PfDd2_060010600	DNA repair protein RAD50, putative	MTTLEKIGIQGIRSYNDEDVEILEFATPITIIYGNNGSGKSTIIECLKVSCTGDFPPNAEKGKSFLHDPLISNKMNIRGKIDVLLNNYNNKRIGISRSYNLFYSKDKNKKVKHTFRALDNNIIIKKEKGDDLIITNKCVDINNHIPKLMGVSKALLENVIFCHHDENLWPFSESIKIKKKFDELFGDDHFSKILEELLKCKKYLNDLLKRKEFDLIHIKENFEKKKNIYIEIEKNEKEIQSAQICIQLDVEEIEENTIILNNLIKKKNLLYKLIGNIDSYFLLYTKFKVDAEAYKDLKEVYEENYTELLYFQEVFNNDINKCEICIQKVKQDIQNLQHEKDTCMFNYNESNKYDDNYELSKKQLNEYIIKRDDIRNKLKDIFFYNDQIFFSNYKGNSSS…	0.154	0	0	1	1	1	2275	272.5	8.53	0	1												0	0	100	Low	1		FALSE	High	Master Protein
PF3D7_0603800	NdP2 protein, putative	MFLINKLKDIFYYNEENKDLEKGKLKKQVHIGELNDEIWLYKEEYKKEHLSEEYITEEEYEGKDYDDDGNERKPKDHFLEVPLFDEDYNGRDINKKLNYLSSKMTKPIKIKEEEVMSEESISTTDDEEDIEEPFLDLYEELKREQSMKEFYNPMLKPRLWRLEFFIKYIHNLESQKQKNFYLVSFGNKKLKLYGSLKNEVLYTPGYTFEAGEVKYLRVPLPIWTEKEMSISYNDLENFELGIEMWQIKGLVFNELYACAKKTLKDIIEAEPDMNIILKRKIEKKNIIFETQRLGVYMQLSEIFEFHMALDSWWFISTAEMPTYLKKLPKFLRFKFPLSERDWIIHSSYNSSNNFWLYPGYFCFIGTYQQLANAFFILTVLCYNSNYRYKPPILLGSCII…	0.125	0	1	1	1	1	1826	219.1	6.86	0	1		membrane			3885790	PF3D7_0603800	PFF0185c	6				0	0	100	Low	1		FALSE	High	Master Protein
PfDd2_090040000	UBX domain, putative	MNEFIKLFMDITKEDDEKKASSFLESYNWNVEEAITRYFIATKQKTSTEDVTTSNENNENNQVLEEKNKKKEKKNKKKEKKNKKKEKKNKKKEKNKKEESNKKEEKNNIHINDAAIRNEYLHKNDEDNKDISDFSSISSDEGNIEEGNTLNNYEINEEEHVGRTNFLYFLNHIGKMVFPIFKNLYNVMSSFFKILSTYIISSTTTSTAASASESPSTSTSTSTSTSPSSSEPYTSSYDNGFTKYYENKYSKVHTDFFRGSLKEAINKSRREEKLLLVYLHIEYDDVSYFCEHVFNNLEMKSFFDENCILYAHDISKGDIKELSTTLNVFMLPQISIILTCYVTDMMELSIIYGQPSITHIMNTISHCIEKMDMKREKMEMLKNKNYRDRLIREEQDREY…	0.129	0	3	1	1	1	540	63.6	7.44	0	1												0	0	100	Low	1		FALSE	High	Master Protein
PF3D7_1112600	ATPase, putative	MKRKSVHIRRNIIKAQNTLEKFGIFKKVNILKKSRDAEKDSEKENENVKNIDKNHIKENEMIFIKKEKCDEDVHEDEEMECVKEKRNLYYANEKDVIRIKSERCHDKEENEKRNDNIIKTEHELENDILSSSSINIKMEIGKIENNECISEQEKKKKNDNKNKEINKSNNNNNNNNNLPLHKIYEPIYKEDFISEIRSKKNPLITKILDEDLNFNLILCGPPGSGKSSLVNVIRNKTNNCFISLFHLNNLNNELRKVYDKSVINYKISKKKSILCIKDINRLNKSQQENLLLILKKGYFYLLATCLFNPMNILNASLSSRCLYLYLNSYEKTELELIIKRITNKLDIQIEEDALNLIMNHSCGDARVAINIIDFAVQRMDKQNLVIQEKSIVSQNVVGS…	0.133	0	3	1	1	1	707	82.4	7.28	0	1	metabolic process;regulation of biological process;response to stimulus		catalytic activity;DNA binding;nucleotide binding;protein binding	Pf00004, Pf05496, Pf12002	810680	PF3D7_1112600	PF11_0131	11				0	0	100	Low	1		FALSE	High	Master Protein
PF3D7_0613600	conserved Plasmodium protein, unknown function	MITSSIIESFTIHFFLPFLNFVTFFLFFLFFKMEDLFFITSKKKKLVSEKLLETTENEKDNQKEEYFCTRSKNKLIKNKNNLSSIETFTSYMSHPKRCALNSIESDEKENILSIDLNNVLDTYKKTNTDTTGSDKITVLINKEKSNNKNGHSNNKDGHSNNIYNDNIHYNNEPLLKNNELKGALKIEFPFSTPINNEKKNFIYSNNIFYKYYINNYEEEQNGVHTNNNYNLHSNNTTNYAHEINPTIHHTHMNNINNNSNNISANIAKDVLRAWYNEQENQNDSADSKNSNTEYIRIQKVYETNDNDMNPFFYANKDFKNNKYNHNKIDDQCVEKYNDNKINDQCVEKYNDNKIDDQCVDKYNDNKINDQCVDKYNDNKIDDQCVEKYNDNKINDQCVE…	0.5	0	1	1	1	1	1034	123.6	6.28	0	1	metabolic process	membrane	DNA binding		3885758	PF3D7_0613600	PFF0660w	6				0	0		Low	1		FALSE	High	Master Protein
PF3D7_0521400	conserved protein, unknown function	MLRLIKVLFLLFLFWKKGYSIKKGIKRNASFYHILYYLNKNKKNDPSVFECNKRERNIKNYTSQNINIHNNVNSLKHKNCYTLNYNPFFFVHNDFKKIWKRKNVKKYTKLKSHNEENISNNEYSSSMQVKDINLENKMTSNEMNNETTHNLHNNNNNNNNVDDINKKNVDNFISDNISSTHDDKKVLTQLDDSFKKKIEKEIISEKIANEQNEVIKKVKLPIIGTQLKPSGGFTKEILQIIQESNNYINEVNKEIINEKIQNKISGNDLSFFDTDETLERHELNYLNKIYDNNHILNIYNFLLVWKQRKNIDLSVFVSKLSEHSNILPGERTVIKFSEVEKVQFLKKIRKNRNVSIAMIFVDNKNANNQESSTVNHNMFPIGILAHPLDISLLDKTGEI…	0.148	0	3	1	1	1	562	66.5	9.2	0	1	metabolic process		catalytic activity	Pf02190	813030	PF3D7_0521400	PFE1075c	5				0	0	100	Low	1	Sulfo [T234(98.1)]	FALSE	High	Master Protein
PfDd2_090008700	DEAD/DEAH box helicase, putative	MDLMNDEYDIDEPKERNIIKGDYDDDNMGNNGFSIINSYKDIDVNDVNDLESIVKNDEISVDRKLEYFYSKLNSNIFDIFRIVADYENIYIISGEGLIIYVCMLLSKFYSFKNEEDKNILSFDNSLNMISVVYYIEKILSDICACNSNFHIIFFNVFNIFFEKKKNKLFQNYNLLRNAFIIHCKKNLIPYFIFNNWYNDENYNIYLIKYKPLFMFVEDSSSFLYAFNKYYVSNVNTHNKENNVNINQEKKNIFVDNDKNINGDHYDDDVENIEKKKNYKEYIYKKNIYDSYNNDIREMSLCFYFLLLNNILRDIKCVFFFNLESEKNTINAFSINYTGVNFEAMKQLNDKASLLFDNVYYEKKENSNREEINDKVSKQGCDLNDSDSSNVLYINIQNIK…	0.047	0	0	1	1	1	2537	300.9	6.93	0	1												0	0		Low	1	Sulfo [Y1525(100); Y1526(100); S1529(100)]	FALSE	High	Master Protein
PF3D7_1027300	peroxiredoxin	MAQLAENTVLDESIQKVEVLNHNGETTSFYNEVEKHKENNEGIVVFTYPKANTPGCTKQAELFKEKHEEFVNNKYVVYGLSADTAEDQLKWKEKLELPYELLCDVDKNLLKLLGLTNEEDKTIRSHLVLKNDFTVSYVKKSVSPGKSATQVLNFLVNGDDGGDGNEEEENEENNNNEDKDNNENDEEGDVQGEGEGEGEGDEEKTADTDKEKPKKSSTSTQKKKGSVSSTISKKSVKKSNKVVKKNVKVKKEIKKKTNKKADNKKGKNVNNKLMKSNAKGANKKGGKKNSVVKKEDNKKKGKNNKKKNKNQNLKDLKKKNVKSGKGSVSSSNKKLPKGLKNAAKKAGKKIDKKKEQANKKNNNNKNKNKNKNLSKGNNMKHNKKPAKKVVKKK	0.027	0	3	1	1	1	393	43.9	9.7	0	1	metabolic process	nucleus	antioxidant activity;catalytic activity	Pf00578, Pf08534	810425	PF3D7_1027300	PF10_0268	10				0	0	100	Low	1		FALSE	High	Master Protein
PF3D7_1332400	nucleotidyltransferase, putative	MEDDYYFFLFQEEESEQVKEAKQDLHNALKKNREKIKNVSNNKPMEKASNIIWLGQDDDNLKNEYKKHNEGKHNRDRKKSAEDINILSSDKRNIINRRNDEFTKKYEQDKYHSYDGRHDNDDNVDSFPFNDIQNKKRKKETSYSKNEMEYGYCEHKDSFDKYNNKKKIRKNDDMYHEPNNNNNNNNNKYNYYGSNNNNHDNVEHKKLNNKEENITDPNVKYLSNLNNQNNLDDKEKKNKLLDSKGRSNNSHIITVSSNSSLSSDDSTSTNYLPSSKKRKNINETCYSNKYSKDSNNIIIEGSGYNMKKKSLSRNKSYKEEKRKNSSFLLNDANVEHGIHNKEYEARDRNTTNNVLKSNIHKNILKKFKINYKNLSSMEKEYYNYMIKKLDINYDDEKKV…	0.028	0	2	1	1	1	858	102	8.92	0	1	metabolic process		catalytic activity	Pf01909, Pf03828	813724	PF3D7_1332400	MAL13P1.170	13	RNA degradation			1	0		Low	1	Methyl [K292(89.5)]	FALSE	High	Master Protein
PF3D7_0519700	FoP domain-containing protein, putative	MAKLERKKFEARKKDGKLRTRKTGFSKFSYQANNRGKLFKFTPQKKKVDVRKHIFKQYGRSNLSMMNRKFTKRGGNSFFSKNKRKLANKFQDKSFGNSNGNTTFTRKFKSANFRKRRTTFRNNKKRNVFFRKNQNLHDKIGKLTSKDLDDELDKYMGSSNVKTRLDNDLDSYFKNNDVTQGDMNKGFNKVAE	0.029	0	10	1	1	1	192	22.7	10.83	0	1				Pf13865	813013	PF3D7_0519700	PFE0990w	5				0	0		Low	1	Phospho [T144(79.1)]	FALSE	High	Master Protein
PF3D7_1209100	conserved Plasmodium protein, unknown function	MNDLINEEKNVECLNLKDIRLNAEKYNWLEIFEKENSYVFCKDNVKINIIDLKGLVTIEVKLLNGISYKMCRSNIKIDEISSFFGSSNNYSSYNDIINKTILCNYNLSVKEKIDLFNKNDKSFLKQDKDKNISKCATNNVISYNIINNNNNNIIKGKNIKCNHMTNQNFHLMQREPFGKVEKIYTKRKEQNIFIKTDKKEDILLLHKNKLLANIANEDVNNKICIDENVERMICTSKTILSLKENNKISRSPYDITDKKYTSNKFVYNDMGVHNVVEKKKSNRKLKNSKKLNKLKKLKSTSYELLYFYNKTNKICNNIILNKIYYLCFFNNFFSYRTLYEYKYIYIYNSKGKKELNKRTGEKLFNHSFERMFINMSKDNTYDKCRRSKKNIHNVICPYN…	0.444	0	1	1	1	1	849	102.9	9.45	0	1					811144	PF3D7_1209100	PFL0455c	12				0	0	100	Low	1		FALSE	High	Master Protein
PF3D7_1210000	50S ribosomal protein L1, apicoplast, putative	MTLKNGYRKIIKILFIFIHIFHITIESFVTNYLCTINEATHYNNVFYKNKNRTILKDKKYLLEKKKKNLFNVQPSTVITPDNETSNEIIKKVKLKKKDKKIFKKYKDFLDILPKKTNEYTLMEAIEKIKTLAIHKFVESIDIYLSFNPKKSKMTKNDNIKTFITFPHNLKKKREKKVYVVTNAKLQKIASQSGADVVGEDDLINKIKEREIRLQKRNNNFLICTNDCIHKLTRVGKEIGRKGLMPNEKCGTLVSEFLLPKHVKLFKSENTYIFKLNKLNTLNINIGDVYMSNDEIRENINHLFEHLENLEFFHFNFKHVKTIYLSSTMGFPFKIKKNSL	0.308	0	4	1	1	1	339	40	9.79	0	1	metabolic process	membrane;ribosome	RNA binding;structural molecule activity	Pf00687	811153	PF3D7_1210000	PFL0500w	12				0	0	100	Low	1		FALSE	High	Master Protein
PF3D7_0615400	ribonuclease, putative	MNELGTHIVHKKIKRTKKKKNRGEFSYIFFKKEIAKLYEKEKIILMNNQFDDNNNNNNNNVPTENINISNKGSKSHLVKVVKKVEQNFLPKFINYNKDKIKLCKNFKEVTNNTYDDKMGFKDKQNVEHTILNIPRKSTLLSEDNKNDDKKKQHKREQKKKQKNKKTKKNNILSSNLSASLSCNDHDDILKKNWKEEDEKHKLVIELLKIIVTKKKIEHIRKTIFESSMLNFVSTKMVKYIIRKIQKKIDFSTLKVFLVCNVDINCLNNTIVTNRKIEMLVNYIFSKKKIKIVESLLINLFKSIPQSDQFEKTFKELIVTKYDYLLCVSLFSSYLINKEKSSKDADKYEQIYLLVKKLIRSEELSKGDAHKNETVRNEPSNDITNNQGIDNHSLKKKKKK…	0.078	0	1	1	1	1	2729	323	9.25	0	1	metabolic process		catalytic activity	Pf00773		PF3D7_0615400		6				0	0		Low	1		FALSE	High	Master Protein
PF3D7_1208500	conserved Plasmodium protein, unknown function	MMNNYMPKSFEEILVHPQNKLSILNFFTDIIKFNNDPILSKELEYVCNNKNTEECKTLYSLKTICVILGIQGSGKTTLIKYLCDKLNIRQCYYENEPMDYINNLRGMKERETDDDNDDDNSNKMNDNYYEHPYINFLLYSNCKIGNTKKDKTQSGEKRNHIIQNKKYIGKNAEHKSTSVYNNNNNNINYIDDGDDNAVNRSINYNDNYNYHNYNSMLNDKFSIGGKKRIVDSNIPDGPNKFVKISNSNKINYRGTINSSLSSNNHFNNNNNNYYYYNNRWSKEMIIEKLTECNNMIIQLIKLWFKLYVTYMNILKELFKYSESLGNEKKCTFPFFKQNRFYRIINKKFLLCVKIFKKINNILSVLHNLKDTILKEFNEFIRMEKQHLINLFVEGNYNEE…	0.087	0	1	1	1	1	1753	208.5	8.07	0	1					811138	PF3D7_1208500	PFL0425c	12				0	0		Low	1	Methyl [K1695(94.8)]; Phospho [T1693(93.1)]; Sulfo [T1688(96.6); T1690(96.6)]	FALSE	High	Master Protein
PF3D7_0806200	Dpy-19-like C-mannosyltransferase	MKKNKISLFIISSLVCAFVTLTFYKRYRYGFDRNYVEQKLSLYSEESFYFSFYNDIVKSNTFGEGINYLLKDNRSEYPDTINAIKRFNIYPEIILGALWKGLNLESYILTPYNFYVYAVIFLQAASVSVLFFFSVYIGKSYFPGVIFLMLFFSCFREKFIMRLSAFPLRENFASVFMWCNIILIYIILKDKEIPILKYIGLFFSSLLCFLFWQFSVFVSVTHIVSLFIVDLLGYNIINKLNNILFIFCFSYLLSITLTFFPRYLLCTYFPYVLIAILITNVIFNYFSKKKKDDVNNNNNNNNIYNMNETNNQHSKTCTFVRTTKEKNHEMINNNKINNLKNNNNHPCNNYNSYNQCEERKNEDINDKPTNKYNKEISLFTLFKNLYIIKNWIFILKKGL…	0.063	0	2	1	1	1	1018	122	9.23	0	1	metabolic process	membrane	catalytic activity	Pf10034	2655410	PF3D7_0806200	MAL8P1.135	8				0	0		Low	1		FALSE	High	Master Protein
PF3D7_0508900	protein AAP6	MSTCNNIVDLVRNKKELLTGEKKMRKKSCNIDRNTIDNENNKLLDKNILINNFLNSEKLIKEIQLLNNISLRSATYLLKIEIEKIQKLISCNNWKQVPSIYKKSAENILLKKNEYIKNLKTKLLNKNKAIQNNINNDNIDNIDNIYNSCYNLVNKNDEKKFSKHLNSSSSSSSLSSYSSLSNPSDDSCFSNKQNQNNFFSNIKCNNSYFTGNAQTKNKLDNHTSKKKTKINDKIYDKIYDKINDKICDKKYDKIYDKKYDKKYDKICDKICDKKYDKIYDKKYDKKYDKIYDKICDKKNDIKNDKNIKTFNVKGKDTKIIKLDKEHVKDKINYNYSNKIINYKGNFYDNNNKNEIKNNEYYYYDDEQDLDSYNGLCYTNGKNNIFCFLNPQENQKDDKI…	0.062	0	0	1	1	1	3134	370	5.44	0	1					812856	PF3D7_0508900	PFE0440w	5				0	0		Low	1	Phospho [Y925(100); T929(100)]	FALSE	High	Master Protein
PF3D7_1449600	conserved protein, unknown function	MASTTLKDSKSGEKENEKKSSTNDKKYDIANDENYKKLKEDKKRLKKELLYKENEISNLKKILDDRDNETKTNYIPLNEARKITYKALRKGSAAQLFINLIESNNINYKLKKEALNNLITNAFGVMRHEKKDRYSEIFKYTDSHLKLFRQEQLILLAENERLTIQLKDLKKQLLDNKIEYMKKNERNLITCMKRNAKDNNRIFNKYNNIDSNYTIYNNNNDDDDDYVELDADIVEKNFNNFIKNIKIAQLKLLYYAFRKLSNNLCYNYDPVNNNTSMLYSLKQGTEKLNNIIKYKTNKKISNIFYMLLFYNSNHFIYNRMKNKQYSRNNKKDHMIFSHHINEYSSNSNYPNLNKNNNQGISNYVFKPYYYDTLPSASYDNRNKIYNKNEGNNYDYKYNN…	0.05	0	2	1	1	1	504	60.6	9.33	0	1					812054	PF3D7_1449600	PF14_0472	14				0	0	100	Low	1	Acetyl [K7(100); K10(100)]	FALSE	High	Master Protein
PF3D7_0905000	ATP synthase-associated protein, putative	MLKSCKMLRILYFNKIITKGLCSKGFIYKRLCFRNFNSIIKSEKKVDNKYIYNVYKLNDIYYNNLKIINTYDEFYNLIIKNEYFKDYTQIRNRFCKEKDDIINNENTCDDTLYSDKNIMGKKNTILNDAANKRIEEDSDKNIINSNDLQVLYFGCYDNNNSIILFNKFKSIIEKNKKLQFYFIDVNLCPQGSYNCNIIFVPTIMLIYKNHIYRKKLEINYDQPVDDNYLNDFLSKVQQSIDYFHKYNNKYIYSLKKQSNYLNTKYIDIDNQNIHKENWNTF	0.051	0	4	1	1	1	281	34	8.9	0	1					813329	PF3D7_0905000	PFI0245c	9				0	0	100	Low	1		FALSE	High	Master Protein
PF3D7_1040200	stevor	MKMYYLKMILFNFLINTLLLPHYENSQNKHYNISLIQNNTQGTTIKSRLLAQTQNHNPHYHNDPELKEIIDKLNDEAIKKYQKTHDPYKQLKEVVEKNGTKIRGGNSAEPMSTIEKDLLEKYEDVFGDKNHAMLKSGRYPNDDDESDDSSSCGCTDINNAELEKTKGRDKYLKHLKGRCTRGIYSCSVISAFLTMLGLTAAKTAAKGALAEYAAYETCLSSIPIFSLPGNSTVFSALQAGTEICATHASDLAGIISTPAMAAFEPYGIAALVLLILVVVIIILYIWLYRRRKNSLKHQCKKHLCK	0.054	0	9	1	1	1	305	34.2	8.5	0	1	regulation of biological process	membrane		Pf02009	810552	PF3D7_1040200	PF10_0395	10	Malaria			1	0		Low	1	Methyl [K7(100); K29(100)]	FALSE	High	Master Protein
PfDd2_130027000	conserved Plasmodium protein, unknown function	MNFFLFFRNIFLLNTIIFILNQYIKRKDYGFRFFIFSLKIKSSKEEFTKNVHRKATNTKEDKSAYKNEKKEIPYRNNNKRKDKNKKGNDNKKILEKGLKDTNSNIKSSTSSNTISNVSSKLSDNSNISNTFTNIKIQKLKDKHNKKNSDIKNVSTDKKKENDNNKKNNNKKNNKKIPIIYIPFNDIKNSPYIRGKLKLVYVKSFYEECQKELYEAKFQFFKNNKIYISTFAVVKNTLSENIDQTEKWVTADMKILQKNSYNISVTCNDSHEKQIQDISFTKQEKEEFELMRKSLKNVVNITYDHFLYNIDTFYNAKRKYLEYINFFFRNPHIKSNMDIKKNISSNITIQKDNILLKRLGSFNKTKYILFRRMQRNNRIMCMVLTDPKRLENRFILYNML…	0.055	0	1	1	1	1	3460	406.1	6.99	0	1												0	0		Low	1		FALSE	High	Master Protein
PfDd2_080029500	GTP-binding protein, putative	MHKKLKLIYKVALYAKRKSHVLYSSKRNITFATFKNELNHICDSILKPNVIHYNILQIRKKRLYLSFPYHSHSEKKNDILINDSAYEDNECIYVKGERGIYINKKETINEKKKLETINKNFNEDNHMDINNDNTNCNSNSNSNSNSNSEYFENYIKEKKKNPSFEDIYHKIITNNTQINVEHINSITYNSKDNNLYTEMFQGNIENDTSNSNESKLTLKCNKIKEKNEALMKFLTEENDNIMIRNEKRFCDFLWVTTKSGKGGNPNYKKQRSKKLKGEGYGGHGGNVILKSKKSIYDLIKIEQKVKANNGEDFKENSRGKDGKDKIIFVPVGTIVRKRISCKIKNENNRKIYKSIFWYQFLNENEELLVARGGKGGISYSHFKKHDYRLPEKSETTLLE…	0.058	0	2	1	1	1	777	91.5	9.17	0	1												0	0	100	Low	1	Methyl [K306(94.2)]; Acetyl [K314(96.1)]	FALSE	High	Master Protein
PF3D7_1440800	major facilitator superfamily domain-containing protein, putative	MTMFKDDENNFNYNKEYEKVKKRTLFKILLSVFIKTLFESFLQPLLPFYILNYYDIEVKELGILVSFYSFSQCVMCLIIGLFSSINRKHLLVFLLMFNLVGIYLFYMKLNFTLLIINRIICGSSSVFIVVVNTIINDLVDNNVCIYYTYINIFNAIGIILGPLLSSFFLTIFNFQIILNFNTFGLLVSLCIVLTISSDLLVQNKIKNQPTESTLHSNLSQTNEDKKNITKNNNFNSNKNNINNINNSNNINNNNNNNNINNVDDIKHDEDSEGNTKAFNEENKTEDNHSILQIKSTEHLRSNDFIISSYNEEENNTNNYIVNKNEKNSSDGIFNNDKIFKYYSEEFSEISSYQQYLKTKDNYYISRFIYFLKQKLNLLIKAMFTFKFKCLLSICFFRFT…	0.059	0	5	1	1	1	582	68	7.8	0	1	transport	membrane	transporter activity	Pf07690	811969	PF3D7_1440800	PF14_0387	14				0	0	100	Low	1		FALSE	High	Master Protein
PF3D7_0906200	conserved Plasmodium protein, unknown function	MNLREYIYIFFILYFIPVNKICVAYNVEKNKRTILSNCRNVLYPHGKGSLYYTRRKYLFIKRKKENDMKYKKNKIGEKKDLLKNRRNNMYGSILENNNVGFLSGIKQKVGSFIFGSNQNIIEKLKNLNEKKSIWFFTGYARNIFQPNSLYNILAFEEIEEIDYKKWSKENKINFDYILNRKLEPGKDDTINKTLCVNVYKVKKYVIFYKNEENMNKTKANNNNNNNNNNNSNNNNNSNNNNNSNNNNNKCNDSYKEKEINIIHNNNSYNSYHCSEHKNDFILCTYIYLMFYIYDKEKKKSYIFSNNIQNNKNCIYQIVEVNKEQYPNLFDNIIMNQDILKKHINIIALEKSNTTYENIIHFIGNNELLNINNYTNKFNSYLKKLYNICNNSSMLIENSI…	0.089	0	3	1	1	1	578	69.1	9.48	0	1		membrane			813341	PF3D7_0906200	PFI0305c	9				0	0		Low	1		FALSE	High	Master Protein
PF3D7_1300300	erythrocyte membrane protein 1, PfEMP1	MGNTQSSEEEEAKSPSLTESHNSARGVLEEIGKKIKDKTEKESKHVRQLKGKLSNAKFADRLYKESGGDLRSAYSDACSLTYKFHTNITTDGGDGRHPCHGRENNRFSESQEYGCSNVYIKGNENNSNGTACVPPRRRHICDQNLEFLDNPHTDDTDDLLGNVLVTAKYEGNYIVSNHPDKNSNGNKSGICTSLARSFADIGDIVRGRDMFKSNEKVEIGLKKVFEKINNGLKKIGINDYNDISGNYYKLREAWWTANRDQVWKAITCRAPNGANYFRKGLDGKIIFSDNGPCGRKELIVPTYLDYVPQFLRWLNEWSEEFCRIKNIKIGNIKKSCTGESNNKHCSREGYDCNKTNLRLNEIFMDLECPRCADDCKSYETWVEKKKKEFNKQKKKYEKE…	0.048	0	0	1	1	1	3346	385.5	5.85	0	1	regulation of biological process;response to stimulus		protein binding;receptor activity	Pf03011, Pf05424, Pf15445	813648	PF3D7_1300300	VAR	13	Malaria			1	0	100	Low	1	Acetyl [K588(100); K590(100); K592(100)]; Sulfo [Y581(98)]	FALSE	High	Master Protein
PF3D7_1310100	conserved Plasmodium protein, unknown function	MFHSNNMNEHINCYIKDLNFDGLGNYLFENLKHIEEIGTCICSHNLTIIINILEKCGKKIKNENLLDQLFNEIISEEHVDTVLLYMKNYVYFLYKIIYHFDKFQNIENNKKLCENFLTFSIYLIIYYEQNEFIEQLLLSLIHNLENKKKKNGYKKYILFQLEKNFYDLYCFIHLPDFIFINSFLIYSFASLSNNPNDRTKNNFNNIITNLQKINIFFEKIHSNVYNDENTNGHLIDDVNILTQKINKDKNNYDIKYIKKTKIIHDTISNHNIKLIYNEKNHFSLLYKYINLSFDTDTYSLDQKEYEGNYDVTNINVNNFLLLLKILSPSFFIWTATNTKFKQKEKKNKYEKNDTVTQNSNNTEITKQNYKYKHMYIINNTENINYLKETSDSFFFFFWY…	0.098	0	1	1	1	1	1005	121.1	8.12	0	1						PF3D7_1310100		13				0	0		Low	1		FALSE	High	Master Protein
PF3D7_1209300	telomere repeat-binding zinc finger protein	MSCIDSKNKRVICYVDENLNNNIYSESEKTFLKNNVDWNKIKLLNTSNIKPVVAGVEKKLVLDTSENKYVRQMNNVNDKNKKNNVIFNIDGKKKDIRTHLYQDGDPIERHVKEKEDMYYDKENNLEEYKNNKSDDEIDNVDRNGIYNINIKTNNKIYSNLQNEMHDNICNNEHKYNINNVNNINNINNINNINNIYNINNLKNNISSVFQEKFSNRYTNLLEDDDLLMEKQDDTNINLNYQRCYQNYYNKNKKYIYNDTDDDNDKKCVKKNHVHNKDKCKNNKYFLTNDDLSYNEDILSSSTNTCDTLDKIKLDNIYGSFIDDVKSSFVLTKNMKKSFTHYIHKQKNKEKNKDNEIHHDNNTDQNEYSDFNDFDVSSNNNMNEQEKKNDNINNQHITKE…	0.19	0	0	1	2	1	1461	170.7	8.73	0	1	regulation of biological process	nucleus	DNA binding;metal ion binding		811146	PF3D7_1209300	PFL0465c	12				0	0	100	Low	1	Methyl [K1012(99.2)]; Acetyl [K1009(99.5)]	FALSE	High	Master Protein
PF3D7_1371800	Plasmodium exported protein, unknown function	MYFLYIHLFLFVLLPNIFLSSSHHIPPSKYGHNKYSRSYVPISSTPIKPLPEYYTFEFIRDQLKHIKEIKDEIIRNKLKNHALMNKIDIQDLMEKEKKKKSNVLKGTLEKYNKYKLLLDKDEEEKRKKNLLLLENDEENTEYFDEVEDKEEEKKNKKKKKYKTDDNQIKKDENTFHRRYKDIREMNKRLNDKEKLNQLNKKDSYRKYIKKELSEIKLLKDQIIQDKIEKRRLKTDKLIDYELTKLLLKEEKRQFELSDEYKEQQKKKKAKMLKLKKRKEKYNRIKLSIKKSIKKQLRNIKLAIYKMLEKIFDRDMWDKVFYFIYRVTFIEIIFRKLDLWYDKAEDSVMENETGGYAFLFACLIGTIGLLYYASTIFSMVSPVAYLILLVFLSGFVLGTV…	0.211	0	2	1	1	1	440	53.4	9.54	0	1		membrane		Pf07884		PF3D7_1371800		13				0	0		Low	1		FALSE	High	Master Protein
PF3D7_API03000	probable protein, unknown function	MKNITINKFFIKKIFKIIKYFNIIYYRLFIWIYIIILLFILVNKKKYYNTIIYNKYKYLLNFLFIILLLNKCQKSDLN	0.222	0	33	1	1	1	78	9.8	10.01	0	1		membrane										0	0		Low	1	Acetyl [K44(100); K45(100)]	FALSE	High	Master Protein
PF3D7_0407000	conserved Plasmodium protein, unknown function	MINNGKISRKKFPLYNIRKLFLGRKLFLNKFKRSFCIQEGELIIKTKTKNKNNRTGIEKMKYKLTKLYGRKKYYDKVKKIKLCSKRKIIKHKKKSTMLINKELQNDKIFKTEMTSNNNNNNNNNSDINNNNNHHHNNHDYNKNEKVKCKYSICNKEDSNNKESYTNHIILNNKNNCIEDVSKIHNICNEIFRIEYTTDTLDKKNTENYNSVVENNILENPINQKHNEKVTYINTFKNKKESIPFVVNKEFGTFFASTFIDIKYTIVNCNACFQNIFTNLFNEYMFLKKYLNRNYYAYHKLKFFFSCTHFIKKLRYLLSIFYDVVYKKDEHLMLDLYSEVKNSIRLLYYVGRRLSNYLTCIAYVKMIYIIIVCIARVHTILNCILMSEPFKSVIPQMLSI…	0.174	0	6	1	1	1	405	48.5	9.67	0	1		membrane			812371	PF3D7_0407000	PFD0345c	4				0	0	100	Low	1	Acetyl [K224(97.7); K228(97.7)]	FALSE	High	Master Protein
PF3D7_1340000	secreted ookinete protein, putative	MKKGFFLVICLCSLILIRTYSALSLKGIKEGDPPRLMYDNNKVNHGNTLKVSKDELMKRIVQDVSYDINNFINDQYENNNNNNNNNNNNNNNMRRDKTSENVKELQNDDTVYIKSLQNKPLLKMNNKEKNNKIEMKDSKKGNYNKYKIKHNNKSYDGGISNSREQNNDENYMREEQRGNMSFKLNNLNKKKSRIKNNKNGKKENNIDINNNMIKINNIKKDIPKIDNDNNNNNNNDNNNNNNNDNNNNNNNDNNNNNNNVDGDDNTTIQNKGPTNISSTNEHKNINTNNQNKQKLHSENHHKNKLTETSHNGDVIEIRIISDPGFVKSNHKKTEKNKKYDMKEKDLLRIKNGKRNKELMGVPDKMSKRREVEREKDHIKGNSKNKNKKKNKNKKKNKNK…	0.002	0	3	1	1	1	618	72.2	9.1	0	1	metabolic process	extracellular	catalytic activity	Pf02839	813761	PF3D7_1340000	MAL13P1.203	13				0	0	100	Low	1	Methyl [K602(97)]; Phospho [T600(95.6)]	FALSE	High	Master Protein
PF3D7_0825500	protein KRI1, putative	MGKNKKRKNSRDINSCDNNIGVNKEKDNVINYNDIDKNLQKGDMENMNSFDDNKEEIENNNNNNNNNQEEGLINGLKNNKMNDKIIEEKEDEISVSDDNSSSSDEDHEGLLLTSKFKKKFSYLLLKLKSKDSNLLDKNNDNFFHDSDFETELSSDEESKEDENNDERKKKRMKLHHNVDDNNHNDDNHNKDDNKKERDMLNYSEYYKDILLKEGSQAFEKEEEELLNKEKELSSKKNKKTYLDEQEELKKQIQEACKIADEQNDNIFDDNFFTIKEKSEQELLEEKKYYETFLKTSNMMKEENNLLKEYWKDNLSKDEEFLRDYILKEMWREDKVQNIYEEIDEIDDEELEKAENFERTYNFRYEEQNGNMINSIPRKIESSVRQDIKKKKKKEKRREK…	0.03	0	1	1	1	1	630	75.2	5.33	0	1	metabolic process		metal ion binding	Pf12936	2655476	PF3D7_0825500	PF08_0026	8				0	0	100	Low	1	Acetyl [K616(100); K624(100)]	FALSE	High	Master Protein
PfDd2_070035700	erythrocyte membrane protein 1, PfEMP1	MGSSASKFSKTVVGNESHNSARNVLEKIVLETKGDINGKANQYKDKLKGNLSKAKFYNTLFTSLGVEKYVPSNPCELDYVFNTNVQSDKSVDRNPCLFSPVERFSNEGEAECNSSRITGNKDGYGTCAPYRKRNICDYNLHHINENNIKNTHDLLANLLVTAKYEGASIVEKHPNRGSSEVCIALARSFADIGDIIRGRDMFLGNNENDIREKQKLQGNLEKIFKRFKEKYGDLKDVPIDDIREYWWALNRKDVWKALTCSADGSEEYFIQSEDGTKSFTNPKCGHGDNEVLTNLDYVPQFLRWFNEWAEDFCRIRKIKMDKTKEECIGKNKKKDCSREGYDCRKTNIKRNEIFVDLDCPRCEEECMKYKKWMEKRQEEFNKQKRQYENEIKKFGSKNY…	0.03	0	1	1	1	1	3004	346.2	5.74	0	1												0	0	100	Low	1		FALSE	High	Master Protein
PF3D7_0400400	erythrocyte membrane protein 1, PfEMP1	MGTGSSTPSVPKDVKNESHNSARNVLENIGIEIYNEEKKKVNGYTSQLRGDLSRARFHDGLRKAARLGVIPGPANSCDLDHKFYTNINNGYPPARNPCDLRNQNRFGENAEAYCNSDKIRVTGKKSAGGACAPFRRQNMCDKNLEYLDNTNTDDTDDLLGNVLVTAKYEGESIVAKHPHKENSEVCTALARSFADIGDIVRGKDMFKRNEEDAVQKGLRAVFKKINDNLKEKEISDYDNDPNYYKLREDWWTANRDQVWRAITCYIPYYVNYFKKTSDDTIVFTNDGKCGHYEGAPPTNLDYVPQFLRWFDEWAEEFCRIRNHKLRKIKDACRNDKERLYCSQNGYDCTKRIEKGSSCSRENKCTGCSNKCVDYDFWLEKQQNEFKIQKDKYDKEIETY…	0.041	0	0	1	1	1	3467	398	5.88	0	1	regulation of biological process;response to stimulus		protein binding;receptor activity	Pf03011, Pf05424, Pf15445, Pf15447	812551	PF3D7_0400400	VAR	4	Malaria			1	0	100	Low	1	Acetyl [K2119(100)]	FALSE	High	Master Protein
PF3D7_1300700	rifin	MKVHYINILLFALPLNILVYNQRNHYITRTPKATTRTLCECELYEPANYDNDPEMKEVMDNFNRQTQQRFHEYDECMVEKRMQCKEQCDKEIQKIILKDKMEKELMDKFATLQTDIQNDAIPTCICEKSLADKTEKFCLNCGVNVGGGITLSSGVLGGIGSVAVNAWKTTEIAAATKAAIDKGLALGKIAGDIEGAAKVVELVKSTFKIEELGVRTLESIIDANTYTKSSLISGFIETEYSRLGCGNIFTGMKKPFCNSVYERIFDTSGGKGVYPITFIEKKVETMVSEAESVAAAKSAKVAAAEKAAILETSKKAIETTSYNWYTTIGYSITAILIIVLIMVIIYLILRYRRKKKMKKKLQYIKLLKE	0.043	0	5	1	1	1	369	41.4	8.41	0	1		membrane		Pf02009	813756	PF3D7_1300700	RIF	13	Malaria			1	0	100	Low	1	Methyl [K306(93.1)]; Acetyl [K314(90.5)]; Sulfo [S298(94.4)]	FALSE	High	Master Protein
PF3D7_1472700	DNA-directed RNA polymerase, alpha subunit, putative	MPFLVIISIWLHTIIVIYKCVHILKSSYIPNAEKLLMFERKNKRGKIKLILNKNKEEKSIRRKSLKKYIVYSINNDKEFIPINDNYKIFQKRNFIKKYHVKDEEIKEYIEEIKKNRASGYEPKFPEETFRTPDGLTNIILDYKYKNDNLRIHNYYFFFLYFLKKLGDEEQRKIKLRKRMEGKNDEYGDSINDDVDNRMINVQEFLFLKKKGFFEGELYTWKNWVLLNRGEWRDTIVYGDEVDNNNNNNNSNSSSSSSSSSSSSSSSSSSSSSSSSSSSSSSSSNRSSNFCGDDNIYNVYNNYDDESYDIKTLRPLVEPKMKRMPIEYWGSFRAIDFNVNHYPIYKKLFDYFNKVNVNENDERGKFYPFLFFPRFGVGRDRSGLGYGDAQYFGNYGDFYE…	0.043	0	1	1	1	1	861	101.9	8.7	0	1	metabolic process	cytoplasm	catalytic activity;protein binding	Pf01000, Pf01193	812277	PF3D7_1472700	PF14_0695	14	Metabolic pathways; Purine metabolism; RNA polymerase; Pyrimidine metabolism			4	0	100	Low	1		FALSE	High	Master Protein
PF3D7_0519500	CCR4 domain-containing protein 1, putative	MYIYPSTVNRQHCTKKKKKKKTITHFFSYNMENQKGKTNFTFYKKNKSNDCETTYKSEEKKNKKNVEKNYKVVETYKSSFKVQEENVNVNNNYFLRSINNVDKNYNVIYKKCSNSIGGATVVTNSSELHANDEADHIGTDSNILGHKKKKVHQMVKVKMKQDPKEGQDHITYKNKKKSNMNEMNNNDDNNNDNNNDNNNNDNNDDNNDDNNNDNNDDNNNDNNNDNNNNNDNNNNNNNNNDSNNNCNNNNDYSSYYYNSDVDVESLIYTQETKKIKNTKNKKNSTDYNNNNVTSKDIKIRKSNIIELNKLLKENLRIEQNLQKQKKDKIDEVDVYVEEEEDNYEEKKDYQQTGKEISNTKNMGKEEENSRKKKNKQKEKHNECRDANDKELSVQQRNDQ…	0.043	0	0	1	1	1	2488	289.2	7.88	0	1				Pf03372	813011	PF3D7_0519500	PFE0980c	5	RNA degradation			1	0	100	Low	1	Methyl [K1404(100)]; Acetyl [K1411(99.6)]	FALSE	High	Master Protein
PF3D7_1212700	eukaryotic translation initiation factor 3 subunit A, putative	MQTFQKPENALKRAEELQFIGQNEDALQILHSAIGHRTFRLQGWHILQEQIMLRYIEFCLYLEKLSLVKDGLHQYRIICQHGNIASLGKVITDFRDKAEEKVRLAKENVVLNKEKIEQEESNVDVTEKILMASLDIEITGKHERKLQNAYRICMETYKMILEILRATPKLEKAYHETAKKAILFCKENKRVTEFKKLSDLLRNHYNLILRGKHKPEYQSLLKIEYHLETKIIQLEAACELAMWKEASNIAEDIYNLNMHDYFYKSLKSNIMMEPELVSVIDTVKSGDKNEEEKNKVNDVDADAKAKEDILKGVEQQDNNVENNNNNNNNNNDNNNNNNNNNNNNNNNNKEDEEDGKIQSGDTITKTTDGNVGTGHNTSHSLNQSKEKLRNWIAIFYEKM…	0.044	0	1	1	1	1	1377	166	6.81	0	1	cell organization and biogenesis;metabolic process;regulation of biological process	cytoplasm	protein binding;RNA binding	Pf01399	811178	PF3D7_1212700	PFL0625c	12	RNA transport	Formation of a pool of free 40S subunits; Formation of the ternary complex, and subsequently, the 43S complex; Ribosomal scanning and start codon recognition; L13a-mediated translational silencing of Ceruloplasmin expression		9	0	100	Low	1	Methyl [K1225(100); K1226(100)]	FALSE	High	Master Protein
PF3D7_0622200	tRNA-2-methylthio-N(6)-dimethylallyladenosine synthase	MILNGKAKLISFLFLAGGGTYYIYKYKKNEIKQFLNRLFVNKKKKKKKSINKGKRKGNKLYNNNNDINDINKYSDSSEIGSSPSFCSSGVDEENKNLLDEIMKLHESSISYLSSDNDVNSNTEYEKIKNEPINKNIDIFNNDNNFSSAEDSISDVEDINNLNERTNYKFVQMKNKKNIISKKILNNPNDINNSNYSNDINNSNYPNNYVHDKKNKTKKFDDSTTDNNMDPFSNNNIIILPENYKIYFKSFGCAHNSSDSEFMMGLLANYGFKFVKKIEECDICIVNSCTVKNPSEESMKTIINYVKKLNNHSNKKKTKKKQKNFNGEYDLECLSTSSSGFSDIENEYCYEKGYQNESPEYFTSKKISTPHHNDNKKHPCDDPIYSNNTCCAEDNNRFKN…	0.033	0	1	1	1	1	860	99.4	8.51	0	1	metabolic process	endoplasmic reticulum;membrane	catalytic activity	Pf00919, Pf04055	3885853	PF3D7_0622200	PFF1070c	6				0	0	100	Low	1	Acetyl [K612(100)]; Phospho [T603(100); Y604(100)]	FALSE	High	Master Protein
PF3D7_0916300	conserved Plasmodium protein, unknown function	MDPYKFNSWIRLLISLCSTGAYILISLMLPLFVAVPSFETTYGIFFVSPYNDSKYIKWHEFESHACKNENVALPQINYNASKGKEFTRNMRKQLCHSINFLKNYLLITFIVSIIDLIVVKGVLLYAHFREHPETFALKHVKFCNKLITLIICITITNCILLVAPVFFFNSYEEFGKTHYLHAGFYILLADFLTHFIIVIFLKRDKTILKYVCELELIPWDEKRKLPVHYAEFNDTLISPNEITNYLQGLFQQDNINEEQLKNFFGTDNYEQIYYVILNNLKNQKQMMNITPM	0.033	0	6	1	1	1	292	34.4	7.72	0	1		membrane				PF3D7_0916300		9				0	0		Low	1		FALSE	High	Master Protein
PF3D7_1032200	conserved Plasmodium protein, unknown function	MDDYINEDADIKHRAWLLHFQQKRNNYKFNLTKKKNKKYIIKWIKEKDEENILQKWTQKKILNEKYNSEDDKDEKINKDDMKVHTNVDATNPSRRSYRLNLQQLFNNNLTKKNYVDPASEDSSNSEIEG	0.033	0	9	1	1	1	129	15.6	8.92	0	1					8445003	PF3D7_1032200	PF10_0314a	10				0	0	100	Low	1		FALSE	High	Master Protein
PF3D7_0814000	60S ribosomal protein L13-2, putative	MVAHNNVLPNVHLHKWWQRHVRVNFSKNIKKKKRRLLREKRRKANGGTPIEKLHPIVHCPTQRYNFRTRLGKGFTFEELKGAGLTPRAAQTIGICYDKRRKNRSEESLTKNVERLLKYKNSLVMIPLKKNKAKKGIGGIPADADKNTIKEFRNKKPLLSIFKKEKNTKPFYETIEVSKIDKEFLAYKTLRRAKLAERRKNRRQQKKDIKFKSKDN	0.035	0	4	1	1	1	215	25.4	10.78	0	1	metabolic process	ribosome	RNA binding;structural molecule activity	Pf01294	2655274	PF3D7_0814000	PF08_0075	8	Ribosome	Formation of a pool of free 40S subunits; GTP hydrolysis and joining of the 60S ribosomal subunit; SRP-dependent cotranslational protein targeting to membrane; Nonsense Mediated Decay (NMD) independent of the Exon Junction Complex (EJC); Nonsense Mediated Decay (NMD) enhanced by the Exon Junction Complex (EJC); L13a-mediated translational silencing of Ceruloplasmin expression		13	0	100	Low	1	Methyl [K163(98.6)]	FALSE	High	Master Protein
PF3D7_0105600	FtsJ-like methyltransferase, putative	MNHLFSFQINLNDIFTGDNIKKSENSCDYCIKRKRVCKCDTIKEELGSEHIAILNDLVDLKKYYDEVCEKIVDKYQDVVHRFEYDKDIVKYIKKHNINDEIECVDWLYFYELLKERKILENIINTKEDKDNVTSLNSFHINEEANFISCINYYLKINKYNNVQHNWMGMSLNPFNEYINNNYNFDIFNKNENIDDINKEKKNDFLNYHSLLKMKNEKEDIYNERKKDDILLYKDKKFYPLYYYSYILYENEKWISGINNTGNILHLENIEYVWNKTVREGNKIKLFHLITCDCLKIKDIHNIYMNNKEISKDKIKIIEESIHIERILCISQLVCSLGMINIGGCFIMKIKLSFDNFLLSIFSILSICFKKVDVYRPSCCYLQNVIFLIGIHFNGITSIF…	0.035	0	1	1	1	1	1224	147.3	6.87	0	1	metabolic process	membrane	catalytic activity;protein binding		813192	PF3D7_0105600	PFA_0275c	1				0	0		Low	1		FALSE	High	Master Protein
PF3D7_0109700	rRNA biogenesis protein RRP36, putative	MEGQHKEKNTKIKKSKKPLVVSNRKPFNVFEKKKSAKPLVRDPRFSDFSGSFNANFFRNAYKFLYDSREQEKKIIEKKLKSKNITQEEKDELKKKYNDYKSTDILLKKKEEERKLKAELVKQEKQNILTKNKKPYYYSDRKIKKIVQEKLSSNKSLKKVIKKEKKTLQKERKRNIIPTRRNMD	0.036	0	4	1	1	1	183	22.1	10.15	0	1	metabolic process	nucleus		Pf06102		PF3D7_0109700		1				0	0	100	Low	1		FALSE	High	Master Protein
PF3D7_0828600	folate transporter 1	MEDDDFSIKDKKENYETCSTETISSYISINEKCQLIEKDINDDNHENPYMIFNKISSSLIAMLQGVEVLCNLSIIYLLKDNYHLHPASLSIVMCFIKIPWSIKLVWAVISDNYPIFGYRRKYYLLLGSFLCILSLICLGLITHNNLFITILLLFIYFFGSSLCNVIGEAQVVESNRNCSINSSARNVSLFFAFRKLSFAIMSYLSGYLLLLISKKHIFLIGSFLPICVFTSGFFIIEKRNYTKSSIKDQIKCIYSIIKLSYLKNFIIFIFIMMSTPSCGNTLFFYITNELKFSPNLLGKMAMFQSLASFISIISYMLFFTKIDIRKLLLYSTIIITPFCLLPLVVIKKVNYFLFIPNTLFFITDTVLIEFIAEFQTMPILVLCSRLIPEGFESTIYSLL…	0.037	0	5	1	1	1	505	58	7.83	0	1	transport	membrane	transporter activity	Pf03092	2655218	PF3D7_0828600	MAL8P1.13	8				0	0		Low	1		FALSE	High	Master Protein
PF3D7_1301200	GBPH2 protein	MRLSNATNIKSAGDSNCKNFSSKNSSKYSLMDVQERNEKKSSLSSFHSKQIILIFGIIYVALLNVYICGDKYQQDADYSFTEGRVLAQCEFACTNNTKTSLRKCAQTTTTSADPEGQIMKAWAADPEYRKHINVLYQILTHTDPNDETSADPEGQIMKAWAADPEYRKHVNVLYQILTHTDPNDETSADPEGQIMKAWAADPEYRKHVNVLYQILTHTDPNDETSADPEGQIMKAWAADPEYLKHVNVLYQILTHTDPNDETSADPEGQIMKAWAADPEYLKHVNVLYQILTNTDPNDETSADPEGQIMKAWAADPVYRKHVNVLYQILTHTDPNDETSADPEGQIMKAWAADPEYRKHVNVLYQILTNTDPNDESS	0.073	0	5	1	1	1	377	42.6	5.01	0	1		membrane		Pf02526	813989	PF3D7_1301200	gbph2	13				0	0		Low	1		FALSE	High	Master Protein
PF3D7_0713100	Pfmc-2TM Maurer's cleft two transmembrane protein	MFHYFYKVYIFTIIICASNLFNNDGVEIGTYKLSYHNGGRQFRMLAQKNENEKSNGNTLKNTLLKDENKKGSKTKKLDPQITSLVNLVDNMDINEEQKDKIKTLTLEYINSDDIKKKNKSINELKKYSNNEECKEHMNNYLMHLRMQNEIKYLKRKNFWNNIWIVVITLLSIILLIAAMAMNTFPGFSAFLVTFVLSNLMIYMFARFYPEIKVQFKKFKETCTNLFKKKSK	0.04	0	7	1	1	1	231	27.3	9.55	0	1	transport	membrane			2655005	PF3D7_0713100	PfMC-2TM	7				0	0	100	Low	1	Phospho [S54(83)]	FALSE	High	Master Protein
PF3D7_1115100	conserved protein, unknown function	MRITFVKIINCFSYYLLIQLCLFKSCLNSKVYEKDESPSFNTVPLSNGPLDLPSGVTINLGLRRRKYSSNEPKNNTYLKNELNDDAKIIKDAINKTNFGKPEWDNNSVEEKLSYDFPPWLSEMISFSDKSKSTLGSLGVDNLPDLNECKNIKHFPKQMLCIIEGLDRIKEVYENAKDITSLTARVLAGGRLAVRALTRLKTLASSLENKQLMKSLGTPMATLILLQRESTSDRNRWLCGSILTLLTDLPVVSDLADVKTGSYGHVNVIMPRQSRVRNADRNILRLREGASPSYLINGYTSIQANYTT	0.039	0	7	1	1	1	307	34.5	9.04	0	1					8445007	PF3D7_1115100	PF11_0535	11				0	0	100	Low	1		FALSE	High	Master Protein
PfDd2_140051600	conserved Plasmodium protein, unknown function	MNEASSDALKYSDFTLSKYGNKRIRINKPEDGTKYFVSRFSDNKELNKLTSPITFICKDEDTDNGSSLNKNNNNSTSWVLKNASIEKMRINHKSYVSKKCNLDTDVFFVLIENEEYSDIYPVSSWQVFEPNLSSKTLNKFNVDNSEEKLRTQMDNKRIDDIIERLKNKEEQNKLNIKAKEEKKKKKKKKNILPSDSSEDLDDDDDDLGLKRQEKRRIKNLIKLKRGENKEEIEYANSALSITSLRKSKVNWDYNNDGRKSDDEDLNEEVSGQEDFDDDNDDNDDSENNSDNDQYKLTSYGQAMRSLLKQQVNDEEDDELNQYSDDDDEEDEEDEDEEDEEDDDDDDEDDDEEDSDDDKSSNKKQLKNNKKIQNEREKDKYKLEKNKKNNNKHFYEEDEQ…	0.03	0	1	1	1	1	537	63.4	4.94	0	1												0	0	100	Low	1	Acetyl [K530(100); K532(100)]	FALSE	High	Master Protein
PfDd2_080011500	ferlin, putative	MSSIAKKTQYNIKVDIHEVKDLSFRESANEKEIIPNPYIEVTVNNEKKSTTKKNQAVNVVYNTSFNFSQDLTDYKFERTSVDVCVLHKYTIQSALIGKCSFGLNFVYSKVQHWLYRIWVKLRNPDLPLDDVGFLLISVGVYGPGDSIPIVNDSVKTDIHEDVFSNKGLDIHITHYDLCLNIFRGQDIELIGNSTLFSNILEPYVKVSHNGFEECTKVIRNDPNPVWNLSIHIPTCTPCYDKNILVELINGEHNGIVIYSILLDFFEILKRELAPRWFNIYYNPQNQIMPRYSEYMQNGSIQINLNSTTTNNNNNNSTAINPLGNYLFSGAAEKIFKNATQAININDILGVTKVQNMFTDDTLKEFYLYGGRIFLSANATKTHSPGPICIKSAKVEVDAP…	0.027	0	1	1	1	1	1706	197.6	6.28	0	1												0	0	100	Low	1	Acetyl [K974(100); K975(100)]	FALSE	High	Master Protein
PF3D7_0814700	conserved Plasmodium protein, unknown function	MSKISKRGEIYFNGFLKYSKKKQKKKPLGNEDVGKIEDIGKTKITDNLKDINSSYSLAQKRKESINMVSKKKKSKNNDIIINDSKKNTNVKSNKNVLKTKLLKKSFTPNFEKKTGSIVNNIICDEVPSIHDKGNNTLKKEIRRKTPKMKKKKTNNTLKLSNSSRKRSNGLKKRNLNSNKSSTYLNNSYGNLSYFTDYSNYSIRNSSYDIPTSHSKNKNNTKRLYVKYKYELPTIASLGKVKKLDYLGLTIDDVELNKKSKKLLYNLSNLYFGNSKLQNSLYYHKKSSQVGKKKKEKKKKKNYYTYD	0.027	0	2	1	1	1	306	35.4	10.14	0	1					2655271	PF3D7_0814700	PF08_0072	8				0	0		Low	1	Sulfo [Y305(96)]	FALSE	High	Master Protein
PfDd2_140025400	pantothenate kinase, putative	MRKYKNELNISNVLEKKDDCCSLDIGGTLIKVVYVNHKYIHDDNIKENTEHLMIKMNGNKNIYLTFFDISKLDDTLYFLLRNNLIKKKITLTGGGAHKYFYHVLEKALYHKLGMEINKGDNKIYVSKYLYDEKLSIFSIFVCSTKSNDQNKNDDINNFNSKIIEGQVLFDKKFVDKFPSDTIKIYVEKRYFDKNGNNDDNNNDDDDNNDDDNNNDDDNNNDDNNNDNYMILTCSRKDEMNCIMNGIHTLFSVDKSFFRYERFLNVKVPIKITSPFHPFIIANIGSGISILKSNGYDSYQRIAGTAIGGGTLMGLAKIILDNISFEELIKCAEDKNKNISFDLKMKHIIGDAPVDGCTHANTLASCFGCLKNILKEIKENNGHNKTIHHEVAKGLIQMVS…	0.027	0	4	1	1	1	524	60.5	7.4	0	1												0	0		Low	1	Acetyl [K31(100); K38(100)]	FALSE	High	Master Protein
PF3D7_0827000	ATP-dependent RNA helicase DBP10, putative	MKNKKKLFGPSSSNNTKSNKKKINKSKNKSKSKKNEKNEKRINIKKNNGLKKSKEDVSKRKDIDLLQNNKKKNILIKTNKNISKNKNGTKRYQWLFSDKDKKKEKVEESDLNNYSSSCSYDDKKKEKKKFVLYKKKKNKSNNNSNNSNNKKKKKKVILNSFQQLGLSENMCRSIASNLKYNKPTNIQKLCITKILHRRDVICISKTGSGKSLVYLCTLIDILKEHNKYYGIRGLIILPTKELVIQIYKLCKKICKNYFHLNINIIIGGVSIIKQFDILNQNLDILLCTPGRLSFLLQETKLSLEKVEILIIDEADRLLELNYYNDMNVIYKSLNNTSKQTILVSATLPTNVENYFKLKLNNPDVLFLTSDNTINEKVHLHFLFCRSYEKYALLLRLILI…	0.024	0	1	1	1	1	1289	151	9.33	0	1	metabolic process	cytoplasm	catalytic activity;DNA binding;nucleotide binding;transporter activity	Pf00270, Pf00271, Pf04851	2655364	PF3D7_0827000	MAL8P1.19	8				0	0	100	Low	1	Sulfo [S83(100); T89(100)]	FALSE	High	Master Protein
PF3D7_1020000	RNA-binding protein 34, putative	MSTSQIDADKENQISAVINFLNNNEEVNVLDTKKDEEKVDSEISKQEKKKRKKDKFLSKKEKKRKAMSEEEIAERNKRTIFVGNIPIKDVSISKLLKILNIEKSIVETVRFRSLPLEEKYADKKRLGVMRKKFTDVKDNKNALVTLKEEKDVPLLLERNGTVYEGYVLRVNKFGDSKSFSRKKSICIKNLCKKLNEKDLYEIMKDVDTIKGVRILRDTATSMSTGTAFILFESRSAVKKAIQQFNGYTINDRQIVVEKVQDDKEKKGYNNNSKSTFKNKNREKGGNKNVKKDLTKKFNKYKSKKKKYMRRRKKKEDKSVVKN	0.024	0	3	1	2	1	322	37.5	9.92	0	1			RNA binding	Pf00076, Pf13893, Pf14259	810352	PF3D7_1020000	PF10_0194	10				0	0	100	Low	1	Acetyl [K94(100); K97(100)]	FALSE	High	Master Protein
PF3D7_0827200	conserved Plasmodium protein, unknown function	MVPLYEEAGIIMDDVSGVILFYEDVINEMKGSYNSLYDNMILLKNKMENIKEQNKIIIKENDSKEKYFNSSNMLNDILCNKLGLINMTTENRNNEGVNDRENNNNNDDDNNKYGDNNKYGDNNKYGDNNKYGDNNKYGDNNKCGDNNKYGDNNKYGDNNKYGDNNKYGDNNKYGDNNKYGDHNNDYYYNNILSFQNKPLCYNNQLKKYDSKIIKLDENIFNTLKEENEMGSNNGKDISTESSKDERSNVNMDDIYSDNFLNAESSINSNKVSPIILSDENKKLSNFLKEKKREYQKIISSNKKEDVLNILSDANNEDNTQKEINNNNNNNNNNSNNNNSNNNNSNNNNSNSNLYGYDNNKFVPPCTKGQNINGTHMFTQEDDNKKDEKKYGIHYSIKKN…	0.024	0	2	1	1	1	1004	118	9.16	0	1					2655466	PF3D7_0827200	PF08_0017	8				0	0		Low	1		FALSE	High	Master Protein
PF3D7_1211700	DNA replication licensing factor MCM5, putative	MIGIQEGRAFFNPTRNPNNRPENNIRIEENLPSLNEVYNYFQDFLSRYSSNTLKEGNLKRTLFENVKNNNFTLDLKLDDIYKQQTVFENNEISATPRSERKMKKPENYSAILARALSERPLTYLPTIERVCYEVCETANILNDEDEHLNYIQINLLNTFIRPTPIRGLLAATQERFVVVPGIIVQASKPQHKMRKITLQCRYCDHKMSIDVPLWRDKPQLPPYCRYSSTMKSSMGLGNAMDSQLGCNGVLEPYVILPNECTFVDIQSLKMQELPEAVPTGDMPRHLQLNVTRYLCEKMIPGDRVYVHGVLTSYNPNPRPTRADGTNFSYLHVLGFQKYDDMSGNDLNFDVEERNELTLLAAEHNIHEKIFKSIAPELYGMDEVKKACACLLFGGTRKRI…	0.025	0	2	1	1	1	758	85.8	8.16	0	1	metabolic process	nucleus	catalytic activity;DNA binding;nucleotide binding	Pf00493, Pf14551	811169	PF3D7_1211700	PFL0580w	12	DNA replication	Switching of origins to a post-replicative state; Removal of licensing factors from origins; Regulation of DNA replication		9	0		Low	1		FALSE	High	Master Protein
PF3D7_1226500	heptatricopeptide repeat and RAP domain-containing protein, putative	MFQKKASSVCFFSKYHNNKYGYHIFFSSNFSIYKKALIQYSSINNHNNYNNNNNNNNNNYNNNTRYRKIIVIPFNDKDVKLEYKKIPFDKNDLDKKSKKELLNIYKHIRKKEELNKLPQDFLDNLFECTKKYVGCLLPYEFVSIYKTLKIIKRNNKELNLLLHQQIKRIYQNFDITSISKLFQLYNFSKSRPTVLIKNLSQTFLNNINNENVKPWNIRELISIFSYLKIYDEKLIDEIYKKCIPIFSKYILNYQPKDVTIIFYCLVKMNKHNTTLSNVVTKHVILNIDSYEFHQTAIVLNTFVKLGLKNNKLCKVICDKIKVKLQPQKFTNLTNNVMTREHGNNTYMYRSEEKKKKLNLYNVENVNEDTNNRSLLNENNKEEDELNTFDELGRDNNKIV…	0.024	0	1	1	1	1	1505	179.7	9.19	0	1				Pf08373	811308	PF3D7_1226500	PFL1280w	12				0	0	100	Low	1		FALSE	High	Master Protein
PF3D7_1114700	cyclin-dependent-like kinase CLK3	MSKDKRNSFASNSFDSSNDEKKSKNGNKIYKSKHEENSPDGDSYKINNNEKEKSKEKLKKDQKKKSKEIYNSFNSPNSTSSDSDGNGLHLNFSNASSSSSENGFKILRTQENEDKLLEERRRKREALKEKLKNMVKENEQNNDANEILQNDQINKDYNNETFLLSENKNDNDIITNEIPSNPSYIDQNDAACIFAPNNDVIEDTCSSLSSDHEIIEEKQNKEKPEAVKECSDLYNDLKKKIDEEKAKIRSFIIKQKELHERLKMNVDDSLYVNKSKGNADTHNNLTNKKSPLENEEDEMQEEYDEDNDDFDMFSCVQANKKRKVEKVHITDYYTTGNNANLSDNWNDSEGYYKAMVGEVIDKRYSVVCELVGKGVFSNVLKCYDMVNKIPVAVKVIRDN…	0.025	0	2	1	1	1	699	81	7.9	0	1	metabolic process	cytoplasm;nucleus	catalytic activity;nucleotide binding	Pf00069, Pf07714	810703	PF3D7_1114700	PF11_0156	11				0	0		Low	1	Acetyl [K649(97.7)]; Phospho [S647(100)]	FALSE	High	Master Protein
PF3D7_1230600	RNA cytosine C(5)-methyltransferase, putative	MNSTRLRHIENALNNFNFMSPLDIYMRLYFKSNNIKNKDKPYISEHVYNIIKNKTLLSYLSSPSSLYTNVIKTYFSSDKWKYEMNNEKIPAHVRYSFPKELYNQLLDCYGEKKSITLMSILNEKAPVFLRVNNNKISRNELYKTLISKGISVEKCVNSPYGLLLTKNQILKNIHEYKKGYFEIQDEASQIVSSKIPVHPGDKVLDYCAGSGGKTLAFSMLMENTGKIYLHDIRDQMLSQAKIRLRRAGIQNYILLNSNHILLKKLFGYMDVVIVDAPCTGTGALRRNPEMKYKFTNNKLYDYVKTQREIFENALLYLKKNGKIVYITCSILDAENVHQAKYFCQKHNLYLSEAPFHSLPQSKAMDGFFLATFERKE	0.026	0	7	1	1	1	376	43.7	9.42	0	1	metabolic process		catalytic activity;RNA binding	Pf01170, Pf01189, Pf01209, Pf12847, Pf13659, Pf13847	811347	PF3D7_1230600	PFL1475w	12				0	0	100	Low	1		FALSE	High	Master Protein
PF3D7_1125400	mitochondrial import inner membrane translocase subunit TIM44, putative	MKKNIFNNVFINIKFQKNLKYNKFISSKCIQNIYVTNKWNSTLCVYNQHLCSPTQLISTRKNFSTFMRNVIEQVKKDMKENKQYQEALKELKEKTEIDDKRIKLKKRIEENIDFFQKLKEKNVEAVKILYNDVNNFVTYCFTKYYALKLSKNLCIQFFVTLKNVFIKSTNKFTELSEKWDENSAFVKLDKWRQDMAIKRYKKKKEKENQHINNNINEENDNCILHNNDEPSNNIININKKIKKKHMNTNIMEENTTVENNETENDKSQNYELILAQESAWDKFGSKLKDMPFLNNFFENPILGKLFGETELAAALREMKMIDKNFKLSELMYLFEYVISKHIVESYLIGDEETLRLHCGSSAFNSLNASITERKKKKVFLDTNVLIYKNHELKGAQRME…	0.031	0	1	1	1	1	470	55.8	8.87	0	1	transport	membrane;mitochondrion	protein binding;transporter activity	Pf04280	810812	PF3D7_1125400	PF11_0265	11				0	0	100	Low	1		FALSE	High	Master Protein
PF3D7_0709200	glutaredoxin-like protein	MNKYIRAPNLIYICASLGIHSILFKKQKSPDNKNSYHIKDFIKLKNIIFLTSCEVTQDPKEGGGKKNYDRYHNELFNNKINQNKVHIDNNELVNYFDELYEQSKNENIITKGEGEEVEFNSSNLLLPFVEEHEHVKDKNDNDKCIKYEYVNDKCIKDEHGEFERVEENIKLSEDIINIIENILKKYNVVLFMKGTALNPYCKYSKQAIHILKLNKVKQIHTVNILDNQELRNALKIYSNWPTFPQLYVNQKFIGGIDKLQELHDQNKIKDII	0.025	0	7	1	3	1	272	32	7.27	0	1	cellular homeostasis;metabolic process;regulation of biological process	mitochondrion	antioxidant activity;catalytic activity	Pf00462	2655072	PF3D7_0709200	PF07_0036	7				0	0	100	Low	1		FALSE	High	Master Protein
PF3D7_1026000	conserved Plasmodium protein, unknown function	MNHKNNIYDILRQEDKIKRKTKQLKEDQKKKENEKKDFSTFSFDINKYTSWADIVDEYDEFFYEVEKLKDQEKNEKNNDEKKKKKKKKKNVQVSDDDSTEFDDEEDDDNDDNDDNDDNDDNDDDDDNNNQENVQNYNSNKMKEIKKKNKSKSGNKKKNKSSNNANKKKNFENLLLEYTMSNNVLNTENNNAHVNILETNNATDENCYKNNIHDNKENSPCNIIDVNNDDKLKKKKKKKKKEKKQKVQDGSADEKKDKDDSLNKQKEQNDDDKKNAHEVDKKSCHEINNDEKKKEVQKDTTNHVHVNEKLKLLLNNNSKKNKKKREKIDDIIAIVEKEESIKQKQKQKMLQKTKQKLKLKPQMK	0.034	0	2	1	1	1	363	43.1	8.6	0	1					810414	PF3D7_1026000	PF10_0257	10				0	0	100	Low	1	Methyl [K151(100); K155(100)]	FALSE	High	Master Protein
PfDd2_140052200	calponin homology domain-containing protein, putative	MADETKIGKEELRVWIEDTLKRKDFSFNCLKDGDIYLQLFEYIWPKVMKKYKGRIIMYPSSDNERKENWKVINIVLKKVQLEEDFIKYNDIVKNNFKPCYESLIILYFLYSLVRYHECDFILAHPIDQKLTDFMSSEKPLTCLVKAGSVNLPKNVFENFGNMSQWEDLHVIDDDKGENDDRGKNDDGGKNDDKEKNDDQEKNYDGGKNDDKEKNYDKGKNDDKEKNYDKGKNDDKEKNDDKEKNDDIYNEMYNQFNNILSTSHKKLDMQNNVSFKKDDIKKDSSMEHLNLIYPINSHMENTFDKYIKNCETYTIDHNKEEQQNMMDPIDSNSNIKMEEVSKEYKKKKIFLEMNKENSEELDTRVNRNYTKEEIKYDKKYDQSDTVVGYEKCVNDDTISY…	0.068	0	1	1	1	1	2005	240.1	6.74	0	1												0	0	100	Low	1	Acetyl [K1994(100)]	FALSE	High	Master Protein
PfDd2_010016600	surface-associated interspersed protein 1.1 (SURFIN 1.1)	MEQIGIANNIFTEIGKNIVKRSGPFEIWRKKFIEEVSKKISNSLNIEDVKECKKNCRKINYWMDDKEEEFVSKNFFVYEYITSNVWKNEFEKAIINTLKNKTKTCLRSRKKYPKEIRNIMGELEDYIDAINDYKKKFKNLYCWSEQYIDYKTWLNQMKAYFIKHKEWNLLNNNKYRMYLIKYLKRSLGDMFPSKIECIKDIPLINEEVVKLSSEHNTHMDLRSSYVGDFTDEKPSKYYIPQDNESSEYPVQIVSKPLEWLLFHDLTKPDVTALPEELPLTSYKVTPTFINVLHKEGPTLKSIFPTKDFPYIIAWILGAIIAGTLFVYGTTRKKKKGITLKTSEFVKEKIKSVNDRKEKKIPVSIKNEHVKKNYFWKWITIIEIHLLIIEDIRKEEWKMT…	0.031	0	1	1	1	1	1554	191.9	5.47	0	1												0	0	100	Low	1		FALSE	High	Master Protein
PfDd2_050015200	peptidyl-prolyl cis-trans isomerase	MSKNDEYKNEKGEGEELPSSDGESSDGSFGPVPLQQNKDNINDENYNDENYNDENYNDKNYNDNDYISGNEKDVVLLDSKKKKKNSVSLCSSSSSINIPENEELLNKKKRKVKGIIEENKKNQEKMKKKKIRINNDIYLKNLPTNKNYQVSYMHTDIVTHVVVSNKKKYIITASLNGIIKFWYKNIGCIEFVKHFKIHSDEIINIFISEDEEHLGSLSKDKTYKQFDITSFDMNIVIKLSFIPRTGEFIYSSIFSTEVKVAISSSEKACIYIYKPLESDICIQTIDFGCCNIIEIIKYNKFYDLCVFSDNEGLLDIVDVTNFKFPTSKEEKKSKTNNNMDHKLIDFMNKRYPIKKINFSFKSETDLYELCKYKTYALCISLSLDGEYMAILSENYFLRI…	0.036	0	1	1	1	1	748	87.1	7.31	0	1												0	0	100	Low	1	Acetyl [K406(100)]; Phospho [S404(98.8)]	FALSE	High	Master Protein
PF3D7_1230400	ATP-dependent protease subunit ClpQ	MFIRNFVNIIGSQKSITKTIARNYFSDNSKLIIPRHGTTILCVRKNNEVCLIGDGMVSQGTMIVKGNAKKIRRLKDNILMGFAGATADCFTLLDKFETKIDEYPNQLLRSCVELAKLWRTDRYLRHLEAVLIVADKDILLEVTGNGDVLEPSGNVLGTGSGGPYAMAAARALYDVENLSAKDIAYKAMNIAADMCCHTNNNFICETL	0.022	0	7	1	1	1	207	22.9	8.16	0	1	metabolic process	mitochondrion;proteasome	catalytic activity	Pf00227	811345	PF3D7_1230400	HslV	12				0	0		Low	1	Acetyl [K14(100)]; Phospho [S12(100)]	FALSE	High	Master Protein
PfDd2_140022000	Cyclic nucleotide-binding domain containing protein, putative	MEDLESKAIENIHENLKKCIDRKIPKNTNENEEESSKDMFFIYNSLKEYIEQLKHTNNFIQKENDYLRKKNEELLKEFNEKNLINGNSNKSQKYGTYINEINQLNNENEFIKYKFQNMLRKNISLERSNVELNNQLLNKDNISQYLKSQSRIHNNKYIKDIRKKQSKSNKSLENIKGYNNVIKMDTTTTTTTNNNNNNNNNNNTDENIRDSIKLSENIKGINNKITNKNIHTYENINTYENIHTYENNNECQNIHIKHNNVTNIQSFNFNEKFKSICTCSMLLHDILNILNQNIKYDEPGIFQKSLKNIKIEKDELIMQNKLLKEKILQIETFILRDPFLVEKLCPIHENINNNFLLKDKNKLYQNNKNISLYRNLCYLENKNFNLRKELFHYKQKILF…	0.023	0	1	1	1	1	2257	269.5	8	0	1												0	0		Low	1	Methyl [K2253(100)]	FALSE	High	Master Protein
PF3D7_1121600	exported protein 1	MKILSVFFLALFFIIFNKESLAEKTNKGTGSGVSSKKKNKKGSGEPLIDVHDLISDMIKKEEELVEVNKRKSKYKLATSVLAGLLGVVSTVLLGGVGLVLYNTEKGRHPFKIGSSDPADNANPDADSESNGEPNAGPQVTAQDVTPEQPQGDDNNLVSGTEH	0.023	0	11	1	1	1	162	17.3	5.92	0	1	metabolic process;response to stimulus	membrane	catalytic activity	Pf06589	810771	PF3D7_1121600	PF11_0224	11				0	0	100	Low	1	Phospho [S20(90.1)]	FALSE	High	Master Protein
PF3D7_0901000	rifin	MKLQYYKILLFSISLSIFFSSSYAHNKNKRYITPQTRTTTSRVLGECDLYMPNYDKDADMKSVKENFDRQTSQRFDEYEERMQEKRKKRKEQCDKDIQEIILKDKIEKSLEEKVEKCCLICGCGLGGGVTPFIGLFGGLAVNEMKKVAAVAATEVGIKEAIKELGKIFELEAGSNMQWTKMINAGNYSQKMSLVEIVTILKNKCEEDEALAGPLFCKASKAATESGEVFEFSGNISRMAADAADAARKAANEKLAEMTSVGTICSNPVVISAIVVVIIAVILLIIYLILRYRRKKKMKKKEQYTKLLNQ	0.023	0	7	1	1	1	309	34.8	8.82	0	1		membrane		Pf02009	813294	PF3D7_0901000	RIF	9	Malaria			1	0		Low	1		FALSE	High	Master Protein
PF3D7_0319200	CCR4 domain-containing protein 4, putative	MKCQIFYKCLFVVVIFLSEYNTIMLSTRRNNHNTIKYIFNDKLNFHEKEKKSYTFPYINVIKKKRKKTQSCIFSSPIKINFNNFVYKSRRNISSSFHNLYNTNQIDTNINNINKKRFSDPLHFFIHSHISQRINNNNNNNNNKYNIYNYHFSPYYYKKKNHFVTQLKAENTYFIKELVTKHKTASQSNLDNNLILNEKKMEINIITNKEEQEEEQEGGKKKKNEEQNSKISHNINIYDVKEDNKSKELKEQQNDIKNMNIDSIMKTKNNDSNTIYYDSHRNSNILTLEELIKTKKITNIFIINNSTENEELNIELYFDHKELKLLRKKEETLNSLKNRLTLNLLKLEKKKLKRKRQHGEVKEQNGKDKTLIKEEKSGELINNIIDNINENKCQLLTKEE…	0.021	0	2	1	1	1	906	108.2	8.76	0	1	metabolic process		catalytic activity		814506	PF3D7_0319200	PFC0850c	3				0	0	100	Low	1	Methyl [K672(100)]	FALSE	High	Master Protein
PF3D7_0930700	conserved Plasmodium protein, unknown function	MTKPYNLNTSSYDISNDYNSLYIENIFNEIQNEINNTCTSDHIVEEKEGKHINSYNNENEYNNENEYNNKNEYNNKNEYNNKNNVKKNYSSNNNLYNYIGHINKKLINIDEYVNFINNKKNEYKKKKKEYIIEYINKNKIKKLHYKDMILLFEKYAEILEFRQKCLLCNNYLSFSHLYLSKFVKKVKQKDTHNHVYDYKYNITCSDKYDKSNDTNNKHIKYEKDKNSKHIHNNKEQFYSFPFCECIEKIHYSETYISNEKDSYYIDMIDYIKKNTSFSVCNKKNMVIKGFFKNVKFTKFYNFFNEKYGKTFLIKKNYNAHTKYINMSNYFQKPILTIEHVKELNSHTENFIPFFKINHVNTLLTTVEKKILIECLKVTNKIIFHDKIDKLTVIIFCYLS…	0.021	0	4	1	1	1	463	56.2	8.88	0	1					813579	PF3D7_0930700	PFI1495w	9				0	0	100	Low	1		FALSE	High	Master Protein
PF3D7_1020400	rRNA (cytosine-C(5))-methyltransferase, putative	MSFIYRKAASMLSKCCQGKGIKEILYEKDDPSKKKLHYLLYKTLEDLNILNEIYNMFLKKVCKNKYLGLILLSVLVHRKKIDGGGLIKREIKKKEKDIMKYYEEYKDRFNHDEKLKEGIIKKYFIIYDEKYEDENLYKDNTKCIKNMESIRNLENKCTLFNNDLSNNKSEHIINELMKKNIHIEMDEDVEFLYKINNKDVYKLINHYIYKENKIRIIDKTSCLVVQAANIKRGMIIVDVCSSPGSKAIFSRTLLNKKGYLICIEKDRKRCYTLLKELLKNKEYVGIYMDENFDDTQKITLNKKSFFHNEKENTKQNKAKNVYKNMDNNSKMDVQKNVYYIQHINKELFIKIYNCDFFNLTSQDFSTFPNIDVVFIDPSCSSSGMPDFIYKSNMANICLH…	0.019	0	2	1	1	1	601	70.7	9.07	0	1	metabolic process		catalytic activity;RNA binding	Pf01189	810355	PF3D7_1020400	PF10_0197	10				0	0		Low	1	Methyl [K142(91.2)]; Phospho [T141(88.2)]	FALSE	High	Master Protein
PF3D7_0727700	conserved Plasmodium protein, unknown function	MKCYEKSAYEELLEEIKDEIPFFKKYNEDFFYKNKKLKDLSKRENHHFDDIYKLYEEKNYITDYCNLLVDEIDNSFKIIEDNKSIHNICKYFLQNFDENVTNNYYDFINVNYVSSKNIRDTMITYLKNNASTNVPNKDTNHNKRKITKKKIKNKDNINNNNSNNNNSNNNSNNNSNNNSNLINHHNSNLISNHNSNIYMCKHNYSSYYNFTLQRVSKMYDKRKKKNLYNKYIINGMGKKIHIKIKKEKNYIGKKLKNIHKDKHNMKLHISNIKYENKLEKKHSFEEEIKNNEDTGFCDISFIPFINDNFHINYGAIMENLNSQYFKYIYIIDNIKKNEKYQPSFKLKTVQNHSHQNKKNNNLIYTNLEKQNDTHTNINNYLQEYKSSVNVTSNENFKIN…	0.019	0	1	1	1	1	956	114.8	9.13	0	1	metabolic process		catalytic activity;nucleotide binding	Pf00709	2655167	PF3D7_0727700	PF07_0114	7				0	0		Low	1		FALSE	High	Master Protein
PF3D7_0413500	phosphoglucomutase-2	MYVNFFNKLNIPKCLRTNFNFKRRFSETKQNIQIKYIKENKKKYVFYTAVTSLSLSIALTYAYEKFVLYKWNRRYDYYYNPNIKFFEKKEKKEGKKDKKNTTKHIILVRHGQYERRYKDDENSKRLTKEGCKQADITGKKLKDILNNKKVSVIYHSDMIRAKETANIISKYFPDANLINDPNLNEGTPYLPDPLPRHSKFDAQKIKEDNKRINKAYETYFYKPSGDEDEYQLVICHGNVIRYFLCRALQIPLFAWLRFSSYNCGITWLVLDDEGSVVLREFGSVSHLPFESVTYF	0.02	0	9	1	1	1	295	35.2	9.5	0	1	metabolic process	cytoplasm;membrane	catalytic activity	Pf00300	812576	PF3D7_0413500	PFD0660w	4				0	0		Low	1		FALSE	High	Master Protein
PF3D7_1451000	conserved Plasmodium protein, unknown function	MFSLIRSVFSNIQNEDDLKILIIGEGGSGKSSLFNLISSYNNKSKYEILNTSLSKNESTSNCALGFNTTKIKFHKNCLKIYDLEGTEDNTIEIYDCYYHDSDVIFYVIDSKYESHIFKTIIYLSCLFMNNEEKKRMDNEQFFKPIIILANKSDDGTSFFSAPCISNYIKSIDIYKNDTFWQYAISNDNIFLNFYLNALYQKLCNYFLINNISFEQFLKEQSIHKYNDNNKFSDDHLNFQDKKKMNDLINDIKQKNKKSLTINDVENNNILINLLKQIINENINNYKNMPIEVYNISVHNNKGIYEILLSLFEKKYQSKYDRKNTNQIIKQELSNAQTIVTKPNEEKTNVENFMNHQQQQTTTYLNSSKNNIYNVSNNNLNNECFSYTHENNTKVIEGEN…	0.02	0	2	1	1	1	804	95.2	6.93	0	1	regulation of biological process;response to stimulus		nucleotide binding	Pf00025, Pf01926, Pf08477	812067	PF3D7_1451000	PF14_0485	14				0	0	100	Low	1	Phospho [S44(93.5)]	FALSE	High	Master Protein
PF3D7_1344600	lipoyl synthase	MHFGIPSLFYLYILFSIIMRIKCVITKNLKKTKKRTCSYIPHGNMEKGIILNYIEKPNPAYLKRGKNKNKNKNKKGDIYKLRNVEILLYANRYVHEGNENFSSTTKKLLLTPKVGNKMPEGKKPDWFHVAAPTVAKYNKLKDDIKKLNLHTVCEEAQCPNIGECWNIGTATIMLLGDTCTRGCKFCSIKTSSNPLPPDINEPFNTAKAICEWNIDYVVLTSVDRDDLPDGGASHFAKTVELVKFSRPDILIECLVSDFQGNIDSVRKLAFSGLDVYAHNIETVKRLQKYVRDKRANYDQSLFVLKTAKEINPQLYTKTSIMLGLGETKEEVIQTMYDARKNNIDVITFGQYLRPTKNHLSIVQYISPQMFEYYKEEGLKMGFKYIASGPLVRSSYKAGE…	0.021	0	6	1	1	1	415	47.6	9.39	0	1	metabolic process		catalytic activity;metal ion binding	Pf04055	813778	PF3D7_1344600	MAL13P1.220	13	Metabolic pathways; Lipoic acid metabolism	Glyoxylate metabolism and glycine degradation		5	0		Low	1	Sulfo [T133(100)]	FALSE	High	Master Protein
PF3D7_0927200	zinc finger protein, putative	MLYKTQLCSFYAKGICARGSKCSWAHGQSDVRPMPKFYKTRMCYTFLSGSYCEASKCTFAHTEDELRGSGKALRLCTKFFLDGYCNKSDKCPMAHHISQLDPSVKFTASELMNRMSNNEETSCHKENGDTQENEDNNIYLKNDTYKNDENNVDMDYSMMNNFNDNNLRDSKNNYKNVLMDSNQEYDYMTEIKVPQSANDELLINHDAIMECGKEVVKNNQHMKSKNNLMIRNEYTPNQGKLIMNENDKYDEYIINQDVLKINNMKACDYYNKINENIHPIDYIMNSEIVDEREKKINHNQEYVYNKNGEPIDTYDNYEICKNYKLINKNRFINNEYYKNGIVTLEQNIQNVEGTTYVGSNCLSTNCVSHCLANHCLGNHCVGNNCLASNYLASNCLASN…	0.021	0	1	1	1	1	1627	189.6	5.91	0	1			metal ion binding	Pf00642	813547	PF3D7_0927200	PFI1335w	9				0	0	100	Low	1		FALSE	High	Master Protein
PF3D7_0909700	FHA domain protein, putative	MITNKKNRTSKNKNYIINVNCYTWINNSHGLFDYESENFYKKCFKIKCLYNYYYILKDDINVEIKNEEEISNVMGNNNSLKLICKIKYINNNYQLIPCIENIYDDTINSDTKVNEINENNNINSNNNNNNNNNNNNNNNNNNNNNNNNNNNNNNNNNNNNNNNNNNNNNNNNNNNNSDMDNFWVIVKYLKNKSSILHEDDVIKLGRVKLKIKKIITNAQQEREYNKSQSPFDDDECETVAPETEHLNTSTNNIMSNSYMNSSVINHNMNFTNNVLEDDICIHCENLIVENRDTQVNHTNIEENTNNSKNQNTRNTNQFMANTNVNVQMIDNENINNMNNSYLDDFYLFKNNTSNHEYSNKQMGIENNNNNNIHNGYAHGPQTYSNNIENVSKREGEQSK…	0.013	0	2	1	1	1	1036	120	6.73	0	1			metal ion binding;protein binding	Pf00498, Pf12906	813374	PF3D7_0909700	PFI0470w	9				0	0	100	Low	1	Methyl [K742(97.4)]	FALSE	High	Master Protein
PfDd2_090042800	rifin	MKLNYYKILLFCLLLNILASSSYENNKNKSYIKTCHTTTTTSRLLSECDINASIYDDPDMKSVKENFDRQASQRFEEYEERMITQRKKYKEQRDKDIQEIIIKDKIDKSLEEKVEKGCLKCGCGLGGVAASVGIFGAIAVSEVKKAALLAAAQKGIAAGIEEAIRGIKTGFSLNELGGVALEKLFTAETFKKNMFFVEKIVEEYNTMCENGTVEESVFSLFRGNFPNNEGMIIKSISTSANDIALKAGKAAETVEKAEIVLINAESSYMYSAIGYSVTAILIILLVMVIIYLILRYRRKKKMNKKLQYTKLLNQ	0.022	0	10	1	1	1	314	35.2	8.65	0	1												0	0		Low	1		FALSE	High	Master Protein
PF3D7_0313400	conserved Plasmodium protein, unknown function	MRFEELKNFYDIFQKDIEELKFPEEVVNANNHKLKDENIIYYKKWDYREKNVTYPTNYRKNEKTDMKENISINKKKRFIFLLSSVGKELLLDNLLTTSRDKKKENNNIFGNNFLVIRKESNNNYLTIVNTNNNYIYALIVRNPNIFIDHIYCPTKGNEKNVENEKYEKNVENEKNEKNVENEKNVENEKNVENEKNEKNEKYEKNEKYEKNEKCEQYEQNEQYEQYEQNVQNEKYEKCEKYEKCEKYEQNVQNVQSEKNVKYSFVYSLYKHYNEEVKKKKKYKNTLDYYINVDFVKEKFKLLKINTINISDLIWNLQFSKELLKNKITNLNHGNFLCYIICPNVLNKEYKSYLYNIIKNEKKKKQKKKKQKKKKQKKKQTSLTDTIFYIVEENDKDLHD…	0.021	0	3	1	1	1	784	94.8	9.19	0	1					814448	PF3D7_0313400	PFC0560c	3				0	0		Low	1		FALSE	High	Master Protein
PF3D7_1367800	secreted ookinete protein, putative	MKLNTLISFFSFVCLFFRVLSCEGIHEKKKINLKIELIDKDVLLSDDHLKKEKVIMQDGRKIKIKNFERIKENVLERAIIVKELDKLKYINTKKEAITLETLDDDNDDDENNEVSSNDENNNDENNSNENNSNENNSNENNSNENNIDDSQQVDEEQHNMKVISSEESVENDIHMLRKVYQRDSENGSTTYCYMRYTFNFNLEKLNENSRSQLFKGLDKTLDYLSFLPKNEDVTDTESILDNEYKMLDNTLGDTDPIVSNVELKNYNFDIISTSEYADTIDEIINFLNTRKDQLNISTSLKYKLMEAKNNLNKYNNKDMLVNNPRDSNLYLYEWLQHLNKAFLEKKKALELLNDTKDIKENYNDKLFANSVEQLFYCYNLFDVSNDSVDSFFLNNMGNK…	0.018	0	1	1	1	1	1182	135.8	4.78	0	1				Pf01387, Pf06911	814314	PF3D7_1367800	PF13_0355	13				0	0		Low	1	Phospho [S1110(99); S1113(99); S1118(99)]	FALSE	High	Master Protein
PF3D7_1456200	conserved Plasmodium protein, unknown function	MFKNLLLQSLECREKNYLASCARKEKFPFFKNRNYNNENIIVHNYNYNLCINRKYGNYKRKNIYFMNYKGFITVANKYVDYKKESPSEEEKYYEEGKLNIKNNMNSIEKILDETNSMIYINDICLKMDQNLLRCQNYEDVLSILVTHRGALFLQNLITAIRMLSGFVIEQKKEKLEKDKLNTISDYTKIYMRADDEMGKNIPDDISDNNNNRHIDDNNKQDLSYNNKQDISYNNKQDISYNNKQDLSYNNKQDISYNYTGIDKIENNIIERYKNVFDILNNKALVESEMNTQGKKRKLEDIIVLDERFHLLIDDIYKNRKHFDVLSICHILISLKELNYKHFLLFNSFVNPLKNFDIYIKEQFTNNQKFSFICSTIELLLECFNTYIWAGYYNLNIYNK…	0.018	0	2	1	1	1	967	116.3	6.57	0	1					812117	PF3D7_1456200	Syn3	14				0	0		Low	1	Sulfo [Y92(98.7); Y93(98.7)]	FALSE	High	Master Protein
PF3D7_1355900	RWD domain-containing protein, putative	MSQKNKKVYDTQNEQENTNSSSNSSSNSDKEIQKDKEEYKKGENNFSILNVEEVNIIELSREELYKVCAELQQKELEALKYIYVLDSELNIKYENDEDKLTIVEINLNDQNISNNHINFTFELPKDYPLGSISIINVTVKNFTPDTNNYINEEVYRYLQRYNEQRECILPVIYKVNEIIENIIQYKEEPGEKSLSSSTEGRSDFDQEQTFNEWDNKNKQRKADIVCFPELSYSMNFSKRPNILARRLCYSHHILSLVKRSCIIKWAKQLKIGGYSKIGYPGIIVCEGPKDEVDFYINSLNKLRWKHFDCRGMEDIELDENENLDDARVLPTTVRELDAKSMRTLSDICTQCGLRDLFLTSMKIYNNNDKKGSVKEKNKNGEENKPGNTKDILKEKGKKK…	0.018	0	3	1	1	1	405	47.3	6.13	0	1			protein binding	Pf05773, Pf06544	814260	PF3D7_1355900	PF13_0297	13				0	0	100	Low	1	Methyl [R246(97.5)]; Phospho [S250(96.7)]	FALSE	High	Master Protein
PfDd2_130060200	large subunit rRNA methyltransferase, putative	MGKKKKVGKERIDKYYKLAKTAGYRARSAFKLIQIAQKFNVFKNANILIDLCAAPGGWLQVAYKNMSKQSTIIGVDLVPIRKIDDNVITIKSDITTSDCIKKIKNIIKMDKADVILNDGAPNVGTTYSYDSFNQNVLVLNSIKIAYIFLKKNGIFITKVFRNEEYISLIWVLEKLFGDVKHIKPRSSREISSEIYLVGLNFLGKKVDKKLFDYTYIFSDQFKKNSNKSSLLETKQESYLDNNENYFSDEESNDEEKVGEKIDKKKKKGLSTILKEKKKKNRQGYDVGDDYRATDICTFIKSDNYVDLLIKNNKFTFDKNYKNNSDPMIKTIYECIYKNECTTKEIFFLCNDLKVLGKSDLYNLIKWRYKIKKSVLNQTSKKNNLDFDNHDVEQTTQELS…	0.018	0	2	1	1	1	1006	118.7	9.22	0	1												0	0	100	Low	1	Methyl [K620(100); K625(100)]	FALSE	High	Master Protein
PfDd2_090039400	TFIIH basal transcription factor complex helicase XPD subunit	MVVFNLDDVEIFFPYDYIYPEQYAYMKYLKKTLDSEGHCVLEMPTGTGKTVAIFSLITSYQYHKKDEGKFIFCTRTVAEMEKSLIELKKVIQYRINVMKQRKVEKLKNEKDDVNDVIKNDDVNDVIKNDDVNDVIKNDDVNDVIKNDDVNDVIKNDDVNDVIKNDDVNDVINNDDEEGANNSLDGSKENVKEYNKHDDHINNLKEFGENSEILAIGISARRCMCINDKVLLKHEREKIDEECRKLTATFIREKKYINNKIDNEIYHPNVDKISDFILRNRHHLDIEDYFDIYNSRNSLEEYDNIGLCGYYENYKKEFLYDLIKPGVYTIEDLKVLCKNYKNKENVNVPICPYFCAKKIIEISKVIILNYQYVIDPKVSKALFSWKDMNKNVHLKNKNDI…	0.017	0	1	1	1	1	1091	126.7	5.76	0	1												0	0	100	Low	1		FALSE	High	Master Protein
PfDd2_030010300	conserved Plasmodium membrane protein, unknown function	MMDVYKEENSDLLNHQEEEISRNSNINDEFSETQLRDNVYEERENEYINKHNMMDDIQIMVDEQDNNNNYDNNNYYDDNINNYDNNNYDDNNYDDNNYDDNNYDNNNNNSYYEYNQNAYEDNEPYNDYNDNNNNIINGSKYINEIQHNDKELYDMSYENNLNNEVLNVENRKKKSNNYDNVVNSNMGNNKNNTTANNNNNNHNNNNNNHSNNHSNNHSISHSNNHSNNHNNNHSNNHNKSHDVKDIPYCSFNNFQENEDKDGDKPGDVKSNNNMLRKKNSEENNAYNLFNNEKLKKLEKKKKKMLEKNKKKKKEDTLDDKKFSEVYNSIYENLKKKKEGKYNNDDNKDMMMMMDDHKSNDNKHHKNNKHNNKHYNNNNDDDDDNDFYEINYNSSDNMNS…	0.016	0	1	1	1	1	960	114.9	5.54	0	1												0	0	100	Low	1		FALSE	High	Master Protein
PF3D7_1215600	conserved protein, unknown function	MDKYKYLKSLRGKNIFSLKYAESFNFNSIHKNIDKHFIYTYTKRNNFVNYVNIIYKRYIKTMGENNTNDDYKKYDNCILQNDKKKNNFYEQSLEDIQKISNDEIKNNPINNISEECGYKYDKHEPTMFGDWSHNCRVTDF	0.016	0	6	1	1	1	140	17	8.66	0	1				Pf07896	811203	PF3D7_1215600	PFL0750w	12				0	0	100	Low	1	Acetyl [K3(97.9)]; Phospho [Y6(98.4)]	FALSE	High	Master Protein
PF3D7_0628600	DNA methyltransferase 1-associated protein 1, putative	MSHIYDMLGINVEKLKTKKKQKEKISKKQLNFLKDNDNLFSLPTTSKIISLNNKNVSVWRLVKFRSKCRNDDLILTKWSKIGYKNDKKEFNEDKIEDDNTFEKFNKKINIIKYNDDLYYREIQPLNTGWTKEETDYLFNLCEKYDCHFIIVNDVYDIKYKRTIEEIKERFYTVTKKVMEDKFDQQIKLEEAKKIKNNNDILKLKEAKAKHPLIKFTYNMQADLERKNIIHKTYTVSKKDVMLEETTLENIKKFESKIKLELKKAADMKKLKKKFELTTEEIVPITKLPEEDKEDKNIYSARYYFQKLKIDISYFDKLDIYLKENNIEKPTIYTENICFLYGVLRTDVAILLNLRKKIEKLKQEREFWKGQMNNLEEEYLKKQQKT	0.016	0	3	1	1	1	385	46.5	9.25	0	1	cell organization and biogenesis;metabolic process;regulation of biological process;response to stimulus		DNA binding		3885726	PF3D7_0628600	PFF1385c	6				0	0	100	Low	1		FALSE	High	Master Protein
PF3D7_1106700	DNA replication ATP-dependent helicase/nuclease DNA2, putative	MMEKINEEQKLLDIFIKLIKLENIYELIENKLCYEYLNKDELIEKGILLNNLTIKGITKYDEKNNSYILKLVKKKKHIDTNDLSDDENLDNFPQHMFSKGSIVHFARKRKKYILGSRNDQTLSYHINDNNKKNCDDKNNTKNNINNTSIINDVVNIYVCSVHKIKKNQISLILRNSTELCKELNVSNMFMLCDKGYFDVCLVSSDISAQRQINAINIMKSNLDNESDILKILFFNKSPSQSSILKRIINIFDEYDKSESKDYNDVYDNINNNICNNIIDNVGDNNNNNYFNPCCCDKNLEKDIHTKKEDAVEEEKNMNTYFKSTHLCTHNNIKLSNDVLNNYIYKCDKINWGIKNLNINQKKAVYSCIFSNDIFCIHGPPGTGKTTVLCELIYQLIQRN…	0.017	0	1	1	1	1	1024	120.1	8.22	0	1			catalytic activity;DNA binding;nucleotide binding	Pf01695, Pf02562, Pf04851, Pf10412, Pf13086, Pf13087, Pf13245, Pf13401, Pf13538, Pf13604	810630	PF3D7_1106700	PF11_0078	11				0	0		Low	1		FALSE	High	Master Protein
PF3D7_0207800	serine repeat antigen 3	MKFSISLFLILCVLFCKNDIKCTTVDESTKEGSQNPKNSSSTTPASGSQKGSSSESPGSSVEKQSQESNKESTNGGNVVSQGTPANTFGQNSNNPSDSPQGTSTLPSPPKSIDVKSAFLKHYKGVKVTGSCNANFQLFLVPHIFINVETKENNIQLDVKFLKLTKRIDFAKDKSMLKNKCESGKNQTFKFVLYFKDDILTIKWKVYEEKSATPQKSEENTVDIKLYKLPKLDQTITSIQVHTLSIEGTSYLMESKDYSLGNNLPEKCDAIASDCFLSGNINVEKCLKCTLKVKKVEASDECYKYVSKDKPKETKLAVSGSEVKEVKAASVDHSNDKEYELSQSINNILNKMYKKESNDEKNNKKELIKLEDADDSLQKELNKYCNSLKEVDLNGVLSKN…	0.017	0	1	1	1	1	930	105.4	7.14	0	1	metabolic process;regulation of biological process	vacuole	catalytic activity	Pf00112	812670	PF3D7_0207800	SERA-3	2				0	0	100	Low	1	Methyl [K456(100); K458(100)]; Phospho [Y457(100)]	FALSE	High	Master Protein
PfDd2_130036700	conserved Plasmodium protein, unknown function	MALNIFKKKKSKDKKEELKDIKADDSNVDNKATESTAVDSEAKMEISSKVSEKKKTKKNEDKKKKKKKDDTSESSDSSSDSDDDSEEDNKIEIKNENKKENKKENKKENKNENKNENKNENKNESKKENKKEVKKDDSSSDSDSSSDSDDSDDSDSDEVEEKKEKESDKVVKPSNNTHKVVEKKKAETKSDSDSDSDSDSDSDSDSDSDSDDDDDDDEEKDEKKETGKNKEEVTKKKEGAKANSDSDSDSDSDSDSDSDSDSDSDSDSDEAKEQKEDDKLKTNKGKSTHNLEVTEEKNDLNGVEGKNKRKNINVEENKKGKNKKQKLGNNVETENMNENNMNFQDDGNFGNEKGEYILTMLNISRDTTDVDIRSFLKDYLDTDYSEDTIYIHINMYNNS…	0.019	0	4	1	1	1	600	68.5	5.29	0	1												0	0		Low	1		FALSE	High	Master Protein
PF3D7_0916000	major facilitator superfamily domain-containing protein, putative	MAEIKNLIKKKENIYNKSDKINNNKESNNIYINKNINIYNNKNIHIYNNEHNNYKEPKEIFQNVKYIHSADGTPREVYPKNYISIINSEHKNKMKNEKNKKAGSQEIQTGIEYMNNKNDNNMNDNNINGDKINGDNINADNINGDNIYDNNIHRQKSSNNSNKSSHSLYHSNENMKNKNTQIHVNNCTTNNSYEYNNTNNIIKECKKDKCYLLYNENKDSSYYYMNGQNNINNYNYNNIIIKGGNIHNNIYYNTKPVDKYEHYSKCLQPVIINNNNNNNNHNNNNNNNNNNNNNIDCNCINIKSKFNYKNQLKINNISVYDQKKKKTNNNIICSSDFVKSNNIYTPIQVNEKKYIASKKYMSPSIKNNNVYLKEKNKSYIINNNKTPMEYSTNCVIKKA…	0.022	0	0	1	1	1	1379	160.3	8.68	0	1	transport	membrane	transporter activity	Pf00083, Pf01061, Pf03137, Pf07690	813437	PF3D7_0916000	PFI0785c	9				0	0	100	Low	1		FALSE	High	Master Protein
PF3D7_1311800	M1-family alanyl aminopeptidase	MKLTKGCAYKYIIFTVLILANILYDNKKRCMIKKNLRISSCGIISRLLKSNSNYNSFNKNYNFTSAISELQFSNFWNLDILQKDIFSNIHNNKNKPQSYIIHKRLMSEKGDNNNNNHQNNNGNDNKKRLGSVVNNEENTCSDKRMKPFEEGHGITQVDKMNNNSDHLQQNGVMNLNSNNVENNNNNNSVVVKKNEPKIHYRKDYKPSGFIINNVTLNINIHDNETIVRSVLDMDISKHNVGEDLVFDGVGLKINEISINNKKLVEGEEYTYDNEFLTIFSKFVPKSKFAFSSEVIIHPETNYALTGLYKSKNIIVSQCEATGFRRITFFIDRPDMMAKYDVTVTADKEKYPVLLSNGDKVNEFEIPGGRHGARFNDPHLKPCYLFAVVAGDLKHLSATY…	0.066	0	1	1	1	1	1085	126	7.56	0	1	metabolic process	cytoplasm;membrane;nucleus;vacuole	catalytic activity;metal ion binding	Pf01433, Pf11940, Pf13485	813945	PF3D7_1311800	MAL13P1.56	13		Neutrophil degranulation; Synthesis of Leukotrienes (LT) and Eoxins (EX)		8	0	100	Low	1	Acetyl [K1030(97.6)]; Phospho [T1028(97.6)]; Sulfo [Y1018(99.9); T1026(97.7)]	FALSE	High	Master Protein
PF3D7_0303800	IBR domain protein, putative	MNIPKEQNKNDQINVTIEYGKDKKMKVIKTPINDTKKNNIINHNYDYSNINDKYNNTSDCYLMNNEDGINLYLNYYKKNFLKFQENNLYNVYELKDIEKKMELAILEIMNLINIQYDYAYHFLKAYNFNSNDLLENWFNNSKKVLTKLKLSHLKEEDILNNNNNNNIDEPMIKQKKEQFVHNCKQEKFICPILFLECDIEDTYTLSCGHKYSKECLKNYLKTSLHNDFEDDIITKECIDLKCNKIIKKNDWKNICEEKDYEKYLYTLLHIYIKKSKDLKKCPNKPCPYIIQSVMLNNNNVICKCGYHFCFECLHEFHRPLLCSYIKKWYELENNDDHNMKWIHAYTKMCPNCNKPIEKNSGCMNVKCICGYSFCWLCLDNWKNHKGGFYKCNKYLEHNS…	0.013	0	4	1	1	1	593	71.8	7.97	0	1	metabolic process;regulation of biological process	cytoplasm	catalytic activity;metal ion binding;protein binding	Pf01485	814355	PF3D7_0303800	PFC0175w	3		Antigen processing: Ubiquitination & Proteasome degradation		4	0		Low	1		FALSE	High	Master Protein
PF3D7_1024700	conserved protein, unknown function	MIRNILRVQSVRNDGWFVLKCRRIRRVHNKSGGDEKSVVVNKLLEKYKTLRHDDKMKLINSHLVNIKEKDVNDIIYTFCKKKEEEKEVEDEYIKRKRLKLLKVRRPAYLQQKKIKKRVHNDFTIPNEYEEKMCIEKEKELKDIEKYTLIEDMYKSYIYSIAFILLNNQYKTKHCITNNFVHVMINTIRNEILQKVRPTLINEFSIYKNPYMLLKNAMFNFILHQYVKNPYEESLIETYINKKIYMNILKINSARVPVEVYEPLVAFRGDVNYNYDLEEKFNDMIDISQNIINILTKKNIDDKQKENNQNDSTYDHTYSKDNYMSKEEMDSIINEVLKILPENIKYHYENYPFENLKSFKSKKQKKYIGGIKNNKPINIHEEELSMVRYPNLQSVAHSLP…	0.015	0	1	1	1	1	496	59.6	9.45	0	1					810398	PF3D7_1024700	PF10_0241	10				0	0	100	Low	1	Acetyl [K36(100)]	FALSE	High	Master Protein
PF3D7_0505600	BCNT domain-containing protein, putative	MATILTMQFPSSDEEDEDYFVDEENDNDDEDDDDNNNNNNNNEHNNNEHNNDQHNNNVHNNDQHNNNHMKTIRKKRKGRCKDIKNSIKKSIIKEKIEKTYKDINLEYKQLYSHESNIRNGDFLLQFHKKDPQICKKYNSIDKLYNHLNKYCSIEQDNKNIKNNNQQQNDNHVNNDEDHYSQHYITMKEYKKKSRNDQYVNEIHNNHLVKSALDNFYDNNSIHVEKKYMYAGKIFTIKKKIDKTSASYKRYLKTQDKINIGGNFSNIDELIQNIQEQKQINTIDKSSEDWKQYKLINLVDDDKLKKNQHYLENKFFEENVERRVYENKIKKLHK	0.015	0	4	1	1	1	333	40.2	7.28	0	1					812905	PF3D7_0505600	PFE0275w	5				0	0	100	Low	1	Phospho [S139(96.3)]	FALSE	High	Master Protein
PF3D7_1410000	ER membrane protein complex subunit 2, putative	MKEENILYYVDNNVKSLQRNYEICLEKNIQELIIYYGIKLLKKYGKKNSIYKWNLYEEILKACIELKLYEYVDIYFKKLNDRFGHLNGKKIEILKGMVYELKDKNDEALCIYKNYIYNDPSDLLIRAKIVKLKKKVEGNINNVIQILNDHLKEFPVDVEAWHELGEIYLKNCYYTYALYCFEEILIHAPKNLYYILSCAELHYTISQYELSSKYFCLSLKLQKNNLRALWGIVLVNLSRYGNKKGKNLNDNVDVILTKKCIDRLYNLYDKNTNFLYRNIILQYLKEIGESFV	0.015	0	8	1	1	1	292	34.9	8.62	0	1	metabolic process		protein binding		811679	PF3D7_1410000	PF14_0098	14				0	0	100	Low	1	Phospho [S211(80.3); S212(80.3)]	FALSE	High	Master Protein
PF3D7_1036400	liver stage antigen 1	MKHILYISFYFILVNLLIFHINGKIIKNSEKDEIIKSNLRSGSSNSRNRINEEKHEKKHVLSHNSYEKTKNNENNKFFDKDKELTMSNVKNVSQTNFKSLLRNLGVSENIFLKENKLNKEGKLIEHIINDDDDKKKYIKGQDENRQEDLEQERLAKEKLQGQQSDLEQERLAKEKLQEQQSDLEQERLAKEKLQEQQSDLEQDRLAKEKLQEQQSDLEQERRAKEKLQEQQSDLERTKTSKEKLHEQQSDLEQERRAKEKLQEQQSDLEQERLAKEKLQEQQSDLEQERLAKEKLQEQQSDLEQERLAKEKLQEQQSDLEQERLAKEKLQEQQSDLEQERLAKEKLQEQQSDLEQDRLAKEKLQEQQSDLEQERLAKEKLQEQQSDLEQERRAKEKLQE…	0.015	0	1	1	1	1	1162	138.9	4.91	0	1		membrane		Pf02463, Pf03961, Pf05262, Pf09726, Pf12128, Pf13514, Pf13779		PF3D7_1036400		10				0	0		Low	1		FALSE	High	Master Protein
PF3D7_1309800	homeobox domain-containing protein, putative	MKKLLNRSFEKLRFLHTSSLRKNCDDTGPLIKKKRRFFDLKLFRQHLRRQKSEEIENEKRELLKMCAKDPPKNWDIRTFLERIEIGENIDEIEKCFKSWKEFVTITPKELFLIDCLTNEQRRKLWKYINKYNYGLYPEDSYDDFVKNFQAPPLENENKPWTQEDDKQLDYYINYYDVNFGDPWLYISWNMKRTFDQVQNKYVELYLKKQNKKRKCELCLTKCTTPLLMNRKFKLDPPFLFIVPSSQNFPTMNIFDYYHKECHSTNKKYEHNVYEKNNLENDPLYPSYGSLIFSNKFLPFVNKSCF	0.015	0	5	1	1	1	305	37.3	8.94	0	1			DNA binding		814033	PF3D7_1309800	PF13_0054	13				0	0		Low	1	Acetyl [K108(87.2)]; Phospho [T106(87.2)]	FALSE	High	Master Protein
PF3D7_1128300	ATP-dependent 6-phosphofructokinase	MDIENSKKHLSELQEERRRHKITLPDMFKRKVLIKEENNDTYEKNLETKNDMCYSLNRSDDEKEYLKMKFPNIINNPIIKLYTDPYYTIHMSDKKMNTTDSINTSMDMSSYNYTTNSFMKEMINMYKPHEKLNIGILFTGQQTPGGHNIICGVFDCLKKKNKKNTLYGFMNGFQGMLKYNFMELKNEYISMFRNSGGFDMIKSSDIQIINEDQKKKCFKICRQLNLNGLVIIGDVSGNKSTAILSEYFETVYKITNEKIKSQELKEKNKEETKCKQDGEKNEKEEQQNEQDDEKNKEQQKCKQDDEKNKEQQNEQRDDEQNKEQQKCKQDDEQNKEQQNEQRDDEQINMEDNNNICEILKNYVQEDKIYKPYNIIDNNKTCVSNENKSNNNIPYDNIQS…	0.016	0	1	1	1	1	1570	183.9	8.32	0	1	metabolic process		catalytic activity		810841	PF3D7_1128300	PF11_0294	11				0	0	100	Low	1	Methyl [K453(100)]	FALSE	High	Master Protein
PF3D7_0727500	mTERF domain-containing protein, putative	MNINVFFIILILIHVSTHIYYIRCVKVICNNNFLTKWNNRSSIKNKGCKSKIYGNIYKNKNKKIYSNIYIDIYNNLCKNLYTKRNIYLCYNKKRKIQKKKKCAHINDIEEIRKKDINEYISKFNFFKLYYYNTYNCLNKKCVSFISCYKRDFCYKKLLNKRICHLFEKNNNDKYIKNLKSLKKIDNTILGKKFDGKEEEIIHEIPEKFLNSFKWALEYRLKNTNCNFMRRLKVSRKTNEPLKSLENYAVGYKENLLAMLQKEKNFFLNVIQKLKSKEYFNFDIYSIFKFLTIDIRFLFYPSCHDESAIFYLIFGNLEKSVNFFLKNKHTVDFSLIQNEKNQNHRNTYTNIMLQPVKVNYVFVNNEKGKKNEHIKNDQEENQKIDVEEKITQEDKEKNIE…	0.016	0	1	1	1	1	707	86.1	9.48	0	1	cell organization and biogenesis;metabolic process;regulation of biological process		DNA binding;RNA binding	Pf02536	2655166	PF3D7_0727500	PF07_0113	7				0	0	100	Low	1		FALSE	High	Master Protein
PF3D7_1018000	tRNA pseudouridine synthase, putative	MVIILLLAIICSYNITSYPCLNYKRRKNFYYCEIFKNEKEENSLKYPIYKYKRIKRNRSNINAFKKYNLINTLINRNYNVNNNMKKDGFHTRRCVAQLSLFSRKKRKKTNNEKKYIFNHIHFYSYILVYFNEGLLQHWTTTPHVTKIIFDNMYKGFRMKGGDNINIMGFYNTHNRKIHNYSLDIHRSDEKDTTDIIKKIKNKTGEKLIKDNNKKKNNNNINSNNNNINSNNNNNNNNNNNNNINDISIKKDRVCCNNPHINNKGDMDEENNEDHVNKTKEEHSFESVLNKYNKELILSKSKIVHLDFPICKNNSSNIVTMDDIFYGGFLNIYKPVKLYSMRVCEKIKKILKDYFYKLNKKKVNIKVGHGGTLDPFAEGVLIIGIQQATKKLSDFLKCYK…	0.015	0	2	1	1	1	560	66.3	9.64	0	1	metabolic process	mitochondrion	catalytic activity;protein binding;RNA binding	Pf01509	810333	PF3D7_1018000	PF10_0175	10				0	0	100	Low	1	Acetyl [K457(100)]	FALSE	High	Master Protein
PF3D7_1208400	amino acid transporter, putative	MSICISTQIEPNDETYTNNSIVDMYEKRKEERNTDMIKDTTSSSYDKEYIEKIKRLKKQKYFGNKTIGKFSSYIYLINQIFGSGIVSIPYVFKNSGWLPSLVANILICILTIFNSLLFLRTMTMIPNNIHFNKRYEYISTVCYFLGKKNIYFWLVQICFYASILCSNIISIVIVSLAVDHLIINMFGYTIGFVIYPNIEMRYFTNINELYYTKNYILCITIGYIINAIVSIYFSQSNLEDNMKVQFLSFFFLMTTILQMIYLSILKIYQYNTTNINLHLLTNNNSINKYTDIKYPTVFGNYNFKQLISSYISSYSTITVIPCWANEMKSDVKIIKTVWLCNIFCCIIYYIFGYVLCTAYPNINNDNILNDILQTPFLNIYMKISIYIFDILTIAPGIYV…	0.014	0	1	1	1	1	1564	185.8	8.46	0	1		membrane		Pf01490	811137	PF3D7_1208400	PFL0420w	12				0	0		Low	1	Sulfo [Y1229(100)]	FALSE	High	Master Protein
PF3D7_1241400	RNA-binding protein, putative	MNKNTLTNNIHDKNYKYSKNRKASNDEMAYITNEEINMNNSHIGKEKNVDCNKDGTIFKLVDKNNNDMLLKDETKEFTSKSSNKDTVFLGEKGSRYLENTITNRIDTPLNRKNISSINNNNNNNNNNNNNNGDTINFKNQVDNNSNIYNTAIYTNYDNGLGTRDDIYNNSCINNIDNSNSRNITNYIIRSNKIIKRKKNKIIYYNTTHNNRAITQKGYDIQEKYNSLDIVDKNKTEGVYNTDEINMECIENKLEDGYNNTNIWDKVNVSLSNCKLSEGENEKRSEEIYLNNFVSDKNDMNNTWDINNMNNNMMYSNNLGCEEKNYLVPNENHKRWTDEYNIDEMFIKKNDIEHINPDIIINNYKNNNIHKTTENIGNIKSNNNYINDRSTINGDKLKKL…	0.014	0	1	1	1	1	1991	231.5	6.64	0	1			RNA binding		811450	PF3D7_1241400	PFL1990c	12				0	0	100	Low	1	Methyl [K1335(99.8)]; Phospho [T1331(99.8)]	FALSE	High	Master Protein
PF3D7_1127500	protein disulfide-isomerase, putative	MIIKFLIFNLLLYLFRCNTKVNFTYPQNDFLRIDSENIEEAFENNDYWLINFYAPQCVYCKFIWDKLRYIQRSIQNENRTKIYFGEVNCDNQKGYTVCEIYGAMRVPQLKLFKGSELISTYSNDITNYNNIKSWIYYITTPLFVGVQDENELKSYETENNIFLTCSENLPADLFDVAKLYKEECYFINITNPDMCTRMNIKTNELHVMSAYNHSTYDLDTLDRELLKLFVNKNRFPLVMKIDHRNFFNIRSSGNNLMLLLLDMKKNPNAYILEYKQYAEKYKNHNDILFGYIDGKYYEENLELYGTDSDYYPQIIVFSKNPREYYFEGYFNIDNVDNIIYDVKNKRIYHKFEEFTKFRIILIKFKKHIKYILKKAFKTDFLSFIGFICSVIMMLLTAIL…	0.014	0	9	1	1	1	424	51.2	6.92	0	1	cellular homeostasis;metabolic process;regulation of biological process;response to stimulus	endoplasmic reticulum;membrane	catalytic activity	Pf00085, Pf13848	810833	PF3D7_1127500	PF11_0286	11				0	0		Low	1	Acetyl [K132(100); K153(100)]	FALSE	High	Master Protein
PF3D7_0304100	inner membrane complex protein 1e, putative	MVKCNDSNQSKNCTRNFCNVNEEDRKEEGMMSQKDNENMYNPNDIHNNNYNNYYTNNYSVEKNKFSQNSMNQENYENFVDCPPQNARILKPLIQEKIVEIMKPEIEEKIIEVPQVQYIEKLVEVPHVILQEKLIHIPKPVIHERIKKCSKTIFQEKIVEVPQIKVVDKIVEVPQYVYQEKIIEVPKIMVQERIIPVPKKIVKEKIVEIPQIELKNIDIEKVQEIPEYIPEVVQKDIPYTQIVDRPYHVEKIVEVPHVQHIYRNIVSPQYRHIPKPVEIPMAHYRTFPVEKIVDRNVPVPVELQIVQEFLCPKIEARYKEIPVPVHVQRIIEHPIPKDAMNNPHLLPLYYQEDNNIEMSTNKKNTMEQNKNKNCFIFNLNRNDSRNSSHASPSVELLLHN…	0.014	0	2	1	1	1	525	61.7	7.11	0	1				Pf12314	814358	PF3D7_0304100	PFC0185w	3				0	0		Low	1		FALSE	High	Master Protein
PF3D7_1120100	phosphoglycerate mutase, putative	MTTYTLVLLRHGESTWNKENKFTGWTDVPLSEKGEEEAIAAGKYLKEKNFKFDVVYTSVLKRAICTAWNVLKTADLLHVPVVKTWRLNERHYGSLQGLNKSETAKKYGEEQVKIWRRSYDIPPPKLDKEDNRWPGHNVVYKNVPKDALPFTECLKDTVERVLPFWFDHIAPDILANKKVMVAAHGNSLRGLVKHLDNLSEADVLELNIPTGVPLVYELDENLKPIKHYYLLDSEELKKKMDEVANQGKAK	0.014	0	5	1	1	1	250	28.8	8.28	0	1	metabolic process;regulation of biological process	cytosol	catalytic activity	Pf00300	810755	PF3D7_1120100	PF11_0208	11	Carbon metabolism; Glycine, serine and threonine metabolism; Biosynthesis of secondary metabolites; Biosynthesis of antibiotics; Glycolysis / Gluconeogenesis; Metabolic pathways; Biosynthesis of amino acids	Neutrophil degranulation; Gluconeogenesis; Glycolysis		15	0		Low	1		FALSE	High	Master Protein
PF3D7_1029700	conserved Plasmodium protein, unknown function	MKVFSIFKNVLMLFYIIATFHKIPSEGALNNAETLDNLDDNSLLAFFLLIQLEVPYFLDGLSSKIIYEKVIDATMYLFKEEIIKSSHINEIKQSLVQDINNTIIGLNNILGDIRNDDEKYFKWLQLIFSNCWKIENGCINITRRNCSLSVLTMLPKKGLPITCISCIIYALNYASHSIYLFKNFSNIENCNNENNIKLINLSNEISIIRENIIYLNSLEKISVLKNVQSEIIVLHIKNGSGLIKLLNTQGHGAFIRIVSNSIYEVIKRSINGYIKYVNNNNNNIYKNNDYINNLYINMKKSITLTINGYLYKDNEKNEIFRIFDFGLFLTDIHLNKCISLLNGNNIFIQLEIGSSQTNVPFKNGNILNLIELEIILNSFLHFGYNYYSKVFLILKKIIY…	0.014	0	3	1	1	1	776	91.3	9.32	0	1		membrane			810447	PF3D7_1029700	PF10_0290	10				0	0	100	Low	1	Acetyl [K220(100)]	FALSE	High	Master Protein
PF3D7_0519600	zinc finger protein, putative	MSESSALSTSVKDTNKCDSSNCDKEELVDINKSFINIEEENTKDITNYLKDKISFMKRIETFKAWVRKPAHLSSLILARNGYVCQDEFVIRCEICNCKYIYEKDTYSMYTRINDLCLLHLHNCPWRNNLMDISIFDLDKKSLTKEELLKEYEDNIVSLKNNLLFVPLINIKKTLHDLIFILKKFLENNMNKKRFSIFDHYVKIFKEEYIHIFLNNKNIIDKGIEIIKNKYPLYEKYIVDINYLNNLNFNMNNVTSFINILSDICLDDSFCDEQDDINMYFKIVQKLKNYQYENVNIFKLLALFGWSYKSPQDDEHTQILQCKYCFREINILNYSHFSFKQNKLSLHKDIFASHQKDVLQYILKNINILLEQRKKENQNQNQHQNQHQNQHQNQHQNQHQ…	0.015	0	2	1	1	1	755	90.6	6.4	0	1		nucleus	metal ion binding;protein binding	Pf07967, Pf08600	813012	PF3D7_0519600	PFE0985w	5				0	0	100	Low	1	Acetyl [K139(100)]	FALSE	High	Master Protein
PF3D7_1241100	polyadenylation factor subunit 2, putative	MFNDDQNANNYFPTKLGIDRPAIDFTSSVCNFLKNDVYKRQFERKLYVNHPIYLRRIKPLFCYSNMIDRYDGVMSHLACSCLNKSKGMIVSLKWFNDGKRLLTGTQLSELCIWNGSYFNFEDMKRIPIGGGSVSCLEWSKNDNLFAGNSLGQIVILSSALNLLDNYAFEGLTKNVLDISLSCCNTKLAGCADTCNPIIWDIKTRKVIKDLKCKNIDTNNISCLAWNPINDIVASGNRTHTISFWDIRMNKPIISLNSHKANVNKIKWNNNGIYLLSCSKDSLIKLWDIRNFKLLYSYKNDQIQNNKFTSNYEPTYIAWNPIQNHIFSSADNKGNIKFYSTNDNKCIQTIVSAHGIDNKISSISLLDWNPLGHILTSFGDDKLLKFWSTSSSGSIYSKEI…	0.013	0	3	1	1	1	468	53.5	8.97	0	1	metabolic process		protein binding	Pf00400	811447	PF3D7_1241100	PFL1975c	12				0	0	100	Low	1		FALSE	High	Master Protein
PF3D7_0705000	mRNA cap guanine-N7 methyltransferase, putative	MNAENLKGKDEIIFEEKEKNVRNNMKDHDNNNLYSEDIILNEKKDKNHNDDYDGNYVGMKRDKENFVSFKDDKNNLISVKPSTLKNSLIFQDKKNNLKKKVTIKGDYIRKKNDEIYLDKNNLFNEINLLIKKKLKINDVIKLDLFHKDNSIQIKPYVIFDDYKNVNIENKISIEIINFLKNCLENNKKYINIHSSVVELRGTFNDELINLPILNETILQKISNNNYKYKFNIDNEVLNYIYVDLFNIHKSKYKFKILEKIFEIEELYYYDVKQEKEKKNKINMNKSEDYKNDEQGKEFLNSSINENNNENSKNDDSSSSVCADSDVLINLYKEVKKEEDKERKKKDDEIMNEHVHEKLIKKKKKKKKIDKDKLYIEKLKKLVEEGSADESYNSSNDKSS…	0.013	0	1	1	1	1	1213	145.1	6.9	0	1	metabolic process	nucleus	catalytic activity	Pf03291, Pf08241, Pf08242, Pf12847, Pf13649, Pf13847	2655056	PF3D7_0705000	PF07_0020	7				0	0	100	Low	1		FALSE	High	Master Protein
PF3D7_0315200	circumsporozoite- and TRAP-related protein	MKKAFVLIFSCFLLFLPLHIVRTHYAKNEETNKKDTKLKKKRNVKTFNKKLTNKSFLQVQHTVATRSVPPPPCLGDDCFCQNYYDLTLILDESASIGSKNWKNHVIPFTDKIIKDLTISKNEVHVGILLFSSKNRDYVTYGDELRYQKDELLKKVEKLKKDYYCGGGTKILGALKYSLENYTKHKNIRYDAPKVTILFTDGNENSASNKQLLEMGLTYRRERVKLLVLGVAAAEDNKLKLIAGCEENTNCPYSMKAEWETINDITKRLTNKICHTESEIEPEPKPEPSTPTHCQGDDCFCEDYYDLTLILDESRSITLDKWKKDVVPFAEKVLNNLNIDKDKIHVGIMRFAKSMKTDIGYEQETRYMKNDLIKLVRELKDKYGYGGATHLVDALQYSLK…	0.013	0	1	1	1	1	2114	237.8	5.34	0	1			protein binding	Pf00090, Pf00092, Pf13519	814465	PF3D7_0315200	CTRP	3				0	0	100	Low	1	Acetyl [K1103(100); K1114(100)]	FALSE	High	Master Protein
PfDd2_140081700	surface-associated interspersed protein 14.1 (SURFIN 14.1)	MKVKKDNPNYKKRINPSTYSIFFFLFFKRLKNYVLERLKDVIKSDNHKKECSDLNYELDDVQELFITSDILTIPKYARQNSWNTHIEKYLKNTLLEESQNKCERIYPFYQRVQRIRRKMLEDYCYERDKKRIEAMNSGDHTQSCWDFNEWVIKKQNEITTKFDYDIHGPNKFKSPYHIDSGCTLRNLSTLFKLIECQKEKDQEKDSDQPKNEDDNGSTEEDPDVVEDSDEDKREGGDNGDTGKPNDHSDRIYTKANLKVHDYSGFPSLFNLRLDTLTSENSLILPRLSLDIIKKFFVNLFTIEDSIITSSGEISRYPVQVDIPNAYTEVRPDLLSSASTFPTKIPPINNAPSQIMPYFVFIPIGFVIVLISIILNIMQKKKQMIPVKVKEKIKVRSKVP…	0.013	0	1	1	1	1	1959	240.2	5.39	0	1												0	0		Low	1	Acetyl [K232(100)]	FALSE	High	Master Protein
PF3D7_0703600	conserved protein, unknown function	MEELNKSGIYSKQFSLSQNKHNSERLQRLEKRLSGLHFSIELQKNEKIDKLNEKINSLEEKLIEMHENSNKTFEKLNEKLNDIRNDVTNYKNELEEFKNDHKKKLQLLEEKAEDFINKEKEDWSRLKIKLVKDFQHKAALLKEEMVEEYGLIEEKEDSLRKYYDCEINNIKSIIQNEISERIKTEKIILSDVDDKINEIMKIIRNEKTTRETYSENLVSLIEQYFSRIKKEIDMERLEREDTEETLVHLMEEALDKIGIPLA	0.013	0	7	1	1	1	262	31.4	5.33	0	1					2655153	PF3D7_0703600	MAL7P1.13	7				0	0	100	Low	1	Methyl [K186(100); K195(100)]	FALSE	High	Master Protein
PF3D7_0815200	importin subunit beta, putative	MESSNIGQILYATVDPNINIRSEAENKLKLAKESNFVQYINQLSNEFCKSENDPYLRQIAGLLIKNAFTSKDNYESEEKARTWLNFPEDIKMELKNNLLVLLSQQSDKIVIGTACQIISIIAKIELSHNKSSELLHKLVNNIIEKNAYTKKSSTVCLAYLTEDIADVCNESKSKYAFTQPDLDLILTAIINSLCEPAEESTHCANMKVLYNLMSFIEHNFKTQVERDIIMKTVIDGCKDTERQSVQIAAYECLINIVSYFYSYLDAYMYAIGPLTWVAIESENERIAISAIEFWNTVCEEETFIDQYELQEGKKNHNIVKQAMVFLLPKIFNAMITQESEDIDIDAWTLSMASATFLALSAQLLKNDIVEPVISFVEENFIHEDWRRRDAAVLAYGSIM…	0.013	0	3	1	1	1	877	99.9	4.97	0	1	transport	cytoplasm;membrane;nucleus	protein binding;transporter activity	Pf03810, Pf13513	2655268	PF3D7_0815200	PF08_0069	8	RNA transport	Neutrophil degranulation		4	0		Low	1		FALSE	High	Master Protein
PF3D7_0102500	erythrocyte binding antigen-181	MKGKMNMCLFFFYSILYVVLCTYVLGISEEYLKERPQGLNVETNNNNNNNNNNNSNSNDAMSFVNEVIRFIENEKDDKEDKKVKIISRPVENTLHRYPVSSFLNIKKYGRKGEYLNRNSFVQRSYIRGCKGKRSTHTWICENKGNNNICIPDRRVQLCITALQDLKNSGSETTDRKLLRDKVFDSAMYETDLLWNKYGFRGFDDFCDDVKNSYLDYKDVIFGTDLDKNNISKLVEESLKRFFKKDSSVLNPTAWWRRYGTRLWKTMIQPYAHLGCRKPDENEPQINRWILEWGKYNCRLMKEKEKLLTGECSVNRKKSDCSTGCNNECYTYRSLINRQRYEVSILGKKYIKVVRYTIFRRKIVQPDNALDFLKLNCSECKDIDFKPFFEFEYGKYEEKC…	0.012	0	1	1	1	1	1567	181	5.08	0	1		membrane	receptor activity	Pf05424, Pf11556	813162	PF3D7_0102500	eba-181	1				0	0		Low	1		FALSE	High	Master Protein
PF3D7_1142100	conserved Plasmodium protein, unknown function	MNDKKNSINKSGRHSFNRNLKKKNIYKDNNNVYNYSEGNKKIFKYMNDLKYSSYNNLNDGHSDKSSSNNKPSRKKNLLKKKRNEHFNKKKMNSTNSDHHYDDEDEEDDDDDEEDDDVDDDDDDDDEEEDDVDDDEEDDDDDDDEDDDDDDEDDEDDEDDENDDNENENDNENENDNDDDGENDQYRHKNNMNTNNNFAINKKNNHIDVDDGDYKNSYFYNDLDKSNKKNKVNLKNYNSDYYDIYSNIYSYYDIFTEEKTDKKKFKYFNDVFSNFDKKYENNNNEYNNDKYNYDMNNKRKVQEKYLQQPTVRTSSTIEKSNTSPHYLSQKNKNLLSKSYGREHNINDEQKISSNINEENIYNEYYDDGMYNHKRNILKKSASANMMDNQNVKNNYINKKI…	0.012	0	1	1	1	1	2738	324.6	5.92	0	1			protein binding	Pf00226	810978	PF3D7_1142100	PF11_0433	11				0	0		Low	1	Methyl [K1658(80.4)]; Acetyl [K1674(87)]	FALSE	High	Master Protein
PF3D7_0711700	erythrocyte membrane protein 1, PfEMP1	MARPGSGGGGSSQDAKHVLDEIGQQVHDQVEKEAKERSNGDLKGNLTISTIFDTETTGTDDPCSSDYTTRFDARGDPCKKDGTGNDVERFSVKQGAECGNSKIHGNSKGGTGTEVGACAPYRRLNLCNKNLENINKYDNTKAKHDLLAEVCHAAKYEGASITLHYPQYQNKYDDSGSTMCTMLARSFADIGDIIRGKDLYLGKKKKKQNGKETEREKLEDNLRKIFENIKKENNSKLKSLTDDQIREYWWTENRETVWKAMTCSEDLKNSSYFHATCIDGKNQSQARNQCRCPKTSGNVNIVPTYFDYVPQYLRWFEEWAEDFCRKKKKKVQNLQKQCRDKYQGDDRYCSRNGYDCEQTINKIGKLVIGKGCINCLYACNPYVDWINNQKEQFDKQVKK…	0.012	0	1	1	1	1	2215	250.9	5.41	0	1	regulation of biological process;response to stimulus		protein binding;receptor activity	Pf03011, Pf05424, Pf15445, Pf15447	2654957	PF3D7_0711700	VAR	7	Malaria			1	0		Low	1	Acetyl [K2172(96.3)]; Phospho [T2173(100); T2189(100)]	FALSE	High	Master Protein
PF3D7_1251500	ATP-dependent RNA helicase DRS1, putative	MFKKNMKKKICQDKKMSDVDNVSEPESYDKDINGKDNTNRIKNVSDRDEDDVEEMKEGTSERTSISRNNKNSENPKKNNNNIIDMNCLWSDLYISRPFLKVLYEQKFSNPTYIQRDVIPLALEGKSILANSETGSGKTLAFVLPILERLLQSVNIKMRRNNMKGSYNITKALILLPTRELSLQCYDVIRSLTKYVTITYSLFCGGIDIKQQEYEFKKRNDIFVCTPGRILDLLLNSSSDFINYLEIVVFDEADKLLELGFKEECLKILDVCKFKKQILFFSATLTSDIKQLANFSLKNPVFIQSGMSFDKNVDGKNTYNAYNTCNTYNDNDNNNIVVNNIISNSFLKISNKASFKISENLKQEFVNIIQEKYRKASLLYLCNNIYKNHCIIFFKTKRET…	0.012	0	3	1	1	1	705	82.5	9.52	0	1			catalytic activity;nucleotide binding	Pf00270, Pf00271		PF3D7_1251500		12				0	0	100	Low	1		FALSE	High	Master Protein
PF3D7_0833400	rifin	MKIHYINILLFVILLNILINDQRNHKNTTHHTPKISTTRLLCECELYAPSNYDNDPQMKAVMENYNRQTSDRFKEYDERMKTTRQKCKDKCDKEIQNIILKDKLEKELAEKFVTLQTDIQNDAIPTCVCEKSLADKTEKFCLNCSKNMGAIAPWWGLVCGVGYAGWSHYVPFAISKAAMDAGMNVVINVLKQLGVQKVTAVIFKEISSINDFTKVAKLTDVIYTELKATCAAKSYTGDGAISADICTNVINGSTGGSAAERLVSGASRTIAHKAPQAAEEAAKVTTTYKSITSSLTTAITASIIAIVVIILIMVIIYLILRYRRKKKMKKKLQYIKLLEE	0.012	0	3	1	1	1	340	38	8.95	0	1		membrane		Pf02009	9221930	PF3D7_0833400	RIF	7; 8				0	0	100	Low	1	Sulfo [S208(95); T213(95)]	FALSE	High	Master Protein
[truncated: 989 more rows]
