# Supplementary material for: Prefoldins are novel regulators of the unfolded protein response in artemisinin resistant Plasmodium falciparum malaria[image]
Source: J Biol Chem. 2024 Jun 24;300(8):107496. doi: 10.1016/j.jbc.2024.107496 (PMC11295463; doi:10.1016/j.jbc.2024.107496)
Supplement: Band 4 mass spec_K-13 [file mmc6.csv]

Gene ID	Product Description	Sequence	Exp. q-value: Combined	Sum PEP Score	Coverage [%]	# Peptides	# PSMs	# Unique Peptides	# AAs	MW [kDa]	calc. pI	Score Sequest HT: Sequest HT	# Peptides (by Search Engine): Sequest HT	Biological Process	Cellular Component	Molecular Function	Pfam IDs	Entrez Gene ID	Ensembl Gene ID	Gene Symbol	Chromosome	KEGG Pathways	Reactome Pathways	WikiPathways	# Protein Pathway Groups	# Razor Peptides	Abundances (Scaled): F3: Sample	Found in Sample: [S3] F3: Sample	# Protein Groups	Modifications
PF3D7_0730900	erythrocyte membrane protein 1, PfEMP1	MLYSRLDIKKHNENTKNMSKCYTIVSDELISREYNIKKNRMWYYIFVKILFLSFFICILNGSSYDTYCKEGNKEDNVEGLFSIRPSRSLTERKQRNNGKPSVYVNNGEEEYYEEVYSEEEHSPDEYADGEYYDDDGNYEEVNYDEEYYEEEGEKSKNVLEKYNDYASKSHGMSSVLKSVISGFTETCNDVKEAVKPNIDTIKDTLSSGITNIDKRVVGNVSSIINKITNADEEDSEECDQYDEYDQYDENMNDQMFDEMEYEENHNTPSSPNLKKRASNYMHKNPNKVNTKTVNKQNKFSNTGKKFVQEFKSNTHDGMNNKVNTTNNAPNVIKSNTHGGMNNKVNTTNNAPNEIKMNTYDGMNNKVNTTNNTPNEIKMNTYDGMNNKVNTTNNAPNEIK…	0	1.14	7	3	7	3	2110	244	6.95	0	3		membrane			2654993	PF3D7_0730900	MAL7P1.171	7				0	0	100	Low	1	Acetyl [K673(100); K695(100); K717(100); K739(100); K783(100); K805(100); K827(100); K849(100); K893(100); K915(100); K937(100); K959(100)]
PfDd2_030016800	erythrocyte membrane protein 1, PfEMP1	MKSLRLFNRRFRYFSTLSTNKRKWQDLSFFLTNDIDTSHWREMTSKINEAENLIKMEEGKASKSIDWVDWNEKISNKELLSCMKNFYDNQMKMLQELGGEKEGNLKEGEEEKIFEDALKNCKESEEISKKLLVDGAKTLWINFHNPNVSNVDNNEWIDSDLYWQSFIEKHSIYNLNNKNLHPEDDENCTFEKNEWHRKTNKFNERSDTPILYDYMINLPSWEYYDINRRLFLENMLYFLLRTGLNFRFFPEIYNWKWIAHIEDLRYQYLNTSHIRRKQNQLKTVKREVPLELQPLDYEHKGEEFHLKLLQHFKEYQNLVIARLMSNYIFLCDPYIPVQTRESLQGVLNRFKRGKLYKLVSHSCVNTNDGKNQTNGLVNAHINNNNSLVNAHINNNNSLV…	0	0.57	1	1	1	1	620	74.6	6.28	0	1												0	0	100	Low	1
PF3D7_1342000	rifin	MKLNISNPLNNVQKSIEIDDEKKLLPFMEKRIGNAVPGDSIGEEFTGYVFRITGGNDKQGFPMIQGVLTNNRVRLLFKKGMKCYRPRKKGERKRKSVRGCIVGQDLSALNLTLVKKGVNEIPGLTDKAVGKKLGPKRASKIRKLFNLDKSDDVRKYVIGRAITKNGKTKFIKPKIQRLVTEKRLLRKRNLLQAKEKRRLEKKQQLKEYKQLLNKYRSELNQQHDVETTKKKKVKKSLSKTNKTASKSKLNTKQEQKDKTEKKQNKTNNIKNDKSEKKEQAKKKTKTNENTQQTKQNKPDKKNKAKK	0	0.57	4	1	1	1	306	35.4	10.43	0	1	metabolic process	ribosome	structural molecule activity	Pf01092	814195	PF3D7_1342000	PF13_0228	13	Ribosome	Formation of a pool of free 40S subunits; Nonsense Mediated Decay (NMD) independent of the Exon Junction Complex (EJC); Formation of the ternary complex, and subsequently, the 43S complex; GTP hydrolysis and joining of the 60S ribosomal subunit; SRP-dependent cotranslational protein targeting to membrane; Ribosomal scanning and start codon recognition; Nonsense Mediated Decay (NMD) enhanced by th…		15	0	100	Low	1	Acetyl [K285(100)]
PfDd2_060028500	rifin	MENPFKIPKNDVDMNNNNNNNNKNNNISKNIHNSIHNNIHNNYYYISNNSNIDNINNNPNSSISNNNNILLKSSTINNKLLYNTHRENINILNNKSKSNSNNNSSSSSSSSSNISLLMNPLGNNNKIIKNHEFNNEYLNNKKSPIEEDKNFNLVYINNNLLFNENNNNINTYTRTLSFKSCNNENIHDYKNDKYYASHIKLLENLEIDQFVGDHNSNVFISNKEIKSGLKANIRNNNCMNNIENNNINKNNSTTNNFISNNIGKYLTCGLNDHKIININNNSNNNNNNNINRKNIFLSNKINPFSNTQGVHSIKNLIGEKLINNNNNNNNNNNNNNNNNNSNSNNIPMNDSKNNKNVILDNFMEIRNKIYNIKREKTDYEKEEKYLLHLKDLDKYKNIS…	0	0.57	0	1	1	1	2419	281.4	7.33	0	1												0	0	100	Low	1	Acetyl [K1593(100); K1596(100)]
PF3D7_0314200	serine/threonine protein kinase, FIKK family	MAARFQMNTKLLISILKKRKNGPLPFLQKCYIHNVPRINTMKHMNISDLRKNIEVCNKKNVKHKNVWSNFLYIIILKLFNKEIKNYVDFMIILKLLSKYIKIEKKVLLYICEQIEHEIYKFRTRDLTLLILILRKNNFDNIYYINLISKSILMKMNKNMSYKDLALIIYSLSKNIYLTDEQIYNKEIFNFSILKFENHLNNVNINLHSLSLFFYSYSVYFINNCFYYYYYFHSFFNIITKFINIINKNLHLYNSTDLMFLYIGSLHIHNMYTPNHVDQNKEPKNNQKENNNYHNDNHNIYLKNINNNCYDHRLDSNDFITMTNYDQGEYNKHIQQNKHIQQNKHIQQNKHIQQNKHIQRIGTHCTESNSNNQQLIQIQNDEKENKLITYDNSKHNLLKD…	0	0.57	4	3	3	3	1385	167.5	9.47	0	3		membrane	protein binding			PF3D7_0314200		3				0	0	100	Low	1	Acetyl [K1315(100)]; Methyl [K1002(100)]
PfDd2_120005300	vacuolar protein sorting-associated protein VTA1, putative	MKLHYSKILLFSLALNILVTSSSNAHSKNELYITSHTITTTSRVLSECDLYMPKYDNDADIKSVKENFDRQTSRRFEEYEERIQEKRRKCKEQCEKDIQEIIVKDKVEMTLADKVEKGCLRCGCGLGGVAAGVGIIGPIAVKGLENAGVFSAAQKGIAKGIDKTIEGLGNIYELNLFSYSYWSAKINGTNFSNKNILINIVNEIYNKCTESAAAGKTLFCKATLAMGEESNMLPVKTISEMAAEAAEVAGKVSKTTEEAGIALANTASYNSYVAIAYSIIAILIILLVMVIIYLTLRYRRKKRMNKKIQYTKLLNQ	0.3	0.57	6	1	1	1	316	35.1	8.81	0	1												0	0	100	Low	1	Acetyl [K221(100)]
PF3D7_0308100	zinc-carboxypeptidase, putative	MNNITIRKPLFEVPNENKSNVLKYEKDNDFNNKKNDPSNLESYISSTLPYKRIENNHHNYNNAKYDENNKNDDDHIPLDLNNKENMNFFVNKKNIHNSNLNYNHDNILQSYRNGEINRNYNIMDNMYDVYYINKSKANLNDYLKHVNINHTAPCIGEFRTCMNCFLNISTLFCKTCNIFLCAICNVKLHNNKSNHIINVASSGLYENNVKFNDIILKEKDKWLVELDNSIPIKIREKCSVHTKEYIKYVCKTCKYTLLCADCLLNDPVHVQNKMENDMNIIKNDMNIMENDMNIMENDMNIIKNDMNIMEKDMNIIKNDMNIIKNNMNIIKNEMNIIKNVPEQKRKNEHFLPEQVQENNDNKNGSKNDKNLKDSNKKKRENQYIVSIYKKEETSDSNNK…	0.231	0.466	1	3	3	3	1711	202	8.12	0	3		cytoplasm;membrane	metal ion binding	Pf00643	814398	PF3D7_0308100	PFC0345w	3				0	0	100	Low	1	Acetyl [K888(100)]; Phospho [T5(100)]
PfDd2_120032300	protein E140, putative	MVDIKNIVVRRMINYYKNVKRNTSPFCMNLMFYNFHEDFILILIKTYMNILKKYESYNKTIHLLEEYYMLFNYVILSYIPLYVYELDINNLYLFDMLLHKFNEKRKRENNMKKNVIDNNIYKKYRILNRINKNGHVEANKLHCVHHKNVEYMNINKLNKHMNICFNDNKCDSIYSLKKQTSEDIQKNEKQNDKLILPSFQGSLKKNIYMKNNTNRRICETNLFYKNNNNDHLKLKKNRSPIYLCEDNLKKRKDIIKNMIKEMDNLYAHVYYWKYLTELNIKCNNNNNNNNDKNNNLEVNYAINKGQDIYLNIYKNIYNLYKYMNKKHKQNLEKMNMKKEQLSITHNNEMENIINEKKIHKKNEEYHKNVNDMVFKHIAEKNALCRHIEHEMNIIQQINM…	0.2	0.466	5	4	4	4	1163	141.1	9.23	0	4												0	0	100	Low	1	Methyl [K1027(99.2)]; Sulfo [S1018(100)]; Acetyl [K533(100); K538(100)]
PF3D7_1140900	FtsJ-like methyltransferase, putative	MINKILNNINTLNDIKDDDFSHAENVFNLIEGILIHENSYWKYVNILNELTTLCYEDPVNFRSLLFSKKQKNLEEKENKINQIVDRILIVLEKYEDIRSTFIYSISKLVLINDYNLNIRILHILCNLQNNQEYKYYIYSVFEEIISATILNLKEHDTLCNIFKGLAHLPKDKFIAGGFSNCIHKVIDSLRNKLNEDALKLLSILTLDKENCIIAYDEGLLKILTEEMNKREEENFDQVPNYMQYTYLIVSQLCNNYIKHCDILINDKMHSQFYFKKIKSIININIQELSTNNSIFANIIMSTLNSMCKYNEKCLYELCNAYHYIDLLLICIKMENGNPYLLSASLDGLLILLSNEEIYKNNINYILNNSNNLKIILPLLFGQKYYNMLNIHNLENNNED…	0.273	0.466	1	2	4	2	1788	215.3	8.28	0	2		membrane			810966	PF3D7_1140900	PF11_0420	11				0	0	100	Low	1	Acetyl [K93(100); K1372(100)]; Phospho [Y94(100)]
PF3D7_1451400	3'-5' exonuclease, putative	MSCMNYASRLSKNEYKGPLGEEEFFEDTEEEKKKVKELIEKIRSSEYIVVHSGAGISTSSGLQDFRGPTGIWTNEHLNELKNKKKRNHDFKDNKRKLKSNDINCKNTSDMCSPSFFHKEKKENTLNIVKRERYYNEDNVDMNACNERVVHPNHVYVNHEDDNNNNNNNNNNDNNLYNNVYNSVGSNDHTNKESILIKKENNSENVRKDIHDKVNTKNVKKIDVKETNNLDPENYVIFGKRKKKVIELHLALPSKTHIMINELINKNIIKFMITQNIDSLHHRCGKHFSKTAEIHGNIFTERCDFCGRRYLRDYLISTISFKPTGSLCFLCSFPPIGVCTDVLLDWNNSYEEFFHLNSIKHSQIADFHFCLGSSFYIVPASSYPSKKKYANANSYSCVIN…	0.176	0.37	2	2	3	2	1304	154.6	7.96	0	2	cell organization and biogenesis;metabolic process;regulation of biological process		catalytic activity;metal ion binding;nucleotide binding	Pf02146	812071	PF3D7_1451400	Sir2	14				0	0	100	Low	1	Phospho [S415(98.6)]; Sulfo [S421(100)]
PF3D7_0905300	conserved protein, unknown function	MMERKNQDSQIYNTYKWVLNKLKFSYKEENNIDYLIDKNIEEKKTVVEKFLCDEENDLLLFSLENNEMVIAKEENIKFDQKIVYFYKHLNKNRKDDKKILYGILSPNILDTLKLMLNKIIYPLFINNKLINTNVSSDDINKFMMEFNTYIKELNEFILILEDIKKVKLRMQIYDSEINNDKKKDENILNDEEWEDKNISSCSSSISTIREFQKKGNESEYKINKKKNETAHLTKYLNILENLFNDMQMKIQQYKTSNIDVGPFIEIQYWRYKHRYLLFIIEELRSKEIKSIINNININNTNNEEQKYTYTFDILNKWRELETKIENEFNESKDNIKYLESIEQFILSLYLCNVENIIDNIPSLLNSIKMIYLVARFYNTPNKLNNLFIKITNQMIIKCK…	0.158	0.278	1	5	7	5	6118	720.1	6.57	0	5	cellular component movement		catalytic activity;motor activity;nucleotide binding;protein binding	Pf03028, Pf07728, Pf08385, Pf08393, Pf12774, Pf12775, Pf12777, Pf12780, Pf12781	813332	PF3D7_0905300	PFI0260c	9				0	0	100	Low	1	Acetyl [K983(99.4)]; Phospho [S4405(100)]
PF3D7_1446400	EF hand domain-containing protein, putative	MGRKRNNIVNIRYNFFLIYFWVIFMYPCETNKGNVKPLNFIKGKNIFLNITKNKVKHLNTINGIETISNVENKNILNDTNYINEMKNIKVRRNISEALHMAIYEEMKKDKGVYVLGEDVGLYGGSYKVTKNLAHFFGFSRVLDTPICENAFMGLGIGSAINDLRPIIEGMNLSFLILAFNQISNNACMMRYMCDGQFNIPIVIRGPGGIGKQLGPEHSQRIESYLMSIPGIKIVSCSTPFNARGLLKSAIRDNNPILFIEHVLLYNYEQEIPLLPYTLPIDKAEVVKNGKDLTVLSYGITRHLASEAAKELTKFNIDIEVIDLISLKPFDMETIEKSLKKTKKCLILDESAGFGGIGAELYTQVIEMFSSYLITKPIRLCTKDIPIAYSNKYEDACIIK…	0.083	0.233	4	1	1	1	415	47	8.57	0	1	metabolic process	membrane	catalytic activity	Pf02779, Pf02780	812023	PF3D7_1446400	PF14_0441	14	Biosynthesis of antibiotics; Pyruvate metabolism; Glycolysis / Gluconeogenesis; Metabolic pathways; Citrate cycle (TCA cycle); Carbon metabolism; Biosynthesis of secondary metabolites	Pyruvate metabolism; Glyoxylate metabolism and glycine degradation		13	0	100	Low	1	Phospho [Y103(100)]
PfDd2_020009200	calcium-transporting ATPase	MLWEIENFAYDALDIEKIIYFNTRTGNSIRLFYDNFNKEYGKDGKFLVFVDYLFFFHNRRELINLIIFLIVVKKLSKTSQRYSNSNKNKQNNEETNVSKIIPYGDKEKIKKKEENDADNNTKQNLNEVKDYNYYNELLKNQEHLIKKVNFIKHTFKIEENIIISVFSNFEEDDVVEKKNDHSKNLIKSLSELNVCYKDVIIAIADKYILNNVYYMCKTEFQAAYLYLIPSSIKASMELFYWSSQSNDILYYPYSFSSIKLPILVLIIKSMFVILNDEEYKYALSEMLSFSLINDKIMYMEIKKHDMAYFKKNIMYFIQKYIILKKYLITEEHYNIDDNKMNEDDKNINVHNNIYRVYHMHNINQILNLYFIYVVDLLEYAKNYNMCVEKVECHNSKCIF…	0.05	0.233	1	3	3	3	3045	362.2	9.44	1.75	3												0	0	100	Low	1	Acetyl [K894(99.9); K899(99.9)]
PF3D7_API04200	conserved Plasmodium protein, unknown function	MYFYFFNKYNLKILEKKLLIIFKYNISFKILHELLYLGYEYSFLYNYSLNIKDFSNFIYLLILYKNKINNIYNNKYYEIKNNYINVFLNNYYYLKVINKIQGILNNNLYNKINPIYSNLFLFFNNKIKIKYSQLQQLIGYKGYISNIKGMIYEKPVINNYINELNIYEYILSCYGSKKGIIDTALKTADSGYLTKRLINITSNFIIKELNCKSPFILKYILNMDIYGNIILPLNILRFKILQNNILNLNNGTFIYTKNTYITKYILNKLLNLYNRRNIYLNIKSVYLCNIYNNICNTCLNYKQLYKYNLGQHIGVISSEAISEPSTQMVLRTFHASSILKDKFNFNKYLIYKIYLYKLNINKIFKLIINFKKYINIKFNLIFLMNKILYNYNNILFEYK…	0.057	0.233	1	1	1	1	959	117.8	9.6	0	1												0	0	100	Low	1	Methyl [K340(99.7)]; Acetyl [K342(99.7)]
PfDd2_030022400	small ribosomal subunit assembling AARP2 protein	MNNDFMKNEKDDYDKVNEEEYSLENFRGIDMNNNVDISNMNNNLNDVGELLNIDNNDKYDEDQLSLIKESLEYGELLLSNVKEEDENNRREHFKKNDYMKDTEDVHYKESKIGQDKRFMHSLCVKELKSTEEGELFDDEKYKDKDTLINMLRKKLEIKIKDYNLIMDTLILTKEECSKKEEQLKDYKMKYNKMEKECYSLKNEIERKNNEKHLNIGSFSFYKNEYDDMKYKLLKCEEKNKILLNKNQELHQTIIQMKNDSYNQNIKFKKDIDVLTEDKKNILIQNKNFTKQNKILIDKYLRQEKIIYKLKKHNEEQEIIIKECHKKIEFVNKNSVNHLNKVRDVLNKSLIKSEEHVKLYTNLKKENDSLKIEYNKSKTNIQQLNEQLVNYKNFIKEMEK…	0.075	0.233	1	2	2	2	3402	403.9	4.84	0	2												0	0	100	Low	1	Acetyl [K642(99.6)]; Sulfo [T1952(100)]
PfDd2_140066300	conserved protein, unknown function	MNIRLIKKIGINYINKSFNTYCNKKLSKMDMKNIKENIKTMKDAYDPKEVESKWYSFWEENDYFKPKKELIEENKNNEHIKKFVIILPPPNVTGTLHIGHTLTVAIQDSLVRYKRMKNYLTLYIPGTDHAGIATQTVVEKMLYKKENKIRQDYGREEFVKKIYEWKDLHGNKINNQMKRIGASVDWSREYFTMNENLSNAVKEAFIKFYESGLIYRDNRLVAWCPHLKTALSDIEVNLEEIKKPTKIKIPSFDHLVEVGVLYKFFYQIKDSEEKIEIATTRIETMLGDVAVAVHPKDKRYAHLIGKEIVHPFIPNRKIIIIADDFVDMQYGTGAVKITPAHDKNDYDMMKRHNLNYINIFTLDGHINENGGKLFQGQHRFECRFKIQEELKKLNLLSDK…	0.068	0.233	2	1	1	1	1091	128.1	6.87	0	1												0	0		Low	1
PF3D7_1450600	Niemann-Pick type C1-related protein	MAFFLQFPKEGFFFFFSSFKRSCNNNIHFLLYKKRNIACLCAKKYYYSNIDCVIDNPKKRPTLILHEKCVKSVINGFPWLYSKDIKNAEELYIYSPCLVNIKDEYNENIGVGIYNRNSIISSRLLSRNINEHINEEFFNIRIRKAYEKRLELFHNENFFRVVNAESDFLPGIIIDKYNKLVCVQINASGMDILLPVIMKSIENVLNPNIIIIKNDNKIRKLEKLPMKKEIYKGIYKSPIEVQENGITFFVDILKGQKTGWYYDQRYNRTMLISYCKDKNVLDLFSYVGSFGITLAYYGAKEVTCVDSSYSAIQNGLHAAQYNNVLDKINFVHGCARNFLHVCLNVQILLHDNKGKNIKNVFDDTSSISKNTLDLKEQKNKVLLQNNKINLNNEEHLINS…	0.115	0.233	2	1	1	1	587	68.3	8.97	0	1	metabolic process		catalytic activity;RNA binding	Pf10672	812063	PF3D7_1450600	PF14_0481	14				0	0	100	Low	1
PF3D7_1428600	conserved Plasmodium protein, unknown function	MKKLLFFFYCYIWFDLFVHVSNFYIKPKNYYTHKAERTKKSVLKRYSFQLYNKKQTDLYNDNKNFIRIEFRPGVGGEEAFTWSKELLNTYKLFAERNKCKVEKIQDISDSLVISSKENLRIIKEDKQIEINLYDLFKNESGIHQVKRIPKNDSKNRIHSSTATVAIFFHKKEEPKYEINLKDLKISTFRSSKPGGQNVNKIESGVCILHKPTGIQTECQEERTQELNKKLAMKRLIQKIQHMESKEKENMVQHERAKLIKESNRSNRIRTYNFFRGYITDHINKKKIDLIYFEKGKLEYILNIF	0.091	0.233	3	1	1	1	304	36.4	9.66	0	1	cell organization and biogenesis	cytoplasm	catalytic activity;RNA binding	Pf00472, Pf03462	811847	PF3D7_1428600	PF14_0265	14				0	0	100	Low	1	Acetyl [K146(100)]
PF3D7_1002700	mitochondrial carrier protein, putative	MFGKFISDTYNKVKSKADEVRLHVSVQAIKAKEVFGLVKPTTIEQLEVLLNYELQQIDSADMLISTYKKWIYNISQSDKSDCIRYYKSINKNNEKNFLSNVKQGFKNINEQIANFKDQKESGLTKKEVNDDMNEKRYHATNEDHNSDNNNNDNNNNNNNDDNNNNNDDNNNNNDDNNNNNDDNNNNNDDNNNNNNDDNNNNNNNDNNNNNNNDNNNNDIYHFSDNSYNKKMCNNDSNNSSNNISRCNSRDESNEKYTTYNKNIPMNINVNFSLNNIYDDHYGYNFKEYFLKSNILEKSISLILERRDIRLSLVGPIENEDVENPRIIILDMFKLCFIGNEKLHKDILFIILTTDKLFDNHKELFLELLSILKHDYLDIYLTNLRKIISSEVVCLKSKIQ…	0.064	0.233	1	1	1	1	944	111.5	5.64	0	1					810189	PF3D7_1002700	PF10_0031	10				0	0	100	Low	1
PF3D7_0316100	mitochondrial carrier protein, putative	MNTKLFFGNSLCNKILYKNVINNLRGCYNIAGPFIISYLKLEYINNKKEESCCSSNIGIKKGYGNKMKSFELLKKRNIFNIYGNNFCTCMIKNMYNNNINIYNSDGYNNFVKTFKRYKMVKTSSYKRKARSSPNGQGQKAKIGIKRLSGEYVRTGQMLVKQRKIICFNYENKTRRRNFKYYPGENVKVAKNTSLIALTNGRVKFTFHVIQNVFLVNILPEELEELKEQDLYRYRTEHVKSFEENRSLIYLRMKNNILFPKYKQTQYIRPPLKPQFLTKYDIYDNPTLQKVPLLYHKRE	0.111	0.233	6	2	2	2	298	35.4	9.94	0	2	metabolic process	ribosome	structural molecule activity	Pf01016	814475	PF3D7_0316100	PFC0701w	3				0	0	100	Low	1	Methyl [K296(99.6)]; Sulfo [Y294(100)]
PF3D7_1112600	secreted ookinete protein, putative	MKRKSVHIRRNIIKAQNTLEKFGIFKKVNILKKSRDAEKDSEKENENVKNIDKNHIKENEMIFIKKEKCDEDVHEDEEMECVKEKRNLYYANEKDVIRIKSERCHDKEENEKRNDNIIKTEHELENDILSSSSINIKMEIGKIENNECISEQEKKKKNDNKNKEINKSNNNNNNNNNLPLHKIYEPIYKEDFISEIRSKKNPLITKILDEDLNFNLILCGPPGSGKSSLVNVIRNKTNNCFISLFHLNNLNNELRKVYDKSVINYKISKKKSILCIKDINRLNKSQQENLLLILKKGYFYLLATCLFNPMNILNASLSSRCLYLYLNSYEKTELELIIKRITNKLDIQIEEDALNLIMNHSCGDARVAINIIDFAVQRMDKQNLVIQEKSIVSQNVVGS…	0.079	0.233	2	1	1	1	707	82.4	7.28	0	1	metabolic process;regulation of biological process;response to stimulus		catalytic activity;DNA binding;nucleotide binding;protein binding	Pf00004, Pf05496, Pf12002	810680	PF3D7_1112600	PF11_0131	11				0	0	100	Low	1	Acetyl [K648(100)]
PF3D7_0302500	cold-shock protein, putative	MVSFFKTPIFILIIFLYLNEKVICSINENQNENDTISQNVNQHENINQNVNDNDNIEQLKSMIGNDELHKNLTILEKLILESLEKDKLKYPLLKQGTEQLIDISKFNKKNITDADDETYIIPTVQSTFHDIVKYEHLIKEQSIEIYNSDISDKIKKKIFIVRTLKTIKLMLIPLNSYKQNNDLKSALEELNNVFTNKEAQEESSPIGDHGTFFRKLLTHVRTIKENEDIENKGETLILGDNKIDVMNSNDFFFTTNSNVKFMENLDDITNQYGLGLINHLGPHLIALGHFTVLKLALKNYKNYFEAKSIKFFSWQKILEFSMSDRFKVLDMMCDHESVYYSEKKRRKTYLKVDRSNTSMECNILEYLLHYFNKYQLEIIKTTQDTDFDLHGMMEHKYIK…	0.13	0.233	5	5	5	5	1417	167.1	7.18	0	5			protein binding	Pf03805	814342	PF3D7_0302500	RhopH1(3.1)	3				0	0	100	Low	1	Acetyl [K763(100); K1149(100); K1267(100)]; Phospho [T1261(98.3); S1262(98.3)]
PF3D7_0728800	phenylalanine--tRNA ligase alpha subunit	MICLIFYVLFVLLLQDIIIWKNINVKCYLKRKESSYIKCNFNLIDNYVKRKNFFFLNNKSCWRYKDKGNEYERKLKYTHIDIKNKNRKYKLKMNTKNMVKEVVKDIQGVWKFFLPVYIMDREFKRAKDMNPDENYNDINKNTYDDNDDNSNTNDEMDDEMNNKMNNKMNNKMNDKMNDKMNNKMNNKMNDKMNNKMNDEMDEDVNNNIYDLEDNENTDMDINNKNNSDDENNLNLLRGERLQPLPMFVYNYENIVSASDWTYAYWSNEYVEKNIFECTIKIINKMNSKYMILLQGYLFLSDINALNDKNIRLVPAQIFTNIFLAHNDNIDESSSLIPPNVKVYDKNGNEVKDVLSILEKKDPEFKKEKRKIESFLGIKKWKYLGISTAYKIVGEGKNMF…	0.071	0.233	2	1	1	1	466	55.7	7.93	0	1					2655033	PF3D7_0728800	MAL7P1.157	7				0	0	100	Low	1
PF3D7_1204700	selenocysteine-specific elongation factor, putative	MRYRLFPPLHFLSYLKKIHIYYSPQRCEKADVARRLIIYCSSQKIKERYPMLTVTWELLAYENPPMIEVEYFNGQKEKINIEYFSNTQKKKILDEWKYTASLDPYPEVMKPTLEKPRNDF	0.07	0.233	8	1	1	1	120	14.6	9.07	0	1					811100	PF3D7_1204700	PFL0235w	12				0	0	100	Low	1	Methyl [K44(100)]
PF3D7_0400100	bromodomain protein 3, putative	MVRTGGSGGGGVDKDGIDHQSAKHLLDSIGKKVHDQVKNGADGTGASGDAKNYIDDLKGDLQKAPNINPKLIGTDDPCKLVEDYYNNHVNGDGKGERYPCTELSGKKFQNPFSDTLGGQCTNSKMRSGCEGACAPYRRLHLCHHNLESIETTSKTASDTLLLEVCMAAKYEGQSINTHYTKHEHSNKDSPSQLCTVLARSFADIGDIVRGKDLFYGNTYESARREKLENKLKEVFGKIHGGLSEEAKKKYQDGDGNYYQLREDWWTANRETVWKAITCEVKSGNNYFRATCGDEKNPSLTSKQCRCDKDKAGKPIKGSGNVNIVPTYFDYVPQYLRWFEEWAEDFCRLRKHKLKDAIKKCRGKNGEEKYCDLNRYDCKNTASGKHVFFEDFDCKDCQYS…	0.12	0.233	3	6	7	5	2646	298.1	5.73	0	6	regulation of biological process;response to stimulus		protein binding;receptor activity	Pf03011, Pf05424, Pf15445, Pf15447	812552	PF3D7_0400100	VAR	4	Malaria			1	1	100	Low	1	Methyl [K23(97.8)]; Acetyl [K295(100); K1808(100)]; Phospho [S21(100); S28(100)]
PF3D7_1475000	kinesin-8B, putative	MGISQKKYIVNNIIDDNKKSVIIHKYYRESLFENKLRFECELEFLQSLCNIDYIKHLYENKYFNDYNFINYLKYLNYWRNKPYIFYVHFPICLYVLDILNNNNTNIYFNHANSFQNFIYYLKLHWLYFSYQI	0.059	0.233	5	1	1	1	132	16.6	8.47	0	1	regulation of biological process			Pf05669	812300	PF3D7_1475000	PF14_0718	14				0	0	100	Low	1
PF3D7_0924500	multidrug resistance-associated protein 1	MRINDKDEIVNILFTVFLVLLQQLSLLFIILNSTKNYMYLIFMVVDICLCLYIICSLYDNKNAGVKISNQWMIYMITLSMKMTSFCFFIKDNIETNNKDSIFLIYFSNDILAYNLIYITPFIYLLFSLRSRNILENILNNKIIIENILSIDVNIINLFDLIDIIFMYSHLTSIYKILTDNDIYKLQKTFIMLIIVLVSLILFGFYFPIYTNIEKSYSYNQGENLSIMQDDKVDKGYRNNKHGNVVSSEDNNDDDDGDDGDDGDGDDGDGDGDDGDGDDGDGDDGDGDDGDGDDGDGDDGDGDDGDGDDGDGDDGDGDDGDGDDDNAYNDDDDHNDDDNHSDHYYNQLKDGVNEYEKENMVVPKNKMSIQLKRKNKKNGKHLLLSNNNIFENNKKQYNNY…	0.054	0.233	3	2	2	2	1298	154.4	8.82	0	2		membrane			813521	PF3D7_0924500	PFI1205c	9				0	0	100	Low	1	Sulfo [S916(94.1)]
PF3D7_0220800	Plasmodium exported protein (hyp1), unknown function	MVSSVKSSLFLLIFFLYLKKNVICSINDNVNENITEGLDEYEFGNENINESITENVNVNVTENEKDNLIYNDDNNNIEELKSMIGNDELHKNLSILEKLILDSLKKDKLKLPLIKEGTEEYLDISKFKKKILTDSDDKTYILPTLESSFYDITKYEHILKEQLIEEYNSKISDAVKKKLLIVRTLKTIKLMLIPLNAYKEKNDLKIALEELNNVITHRTYETLKKSPIENPGEFFRKLLTHVKEVKESKEIENKGEYLILGNDKIEIMDAHDFFFTTNSNIKFMETLDSISNQYGLGLINDLGPHLIALGHFMVLKLALKNYKNYFEAKNTKFFSWQKILEFSLTDRFKILDMMCDHDVVYYSQDKRRKTYLNVDTSGSSMECNILEFLIHYFNKYQLE…	0.048	0.233	1	1	1	1	1440	171.1	7.55	0	1			protein binding	Pf03805	812791	PF3D7_0220800	PFB0935w	2				0	0	100	Low	1
PF3D7_1024400	heat shock protein 40, type II	MKTLYHEDIIIFLSIESLEEILSVFKNIGGIKGRFHKFISFKNKSNISFFFNSSDYLFLKKEPGKIIDEKYKLLTNNKADDKNIHENNTSEDKNIFEKQTNIDIEPTESFEKGEEKILEAISLENKQNNAKDINDCRPHISKNKNVENEEYNNNLKKVENKNVENEEDNNNLKKTENKNVDKISNLKYTNDEYEMIIEEVYKHLYKNETYTPMSEKKKMVVELIIETIIYGNKIKLNIYKLNLFISIVIMTLYQIMENLGVKEKKKKKTINYFITLLKKNIQYNNSPEQNKKIKDTQNNTSSEVNINTQNEKHITIQNQEKDNNNNVKNNNTIIKNDNKDIIKIKKTTIKNDKRKQSSNTSMNLIDTKEENILINSTNEVKINEEKETKNDIIFFNYEE…	0.053	0.233	3	1	2	1	502	59.3	6.28	0	1					810394	PF3D7_1024400	PF10_0237	10				0	0	100	Low	1	Phospho [S214(100)]
PF3D7_0728600	DBL containing protein, unknown function	MVDENYLKESDSSKFLDFGQIENEIKEFKSKQKEIFSFYVKNIDELIGKINKAKNLLEEKKKTENEILKDKNYQNNVDINNGDKKSVVTNMDNNESTDKIKRIESINDNKTINKNNVIIKELIKDVKSLNITEKINNENKTFYNTLLLSYRGIISLIKQETPEIFKDIHIKKAIILRLILMHFLQKGDFFMYYVLNKEILKNKKKKKKKTYMEENQMYDRTSNGEIINEHILKSGDVGVSRNLNNCIVNPDMLNDKNNNNNNININNNNNNNININNNNNININNNNNINNNNNNNNYDNNIMDVPHYLDNIPNNKDIVNECDSKQINNTNSYDYNMNSVQKIEMKNEDTANNINVYNKEDTIKCIIPGNNMYEHNNSNSNTFNSVLLNNINPNVGMND…	0.065	0.233	1	2	2	2	2162	253.8	8.09	0	2			metal ion binding;protein binding	Pf00097, Pf13445, Pf13639, Pf13923, Pf14634	2655031	PF3D7_0728600	MAL7P1.155	7				0	0	100	Low	1	Acetyl [K1170(99.9)]; Methyl [K1997(100); K2004(100)]
PF3D7_0604600	stevor	MKSKYFSKGKKASKKNNNNNNNNYNTLEYNNPVSTSLYISTILNKHEKLINKKNKNKIKLYHRNYYNDDEGTPFKREGQIKLLDDIIARDNKKEKKNEIINIESYSNDQLKNDNINNKRIVDIDVGSTYVDGKHFIDISLEHIRRNYHIFHNKNENYVKEEKQNVSYDNKDDFKITRKKLHLLKEEDLNFKYEQIISVNKKFDNIIKNLKLSDKELVKYIICKKCTNLTILKKGKYGTFFFCKSCNKNVSKKYIDNYIFNEQENTFYKDKNKISFEIEKKNSYRIHTFGNIQYAHATNQIINEIIKEIISDIIVIKKNKFKYKNIIKYISKINMPYPMNTCNYYPYGFAYKRKKNKKNIQPNKDHNEQDKTYQRIEAYKIYKGQEIHKVYDTNNKYYKK…	0.088	0.233	1	2	3	2	1712	206.3	9.63	0	2	metabolic process		catalytic activity;nucleotide binding	Pf00176, Pf00270, Pf01844	3885708	PF3D7_0604600	PFF0225w	6				0	0	100	Low	1
PF3D7_1313600	rifin	MTTLQKKLFALKRKNKEDGVINKNVDPSLMYNTNNLNNYLRSNTEKNKTYNNMKSNVGVDNGKNMVNVKYAKYSKYTHKGYPKQYIQKKQTTHNHIKRIIRKSPSWFSYQNFRNILFLKKKSTIIKDNDGLNVKIVVKKNNSINSVTKSSNKETVLKKNTEKYIKKVPIQNKKKELPKSVHSTKNINNNIKSTNVIKNDKMINVNNGSICRSNSDSNDLLKKNYVFKINKPEAPYIQELLGKMKDDDSILKDKYDNVKTEREKKKKVIKKKNIIIMEKKKGNYHYYSDNSTNISSNKIEENMSCSFPASSQILSNNNHNNNNKNNNDICDDDNIESNSVDYKIKIYNNLMENIKPTRSYQLDISHPLYNSLCKNELSYLSSNWHDRINFAFRNIWALSD…	0.049	0.233	0	1	1	1	2029	240.4	8.68	0	1			protein binding	Pf12807, Pf13414	814057	PF3D7_1313600	PF13_0079	13				0	0	100	Low	1
PF3D7_1333600	stevor	MNCSGYENKTEEDTCKGDNNVRYNSKGGISKDLLYRNNDEKKISVNLTDFNFYEIEKKELTYIEISPCKSYMSICDSFCNIYIYKILINDFLFLSKLDIYSTSTTIIKSIIWIKKKKKEKGKHFNFFNIDINDYILGISTICGSIIFYDINSKNIIYKIITNASISSCKLNNSLEYFGICNLNGYFYLFNIYKNEEGKIYNCFDKFYDTYIKNNKYGMNHNYGVNNNIEYITNKRMRLSTDIDHLVDQYDERENITIDNNNNDNKNNDDNKNNDDNKNNDDNKNNDDDDDDVSNLINHVTTDNFNNMNHLNDSYAEENDMFNIYIKNKFKCKEKLVCIYFMDHLKKRSYLLEKMNERIRRKEEHKKIMKKRKSIDGKFSGSNYDDKDGKYGEDGKDGED…	0.086	0.233	1	1	1	1	1335	159.2	8.09	0	1		membrane	protein binding		814154	PF3D7_1333600	PF13_0184	13				0	0	100	Low	1
PF3D7_0306400	DnaJ protein, putative	MIKKVAICSGTLGILSYGGFYFLKINFQKNMIDKDVTYKYSPCIKRNEMIKKLQENQYDLLIIGGGATGAGLALDAATRGLKCALVEKNDFSSGTSSKSTKLLHGGIRYLENAVNNLDFTELYFVWEALAERAHTMKIAPYLSRPVSILMPIYKYWQVPYFSYNIKIYDLLADLVCYFDKGVPNSLYIRKSNTIDNFPLLRKDKLKGSLIYFDGQHDDSRMNLNLILTSAIDNYVPGQIGATVCNHMEVKNFIKDENNKLVGVRAIDKINDKEIEIFSKVIINATGPYGDIIRKLADENRKPMIQVSVGCHFILPKWYSTKNNGMIIPKTSDDRVLFLLPWENNTLVGTTDEKRIMQDDPKIQEKDIEFLTNELSKYIHVSAEEIKNDITAAWCGFRPL…	0.051	0.233	2	1	1	1	653	74.6	8.5	0	1	metabolic process;transport	mitochondrion	catalytic activity	Pf01266	814382	PF3D7_0306400	PFC0275w	3	Glycerophospholipid metabolism; Biosynthesis of secondary metabolites	Triglyceride catabolism; Synthesis of PA		9	0	100	Low	1
PF3D7_0202000	erythrocyte membrane protein 3	MKSFKNKNTLRRKKAFPVFTKILLVSFLVWVLKCSNNCNNGNGSGDSFDFRNKRTLAQKQHEHHHHHHHQHQHQHQAPHQAHHHHHHGEVNHQAPQVHQQVHGQDQAHHHHHHHHHQLQPQQPQGTVANPPSNEPVVKTQVFREARPGGGFKAYEEKYESKHYKLKENVVDGKKDCDEKYEAANYAFSEECPYTVNDYSQENGPNIFALRKRFPLGMNDEDEEGKEALAIKDKLPGGLDEYQNQLYGICNETCTTCGPAAIDYVPADAPNGYAYGGSAHDGSHGNLRGHDNKGSEGYGYEAPYNPGFNGAPGSNGMQNYVPPHGAGYSAPYGVPHGAAHGSRYSSFSSVNKYGKHGDEKHHSSKKHEGNDGEGEKKKKSKKHKDHDGEKKKSKKHKDNE…	0.058	0.233	6	2	2	2	654	71.3	9.09	0	2		cytoplasm	protein binding		812616	PF3D7_0202000	PFB0100c	2				0	0	100	Low	1	Sulfo [S436(99.5)]
PF3D7_0818800	knob-associated histidine-rich protein	MLRRNIRLRKEYLYLKKVEDEKKKYAEKIKSIKESYDKNKKIRGDLKDEESELRKNMNLYDEKSFDRKVDDEYFFCGLENPRVLITTSRNPSSTLENFAKELKLIIPNSEKINRGSYFIKDILNFARKNNITDVIILHEYKGIPRNLIICHLPFGPTLFCTIKDCKMRCEFNEKIDNISLCTPHLIFHNFHSDLGKRIMNIFKYLFPPVTMRTNKRKMPKHNSQIVKDNKLNKNININTNNNDTNQMDQMDQMNKIKFVTHTTQDDEDNNDHLQIYFKNNEYLNLQKYENNRVIVFFNKNDIIYFRHYNWEKNQTNEIVLKEIGPRFSFVVYKINKETLDSLNEDYEYIYRPFMNSRKALLT	0.056	0.233	2	1	1	1	362	43.6	9.19	0	1	metabolic process		RNA binding	Pf04427	2655255	PF3D7_0818800	PF08_0055	8	Ribosome biogenesis in eukaryotes			1	0	100	Low	1
PF3D7_0318200	liver stage associated protein 2	MTVDLNIPYSACELKRVKRLELGVLDPEIIKKISVCEIVNVDIYKDGFPREGGLNDIRMGTIDYRTLCGTCNMNVKYCPGHFGHIELAKPMYHYGFMNVVLNVLRCVCYHCGRLLCNVNSSKVKYIEKIKVNSLRLRKLAELCLGIRACDHSVEEEGLNINDNSLNNFYNNDLSNLNMNQQMLLNKSNYTNIFEMVSKEDVDCGCVQPKYSREGPNMYIQFLHSSEEDIDESKRKLSAEEALEILKKIRKEEMSILGFNSDRCVPASLILTCIPIPPPCARPYVQYGNQRSEDDLTLKLLDIVKTNIQLKRQTDRGAKSHVLQDLCSLLQFHITTLFDNDIPGMPIATTRSKKPIKAIRTRLKGKEGRLRGNLMGKRVDFSARTVITGDPNLNIDYIGV…	0.067	0.233	0	1	1	1	2457	278.5	5.59	0	1	metabolic process		catalytic activity;DNA binding;protein binding	Pf00623, Pf04983, Pf04990, Pf04992, Pf04997, Pf04998, Pf05000	814496	PF3D7_0318200	PFC0805w	3	Metabolic pathways; Purine metabolism; RNA polymerase; Pyrimidine metabolism	mRNA Splicing; RNA Pol II CTD phosphorylation and interaction with CE; mRNA Splicing - Minor Pathway; Formation of the Early Elongation Complex; RNA Polymerase II Transcription Initiation And Promoter Clearance; Formation of TC-NER Pre-Incision Complex; RNA Polymerase II Promoter Escape; mRNA Capping; Processing of Capped Intron-Containing Pre-mRNA; Metabolism of RNA		20	0	100	Low	1	Acetyl [K445(100)]
PF3D7_0111000	EMP1-trafficking protein	MESGNKKRIDTYEENEWIEKEEGNNLGDNKNADYFVSSNIEDVFISNRTTENENEEMTGEFMSSSDISNKGDEKNAYKRVRHKEINKEDMHIGNNHNYVMNDNNDDNNIQNNVSNNVEENIQSISFIDHEMIPEKMNILINNNNSNIINDNIYIDGNNHNNMYIDHTPSDNIYNNNEKHTKELYDKKKPCGIYKNTNSNSNTNSNSNTNSNSNDHFKEAKDEGNNNPVDELMKDIKMFNNSMQSIYSTNNLSFQKNLSKMYSELASNKNLESLHNLFKDTSFGGNMEKAQFLKNILLASCLPQNGMGIKKNEVAINKDIENNKEVEKINNKILINDPRNVQVSQYIKKKKSSNYNLNEYTEESNITNLSESQNLISNMEPTTVFSLSSHKNNLDVKEGD…	0.097	0.233	1	3	3	3	1664	191.8	6.35	0	3	cell organization and biogenesis;cellular component movement		catalytic activity;motor activity;nucleotide binding;protein binding	Pf00225		PF3D7_0111000		1				0	0	100	Low	1	Acetyl [K792(98.3); K795(98.3)]; Phospho [T825(98.8)]
PF3D7_1422900	translation-enhancing factor	MNYDHNNNLIRKKIQVNKIKSPKDFVHFRKAKTVEGNVKIKNHVLFNDTKKNGKEKIKNLSRTYQTIDDRTLNGSKKNKKKKIHYNNLINYPKKTNLPLEVHTYSDEDNIISDKSEKETEEKIKYIKDKILNKYKDLFETYNNIINVLINSNEEIKVELNRETIYNFLKMSYKYADYNYSLACAILLLIDRLNYPDIELNENEKEGLENIFRSYSYHTILSYKYAFKAYHHNDKDTNNNNDHKNNHNNNNNCITFQVKKNICKSIRHKIKNQFLLNSEAIINLINCIFYTIKEERNKFFYTYLNANQYKIISDMTETGVKYKYEQLAERTFKRALDLGMIYLKPTDINFLNLASSYIYFLYFNLGYEQKALNICIDIFDKSSNILDEIEDKDHAHKCLE…	0.514	0.138	5	2	2	2	425	50.8	9.26	0	2				Pf00244	811802	PF3D7_1422900	PF14_0220	14				0	0	100	Low	1	Methyl [K297(100)]; Sulfo [Y308(100)]; Phospho [S75(100)]
PF3D7_0813000	nucleic acid-binding protein, putative	MSSATQLGISEREYEEALAVEKLFFLSSRERCNYCNYGKSTFVDTFNYEFLCDKCSYRSKHKKKIGEDSISYYDVQKLEKKFGDSAYYKQHSNNNKHHHHHHHHHNKKSSYSQEKKSKSKNRRSSTRKHIEVVTDSSDSEYDEKFKKKEKKKKKERDRDRDKDRDKDKDKDRDRTRDRTRDRTREKSYKDNKDSKYKKKKKYDDSDDDFDDEFSLNDYDPNTPGMIGIMNSNNMSNSDYKNNFDNNFNEFDGNHLNYNQMSEHNYHDFNAFNNNINNHIPFDNNNNPYSKNNFHLKYMNSPSSDLANINPICSDDFNPMYFNKMNYPNNFNVKLNEDSDINNKMKYNNKMSMVPYDPFDNSSNGESNRYSNAMDNANYYNTTNNMNNMSNMSNMSNLNN…	0.576	0.138	3	1	2	1	599	70.7	9.06	0	1		cytoplasm			2655282	PF3D7_0813000	PF08_0083	8				0	0	100	Low	1
PF3D7_1367900	nucleic acid-binding protein, putative	MRKYLCKVSFNVIILIILFCHIIIARNNKTIKWIDVEKDGKIFNHIVRYFIKDDKILKIYTINNNIIMENIDDDYYMNNKESLLKNNDKNDDNFFNNIVNNKVPLSFLIEMFYGYGKKEILSYSGMKTFKLMCNKICNLEERNVVNKCPYYLFRNLIYNFIPENAFIKKDGNNERVNNNNMYIKNKKEIPFKCSSYIFFLDNILSKNQKKKEECIYRMNHVNISYTYVEYEIKDTFENIFFDVIKYISTIMEANRNIMNLQNYDNKEYKMFIELNNIILEKESKLKHVYFYNTLEEYIQSLDGINKIFAEDIIKEIMDIYSNKNNDNVDNGKSFFRTNKFIINRRSNDINYNNNNNNNNDIFMLYNDNISNENSIFPNVQFVSNINDYEKRGANKNEHD…	0.551	0.138	2	1	1	1	647	77.8	6.76	0	1		membrane			813910	PF3D7_1367900	MAL13P1.342	13				0	0	100	Low	1	Acetyl [K587(100)]
PfDd2_050023500	condensin-2 complex subunit H2, putative	MNYTNTIRREKRKRQEEINNVIQKKIKNCNMLKYYQNTKQNDYDFSSLMTKNIGINKSQQIFIKNVHNDENLCTYENDSVQKATHHLIKNEYNDTKFLLYDEMCVNQKGNKNVQFLVHLKKYKEECSYPHFIRKGLKRKNEKDMKMIDDEKYDKKNICNKNIYIERPCEQNAHIKEKNEQDVSTCNDMNRLKGYKKKLGHPKKKKTNHKGNNNNDGDNNGGHHNGGDNNNGDNNNGDNNNGDNNNGDNNNGDNNNGDNNNNYYYNNLCNNNCEDNKAHSHMWEGLLKKDVLLLLIQAIKNMGYKKSAKYLELESGIELEQPLIKKMHKNILLGKWKNAIISLKKLNINKKLIKAISFLIYEQCFIEYLYEGKYFAALRCLRNKLEKCCFDQDTYYRLHQ…	0.559	0.138	1	2	3	2	1289	152.1	9.1	0	2												0	0	100	Low	1	Methyl [K710(100)]
PfDd2_070019800	conserved Plasmodium protein, unknown function	MVHVLLGYLDEKKKRKNELRDKHKINKKFVSKIGGKPFWLDRINLPDEKEFNCSVCNNMMIFLLQIYAPLDELGNCFHRCLYVFICIHCGDQAKCFRTQLPRNNPFYNYYLQDSNYVDDPTNENDELIPSDDTYNQISESDDTDNDISDSEENIKNPTYTNNNNNNINININSINNNNNMININIDETNRNDDVNNGEHIDMNTNIIISNNENFNASETINSNSNSNSNSNSNINSNSNSNSNININSNSNSNINSNSNSNSNINSNSNNNCFEPTGNNLNESDDTTNQINESDHSTNPFNESDDTNNEHKTLEKKEKEINPYRNNNDNKKDNDVNNFIMNIKEDDENQEKKKEKNVNVICSKRLENDNCNNKILTQNMEKNNNFSVNADVKKKDTGSG…	0.543	0.138	1	1	1	1	838	97.3	5.15	0	1												0	0	100	Low	1	Methyl [K27(100); K28(100)]
PF3D7_0618800	conserved Plasmodium protein, unknown function	MHIKKLGIYLDNCNKGYTNIFFLYPYNNYFPLLKKFCTINQFLRPICIDNNKKLYYTFEKNKLHVRNLLTKRDENEVDNNNNNNNITPLFNDKLIIDKELNSNKMFSHYTKCYIQKESEHILVLCLKKLNEYEKIKDKAKLSVFIYELQNLSKSKISFNILKNIDIINKLFIHINENIQHASSPSLLLSVALSYRNIKLNKYTYFKNVLRAVCNNIKVYKTTKLNKLLRNENNNNNNNNNNNNKESYEYTIELLNKNKKKNKSKQINMLNVYTNNMNNSTLCYILYSYSTLFTISNSYLLYISKYILLNPGNLNYLDILSLLYFLSRNNLKIKKNDLLYYKDIQLNNINKNTTTNTSIDKNEIKISTQDDSYSLCKHKTNVNDTKKNKIIINDISSLKN…	0.567	0.138	2	1	1	1	1025	123	9.41	0	1		membrane			3885847	PF3D7_0618800	PFF0910c	6				0	0	100	Low	1	Acetyl [K138(97.8)]; Phospho [S142(100)]
PF3D7_1202300	conserved Plasmodium protein, unknown function	MNNEIEIYIKNKIIGMLNIHDHVLEECLKDTKNKNNFIYFLSSSPINTTLFFVLHKYTHEECEIDKELNINPNDDTKNILTKDEQTQNKKDKHNQDDVEDVDSDNKKEEEQNIKNDLLEDNDVTYTNHINKSNNVAKENIKQEDESNTLDIHTNNNDKEELKNKKKEMKYILKMSINNACIDEYIEEENEIYDNNNNHVGKKKKKKNIYKQVIYFLKINDKKINNINIEEYFNKTYTFGNLHPNYINNFKTFFKIFFIPFFQCLLKKNNSLEYFTNDIEQNEKIENILMKLKNIKKKEDLNNNYYEEYQNKYLNFIEKSKYSGRQYDELINEAPENGLFLSHQGNSIQKVDINQNEKEKIYKYEHEITNIYKDKDKNINVYTNTNTNIDIDIYNKEPPY…	0.628	0.046	2	8	9	8	5718	689.7	9.01	0	8	cellular component movement		catalytic activity;motor activity	Pf05816, Pf08393		PF3D7_1202300		12				0	0	100	Low	1	Acetyl [K626(97.3); K1282(98.4); K2023(100); K5455(94.5)]; Sulfo [T5454(94.5)]; Methyl [K621(99.3); K5185(98.3)]
PF3D7_0403300	PCI domain-containing protein, putative	MELKKYIGFFLFIFLICPIKTFILKNNNNLSPYIIYLRHKNKNRLNVKINDIINFKDKNELRKEIITHSKKLCLHLNEEQLRNIENNLYEFFNNLKLRNINIDLDEKKIKENKENIKSLPLVEHEKIQEKFQTKNLKKEGDYFVIDSNSLSD	0.659	0.046	6	1	1	1	152	18.4	9.26	0	1		membrane			812496	PF3D7_0403300	PFD0155c	4				0	0	100	Low	1	Methyl [K126(100)]
PF3D7_0624100	PH domain-containing protein, putative	MPRGGHKGGLFPVSGIKWGMNERIKKRGLYHNRREDILTPRWGYRYENENKKYLPDGSSKSFDIDSSRAWPVDKAQWKYYYNINESRYLWPSICANNPEIKNYILNIIENTDTYFSGIGLEQVSNERKNKNLKKDYTNNSYYKNNYLYNLVHELNNTIYPQIEINLNNNLKRGRIQKLYDIIKEENIWKTTQKIKTPESENVFPYVDDNATLIRELPLSEILYTKSNLRLKVRRHPKWMNVQFLKKKVKIPYLYRRRVAREELQKKEFGSFF	0.667	0.046	10	2	2	2	272	32.7	9.73	0	2					3885913	PF3D7_0624100	PFF1160w	6				0	0	100	Low	1	Methyl [K193(99.6)]; Acetyl [K52(98.8); K189(99.6)]
PF3D7_1005600	26S proteasome regulatory subunit RPN1, putative	MMDIEKCLCYYKILNVDTDASVDDIKKSYKKIVLLYHPDKNTHLCDEDKKRYTNIFRKIQEAYECLTNEVQRKWYDRNRKRIIEGRESSEEKNSGKQKYAYSYTNINIWKYFNNTCYNGFDDTEGGFYDVYGKLFDDIIKEENEEIKIMNNIKGCHKNGNNHKKKREDNMNSSDKNNTQQDYLNNKNNGDDNKNNGDDNNKNNGDDNKNNGDDNKNNGDDNKNNGDNNYNGDDNNFYFIKAPHFGNSSTCGKEIDEFYEYWSNFTTVKKVDYSYEYIKTYEYENRNFRRNLKKVSEKRSIKEKKEYNENIRSLVNHIKKYDIRYINRIVELIEEKRKKVELRELKKKEEILKRKLLFEENKKKEYYEEMEEQYISSSSSSSLNVHKYNNECKDINYPFE…	0.635	0.046	2	2	3	2	796	94.6	7.08	0	2			metal ion binding	Pf00226, Pf12171, Pf12874	8445055	PF3D7_1005600	PF10_0057a	10				0	0	100	Low	1	Methyl [K445(100)]; Sulfo [S440(100)]
PF3D7_1119900	cysteine desulfuration protein SufE	MKNNLFTYENIFKNKNINIIDKIKEKRKSTQDINNVSIKEKENDNCDVNNKDTQGELSSQKGNEENIHMDKNNINNKEVCKNDKNIDMCQSLLGKDNLEYTNNNVNGFNNTSEDTFLNFKLRKKKNDISSLFDDNTYDMEISYNEKDEKDERNEKDEKDERNEKDEKDERNERNEKDEKDERNEKDEKDERNKKNENDEKDKRDDKIFDKNSFFLSPSVVMEPQEEFSSYINSINNNEMNNNNNNNNNSSSNYRNNIFYDNVETFNVINETQNEGNENLHIIKKGKVENYFNDCKKEFLVDKNFNDEYYEEDINNYMSNNKVEKLIIDKEKENNEYNKINGDNFHHDNNINITEHLNNDSLIIYSHKTYFHDPNLNDTNSQHINNENVILKEKGEEENE…	0.684	0.046	0	1	1	1	1749	208.5	6.02	0	1				Pf12931	810753	PF3D7_1119900	PF11_0206	11				0	0	100	Low	1	Methyl [K324(100)]; Acetyl [K329(100)]
PF3D7_1451900	pantothenate transporter	MKHKSHLKQKNKQFKKIKNQKKKKKSIKNIQKKKNKNDINEKYSNILQRKVQSYYSKSDQLKNEREEKAKHIPFYNCLNICLLVFHEDVDILSFKKEFIKYLCEENDEHIDIDNIKLYDIYTVHSNDKKKKKRKSFVVYDIPRDIYGIIDGTKCADVVLCLFKDGSIENSCFDELGYKLLSVLKIQGVPSIIGIGYNTNMSNKGSHKFVMRYFNSEFTMDDKIFFISENKNSDFQKLYNEITNMKIKNVSYREGRGYMMADSCAYNSENDCIYIKGFIKGVGFNYHNPIHITDVGDYYIDNIYLIDILKEKRFFDEQNLRYSFLLNPNNQQTSENEFILNFLSNNKKLPNDHTKYNYYDIKHKPIKSIFNEEDDMKCIRPYVVEDNNNIYMNNLMTLKN…	0.651	0.046	4	4	4	4	1029	120.6	8.13	0	4	metabolic process	nucleus	catalytic activity;nucleotide binding;RNA binding	Pf04950, Pf08142	812076	PF3D7_1451900	PF14_0494	14				0	0	100	Low	1	Methyl [K785(100); K788(100)]; Acetyl [K623(100); K782(100); K785(100); K788(100)]; Phospho [S613(89.8)]
PF3D7_1312800	conserved Plasmodium protein, unknown function	MSFLLALNESKKSAEGSVASDITEEVFEKEIHEMNSLNMIMHIEDLRDKSFVDVKEKKDENKIKIKNTDEKEKEENGEKEGEEKGGSIKNSFMKIFQKKKKKKKKKTKKIKDHNINNIYDSNCLLTNPDNVDPDKYYLSFNELKKENNENVNEENYSSKDKQKNIDNSKDIVQNEENMNKEQIKDNMKRKKKKIKLSSYGTNSIENVKMKKYDSNKINNMDETYNNIYKKKQSNDLKDKKLKTKRFKNLKKKITSPKFTMSTKTKNKKNGNINENNFNFDPDDDLKKEIEKIKIDIERIKNKGNIKRMYDDLKYILLFQNEIVDIIIEDIRKNKVRTKYEMLEDSTVKDDVNKVILNHITFDLVKFKYINTKLKELILCVYDTKKFNGLVKRIVNNKAH…	0.675	0.046	2	5	5	5	2361	277.5	7.8	0	5					814050	PF3D7_1312800	PF13_0072	13				0	0	100	Low	1	Phospho [T254(96.3)]; Sulfo [S1846(75); T1848(75); T1849(75); S1850(75)]; Acetyl [K1180(100); K1286(99.2)]
PF3D7_0716100	adenylosuccinate lyase	MNEQKLKKQKFLNNLQHNICKNYKLYHSDFYDEFDKFLFNYSVVLLNPFKKNDLLCSQLNFLSFTCHYFSDLKEIKQELEKEEEEEEEEGGGKGDNKNMFTSEYDFEFSDIETDDDLKSENNKSDDFNDIEKKDMLNDAKVERDTYDEYNELLNINLELKKKEICNNINNEKNIKDIEEEEEKKIQNKKDTEDPLNKYHDLNEYINFLMIKNKEKINFVEELFFLITQLLIHFKHNLYNSVLLSIIKTLKQIRKYVDSIKYLQVFIFLSDIKINKIKSYIFKCVMDKIIFIHKNKKVNKIKNHVQNNNSVTNKNNKDLKNDILYLLHEAFIECGQKKRIRKKYSSSNFSYFNNITINETINNFSCSVLIELIKKNIFVNKINVNLISEGIFYKNLKIVK…	0.701	0.046	1	1	1	1	1069	126.4	6.6	0	1	cell organization and biogenesis;transport	nucleus			2655111	PF3D7_0716100	PF07_0067	7				0	0	100	Low	1
PF3D7_1222100	conserved Plasmodium protein, unknown function	MERNLLNKDFSVKKKYQSYNYNIYKNNNYEIAPKKLYHLLIRLGITFLTIFIVSIFIKHNKFNEKNNLFLMVTSPDVLELFNCLGFPSNSKEIVYGKLENWGFNLSDIGDIEINKNYKDEDLSTYKYSINTYKNILLSSFEINKVNSLIDKNNLLYMYLEILKKKEIRTFYEFLNTFMILQDLNCLPVNYKGIYINGNLFIPKNEYDIFKSDINIIKEKNAKTLIEEEPYLYLTYHGGKKKNAIHNICKFSRDGYFLGSVLLPFEENGIFFNSISLRGLLLYQNKLYIADSFKDNSKILMFSDSISNLSNRREYLSTFITQNYETNPLMIHPYGIKKYNDYFYVSSQNTGTVLRFNVENGQLGEPIDLYKNTSQGLVIKFNNNDEIRGLDFDSTGKCFV…	0.643	0.046	1	1	2	1	518	60.1	8.59	0	1		membrane	protein binding		811265	PF3D7_1222100	PFL1065c	12				0	0	100	Low	1
PF3D7_0527600	serine repeat antigen 8	MQSINSITNIDELLYLFDSLINDGHIITILSIKYSLNLPSDLSQKFIQFYFERRKEELRATYLVEGYKKDNIEYICGILNDKDISELKKDEGKFSIRLYSIQSNKSRSDLSLLWRQELNELNKLYEKTDLKRQLIVPQFSDIILHDLKVKPSVNHSATPNIIQSYEKDIKEDNKNKPSTSITIQIKKEINDVNENLSNNNTNIEKPQILKQNNIYSFMEKEKNVDTYSNNTKDINESNKSSVSGSINTINKKGNDNINKLLQTSSISYKRKMNFEDNIFKIKRENISVDSQNNDINKSPCENSQDRNHINNFQNNMTLNKKRIKKEIEYDQSADSFSKSSDKDLVHETFEASKSDSKSKLFEYDSNDEETEVNTSEENEKPLNVLPEIKTVKQTQMYYE…	0.711	0.046	8	2	2	2	455	52.9	8.06	0	2						PF3D7_0527600		5				0	0	100	Low	1
PfDd2_060021400	serine repeat antigen 6	MNAPYPLVCLALWLLFLLDVRKCEKLISKLTKNGDLDLVLLYDIGFVDDSENDHMNSLENIAELGKNLLVRDNKNINLSYITYDDINVDLRIESRNNIGVDNENNYDKDNNSSYKFGSDKNIEEFRNVVLDTKLKSSYKNSAHLKALNYVGLKHFYNSEKESVKMVVMFMNTDGDYNNNNNNMNNISSSYSAELNLVHYLFDRKNIILNIITRVAFKNYCHYIQQIGSNTNELLKCVLKNSFYNISALTYEIIKYYDDISINAICHGWSEWSPCSVTCNMGYHFSKRDSLGYIKNSKSGLYKRKGRSCLEQRNLIIQECFNTSCDHSLDICDNIYMDISILLDDSSNITLESWNKYIIPFVRKFITHFNINNNQINFSLTTYSSHTYNWFNFSNVLSKD…	0.476	0	2	2	2	2	1377	160.5	5.4	0	2												0	0	100	Low	1	Methyl [K74(98.8)]; Acetyl [K302(97.2)]
PF3D7_1459100	serine repeat antigen 4	MFNILYKNIIHKNKKLVNIKLLHKKTNIIPFSTNVYNHLNVEEDYFYVNPLRKLNCIGCGEFLQTTNEKKSGYVPYSVYEKYTNGRLKFYTKVKGEEVNTIPDGVKVDVNNFSNYKIKTRIILCKRCYRLQHYKSTDLNCEVDTHRVENIIKCRKLLQEEIKQKVQKNKYINIEKSHNNNTNNNNNNNNKDKEKENLHTYADISPNILKTEDMNKRGNEKNINIIDRLFYKNIALSNKLYIVKKMIKLYDKSRNMEISKSNMMQNKNNIINGNNINNDNNNFINNNNFNNNNVLVREKTDEGNLEDVTDTCAKNNVNIEIHNKDIDNEYLYQDNSYNIDKRCINIYEKKDVMKKRNDKKRLDVEKMELSTSKYIEGDRNHIMNNLIKKMKRKSLVLYII…	0.473	0	2	1	1	1	797	94	9.41	0	1		membrane;mitochondrion	catalytic activity;nucleotide binding	Pf01926	812146	PF3D7_1459100	PF14_0564	14				0	0	100	Low	1
PfDd2_110014700	serine repeat antigen 1	MYDNSEKNINIKVNNKKESGFNKNCKVHDNKPQLIINAKSEFNLKDENMNNISQPKKTLGNKFRSRSDAPFSRNIIKDNFDRDNYQNHQMASNDIKICKEENETQQSNVKRHTVGINLYTTTANNNNNNNNNNNNNSNNNNKPFNKFEKKKVLGYNYFTNRQKKILNQEDNNIIKNVPISIYVGTWNCEYFDFSKEYDCDKKRYSINHLNKNTQNDIYSMKLNERFSLRSLTPLVCMETGDKTIQEKELHTNNKNHVISLNNNTSVNNNQKYYIHNQKKEINNLSSTDTADVKSNSNDLNFYDISKINKDKNIDNFNIRNNNINDMIPKKVDNHSSNNQYYKEINLTRNDKSQLDNIKSKEYNILQVPKNYSDDQFSEGSSNESTKLSNNYTGNIKNQN…	0.295	0	3	1	1	1	748	87.5	9.04	0	1												0	0		Low	1	Sulfo [Y602(100); T605(100)]
PF3D7_1019800	conserved Plasmodium protein, unknown function	MLIFFFFFFFFKYIYNIFILTCFYITLSSYYFIISFIFSTLMFFYFCTFYVISLFFLYISSFCKSIKVTQLYDKKIKIKSFINNYLVSCRKKKYIYNNVDDKSNIGTFNLYHNIRDNNNNNNNNDNNNNLKKRDDVLFPLCNKNIINDVQKIYDEVNNIKDKEQKINYLMEQCSSLCKENYFPPILNLNKAYRNKRIDEFNKGNKNFYINEVGKNIWYKYVNRCDEILFMAIDIQIDEDEQRNNSIKDVHDVHDDNIKTCTLIKDDKHFEKYKDIHNDNILKNILPLDKKIDSIKNMLNHKYMKKKKCIITIDAYSNNLILYCFLYLILKHINKMYLYSFMNIQIKEITAKLKELFDLHFNVHHIIDYIHEYIYNFLMSYHIKRKKNKSKNMKEKDIKN…	0.633	0	2	1	1	1	1084	130.4	9.67	0	1	metabolic process	membrane	catalytic activity	Pf03054	810349	PF3D7_1019800	PF10_0191	10	Sulfur relay system			1	0		Low	1	Phospho [T1032(97.7)]
PF3D7_0820900	conserved Plasmodium protein, unknown function	MKDNKMSKNNIFIYNEKVKELLYELILLTNKLSIYRKKYIKYIRRKIDYDKYKYKSKFNNNDDNYAFLLFKNFNYHNEFLIHKYVKFKEGKRRYISNGKYKKEFNSSYDILEYYDKFINNLLYLCNNHTDIYIEFLYVLLINSQLFNRFLFLSTYISGDKKDQFLYLIYNHFLILVEYYHYYKNSSYYDDLYNNLKNTYDKIQTKHNDKEHYIEIKNKNQNHKRGNHNNLSCNTGLETNSVSPIQNFKKDPNTHTYKNFYKKERVKFLYNYSNKRNENFFTINNCNSSSNECNQSFSEYEPLNKEAHEKSIFFNKEENVYYVDDDKNDNNLFNENVHKKKKGKETKNIFNKFFFNLSESQNSLTNLYQNFYSKNKNRSYDSQFIDTKKRNSLQNKCFIF…	0.332	0	1	1	1	1	1576	191.3	9.01	0	1		membrane			2655353	PF3D7_0820900	MAL8P1.54	8				0	0		Low	1	Acetyl [K1183(99.9)]; Phospho [S1182(95.9)]
PF3D7_0721500	6-cysteine protein P230p	MTKNDYRSIPKFMKMIHKVKTNYMSIHIIHLIMNIIVLNYIVIYIFFLNKYNNDSKRNILDEDQNYYFHVEGNKIEERLRYTLIIIYIFFCLTLHVFICITQYYNNNKGLCKNLSNKDNVNHVYCENKINKENKNKENCKLYENKNTLGNKRKNGYMNKNYKQLKDKKRNEDIYISINYIFLYILLALIGLSNYHIKEFFFYFYCILIICEINTPIIIFMNLIKIINKYYKKKYLFKDYNSINNIKKNDLYIFFCYFVLLRYLKKFHIYQKFKISQSEKKKKNVISTYYEKEKKIGGLFCLFNYIKNKNITYYYTYVYKNTIHLFLKKKQINKFCEIIYSFFIKNGGIIYSRIRTLLTHVLIILRHKIVDEKSTNHYNKKIYITHDISEIENTNKTITN…	0.333	0	2	1	1	1	779	94.9	9.48	0	1		membrane	protein binding		2654937	PF3D7_0721500	MAL7P1.115	7				0	0		Low	1
PfDd2_130028200	ATP-dependent RNA helicase UAP56	MVNYDDITQTLLINKIKIKYDSNSEWNKYLKYSLRNPHSFIYPDISSRINNLNNKDLEFLNSSILSQGYKLNNIEKIKSDYTEIDVEKYILEIEKEEEKNLNKDDETLIRKIVSLFKECMYYFMCFNEKDGQFLDSSTKNSYKRDITHNSDYELFKSLNDCIIQLHDSKKNKNQAVIMTNEFCGIFTPHYIKLTKYTDTFINLLKEHNIKYVDLFHEEIKNNELYKKKKEHFEKLKNSSFMPLTKGEISLANKKKKKINMNTNTNTNTSTNNDIKKNTLLKNKKDEENAKRVDKKKKKIKKEKKETSKRNSMNGLEKGDDDNCDGYIKENNKQVNDNNQMQDNNYNNNNNDNNSKLEGCIVDTINSCNDITDDEDSDVDTSTSYDSQKNMNTNILNKKK…	0.337	0	1	1	1	1	1501	178.4	6.96	0	1												0	0	100	Low	1	Methyl [K1351(99.8)]
PF3D7_0704500	conserved Plasmodium protein, unknown function	MKMHKCFLCNYFVNFVKRKKRKKGSKLRFIKCKDIESKKYIVRRFDKRRNEDNKKICVLKNMLITSNEFSVLKNENEILLLSSNESYKKEEYNNMINLNNNNNNNKNISNNNNNNVYPSSMNNISKKCFSENIYVNEHIINSSIINCANVNYDIKEKSNINKEDSDELCVSADVHKINNDLCDIPKNVINEYRMKTNYLIDKYFCKILTFCKIKKIKQDLINLLHFMYLYKSIKNKNCKNNVHVNNLFKKYLKLYMKKNIKGNKKKKKKKKKDGMIDCIKDIYNICNKYDIYDKYNKYNKYNIYNKYNIYNLYNSYNSYNSYNSYNSYNLSYLKMNHVNSNSSNNNNDDNNVHPLKKRKILLNNMYVIKKFLLLYKSYKIIKIWNKLYFLCFTNFCFNI…	0.34	0	1	1	1	1	1603	192.7	9.31	0	1	metabolic process		catalytic activity;nucleotide binding	Pf00069, Pf07714	2654939	PF3D7_0704500	MAL7P1.18	7				0	0	100	Low	1	Acetyl [K982(97.4)]
PF3D7_1209100	50S ribosomal protein L33, putative	MNDLINEEKNVECLNLKDIRLNAEKYNWLEIFEKENSYVFCKDNVKINIIDLKGLVTIEVKLLNGISYKMCRSNIKIDEISSFFGSSNNYSSYNDIINKTILCNYNLSVKEKIDLFNKNDKSFLKQDKDKNISKCATNNVISYNIINNNNNNIIKGKNIKCNHMTNQNFHLMQREPFGKVEKIYTKRKEQNIFIKTDKKEDILLLHKNKLLANIANEDVNNKICIDENVERMICTSKTILSLKENNKISRSPYDITDKKYTSNKFVYNDMGVHNVVEKKKSNRKLKNSKKLNKLKKLKSTSYELLYFYNKTNKICNNIILNKIYYLCFFNNFFSYRTLYEYKYIYIYNSKGKKELNKRTGEKLFNHSFERMFINMSKDNTYDKCRRSKKNIHNVICPYN…	0.622	0	1	1	1	1	849	102.9	9.45	0	1					811144	PF3D7_1209100	PFL0455c	12				0	0		Low	1	Sulfo [Y429(100); Y432(100)]
PF3D7_1308300	conserved Plasmodium protein, unknown function	MNVDLLNPDPVEESKKHKLKRLIPTPNSYFMDVKCPGCLQITTLFSHAQNVVLCGSCNIMLCQPTGGKCKLTEGCSFRKKIE	0.611	0	11	1	1	1	82	9.1	8.4	0	1	cell organization and biogenesis;metabolic process	ribosome	structural molecule activity	Pf01667	814024	PF3D7_1308300	PF13_0045	13	Ribosome	Formation of a pool of free 40S subunits; Nonsense Mediated Decay (NMD) independent of the Exon Junction Complex (EJC); Formation of the ternary complex, and subsequently, the 43S complex; GTP hydrolysis and joining of the 60S ribosomal subunit; SRP-dependent cotranslational protein targeting to membrane; Ribosomal scanning and start codon recognition; Nonsense Mediated Decay (NMD) enhanced by th…		15	0	100	Low	1	Acetyl [K79(100)]
PF3D7_1446800	conserved Plasmodium protein, unknown function	MKNRFYYNLIIKRLYTRSGGLRKPQKVTNDPESINRKVYWCFEHKPVKRTIINLIYSHNELKIFSNLLNHPTVGSSLIHELSLDGPYTAFFPSNEAMQLINIESFNKLYNDENKLSEFVLNHVTKEYWLYRDLYGSSYQPWLMYNEKREAPEKLRNLLNNDLIVKIEGEFKHCNHSIYLNGSKIIRPNMKCHNGVVHIVDKPIIF	0.639	0	11	1	1	1	205	24.3	9.23	0	1	metabolic process	vacuole	catalytic activity;protein binding	Pf02469	812028	PF3D7_1446800	HDP	14				0	0	100	Low	1	Acetyl [K45(97.5); K48(97.5)]
PF3D7_0309200	conserved Plasmodium protein, unknown function	MNEHIKSFKNDNVHYTKKNVIRNYDDHNNIKANSHLKLQSKEYTTHNDEKQRWITSNNTNNNIQTHANVKCDDKSVENKTTTLINKDINEITNISKQDKNYTKYNCLNFNKSDVMRDYVRYSKKEDSSSNNMNGNNNMNGNNNMNGNNNMNGNNNMNGNNNMNGNNNMNGNNNMNDNNNMNGNNIMNGNNIMNGNNNINRNNIMNGNNIMNGNNNINRNNIMNRNNITNNHIIHHISNKTSLIENNKKKEENIFPSANLYKKEMNVKGSSDTFDLLYKRKIDKDDNLSKKKKRPNYLFNKDGEHFVNKENVQNNIIDDDDDDDDDNHHDNVVVVYDKVKENEMNENKNKKSVKEDGLHNVLVELRNKDNLVVNDNIINKSFEKNNILYIKTSDSLNENY…	0.726	0	1	1	1	1	1650	193.7	9.09	0	1	cell organization and biogenesis;metabolic process;regulation of biological process		catalytic activity;nucleotide binding	Pf00069, Pf07714, Pf14531		PF3D7_0309200		3				0	0		Low	1
PF3D7_0501600	conserved Plasmodium membrane protein, unknown function	MGLKFYVLVFLILCLKNVVKGDKCETEFSKLYPESNSLTGLIYAHTANVHKLSMWVYFIYNHFSSADELIKYLEKTNINTLENSDHTCFARAVTLYLFYYYLKDIKSMLSTDDYQSFFKNKFKDINPLFINDFILILNDKKFMENLDLYIMKESEREHLVIKKNPFLRVLNKASTTTHATYKSNPYFIVGSRVHTPYKDYLGDFNKYTEISVLNYVRDYNFLIYAGSRENYYNSDIAGPARSVNNVISKNKTLGLRKRSSSLALVGTNNNDPIFAYCEKDNKSEYYGTPDDLITSFFSIIKTKMLNSHKTFLRQFDYALFHKTYSIPNLKGFRFLKHLFQKKNLVNFVGMYENHVSTEINFLAEDFVELFDVTMDCYSRQYSNRAAENFKAIRELNVL	0.548	0	4	1	1	1	398	46.7	8.79	0	1					812869	PF3D7_0501600	RAP2	5				0	0	100	Low	1
PF3D7_0521400	arginyl-tRNA--protein transferase	MLRLIKVLFLLFLFWKKGYSIKKGIKRNASFYHILYYLNKNKKNDPSVFECNKRERNIKNYTSQNINIHNNVNSLKHKNCYTLNYNPFFFVHNDFKKIWKRKNVKKYTKLKSHNEENISNNEYSSSMQVKDINLENKMTSNEMNNETTHNLHNNNNNNNNVDDINKKNVDNFISDNISSTHDDKKVLTQLDDSFKKKIEKEIISEKIANEQNEVIKKVKLPIIGTQLKPSGGFTKEILQIIQESNNYINEVNKEIINEKIQNKISGNDLSFFDTDETLERHELNYLNKIYDNNHILNIYNFLLVWKQRKNIDLSVFVSKLSEHSNILPGERTVIKFSEVEKVQFLKKIRKNRNVSIAMIFVDNKNANNQESSTVNHNMFPIGILAHPLDISLLDKTGEI…	0.539	0	3	1	1	1	562	66.5	9.2	0	1	metabolic process		catalytic activity	Pf02190	813030	PF3D7_0521400	PFE1075c	5				0	0	100	Low	1
PF3D7_0705100	tetratricopeptide repeat protein, putative	MSIHISDEEAEGRNFDQKNKISSHEKNQIINNFIINYNMKKENDINQINEINEINGTNQSVNRKKNMDTVYKNIINMSNNMTQMYNSMNNMSHNIINASHDMMDASGNINSHINDTNNQTNYMMSSHINNIENETNNMMTSQINILNQNPYIRTRHINTDDMNQLDNISSQTSPNINNNCTTKYNDINNSYVNVLYFRKLKLNKKLFEKLKNKNIVIYLKYKDSTCTSEKIEITDPEINNLYLCFLVTEPFLENEKKIVKIYIKCFKDGKYKILSFGFVELNFVDFSEKFYRKKSYMLCYDKKNNKYIFGYFILILANQIKWKVCDNKVFYEYIKKSYFVSNRKNYDQQIFYICKKIQKKLLQSYYTNTTNPYRNLHNQALLKHFSVTHSCPGTFSLNT…	0.342	0	2	1	1	1	989	118.3	7.96	0	1					2655057	PF3D7_0705100	PF07_0021	7				0	0		Low	1	Phospho [Y307(100); Y311(100)]
PfDd2_060006800	protein transport protein SEC31	MSNNIDDLFDVFEENEIPEIISIKDEEQQQEKKNHIIQNDNEIITSTNNSKNEDEEEKEETEKNINKQNNNINNIDKDDVNKDNVNKDNVGNHKKENLYKDINIENYKINVEYLIKNKKAEENIKKQIQEEIYSDIQNFDKTNKNVNKIRKLSLQENNNINNNHINGKNINNNINEDNLTGETYPNDYSIPQENNKITNKLIVEETIIENSKTINNDDVLVLEEFGGDVNCIHKCVRPQSYVHNEIKEPLIPARTYKFELDTFQKKSIECLERNESVLVSAHTSAGKTVIAEYAIALGLRDKQRVIYTSPIKALSNQKYRDLGEEFKDVGLITGDISINPEASIIVMTTEILRSMLYRGSSLTKEVKWVIFDEIHYMRDRDRGVIWEETIILLPLMVRF…	0.531	0	1	1	1	1	1355	157.8	6.55	0	1												0	0	100	Low	1	Acetyl [K1148(100); K1159(100)]
PfDd2_100019700	DNA-directed RNA polymerase II subunit RPB2, putative	MDTGKLNEPKELIEINKINNIFLYPFSFFNLINHHIFVLHVYRMMHILSYNIMDLKDDKYDKKEIINPKRIVYNKYIMRIKQNMYNYKMKKEGFKYIPTNNICFLLHIRDHIKISIHLKRKNIYTINKYLNNIINIMKKKGYDEEKVKCCIIICGNEFFKKNIFFKQLENVIYKKIISICKNIKNERLITLFKNQHIVDNIIELYIYYYNKIVLLLLLLILGHWDILYLPFSIFVYKYINIYINVLHYTSFFMYHYYDEMKWNHFIKKLYQNLISFNNFIFFNDEYKYQISDEKTYFFIYTLISTHIFGKGKLNKINQINNLFLHFLQYKKFPIKSYKMTYKIDNILLYISLLISSHYVTIPNFITIELLIIRIYLCIKKYLNQNELTAINVITPFYIT…	0.519	0	1	2	2	2	2380	283.1	6.67	0	2												0	0	100	Low	1	Acetyl [K113(100); K1423(100)]; Phospho [S1421(98.3)]
PF3D7_0830800	origin recognition complex subunit 5	MLMVIEFDDPIKEPSDKRISINRFREVFVNYVEDTLEELANNTTNTYEKKCRDFNYFIDDVKDMFINHDLVKSTPEILKKVWESDIDKNLPGLMEKTTKNTCVRVAHDYEKEYRDLRKNLEDFCDEKIERLAKLKISNNYMNDCFDYNKWINEKRNEFITGMTGMDRRKKQMYLRKSDSCDLNNLANLFLNIICTRPRDVPGKPSSKDSGVKDKKKDDGSEEEVVKDDNGDTSKGTSSDGDKDKSVEDTYDVDISEDGSPNEDISIVIEEPAQCEEGDHCFDIIKFYESHKNGVPPIDINLSVRCPLNYHGIFRKGNKLYKSIENKSESNSMKRSSKRSIGSENEQAISDNTDMEIIIDGDPYSAPCFIPEEEPCRPSVQETEGGKTGKGIFPHSESSN…	0.651	0	1	2	2	2	2049	248.3	5.47	0	2		membrane		Pf12879	2655451	PF3D7_0830800	3D7Surf8.2	8				0	0	100	Low	1	Methyl [K242(100); K696(100); K710(100)]; Phospho [T236(100); S237(100); S238(100)]
PF3D7_1427400	DEAD/DEAH box helicase, putative	MILMGLNSDYNARINLKIKFIVKSIVKVITKHLLLISILNLIISLCYNYIINRDSNHQLNIVAHLLRGTFVSSIPSCLTLSLLIFFKEHSLNNYKYNEWNILNIFCVILTFYSIFYTKTVFSKDYGNNIYDIFYVASISYILQKRFNMRKSSIHDFQHCMNTETKNIIELIQKGIILNIIPLIFSYVLSFIVDILMTIINSVSFNIIVSILTHPFDVILSLPKIYNLSNIYVITNFSYCFSIFSAIWITAVLEYHFIIFNFIFNKYDSKVLTSLNNFPMHNQCSYHDEFFVVSCIYNYLKDISYRIKGNNIEITNMDKKTKLKLLLFKKLILMNASLKYKDEINILSHLCNPIHTILFEDNKFWNAYIDSCILCIDDLISQLKKYINILNHDQTVYSFE…	0.507	0	2	1	1	1	526	62	8.72	0	1		membrane			811835	PF3D7_1427400.1	PF14_0253	14				0	0	100	Low	1	Methyl [K321(100); K323(100); K328(100)]
PF3D7_1427400	conserved Plasmodium protein, unknown function	MDLMNDEYDIDEPKERNIIKGDYDDDNMGNNGFSIINSYKDIDVNDVNDLESIVKNDEISVDRKLEYFYSKLNSNIFDIFRIVADYENIYIISGEGLIIYVCMLLSKFYSFKNEEDKNILSFDNSLNMISVVYYIEKILSDICACNSNFHIIFFNVFNIFFEKKKNKLFQNYNLLRNAFIIHCKKNLIPYFIFNNWYNDENYNIYLIKYKPLFMFVEDSSSFLYAFNKYYVSNVNTHNKENNVNINQEKKNIFVDNDKNINGDHYDDDVENIEKKKNYKEYIYKKNIYDSYNNDIREMSLCFYFLLLNNILRDIKCVFFFNLESEKNTINAFSINYTGVNFEAMKQLNDKASLLFDNVYYEKKENSNREEINDKVSKQGCDLNDSDSSNVLYINIQNIK…	0.663	0	1	1	1	1	2537	300.9	6.93	0	1												0	0	100	Low	1	Acetyl [K2281(91.8)]; Sulfo [T2280(90.8)]
PfDd2_090008700	ATP synthase subunit alpha, mitochondrial	MVYAVILKDQVDDHFLKRRKHSNHKRVRNNTNTYHQNNSWAYIPPNDDIEKKKIIKNEKREKPEKKKKERKKETANILGTNNKYSILNYFDLKKKDKKIENKKDDLINNDCKNKETNIFKDSFYHIKNDVNKSKDSIEKYNKVVLKYIKIITKGLINENIIKEKILKLLILLKHEDIYLKKFSKKIFSFEMKRKYGKDYGLMKKGEKKKRGNHNINIKEKIYINNIYNNIYNNICNNNNNNYCYNYITTITKYYINNIKNNIYEYKVTYCKKNNLLLFQYYDGQQKAFKISQNSFYYLLSNDNQLFCHMPLHKHIKDKYDVQEKEYIQQDMLYQHTKSCTHIINDHLGNRICTKKKKKSNINNDNYYYNDIKNKYIYTLENDIHQDHIKVNVIHIQNKT…	0.734	0	1	2	2	2	5561	670.7	9.25	0	2		membrane			2655171	PF3D7_0728100	PF07_0118	7				0	0	100	Low	1	Acetyl [K173(100); K180(100)]; Phospho [Y178(100); T1301(99.8); S1302(99.8)]
PF3D7_0728100	conserved Plasmodium protein, unknown function	MSDILYGNSLSNGKKSKRRKNHIAKNRDQNESVPVDSTSQQSTSADKEEGKVELKSAVKTVPENKTSNEQKEQPEENSAVEKLNTSLDNDADKGDKNKLDVVEGTTNNLPKKKKRNKKNKKKNNENNEEVAVKETKNVENKDVKSYISYADKVTNGKPVNLKSGAAVTHCILRVDVPLKRGSKNEERKSSSYKSYPKFNKGKRNDAFGKKYSMGKDYFKKEKFSTFNQKKERTLNSVEKKGKSSYFYENKEKISNSDEKTKKISNSHEKREEISNSHEKREEISNSHEKREEISNSHEKREEISNLYEKKKESAPKSDEKNDEILNFYEQMEELLYFDEDLLDILNSDEEKENKWEVVKKRDKRKRVDHKKESKSSEDYEKYILSSSHEDEAKTWTIVQ…	0.5	0	1	2	2	2	2104	236.8	8.82	0	2						PF3D7_1467600		14				0	0	100	Low	1	Acetyl [K1025(98.6)]
PF3D7_1467600	replication factor C subunit 2, putative	MRKCLSSIKAHSNKYSIKCHIYLREWSNNKNKRMYISSLLNYKVEETYKYSCVVPYKNDNIFTLEKQIYDEKYSHVFIDKNIEIESDLYYLYKLLINSRTIEQIRLEVYRSYCAYENNFINDMKKINWNAYIPFSSVLKEPEISITSIKSRLYHTCMIKNIILNIIKRQQQLYIEKNGDENILLKKKKLISSQLSPLKINVLFKYNECKIHINLSNNMNIRIYQAYKNQQSLKSTIIASAIFKLNLFKYINNSKQTYIIDPFCNDGTAILEILSILLTIPNGSPSINYPIFTYPLHSPSTFYNVLNEIIISPLHNMTQLYFLGMDEKKEHIKHANRNLMKFIQTIPLKNDVTGHNDHSSVNINDPRVHTLVGDIKNVTSNQKHNNIYTNKDDNTNYDNT…	0.704	0	4	2	2	2	588	69.8	8.87	0	2					810416	PF3D7_1026200	PF10_0259	10				0	0	100	Low	1	Methyl [K494(99.3)]; Acetyl [K9(100)]
PF3D7_1026200	ATP-dependent RNA helicase DDX47, putative	MGKVFTIYVFVIYLIYIRPNVSQFTSEYEGYSEICEKATNENESCVYCMKDHKRKSSKYVYKHIVRMFFEKHTLNNNKIALIEHQCGEPQNYMTYGNFFKKVLSFSNSLNTYEGSNIPEKIYNEEMNNGKFKLLGIYGSNSINWLVADLGAMLSGVTTLVMHSKFSMDVIVDILNETKLEWLCLDLDLVECLMARRNELPHLKNLIILDIVAKQGMINSNNEKEKKKSNLKSNGQVNNINNKKGSDLSKNLEDIRLSPIEYDKDKLEKFNALKEKFHNCEKRLILFDDMTKTKSTNFNIINEDPDFVTSIVYTSGTSGKPKGVMLSNKNLFNQLYSLYNHSVRESYSFEYHLSYLPISHVLERTFAYSIILFGGTLNIWSKDLNYFSKDIFNSKDFIMG…	0.496	0	2	1	1	1	819	94.2	8.85	0	1	metabolic process		catalytic activity;nucleotide binding	Pf00501	814328	PF3D7_0301000	PfACS2	3	Fatty acid biosynthesis; Fatty acid metabolism; Metabolic pathways; Fatty acid degradation; Peroxisome	alpha-linolenic acid (ALA) metabolism; Linoleic acid (LA) metabolism; Synthesis of very long-chain fatty acyl-CoAs		13	0	100	Low	1
PF3D7_0301000	patatin-like phospholipase, putative	MNLLRKKVKNEKSLSTLLINEEENKNIEMTTLKDKKEMKNENLSKINVKKENHDKNHDKNHDKNHDKNHDKNHDKNHDKNHDKNHDKNHDKNHVKNNVEYYNDVFTHLYNCDDGGEEPKEYSHKKKQVNNKKKWKKQYKAVKLYMNMFLNNYKLKKGKGNCKNLSSVKKRRKKKKIIQNDYIRIINAEKEYVQKYHEDKIFLDNIKNVSSCELIKDCSYSVFFYNLFIKGLYLNKQNLEHATEKEHIQKNITKNITKNELHINKTSEHVSNITKLKKNYNKHNVILFKGKYTRQLICDYLKFLLNSIQNEHTIKAHFYILDYVNDLENKKKEMAKKIKMESFIFTNSNEEDKLCKDIILNCNILNEQKEDDNKSDNPLYSNNNTLKEQNTSTPLPSHEI…	0.697	0	1	1	1	1	1612	190.8	7.81	0	1		membrane		Pf04582	812438	PF3D7_0423600	PFD1115c	4				0	0	100	Low	1	Acetyl [K659(98.4)]; Phospho [S657(98.4)]
PF3D7_0423600	replication factor C subunit 1	MFKKGPKNKKKLKCKTKKQANDSFCDSIIYPEKDMVDILRQKENLNKENLNKENLNEENLNKEKLNEENLNEENCFLKKRTDENDNKQIINSNKYIKNELDNILLSPNEIYEKKNIQINDKPILESSNNINVMDISENTDSIYGQNNNNDNNYVEPIKYEKKEYEICNSNSSVLKSASDSNIDEQTNKNNDNYKKELSIILNNEEIIAYLKLNNKKDIDEKTNYLFPSIDIDHKSYSYLEQGQDDYLIEMDKKIDKEIENFQNTFNHFYNLDNTNNKFDYNNDDNNNNDENNDNNNNNNNNNNNDNNNNNYINEQNKEEITKNLNNNNILNTNENNVPNNMLVEKINDTYIGPKRQNKNHIFTYKLKKNIYGKIQKQKKCSHSTTKTRHYTLLNNLFNI…	0.493	0	4	4	4	4	1345	161.8	9.33	0	4			metal ion binding;protein binding	Pf13639, Pf14634, Pf14835	813029	PF3D7_0521300	PFE1070c	5				0	0	100	Low	1	Acetyl [K386(100); K970(100); K974(100)]; Methyl [K781(97.5)]
PF3D7_0521300	DnaJ protein, putative	MTTLEKIGIQGIRSYNDEDVEILEFATPITIIYGNNGSGKSTIIECLKVSCTGDFPPNAEKGKSFLHDPLISNKMNIRGKIDVLLNNYNNKRIGISRSYNLFYSKDKNKKVKHTFRALDNNIIIKKEKGDDLIITNKCVDINNHIPKLMGVSKALLENVIFCHHDENLWPFSESIKIKKKFDELFGDDHFSKILEELLKCKKYLNDLLKRKEFDLIHIKENFEKKKNIYIEIEKNEKEIQSAQICIQLDVEEIEENTIILNNLIKKKNLLYKLIGNIDSYFLLYTKFKVDAEAYKDLKEVYEENYTELLYFQEVFNNDINKCEICIQKVKQDIQNLQHEKDTCMFNYNESNKYDDNYELSKKQLNEYIIKRDDIRNKLKDIFFYNDQIFFSNYKGNSSS…	0.486	0	2	2	2	2	2275	272.5	8.53	0	2												0	0	100	Low	1	Methyl [K2038(100); K2040(100)]
PfDd2_060010600	Plasmodium exported protein, unknown function	MIRIKKKLILTIIYIHLFILNRLSFENAIKKTKNQENNLTLLPIKSTEEEKDDIKNGKDIKKEIDNDKENIKTNNAKDHSTYIKSYLNTNVNDGLKYLFIPSHNSFIKKYSVFNQINDGMLLNEKNDVKNNEDYKNVDYKNVNFLQYHFKELSNYNIANSIDILQEKEGHLDFVIIPHYTFLDYYKHLSYNSIYHKSSTYGKCIAVDAFIKKINETYDKVKSKCNDIKNDLIATIKKLEHPYDINNKNDDSYRYDISEEIDDKSEETDDETEEVEDSIQDTDSNHTPSNKKKNDLMNRTFKKMMDEYNTKKKKLIKCIKNHENDFNKICMDMKNYGTNLFEQLSCYNNNFCNTNGIRYHYDEYIHKLILSVKSKNLNKDLSDMTNILQQSELLLTNLNK…	0.75	0	2	1	1	1	526	63	8.51	0	1			protein binding		812437	PF3D7_0424100	PfRh5	4				0	0	100	Low	1	Phospho [S373(99.3)]
PF3D7_0424100	cytoadherence linked asexual protein 2	MIKLNKKLLLYIVKLNKNVIINKCEKKKDTLLFLLRFNKWKGASYNYTTNLKCVNNDKLLNMINNKDNDNVEKKTSNVMEKKYLKINDFYYFNIYLMKDQDFVNFVLKYNFYENKNIYVSILIHLSYIYKNISIDQILKVLEKVYEQNKSSFSHALIKGQHICKMYSYICDNIIKLNNIQLITFLKCCSYTINDYPLEIIKMIYKFLLSKSLYKLNINILHDICNSSIKIKKDCTLKKLNYDESIVWMNNKIVNYLKNQILNMTNMNSFFQNVPVYINMIKEEENNIPLHLNNYMNKPDTVQSDINMDNNNIDNNNDNNNNNNNNIIINQHMDDTYHRDNHLTYINKIEKGNVKQTNHVIHKNNIQNLDNQHNNIHINENKNDVSQKWMNPIYDNIKKC…	0.483	0	2	2	2	2	1003	119	8.76	0	2												0	0	100	Low	1
PfDd2_070015400	erythrocyte membrane protein 1, PfEMP1	MAPHGGSGGGGGEDIDHTSAKNLLDSIGKKVYREKVQSDGETYKNKLKGKLQEAARTIPELIGTADTCDLVQKYYKHPNGGGDVSGKRYPCTNLSGKVERFSDTLGGQCTYNRIKDSQQGDNKVGACAPYRRLHLCDYNLESIDTTSTTHKLLLEVCMAAKYEGNSINTHYTQHQRTNEDSASQLCTVLARSFADIGDIVRGKDLYLGYDNKEKEQRKKLEQKLKEIFKEIHKDVMKTNGAQERYIDDAKGGDFFQLREDWWTANRETVWKALICHAPKEANYFIKTACNVGKGTNGQCHCIGGDVPTYFDYVPQYLRWFEEWAEDFCRKKKKKLENLQKQCRDYEQNLYCSGNGYDCTKTIYKKGKLVIGEHCTNCSVWCRMYETWIDNQKKEFLKQK…	0.543	0	1	1	2	1	2684	305.9	6.16	0	1												0	0	100	Low	1
PfDd2_120046200	acyl-CoA synthetase	MPREIITLQCGQCGNQIGVEFWKQLCNEHNIDQEGILKNNNFLNEDRKDIFFYQADDEHFIPRALLFDLEPRVINSIQTSEYRNLYNPENMFISKEGGGAGNNWGCGYSQGHKVEEEIIDMIDREVDNSDNLEGFILSHSIAGGTGSGMGSYLLELLNDNYSKKMIQTFSVFPLLTNESSDVVVQPYNSILTLKRLILSTDSVVVIDNTSLNRIFVERLKLNNPTFQQTNTIISNVMSASTTTLRYPGSMNNDMISLISSLIINPKCHFLITSYTPITIDKHISNVQKTTVLDVMKRLLHTKNIMVSAPVRRGMYISILNIIRGETDPTQVHKGLQRIRDRKLVNFIKWNPASIQVTLAKQSPHVVSQHKVCGLMMANHTSISTLFERCVTQFDRLYKR…	0.683	0	2	1	1	1	452	51.6	6.47	0	1	cell organization and biogenesis		catalytic activity;nucleotide binding;structural molecule activity	Pf00091, Pf03953, Pf10644	2655324	PF3D7_0803700	g-tub	8				0	0	100	Low	1
PF3D7_0803700	conserved protein, unknown function	MRQGLCKRLVLLVSLNILIFIMVNYNFCSFGFIINRNEVMKGSSIIIDNMKKKQSREKRKNIGFVNCFILRNNKIRWGKKEENNKKINIKRIFLFDRSVDKVSGHFLQDRGLFIEADKKMKIIEEIEKMTKLEYKNVEKYLNVLSENDVYEEVINHKFYMYKKNNEKEKHDRLIKIQEFLNPFIINLRKKKAKEKVEYLIACIIKGVNIDEVITEMFKRKMIDIYVLTFIDDKIMEAHTKLLKDDKLNNKDEQMSISEKILRTLKDRIIAQQKLNKKGTFVFTRLLFLSSTLDINEDRKSMIKSMINTIEQLEEFELYLLDALEYAHENDKLQKYIPHMELLLNACKQVNPVYNQTLNKQSENIGFFPESVDPSNLKNF	0.742	0	4	1	1	1	379	45.1	9.31	0	1		membrane				PF3D7_0806900		8				0	0	100	Low	1
PF3D7_0806900	serine/threonine protein kinase	MHFVHTFIRCVLLIYFIKWNGYNFHMLKRQFFKNGKNIIERSIRKCKKNNFSKSYHSIVYIKNGVTQYMCKNKKRGRGEQKKNIIINNKYLFLLNNFIDKNKDKTYLSTSLERKYLKNQKDDAHKIWKNRIKNYKSINIYMSKIEEKSTKEIENKDDILNKDNINNKHIYDNNKENDIFNKYNTKQYEKIIKKKNIHSILLCGGIGKRTELIGPKQFLKLNDIPLFIYSFNLFIKCNLIKSLTLVCDKKHFSCIIHSINVYNQLLLKRKMINSFLKNGNDKLNINLKECDQDEKDNIKDFSSQKINLGENHFNDDSNIIDYIHKNTYIIYDNEKNKCILDMQELLNDLSKDIKIRKKKEINEINEKHEKNEINEKHEKNEIHEKNEKHEKNEKNEKNEK…	0.034	0	2	2	2	2	746	89.6	9.33	0	2												0	0		Low	1	Acetyl [K62(100)]
PfDd2_010010500	cytoadherence linked asexual protein 3.1	MFQKKASSVCFFSKYHNNKYGYHIFFSSNFSIYKKALIQYSSINNHNNYNNNNNNNNNNYNNNTRYRKIIVIPFNDKDVKLEYKKIPFDKNDLDKKSKKELLNIYKHIRKKEELNKLPQDFLDNLFECTKKYVGCLLPYEFVSIYKTLKIIKRNNKELNLLLHQQIKRIYQNFDITSISKLFQLYNFSKSRPTVLIKNLSQTFLNNINNENVKPWNIRELISIFSYLKIYDEKLIDEIYKKCIPIFSKYILNYQPKDVTIIFYCLVKMNKHNTTLSNVVTKHVILNIDSYEFHQTAIVLNTFVKLGLKNNKLCKVICDKIKVKLQPQKFTNLTNNVMTREHGNNTYMYRSEEKKKKLNLYNVENVNEDTNNRSLLNENNKEEDELNTFDELGRDNNKIV…	0.299	0	2	1	1	1	1505	179.7	9.19	0	1				Pf08373	811308	PF3D7_1226500	PFL1280w	12				0	0		Low	1
PF3D7_1226500	ABC transporter B family member 4, putative	MRKYKNELNISNVLEKKDDCCSLDIGGTLIKVVYVNHKYIHDDNIKENTEHLMIKMNGNKNIYLTFFDISKLDDTLYFLLRNNLIKKKITLTGGGAHKYFYHVLEKALYHKLGMEINKGDNKIYVSKYLYDEKLSIFSIFVCSTKSNDQNKNDDINNFNSKIIEGQVLFDKKFVDKFPSDTIKIYVEKRYFDKNGNNDDNNNDDDDNNDDDNNNDDDNNNDDNNNDNYMILTCSRKDEMNCIMNGIHTLFSVDKSFFRYERFLNVKVPIKITSPFHPFIIANIGSGISILKSNGYDSYQRIAGTAIGGGTLMGLAKIILDNISFEELIKCAEDKNKNISFDLKMKHIIGDAPVDGCTHANTLASCFGCLKNILKEIKENNGHNKTIHHEVAKGLIQMVS…	0.348	0	8	3	3	3	524	60.5	7.4	0	3												0	0	100	Low	1	Methyl [K88(97.5)]; Phospho [T90(100); T92(100)]
PfDd2_140025400	palmitoyltransferase DHHC1	MFFKLLRGRKIYINNNKYYNKKYIYGDSFSSSPQKIMSVRNFSEYINIEEKINLPRLKLRGLPFDASEEEIKNFFRDFQLTKQAYPIHIIKGIKNKPTGHAYVYFDDEEEARNACQAMNRKYIRDRFVEIYQDYIYNHNITPVKEHVTTLMRDRYKKDNQ	0.421	0	8	1	1	1	160	19.4	9.47	0	1			RNA binding	Pf00076, Pf13893, Pf14259	810392	PF3D7_1024200	PF10_0235	10				0	0	100	Low	1
PF3D7_1024200	spindle pole body protein, putative	MEDNNNNETHLENVKNGEPFYILNPSEFIRNKEKVLKEFITKKYDDIIKQNKLSADIRCTYFQCNPKIVIFTTYTPFQKYESVVSLKNVDTAARRLNIQMHEDNTFKVIYISDIKKKIAPGMLFNFKIEFYPKSHANYEYDLEVHSEGKYFLLPIRCMNDQIILNVQDEVIIDDTPIYMKSEKNISIKNIGQYENKFEVIINPPFYLSVSSSIHSLKIGEMEHFKIMFVPVHNKCYEDYMIINYENGLSTYTKIKSKGIIADVFIKDKEIIAHDIYINKSKEINIFLKNLSFFLLSYKVIKYQVYEYKYDNDSEDIKNTNFNVNHKVIQKSFINKQELSDENIVKNELYGNEDLYDYETDEYYVNENNDNNDLSDNQSSQSDFYEEKFPEDMVNINDEK…	0.429	0	1	4	4	4	7231	864.5	8.6	0	4	regulation of biological process				812001	PF3D7_1444100	PF14_0419	14				0	0	100	Low	1
PF3D7_1444100	lipoamide acyltransferase component of branched-chain alpha-keto acid dehydrogenase complex	MITMECITKKIKTIFQNSIQKCFPSISEDAIVTYANLKFGHYQCNNAINIYKKYGKELNYENAQKISEFIISNINETIFEEIKSSPQGFITVKLSKDYIETSLKKLFNGEKIDISININDIKESNENYGNVLVDFSSPNIAKEMHVGHLRSTIIGDSICRVFEFLKINTHRVNHVGDWGTQFGMIINYIKTHYPNFKEEMPDLSNLTSLYQESKKMYDADKEFEKSSKENAIKLQNNDEDCKFVWNKLCESSKKEFDKLYNILDIKLEYVGESFYVPMLSTVLDLLKESKLLTNIGDAICYQSENFKVPLFLQKSNGGYGYDSTDVAALYYRLTQLNCNCVIYVTDIGQLTHFETIFDLIKKTNWGDKNAKLMHVGFGFVLNEDNKKFKTRSGTTVKLI…	0.431	0	2	1	1	1	590	68.4	6.89	0	1	metabolic process	cytoplasm	catalytic activity;nucleotide binding	Pf00750, Pf03485, Pf05746	811232	PF3D7_1218600	PFL0900c	12	Aminoacyl-tRNA biosynthesis			1	0	100	Low	1	Methyl [K254(98.4)]; Acetyl [K253(99.2)]
PF3D7_1218600	phosphatidylethanolamine-binding protein, putative	MFYRTRRIFFSTAKNSNLYLSISSSSESIFRNQVIKRASFPGIEGYFTVTNNHSPLVTLLRNGIITVEFDDKEKKQFFISDGIFIYKKSNDNNSSNNAEIVGVEIVPLEYLDKNKTIKVLQEMCAINDATDDKWRKIKTLLGKELCSSILRVAT	0.437	0	10	1	1	1	154	17.6	9.16	0	1	metabolic process;transport	mitochondrion	catalytic activity;transporter activity	Pf02823	811028	PF3D7_1147700	PF11_0485	11	Metabolic pathways; Oxidative phosphorylation			2	0	100	Low	1	Acetyl [K143(100)]
PF3D7_1147700	EH domain-containing protein	MDDYINEDADIKHRAWLLHFQQKRNNYKFNLTKKKNKKYIIKWIKEKDEENILQKWTQKKILNEKYNSEDDKDEKINKDDMKVHTNVDATNPSRRSYRLNLQQLFNNNLTKKNYVDPASEDSSNSEIEG	0.442	0	12	1	1	1	129	15.6	8.92	0	1					8445003	PF3D7_1032200	PF10_0314a	10				0	0		Low	1
PF3D7_1032200	conserved Plasmodium protein, unknown function	MDRLNKYLSRQKYVVRRSEGSPYRNFLLYVEEIYQVTVVYPIKYLFDIPLKYYEYFKSYKKKDIDNKNLKQFCNIIKEQHEINNEQQKCFCCYCRQDDMVFPLFSHFNYKKAKFKCNKKEQEEDIVLTLSCLKKKDKIFHSFFIQQNYNFFMLNVTLQQFDLNDEYFININDKSTLERKTYLLDSSNYEIDDEVFNVKIKFNVQKNYRNDDIEGNYLFVDSNIFKDRIILEDSFKDGDILKNSVIVKSHHVDEHGLTCNKIIGYPIYWNRGKGLCRLKRNECFHKQVSTFLNLEKKLSSKNNMSYNYSFFMIRKLHMDEYNEIDEGFEKTNEYIYNINKLNKINEIIDDYKYNNTDRYKYDIKIDNNENLLEYIKNNYYIGLQKERHHFIDIKSHNEEI…	0.445	0	1	1	1	1	999	122.3	9.26	0	1		membrane		Pf10699	2655431	PF3D7_0816300	MAL8P1.80:exon:10	8				0	0		Low	1
PF3D7_0816300	conserved Plasmodium membrane protein, unknown function	MENEYATGAVRPFQAAESNERYQDPQNYELSKKAVIFTPIYYFDGNSWTALERLLSLKKTIFHDNRLVTLCPVENNITPIELEASISGKYDIKVYRHCEYILCIEGEQKILIKIPVTKNIITWNSEQRLPLLPKTWKPTIFLLNESNIFLRFIPDKCLVISQVSNSDSYKVNCINFSEGFCCCHPINNLALLYGEYQQNQESKIMKLPKLPISNGKYNYFIHFFTWGTMFVPKYFELSRGPLCNFKKNIIALLIIPPKIHISIELHSSSPVVCSMEYKKDFLITARKPNITDIEIYTIIQDQLIKYDFSYDLRLNKENASISHLNIPIGFKICNEEKEKKKKNSSHICKWTFIETKDQRTLNRSGNSSSEHIMSQDLACIFDAEKGIYYSTDYGIRYCK…	0.448	0	2	1	1	1	406	47.2	8.38	0	1					811656	PF3D7_1407700	PF14_0074	14				0	0	100	Low	1	Methyl [K216(100)]
PF3D7_1407700	conserved Plasmodium protein, unknown function	MSKDNTKRSIDFRSTYNKNNKRTKVEDDDEDEKKEGNIRNIIKLLNNYCNHDDSLEDMSDYMVSSYKNFLIECIYKEIKSINEEKDERNDKRDDIIELIRTCLKIIKNNHEEFKYSNIYFVCINTLFLLLNNITQNNNYHNNYYHNNYNDVINCMIYSCFDIFFNLISTNNWTRKNLHIQIFSKLNFIHFFIISNIFKAILIQVNNTIYMLPFNHYINMIIKNINIFELDDNIIGKKNKKEKHHEKKDDLFNTEDSNIFITSLKNRNNILQKQSDPIYDSNLFHCNDVSSDDHMNDYFRTYTNFKRTSTYIIKEKKKKVDNSNQNNIGDINNMYIINNVYNNYSVMLKNYDISYTHQIYYDILFKIYSTIINLIINNDLTIYIIKECVSIILQMYDISK…	0.451	0	1	1	1	1	1345	162.3	8.47	0	1		membrane			810253	PF3D7_1009800	PF10_0095	10				0	0		Low	1
PF3D7_1009800	protein dopey homolog, putative	MTNKNNNYSLWIGNIPFDITENELYEILCKVGVVRNVRIKYDVDKNMSKGFAFCEYKDVETCLLAFKYINGYEIKGRKLKVFWANEEYKDKYGHPTSYNNNNNNDNLKSNNLCDNHINNKFLNNNNNNISLYNPNSFTNNSFINNSFINNSFINNSKTLIKNKYDKKKVPILYNEDDMKEEKNSTNIHNSHILNNNIDKSNIMINNTNNDNYIKVNISNIVHTLTTSQIIYILSYFKKLAVHNGKELMCYLRKNKNITYALLHSLFILNIINDYNHMNSLEVYTNYDSLLNKKERILQMNLSNISLDYKKKDINKRDVVFKSKNNNMTMAEAGSNKFFFNNMKKEAQSTGVYKMNKLDNVNNATHINDHHIINNNNIVMNKPFVSKKKEQDNFSKSKCG…	0.457	0	2	1	1	1	761	88.9	9.25	0	1			RNA binding	Pf00076, Pf13893, Pf14259, Pf14327	813600	PF3D7_0933000	PFI1600w	9				0	0	100	Low	1	Sulfo [Y173(100)]
PF3D7_0933000	FAD-dependent glycerol-3-phosphate dehydrogenase, putative	MVDIDKEPISNENNIKYLKVYSNILFKYTEAQEKKKEYIDVALLGDNIKEEKRFFKLINIDIILIILWFFVLYSFSYNIVEVRNFQNDLSNNINESTFYSETFYKSLSDNIKKINNDYSYESRKKDYTTFKNINNKFELASWIKNEFVKNVSYEKYFNNNIIFGNCWRITMRLYNNNNNNNNSNDSLIKKIYNKKKLYEIYSDTNFLKEIENKQNISYPYFDKKWNYNFSYEKSYKKIGGLYQIICENDYNKIQEMLSQNSFYTTSYPYFIPAVILTNYNIATVTLDYLLYNPILNLISYNALKFSFLPNTKTYKEIVTLSASCNQINLYFVVSFFVFLCIFITYILKDVRTYFLVGFNLYVKTYSCKFMIIVCVLLNMLSLGIYVLFQYKVPNLNATY…	0.46	0	1	1	1	1	1737	208.9	7.34	0	1	metabolic process;transport	membrane	transporter activity	Pf00119	814056	PF3D7_1313500	PF13_0078	13				0	0	100	Low	1	Methyl [K1307(100); K1317(100)]
PF3D7_1313500	60S ribosomal protein L7, putative	MFQKFFSDILYKILGNFIYGLNDEELALSDLLSGKLELTNIHLKQSVIDLIDIPCRLNFGCVGYFKINLPLLYFMKNPINIYMEDVIIVLSTIPSKYFDDKLYKEKYIENKKNLLLSSEYRAIVCSAEGGVIWQMILSLINNINITIKNVHIRIEDFTSNPSNCFSLGIKIEELFLNMPKEGLPFNRDGYYTKKKELVSNTMINMITVKRLAFYMDSLDMKKITNKKYFNKFRDIFINYCNMDERNYPEINMKSNYTNDSKNIKKVHMNCEIQNMNNFKRNRKNKKNKSKHNNHKNNNKINNNTKKLFKKKKNKRSNQQNLESFLNIIKSIKKSSYYVCKNDNNINKMDKINQRILLLNDTISAKKKKNKIINNNIKMKNTHNEQQNKDNNCSISISNF…	0.418	0	1	6	6	6	7624	908.4	9.28	0	6												0	0	100	Low	1	Acetyl [K1610(99.9); K5767(100)]; Phospho [Y7022(95.5)]
PfDd2_130049600	ATP-dependent Clp protease proteolytic subunit	MALKFVIHEPKAKLLFTPKEFFNTLNDIFKNSQNRIVISCLYMGIGELEKELIDSIKKNVNIKDLKVDILLDRQRGTRLEGKFNESSVSILSELFKCSDNINISLFHNPLLGPILYNILPPRANEAIGVMHMKIYIGDNILMLSGANLSDSYLRNRQDRYFVIENKFLADSIHNIINTIQGMSFTLNRDLTIKWENDLMNPLIDAYVFREQYYRRIRFMLQGIQKHISQYNKNYSYNNYYKNIKNDPINDKTYIYNNQNNNKYSYTSNEFRMLNSFSTDIFDKDTYNNKNQKNNHKKENMETHTLLDTNHGTCDSTINLLNNNQNENHTNNLFTYLNEKDEFFYPLFEKNKSILVLELSLQCGFSIPPIYDETDMLENLLKNIEKYDQSLVISSGYLNF…	0.463	0	2	1	1	1	661	78	7.84	0	1	metabolic process	mitochondrion	catalytic activity	Pf13091	2655340	PF3D7_0820200	PfPGPS	8	Metabolic pathways; Glycerophospholipid metabolism			2	0	100	Low	1	Acetyl [K485(100)]
PF3D7_0820200	spindle and kinetochore-associated protein 2, putative	MPKQRGFRPQGLIAPIQRIKYTGPTILDKINRESRPTWDDLKDRIKNQEGCKMLEEYENAKYVEELNKNREEKIKEQEKRYIKKLKKEYKKKKKKNSDDSNTTDESSQDEDSKKKKKNKNKNKNKKYSDDTSSDETSDYDKSKKRKKKKKKRKYKHSSSSDESMSSSDNSSSKKNNKKKKRKKNSSSSMSSSSDSNEKKRHKKQKKSDNVNPFKLSSFFKMK	0.367	0	16	2	2	2	222	26.3	10.01	0	2					811481	PF3D7_1244700	PFL2145w	12				0	0		Low	1	Methyl [K141(89.8)]
PF3D7_1244700	conserved Plasmodium protein, unknown function	MLFNKFFKHDTFHITLSKIVIRNYKTSKKINIGKLITKNKIKNHEKHSIEDIELLLHEKHHDVLESHPTIKNVNKIIDVNYLPVFKKNENQFNILNKIVLHFGDLSYLKGDAVVNGTNKVFELMKEGNGYDCSGNFLKTCGDELLNDMKNAKEQNKGKSIILTKGYNSSYKHIIHVVEPYYNQTQKLKNCYENILLTAKDNNFKNIVFPLLGSGISLFKKHDVVISCLEGIYEFMKKRDNFNAIEKIILCTITDSYWMLLRDSIYLYLDINI	0.369	0	6	1	1	1	272	31.7	8.98	0	1				Pf01661	812048	PF3D7_1448800	PF14_0466	14				0	0		Low	1
PF3D7_1448800	PDZ domain-containing protein, putative	MLDIIRKYIYFEILLLLFFLNYKIHISIYVNIAVVTYLTALAVIYLIFKFRYGNYRIRGPMNYNLKGKHVCIIGGSEGLGFSLAKRIIKEKPKTITLMSRNVEKLKDAKKLILSEMKKEKPNLNIKINIIRCDLSVKASIKEAFDNVLINNSLDKEEDEENYNIAYRTRSRMQKMERNDIDICDINDIDVLICNAAYVSTEENNKLQMYDLIYTINTNIYGNIDIISKAIIHMKRKKTGLILFINTEGALYPIYGYSFYLMSKSSMWIYTHILDQELKYYNIHIANAFLPSIETPGFIQENLKKPEVTRKIEKLTNTINSDYAADKIINKLKQGRKFITLRFNGYMLSILHSGYRNPESYFDYLIYVSFSNLFIFISSLYKLYIEYIIKKKFHSILYN	0.371	0	2	1	1	1	398	46.8	9.32	0	1		membrane		Pf00106, Pf02719, Pf08659	812389	PF3D7_0409500	PFD0465c	4		Estrogen biosynthesis; Metabolism of steroid hormones		5	0	100	Low	1
PF3D7_0409500	conserved Plasmodium protein, unknown function	MEEEENIPVIILDPGSWKIKIGFAKDDFPNDEIPCVYIEKISDKSKDIKFGIEAVEDYMKIRYNHTKSHMIKENDFGHKEGMSNLVNVKMTFADPRHPLSNNNFNDVLEIYNYLINKLNINTDKYNILIVIPERVEKLFLSNILRWAFKIHNFLSISFIYNALAATYYYGIKTALVVDIGESGSRVTPVAENHGVFFDFIKNNEISGYLISKYISNFVKIDESYIDYILIQDYKEMNSYVSLDVDKNIKMYSECNGLIKPYKIPYTNIYIDPKSEILSHEIFFQPEFLAHMPGNFYKQNIISLSQLIFEAISSCPIDLRKQFFDNIILIGGVSNCINFSQRLKKELLHILKEKNYSENTNINIKKLTMSHISSYLGGTKYSKILYHNKNKWVTSHEYHA…	0.373	0	2	1	1	1	416	48.5	7.37	0	1	cell organization and biogenesis	cytoskeleton	structural molecule activity	Pf00022	812388	PF3D7_0409900	PFD0487c	4				0	0	100	Low	1
PF3D7_0409900	zinc finger protein, putative	MGKSSNKKKKIYQNVAKIKLNNKPSLKWRLINKESNFFDKAFEENLMSFQKMSLNENDYSLEKENHMETKIVHVVKKLKRKKKKKKIKIRGRKKKSIIKGRRKYKCS	0.375	0	8	1	2	1	107	12.9	10.48	0	1					813035	PF3D7_0522000	PFE1100w	5				0	0	100	Low	1	Methyl [K79(98.9)]
PF3D7_0522000	conserved protein, unknown function	MEDTEPDDEGEEYKIGKNIIHNNFYNQNFIKKFFFENIERKEIDYLKRDKKSSNNNKKFIVHLVPSKNSSFYNFLQKKKNDVLKKYGQDETYKYDIHISVTGYFGCDNINVFIQTLYHFMFQYVKLYYTFKKVIFRNLYYHISLPNKAEVESFILKKEKIKYEIKTEDKIQNVNPNIFKKQTNYYYDEEDQKHPPGYLNQKQHIIDIRKKDITYTKNNESEECVQNNHVPCIKETRKKNTQPTEHHVITTNDGYVIVPIHCEWLKRILENFFFIIKNNNIISYNTITNGMYTINNTISKVHDSIKKKNINFSNNKNILSYDPYKCKLLLLTRQNCNSNISSNTTSNMLTLKKKKKQHDSTTSVGTSNMDNTLDIISSSGKCDILINQYSEHVKKNYNND…	0.379	0	2	1	1	1	619	72.9	9.19	0	1					810338	PF3D7_1018700	PF10_0180	10				0	0	100	Low	1	Methyl [K533(100); K535(100)]; Phospho [Y534(99.1)]
PF3D7_1018700	serine/threonine protein kinase ARK2, putative	MENFDEVIKEYQKYLEGKEKTHKINSCKHPCCEEDNLKSVKNYFKVYHKKYIPSIIQKKKKERNEHAPPLLKDIQDKRCTNVFERLNDKQFYTGVQKTKFMELLKNNKNKSSYCYNNIKVFSTMLKKPCNYVVTPGTLGIQKYGIQTGRPKTIFLFNNEKKYDKGVYFLVKSYIKNIKSLCYEITKILQPSIGPTRKIYDQNFSLVRNVNDLINGGKYLCTSGDPPAPIRNLSLHFLT	0.381	0	7	1	1	1	238	27.9	9.54	0	1	regulation of biological process;response to stimulus				812993	PF3D7_0517800	PFE0890c	5				0	0	100	Low	1	Acetyl [K142(100)]
PF3D7_0517800	phosphoglycerate mutase, putative	MYCLNFYNVYIFNNLKRKLFNSQILKRGISDVCESKIITLTKSKEYDKFKIYRNNIYNNIYENQILHGVKVHNVDSKGYGEIALHVTRKHSLFFLKYFLLIPEEQVNIKVLQINKKKEKISFQVLCKTKKSKYEITPQCEHFSKCGGCMFQHIDYNFEKQLKRNLLISLCEKYNINILYSNQNYLQDDHNFVTLNEKKEQDLIEISQIKSEYINDNINNEDQDDSENANIMEERYLNNNNYKVINKNIIYDEEDEKHEFKNNDNNIIDNEYNNITIQKENGNKKKLHNIYQKEKNNEEKRNIYYAKLYNFIYSNDYNYRNKSSINFCVTDHLSIGFYKKNSYEICDINNCYIHDKYIQDIYTQIKNEIKEHFIKNNIYIFNKINNNGYLKSVDIKISDY…	0.383	0	3	1	1	1	800	95.8	8.81	0	1	metabolic process		catalytic activity	Pf05958, Pf09445	813874	PF3D7_1306300	MAL13P1.31	13				0	0	100	Low	1	Methyl [K338(98.8); K339(98.8)]; Acetyl [K321(97.6)]
PF3D7_1306300	ATP-dependent RNA helicase DHX57, putative	MYENKIVPLQMDRRKYLQSCVENMSITFVLFGTINIFFNLLINLINIGRINYEHFFKLFSITSGLWIVIILVQITSYLFSSGFFENLATIFLHDNERNKGDIWNIKSIGMFLINIITLGWLSIFSFYGIFSYIINSFDLINNFMLSTTILNFSVNLLFVLNQFLYFLFKVHEIRNIEFHNCLIHFLPGFSRMLESIVLTVKSKIMDNLSKNKNFVKAKNKKRFIDHNSYPYENLFLIN	0.39	0	5	1	1	1	238	28.2	9.23	0	1		membrane			813869	PF3D7_1361300	MAL13P1.305	13				0	0		Low	1
PF3D7_1361300	conserved Plasmodium protein, unknown function	MSDISLLKGIENNGLDKYRLGEPEENKEINVQGKEELFELAIELPKLYRKNNHEVISALIRNYIQRYPKCIDGYICFSTFYMKIKNYRDCLNLIYAALYVDKENKSLINLLKECEEKLVLEICQIPGKYKNWIGYPESRIANDKRDVYDYNDNNYANCDNINKINKKEEEEEKNMKNMKNMKKKKKKEINAYTNKSMYNFKKMQIMRHGQYYVALAKKDLIPGEIIFQSKPFMLTQHIFCEEYTYSTCYHCLKERKIKEKYYACPINPHTCPYIFCSWQCLSNNIKIHQVECSILPIISAASKECNLSYYIVLHIFRVLIKSKINKGYKDKEHNIINDIFSLQSYYYSVKENQKELFESFNILSNRIILEFPSSFYLHLKQKELVEFMLIIWQHSPFIK…	0.394	0	1	1	1	1	1674	195.5	8.69	0	1			protein binding	Pf00023, Pf12796, Pf13637, Pf13857	812863	PF3D7_0508100	PFE0400w	5				0	0	100	Low	1	Methyl [K187(100)]
PF3D7_0508100	conserved Plasmodium protein, unknown function	MNHLFSFQINLNDIFTGDNIKKSENSCDYCIKRKRVCKCDTIKEELGSEHIAILNDLVDLKKYYDEVCEKIVDKYQDVVHRFEYDKDIVKYIKKHNINDEIECVDWLYFYELLKERKILENIINTKEDKDNVTSLNSFHINEEANFISCINYYLKINKYNNVQHNWMGMSLNPFNEYINNNYNFDIFNKNENIDDINKEKKNDFLNYHSLLKMKNEKEDIYNERKKDDILLYKDKKFYPLYYYSYILYENEKWISGINNTGNILHLENIEYVWNKTVREGNKIKLFHLITCDCLKIKDIHNIYMNNKEISKDKIKIIEESIHIERILCISQLVCSLGMINIGGCFIMKIKLSFDNFLLSIFSILSICFKKVDVYRPSCCYLQNVIFLIGIHFNGITSIF…	0.439	0	1	1	1	1	1224	147.3	6.87	0	1	metabolic process	membrane	catalytic activity;protein binding		813192	PF3D7_0105600	PFA_0275c	1				0	0	100	Low	1	Methyl [K1176(100)]
PF3D7_0105600	kinase-related protein PKRP, putative	MNNIKEGNVNTLYEKDKEKKKDSNENRKKKQKEKDKKNPNDNKLKKIEYTNKITHFFKAKNNKQNNVTHKNNEDIKNDNSKDIKNDNSKDIKNDNSKDIKNDNSKDIKNDNSKEIQNNKSDEIQNNNNSCEIFNNYDKNNKSNENFFDNPDCFIKDNNNFKNLDSYSKNTILKKIDISDDIWLNEKKNNSPIIKLEPLNTTSEKDLFEAPDTKNIELCSGKNIKEKCYKHNYLYDNAVSNNIIDNISKDMKKNKICDTILKKKDSSEKDKNVSSNKNNNNNKNNDNNKNDDNNKNNDNNKNNDNNKNNDNNKNNDNNNNDNNNNNNNSERDVCYSSNNKHCNSEKRLNQEKKENVDLGDHTKEQTNKSRKISIANFFGENLEITVNINEEDENGESESS…	0.416	0	2	4	4	4	2212	261.7	8.54	0	4			protein binding		812556	PF3D7_0415200	PFD0735c	4				0	0	100	Low	1	Methyl [K15(100); K800(99.5)]; Acetyl [K2117(100)]; Phospho [Y2110(98.2)]
PF3D7_0415200	dolichyl-diphosphooligosaccharide--protein glycosyltransferase subunit OST1, putative	MSNKKRSKNENDESTSLPLENSELLIEYIHNLKSCLNVYRREIQEKNKYISIIKNDLSFHECILTNVNVVWSVFNNDLLNLLCNNEQKEEGEEIIKQRNIGDEMNEYNNLTKLQNDENIKNNNMIKEDLEDDANQNILMKSPYYNIENFLQVFLKYINKKKKKKKVKVKVKDEGKKEKIEDKKYEQDDEEENEEEEEEEEEEEGEEENKEDEEFFKTFVSFNLYHNNNEKNISYDKNLVKQENDNKDEARGNDNMCGNYDIHNERGEMLDKGKSYSGDEKINTSDNAKSCSGDEKVITSDNGKSYDYVKNESEEQEEKENMLNNKKRSLECNPNEAKKICFSLEEKIGTVQSVKLKEYNELSKENIEKNKHDDNNICNYLSHNEGENVIEREDKLFNKL…	0.411	0	1	1	1	1	1105	132.6	5.78	0	1												0	0	100	Low	1	Methyl [K410(100)]
PfDd2_060008100	conserved protein, unknown function	MYIYPSTVNRQHCTKKKKKKKTITHFFSYNMENQKGKTNFTFYKKNKSNDCETTYKSEEKKNKKNVEKNYKVVETYKSSFKVQEENVNVNNNYFLRSINNVDKNYNVIYKKCSNSIGGATVVTNSSELHANDEADHIGTDSNILGHKKKKVHQMVKVKMKQDPKEGQDHITYKNKKKSNMNEMNNNDDNNNDNNNDNNNNDNNDDNNDDNNNDNNDDNNNDNNNDNNNNNDNNNNNNNNNDSNNNCNNNNDYSSYYYNSDVDVESLIYTQETKKIKNTKNKKNSTDYNNNNVTSKDIKIRKSNIIELNKLLKENLRIEQNLQKQKKDKIDEVDVYVEEEEDNYEEKKDYQQTGKEISNTKNMGKEEENSRKKKNKQKEKHNECRDANDKELSVQQRNDQ…	0.361	0	1	1	1	1	2488	289.2	7.88	0	1				Pf03372	813011	PF3D7_0519500	PFE0980c	5	RNA degradation			1	0		Low	1	Sulfo [Y1996(100)]
PF3D7_0519500	hypothetical protein	MKNKKKLFGPSSSNNTKSNKKKINKSKNKSKSKKNEKNEKRINIKKNNGLKKSKEDVSKRKDIDLLQNNKKKNILIKTNKNISKNKNGTKRYQWLFSDKDKKKEKVEESDLNNYSSSCSYDDKKKEKKKFVLYKKKKNKSNNNSNNSNNKKKKKKVILNSFQQLGLSENMCRSIASNLKYNKPTNIQKLCITKILHRRDVICISKTGSGKSLVYLCTLIDILKEHNKYYGIRGLIILPTKELVIQIYKLCKKICKNYFHLNINIIIGGVSIIKQFDILNQNLDILLCTPGRLSFLLQETKLSLEKVEILIIDEADRLLELNYYNDMNVIYKSLNNTSKQTILVSATLPTNVENYFKLKLNNPDVLFLTSDNTINEKVHLHFLFCRSYEKYALLLRLILI…	0.352	0	1	1	1	1	1289	151	9.33	0	1	metabolic process	cytoplasm	catalytic activity;DNA binding;nucleotide binding;transporter activity	Pf00270, Pf00271, Pf04851	2655364	PF3D7_0827000	MAL8P1.19	8				0	0	100	Low	1
PF3D7_0827000	conserved Plasmodium protein, unknown function	MKVIEQGNNTCNNTSQNRDVTEDGVNKYILNKLILIFNNNIKCIPPNEETYDIEVDNISREKKCKENEELIIGTNEISVNVEKKNCVVENNGLKKSTACSTEMSNINNDNINKENIIDDNINKENIIDDNNNKDNINKENINDDNINNNNINNNNISSENNNCMNTPNNNNSNNNNSINIFEKDDINEMDQKESNFIAQLKRENGLDILNKEGLLERTHSISINDLFKLNSDICFNIDSTLKKNNLGELLANENIPRKNERWKRYIKNIEPFLDVHTIINLSQTCKFFYKRKFKVAYNRLIFKSYLGYNPKILYEYVFPVIYRHLHRSVRRRLCLDFTLCTLIKDITVANILNEIYNFETLNTKHLFIYNLQEIYFDYCHHLTDKTLEVLAQTRLPSLK…	0.469	0	1	1	1	1	1714	198.3	6.76	0	1												0	0		Low	1	Methyl [K1455(98.7)]
PfDd2_060031800	conserved Plasmodium protein, unknown function	MNNFQRVIYASRFMRVFGKFKRAQLREKPQRKIGPFCNPVKRLVRLKEKERLFCEIGLPRMIPRAKVRESEKLLEVIEAPKVKKEVLERRLEFLLSNESVYQQLYNKMYNGITPYQCELYMWERQMRDLRKVYRAQYLHKLSEVTNEEREKQLKLLLQTKEDKRKRRQEIRERILQDKKRRAILKDRLCLEKKVTQSILFKRQSNRKKKNIYWLMKLQQKSTYLNELDFKNKIEQTNQENDPLFNRNISVSSLYKNLGYQTKEDKNENTKVFKVDKVYRKLLEDSFEFLEEDEEQYEQNFVENINDPNHVSHKQRAHILYSSFTNEEKIKLLDDKIAILTKTIEQKSFSKEVQNNDLMFYIQLKDKLEASKQAFLEKNYLKDVQKVQ	0.356	0	4	2	2	2	387	47.1	9.69	0	2					810276	PF3D7_1012100	PF10_0118	10				0	0	100	Low	1	Acetyl [K178(100); K179(100)]
PF3D7_1012100	HSP20-like chaperone, putative	MSISNSSEQANHKNMEDDLNLGENNNNHNFISNDDGSFIDDNNIIEDECITPKDDEENINSKRKKKTGKMNNEENKNIRLGRRNDQSRCDQGNTINYLQQNNNVNINSVSNALHNVINEVMNSCVAHMNNNNNNNNMNNSNHNNNNNNIHNIHNINNNRSTYNNLNFNMFSLNNNNTCNYNNEPNNYFLQDGVHAESNNADDDEILVQNNDGEENHVDQEGHGHGHRSRHRQRQRRQQEDEDNHRSINELQDDENYNNNNNNISNNNNNPNDEQNTSENEDHNNDGDNNNEDDDEENDELELEDDEHDDDDDDDNDEENDDQLNLEHLNMISSYERRNKVQNRINHQNNNNSNNNINNNNNNNNNIFVNNLHNNNQNNNSLNQLSGVHNNNENLYNDSG…	0.358	0	1	1	1	1	1785	204.7	6.33	0	1			metal ion binding;protein binding	Pf00097, Pf00498, Pf13445, Pf13639, Pf13920, Pf13923, Pf14634, Pf14835, Pf15227	811108	PF3D7_1205500	PFL0275w	12				0	0	100	Low	1
PF3D7_1205500	conserved Plasmodium protein, unknown function	MDNNNIVYIEKKTKEKKKEEKEKNKEFDSFHMKNIFLLVIHFLFYIILVHIYYTYNNENLLQCFNNSFSYILKSPYLNIYDVEIIQNNLSNISQMCNHDKLNYSKYIDTDYFKYSFLFYNQHVNTYIDYVIIFHKLNQSEILKKEIHISITKYFFWKEWVLYIFFNLMTCAIINIYWKKKERKENIFHVSVISLININIIYQQFIDSIEYGSTYEKFIALLIYIYYILLILNIFKELSKVSKIFRIPINIISNTLKHNKVLFISLSAFVVVPFVKYITSLQNYSDYIKSFDLFEKNNIYKNEYPYYFLFSLIYNFFFIPMIIVISTASTFLLVNKNDLLLNCKLRNMPLWLKIKEYLFFFQVNKKLNKQKMFISDEKNIKNMSILKFSNISCFGLFFIF…	0.343	0	1	1	1	1	1358	163.8	8.84	0	1		membrane			810405	PF3D7_1025400	PF10_0248	10				0	0	100	Low	1
PF3D7_1025400	conserved protein, unknown function	MCVFFKCIIFFFFFFFHVSIFFKRSKCHKIIRVVDMKEGIIRPRRYKSFFLFFQNVRGYKNADKNSVYVLENKKKYINKNKNGTRKNEIYGSLNDYIYKLLIRRFKRKKEKQELNIYKNVQSAKSSYNIDLLFSCNYLISDIKKKIAEYIYELKLIEAQNFKVVYLGKRKLVRPIKKLTEAYYILFSFEIYPSMIEEISNKLKLQDPILRFIITKNEKKSKSIAFEESEPVKNGVDKLEQSFFKKAS	0.325	0	3	1	1	1	247	29.8	9.88	0	1	metabolic process	ribosome	RNA binding;structural molecule activity	Pf01250		PF3D7_0932600		9				0	0	100	Low	1	Acetyl [K176(100)]
PF3D7_0932600	RING finger protein RNF1	MIGIQEGRAFFNPTRNPNNRPENNIRIEENLPSLNEVYNYFQDFLSRYSSNTLKEGNLKRTLFENVKNNNFTLDLKLDDIYKQQTVFENNEISATPRSERKMKKPENYSAILARALSERPLTYLPTIERVCYEVCETANILNDEDEHLNYIQINLLNTFIRPTPIRGLLAATQERFVVVPGIIVQASKPQHKMRKITLQCRYCDHKMSIDVPLWRDKPQLPPYCRYSSTMKSSMGLGNAMDSQLGCNGVLEPYVILPNECTFVDIQSLKMQELPEAVPTGDMPRHLQLNVTRYLCEKMIPGDRVYVHGVLTSYNPNPRPTRADGTNFSYLHVLGFQKYDDMSGNDLNFDVEERNELTLLAAEHNIHEKIFKSIAPELYGMDEVKKACACLLFGGTRKRI…	0.324	0	5	2	2	2	758	85.8	8.16	0	2	metabolic process	nucleus	catalytic activity;DNA binding;nucleotide binding	Pf00493, Pf14551	811169	PF3D7_1211700	PFL0580w	12	DNA replication	Switching of origins to a post-replicative state; Removal of licensing factors from origins; Regulation of DNA replication		9	0		Low	1	Methyl [K231(100)]
PF3D7_1211700	conserved Plasmodium protein, unknown function	MVQVDSVLEKKFLSFEEGKVLVTTSLKTGRGIEILNKLINDKRYLRYVFYYLKLLCTVKHISKHKIKKSLCTLENVIKCKVHKIFHDICYNVKNKILIYNIKKYDKCYSNSFKKIKGLFKLEKIFKTFMKNILIDFFSKCLFSNTLSSLRIKNKNVFKENNQGNFLSFERVYKKKVGNSNRFPFLNDCYMYHKYRYYNIYQGGSHNYIGMCPKCYLLLHDNHNKSSENIYTKIYSFDKQNIVQPLIPYYYKNLPSIKVYQNRDKIA	0.322	0	4	1	1	1	266	31.8	9.73	0	1					810214	PF3D7_1005400	PF10_0056	10				0	0		Low	1	Acetyl [K27(100)]
PF3D7_1005400	conserved Plasmodium membrane protein, unknown function	MFVCKKCSRYVIKKIFYTFICESKYQLLFLRKGNDYKNIFFLEKGYISTHVRGDKKERTQKKKNDLDIKRLFLDKPSTPNIKDEYEKKTNDNNNMEEYNICNNNIITNNNKIKNSSHMNTFNSNRKKVCVKDNINNNTINNNYEEQKENKEEYINTPKAKNNLYNLPYKNKDTHIIDKKKLDEQVVKELHNLIISIKKIDKDKKENIIKYINTLNKKYVKNINKNIIVFFENLDIYMSVNGLLICDIGGEEIFNYINKIKLTNNIDIKKETYNDDIEKHNVNTNERFLHMDDVTKEDNININNMFDINYIKEKKKRIYGDNIYPIVVKSEEKEEVVPKKKKKNSNNIIVHNNNIINNKCGDYNIINCTNDLGEKTKNHQTNYSNNPKFDYQYNEEKEKE…	0.296	0	1	1	1	1	1531	179.9	9.16	0	1	cell organization and biogenesis;metabolic process	mitochondrion	catalytic activity;DNA binding	Pf00940, Pf14700	810811	PF3D7_1125300	PF11_0264	11				0	0	100	Low	1	Methyl [K1283(100)]
PF3D7_1125300	circumsporozoite- and TRAP-related protein	MGCINSKVKEKRKIKKRKKEECNLIENVEGNNVGNKNVSSYVMKEKKNNEKDDENNNIDCNNNDNNNDNNNDNNMNCKNHYIYNDNNLVKNNIDNSKERFYYKKNIFKNISNKCSDKKLLTSSDKENITYVIKSSTNNKSIINNNNDNNNNNNLFLFKDNNENKSNKSYYYNEVYTNIEPNKYDICKSRSMDLENVKINCNLIEDKKYKIKNYENKKRNDKLLKNSFTNIIHTISNTLLNRRSYRKNKYKKQKKVQSAHDVFTSYRNNKDDNIFDHHFKHYEDENDLYMLYLKNNYKNKKDQQKLFSNMRKNKDLLMYYHDFKNIILKRNSFLYIYEYYKYNCDVFNLLSLMPSHISENKKASKILFESSFIGKYIILPWIDNDPDIKNNLYLKYVQNY…	0.297	0	2	2	2	2	2048	242.4	8.81	0	2	metabolic process	cytoplasm	catalytic activity;metal ion binding	Pf00648, Pf01067	813875	PF3D7_1362400	Pcalp	13				0	0	100	Low	1	Sulfo [Y1391(100); S1392(100); Y1399(100)]
PF3D7_1362400	zinc finger protein, putative	MNVETIQDIDIKGKNVFEKREKNKSNGVGKSICFYEDFIKLREKILLKEKEILEKRNKCLSKNDDNCYVGNKNKVIYRTFDEFYKYKKSCEENEHKRQKEALHLLNKRNKNNNKQIIESIRNNEKYSYIKFKKERQGTVKYLKEYFQKMQEDNLKKKKKNDVLNKLERKPYMIKKDVTKGMVYRKKEKDDDIINGDIINDDIINGDIINGDIINDDIINDDIINDDIINGDIINGDIINGDITNDDIINGDIINGDIINGDIINDDITNDDITNDNITNDNITNDNTPNDYITNDNTPNDYITNYLSIDNSENLQFDNMNEKEIKLLQELINDMKKNCKNDEDYISNVIEDLYNNNQIYIIDKIYNILKNVDKEILQESKLNAINYDASHLFLNNKEML…	0.605	0	3	1	1	1	683	80.9	5.01	0	1												0	0	100	Low	1
PfDd2_130037400	ribosomal protein L27, mitochondrial, putative	MSDKGEGDKDNMNKNGNVYDMMDNEKNEEVNYIINEVDSSNDCKNELIKMNYDNNNNDNNNNNNNNNNNNDISYNVLNSNSVDTKNMENSCKNYVYDKDIENRDTYDNSNNKSNKSDDVDNKTGDISMNKNKLVNTNIYNSEENIYPCTYNTVVENNAYLKNIDIINTIENVEDNNMKNDVCNENNNIINNLYVDNDNWEKKNYVGLTEKLNCLKLEKTNEILEFNKTLDTSKDTQDINVVNEKLSVESNKNNVISNMNNIDSIDNINKMDNIDCIDNMNNIEKQSRKRKKNKLSDKKNLLNNEEYDNKENYDNLHVGNNYINTKDEINKVIQNINLLKALNTNDQKVNELNMDILNKSNEHNDNNEISKQLLDNIILLNSLSKYMNKDDINKQAKEKM…	0.301	0	1	2	2	2	2578	299.3	6.34	0	2												0	0		Low	1	Acetyl [K112(100)]; Phospho [T105(93.7)]; Sulfo [Y106(96.9); S109(96.9)]
PfDd2_120044000	kinesin-5	MDPYESPSEFLNKKKQKSQKKGNSLIISNEEKNKCLEEENNKMENEKKLKFIDIFDEENELGISNDIIINNNKINTNKELVINNYDKINNPRDINKQHYLINTSKEIAPKKKSFFNISKRKGNKDHEHSFHHIHEKEKIYLDTPYNNNNKKNNVKDIICDDKQINCYNKDIICDDKQINCYNKDIICDNKHINCYNEDIICDDKQINCYNEDIICDDDGNSPDDERNNIIYNNHYDDNDYYPYDINYLQNKVCEVKILLDASLEKEKTLCEEKKIMENNYNIAYKSMEEMKNEIINITNIHNEEIIKLKESYERRLDLLKQEIDEKDIFFKKKIETQEQENVTQIKKCEELYIEEKKKKEHLEDVIKRLEKEKEDVIKRLEKEKEDVIKRLEKEKEDVI…	0.303	0	1	1	1	1	1936	231.4	7.18	0	1				Pf02463, Pf13654	813760	PF3D7_1339700	MAL13P1.202	13				0	0		Low	1
PF3D7_1339700	DNA-directed RNA polymerase II subunit RPB1	MNSTRLRHIENALNNFNFMSPLDIYMRLYFKSNNIKNKDKPYISEHVYNIIKNKTLLSYLSSPSSLYTNVIKTYFSSDKWKYEMNNEKIPAHVRYSFPKELYNQLLDCYGEKKSITLMSILNEKAPVFLRVNNNKISRNELYKTLISKGISVEKCVNSPYGLLLTKNQILKNIHEYKKGYFEIQDEASQIVSSKIPVHPGDKVLDYCAGSGGKTLAFSMLMENTGKIYLHDIRDQMLSQAKIRLRRAGIQNYILLNSNHILLKKLFGYMDVVIVDAPCTGTGALRRNPEMKYKFTNNKLYDYVKTQREIFENALLYLKKNGKIVYITCSILDAENVHQAKYFCQKHNLYLSEAPFHSLPQSKAMDGFFLATFERKE	0.307	0	6	1	1	1	376	43.7	9.42	0	1	metabolic process		catalytic activity;RNA binding	Pf01170, Pf01189, Pf01209, Pf12847, Pf13659, Pf13847	811347	PF3D7_1230600	PFL1475w	12				0	0	100	Low	1
PF3D7_1230600	conserved Plasmodium protein, unknown function	MNSSGSSFNSSRNLLNSPRTSNILNMCSQNHNNKNYNSDNDILINVILENCVHEWFPFLKDEHDDIDKGDEKNQHNLNNEINKLKKYYKGVKSSDFPLPRLYKTNRSICNLNEDNEDESIFYNSNSIYMNILNESNTDNVQTNNYFNEFVNHQENKETEGELICDKKKKEEQKSDEKCVNVTNDVNDNISFYDCIGDISSINNNKYDDNNNNNNNNNNNDNHNNYDNNNNNNNNIDEDEYVQETFSSREEKTLNTKNQKKENLKHYIDIKDKEYLKKKGDEGVSKEECENMSSEGRRNYSCDNKYDGKRDDFYNDKSDHINHSNFDSSPFWLKNYKNISNYSNNNSNSNSNITHMNNTYNSMSRIESNYSIKDEENKIINTNNKDVNIYNTIDVNVDST…	0.308	0	2	1	1	1	690	81.5	6.15	0	1												0	0		Low	1
PfDd2_070029800	conserved Plasmodium protein, unknown function	MNKYIRAPNLIYICASLGIHSILFKKQKSPDNKNSYHIKDFIKLKNIIFLTSCEVTQDPKEGGGKKNYDRYHNELFNNKINQNKVHIDNNELVNYFDELYEQSKNENIITKGEGEEVEFNSSNLLLPFVEEHEHVKDKNDNDKCIKYEYVNDKCIKDEHGEFERVEENIKLSEDIINIIENILKKYNVVLFMKGTALNPYCKYSKQAIHILKLNKVKQIHTVNILDNQELRNALKIYSNWPTFPQLYVNQKFIGGIDKLQELHDQNKIKDII	0.309	0	12	2	2	2	272	32	7.27	0	2	cellular homeostasis;metabolic process;regulation of biological process	mitochondrion	antioxidant activity;catalytic activity	Pf00462	2655072	PF3D7_0709200	PF07_0036	7				0	0	100	Low	1	Methyl [K184(100)]
PF3D7_0709200	CCR4 domain-containing protein 4, putative	MNEKKNTIFKGKGYILKGVNKEFIDDRKKRDLFIDKKKKNIFNRFNPFTLPLLGKNKLCEVDEKCDMKKSKSSDKYKEANININVLNEGEFNSYLLRNRAFRLTWTSIIEKIKHEIDIEIYKNLNDVFEEIYLYSISNNEYLPLILITAGTNVADHEIIIDALSYELKIWNNNNNKKKKQHTHTNTRTQKGCMDQSGNLFDYVHGEGKDYIYEKIKRDMNKGDTNQGDHLYDKININKVNLILPGNEDSAHALMNPSHESNNQDKEIKMKKKKKKKKKKKKRKKRRIFNGNICNKDSSISPNSSYHNHFNNDDDNYNVNNLLNEDSYDDNDDVYVCSLNSNTSNNINSAVYNIYTQLYRDYKMRYFLKKYKKKDGRNNYNNGVKNAYISNETRKRTRNY…	0.311	0	1	1	1	1	1699	201.5	8.31	0	1												0	0		Low	1	Acetyl [K746(100)]
PfDd2_100035100	kinesin-8X	MLDVFRELNNYTNFLPKNIKANVNKEKYEILSEIKRIVFLKKRNSYNVASVIKLFNTYEVINTKKYKSFHFYIFMIRYLWNSLQNKSISPNLKCYICQCISSIFKNIKKYILYDFFFEYDRKLILKEENGKNENVAKCVESHFDKGMKSDCTNNSYAYMSDNYYDEYQNLHEGSELDSSINDNKLNIFNDVYVTCNGIYEKNKKKEDETFLNEEVIINGKDESFRLYIQKCIFNIIDYKYLFNLLYEYLSNNNNNYINNNNNNNKHDEYSHNAYKSYMGAILNLLNHIKYFCYYNIDVHNLLVEFALNNDYSYLYEEYVDSNDKEGLFSEEDYFDKNNVIFLINRKLNERKNIHNNNDDYNTNCDEEYIKADNIININKDGQNDSCDMLEKNTNVKNID…	0.314	0	2	4	4	4	2658	315	8.1	0	4												0	0	100	Low	1	Methyl [K935(99); K936(99); K1922(100)]; Acetyl [K1802(100); K1803(100); K1806(100)]
PfDd2_080017200	ABC transporter I family member 1, putative	MNLILISSKIIYKNNEEYFFKTDNRQTSHLKNILNVTLNQIIKVGVINKGKGEGKVIEESKSYYIIKLLTPIHLEEKSDDNVLPIDVVLCIPRPKVLNKLLQQLSSLGVKKIIIVFSDFSNKCYESSKILKNEEIKLALQLGLEQAMCTRFPEIYIHYSFSSFFMNIEKYTDEHTLKICAHTNVKKKNMESIEYSILNMEKGKILLMLGCERGFSELELYLIKKLNFHFFNLTERILKCETALLIIIGQLLLLTENISLRKSGTKMRRFSPHKKEIINNNTCENITHMKNNNNNDIQNVFDNDKIQYEMQLINQVKKLLTEETFSSEQLINFIQNTLHVQEKKRICTSNNNLSLPDEKLDNNDDVNIIDILLRGISTLNGNEENNFENVYLSLQLKKIK…	0.317	0	3	1	1	1	434	50.7	8.79	0	1	metabolic process		catalytic activity	Pf04452	3885856	PF3D7_0622500	PFF1085c	6				0	0	100	Low	1
PF3D7_0622500	oocyst capsule protein Cap380	MFHYFYKVYIFTIIICASNLFNNDGVEIGTYKLSYHNGGRQFRMLAQKNENEKSNGNTLKNTLLKDENKKGSKTKKLDPQITSLVNLVDNMDINEEQKDKIKTLTLEYINSDDIKKKNKSINELKKYSNNEECKEHMNNYLMHLRMQNEIKYLKRKNFWNNIWIVVITLLSIILLIAAMAMNTFPGFSAFLVTFVLSNLMIYMFARFYPEIKVQFKKFKETCTNLFKKKSK	0.318	0	5	1	1	1	231	27.3	9.55	0	1	transport	membrane			2655005	PF3D7_0713100	PfMC-2TM	7				0	0	100	Low	1
PF3D7_0713100	nicotinamidase, putative	MPPLGRQVGGSPQDDDAKNMFDRIGKDVYDQVKKGVAETYKEALTGQLSLATLLGVESASTTDPCGLDYSKLISGSGVAARGHPCGNESVSEKRFSKERVDEYDEKKIKDNKGNRGNNEGECAPYRRLSLCNKNFQKINNIDSDKARHNLLVDVCLAAHYEGDSIKAHLEQYDATYPGSGSTTCTALARSFADIGDIVRGRDLYRGNKKKIKTETERDKLEQKLKEIFKNIKKENNEKLKSLTDDQIREYWWTANRHTVWKAITCKADASSAYFHATCSDSHRSGTFSQANNYCRCNGDQPGNDKENIDPPTYFDYVPQYLRWFEEWAEDFCRKKKHKLNDAIQKCRGEDKYGKDRYCDLNGYDCEKTKRGRNMYRWDHKCTGCFLSCSHFRTWIDNQK…	0.319	0	2	3	3	2	2265	256.4	5.68	0	3	regulation of biological process;response to stimulus		protein binding;receptor activity	Pf03011, Pf05424, Pf15445, Pf15447	4794195	PF3D7_0808600	VAR	8	Malaria			1	0	100	Low	1
PF3D7_0808600	conserved Plasmodium protein, unknown function	MRKEYISNKKVYELLSQGTYEGYEEEIKTIFERRYMNILSYLCPPNKRSFEDEIISLKIQKYINEYLSFSNSTSYFFGFSKELIFHCLKIYFTDIKYEEVDVMKSCKHVSMMDSEDTYNNNNNNNNDDDDKYNIESDEELIERIKKNADALNMEKLHLLYCDEYFYIFKNILYVLKRCEVFYFYTNYKVEEFSYEKNFLYDIFYIIEKKINIQDLIQIYYDTYKDTNNYFDLLKNMDIENIVWIYKYILLFLNIQIYCINIFLYLQLRLNILSQSNIKSYLHIFLTFPKLSLSNTYMNEDIITSTLQQKEYSVIFFICSLCNIITYEDIHKYVNCCLSINLFKLFFFFKKNYHTNDNRNYYEHNIKMLSGSLHYFLDILKNFIFINDNFVYKRILIQIL…	0.321	0	0	1	1	1	4091	493.9	8.27	0	1	cellular component movement	membrane	catalytic activity;motor activity;RNA binding		812712	PF3D7_0212400	PFB0555c	2				0	0	100	Low	1
PF3D7_0212400	WD repeat-containing protein, putative	MGTGSSTPSVPKDVKNESHNSARNVLENIGIEIYNEEKKKVNGYTSQLRGDLSRARFHDGLRKAARLGVIPGPANSCDLDHKFYTNINNGYPPARNPCDLRNQNRFGENAEAYCNSDKIRVTGKKSAGGACAPFRRQNMCDKNLEYLDNTNTDDTDDLLGNVLVTAKYEGESIVAKHPHKENSEVCTALARSFADIGDIVRGKDMFKRNEEDAVQKGLRAVFKKINDNLKEKEISDYDNDPNYYKLREDWWTANRDQVWRAITCYIPYYVNYFKKTSDDTIVFTNDGKCGHYEGAPPTNLDYVPQFLRWFDEWAEEFCRIRNHKLRKIKDACRNDKERLYCSQNGYDCTKRIEKGSSCSRENKCTGCSNKCVDYDFWLEKQQNEFKIQKDKYDKEIETY…	0.359	0	1	2	2	2	3467	398	5.88	0	2	regulation of biological process;response to stimulus		protein binding;receptor activity	Pf03011, Pf05424, Pf15445, Pf15447	812551	PF3D7_0400400	VAR	4	Malaria			1	0	100	Low	1	Sulfo [Y2483(100); Y2488(100); T2497(100)]
PF3D7_0400400	cyclic amine resistance locus protein	MSKISKRGEIYFNGFLKYSKKKQKKKPLGNEDVGKIEDIGKTKITDNLKDINSSYSLAQKRKESINMVSKKKKSKNNDIIINDSKKNTNVKSNKNVLKTKLLKKSFTPNFEKKTGSIVNNIICDEVPSIHDKGNNTLKKEIRRKTPKMKKKKTNNTLKLSNSSRKRSNGLKKRNLNSNKSSTYLNNSYGNLSYFTDYSNYSIRNSSYDIPTSHSKNKNNTKRLYVKYKYELPTIASLGKVKKLDYLGLTIDDVELNKKSKKLLYNLSNLYFGNSKLQNSLYYHKKSSQVGKKKKEKKKKKNYYTYD	0.347	0	3	1	1	1	306	35.4	10.14	0	1					2655271	PF3D7_0814700	PF08_0072	8				0	0	100	Low	1
PF3D7_0814700	40S ribosomal protein S3A, putative	MSDNESYISAENNKSDDGKKSNVNLDNFLNYDIDYYMNEKNKSNYVGVDILQRIDYYNIKSANNEYIMNGNLSNNNNNSHYHHNILLYNRKKEQVDIFYKLKKELYNIAYTNEDNKINNVVTTNNNITVQKNSKKTSSFNTKILKKNFNLFHSKNKDKTNNKKSYDLLNNDLCITLGNKIEDTYKDIKNSVNWLGNFFSNNDNQEEKKYVNVYYADLYFFNDITLIRFLDTYNYNMLKTLNKIIKFIVWRQMHIQDFNNKWDTLKLSEQLTKENDNNNNDNNDNNNNDNNNDNNNNDDDKDKDNNCNIFLNPSNIKDTLIKSNIFRCGYDMYSRPILYVKIQEKLDMSEDDLFLMLVYHVDMCINSVDYKKCYPDAFTSEKDNINNDNDNNDNNNNNNN…	0.595	0	6	1	1	1	593	70.6	6.44	0	1				Pf00650	813483	PF3D7_0920700	PFI1015w	9				0	0		Low	1
PF3D7_0920700	conserved protein, unknown function	MNYSNDISFSDIQKNEKKKKKRKKQNFYSTYNHDEEQLEQEEDDLQDEHEYLYNNKNKSFKNVNNEEYLMKPVKFVSAGFLNNKKNINNNEEYENNVINNFNDYSSDNDSDDYDEYDVFKHFVFDFNFHIKKKDEDFIKDNLKKYNLTELKDKDKNFEQYGLGFKILRKMGYEDGIGKNMKTNIAPIELNKKDIKVIEEKDHNSTKNKIYNHIYDDSDQYDNIHNHIHSDESQDFNFHDDIDRNNLWMKKYSSKKYWNFKKIKNEIIADLKFNQSTYIDHSLKCQNEYFNESKNISNLQILKYNLNIHIQNITLNYFTNMKKQKQSENKIKNYRNYVNKNDLYKIQLSILKNMLTYKYLLNIHTILMYPKLFNQMTYNQYIFALTNFKDNNENEDLSNI…	0.191	0	2	2	2	2	1172	142.2	7.25	0	2												0	0	100	Low	1	Sulfo [S253(98.3)]
PfDd2_050036300	Rh5 interacting protein	MKNHTVFFFFFFLVHIFYIFHIEGIYINKNSLTNDKNILICDNTINGKSIKINKKKKTTDILPSHMEHRIKNKSKTFFIDGGKNMHVFSKKKRNVHNSNVNDGRNSNVLYAENYKINLTEKPLIEDVPRNVKGRLNEWINEFDENNTLGFFPILLEEMSNEPSPLQVGFEDYMQFNGEHVEEIFKNMTREVVINGEKKKIFGMCFFNHKTGVLAPLAIYAEIKDVTKVGNNLAVKGLVRGRVIIDEIISQEPCILGKISPIEDKKGLVEPEESLKIIDEIIRIHTQCSNMESQLMEQLDQSFASMNIKLRNDLKESIDAKLEKFQIDPSDVEQRQAFIQMASFAAFDFHLMIVDRYDALMLQNSEDRLRFVRDKIRQKQKQLAIIKNTPKDKLHEILQQ…	0.58	0	2	1	1	1	418	48.6	8.47	0	1		membrane			814105	PF3D7_1323600	PF13_0134	13				0	0	100	Low	1
PF3D7_1323600	survival motor neuron-like protein	MSKKKDAKFSKSCKREKSTKWKYIYQKKSIYKKCLNSRNKIVFVQGEKNKFKNIHFKGNKRRIMNITNIFKIYNLKNNNENNKKNTKVCSTYKDNIKNVFTHNDNKINFDKIEKNIMWKKLLIDMICFNNNLNVPYNESKYYSDSTSASSKNFDNHMNEKNITMYYKGKGKKKCNPINKKGNNFDYINKINYSVNIELHSLFTYVRTKLKKKNKDSFKNTNVLNKMSLHDDNDLINNRYNKEQYAKLNNQYIPENKEKILNDIKTKPNMAPPPNRRKSIIGGVRENMDMYDNNNNNNYNGPYNNNYNGPYNNNYNDPYNNNNYNDPYNNNNYNDPYNNKFRPMVKSESHHIKNNVQREANVHIEESVERNKKKQSNNKEENKVSKEQEQLNNNESEGID…	0.273	0	1	2	3	2	2760	330.7	8.21	0	2						PF3D7_1206300		12				0	0	100	Low	1	Acetyl [K2425(100); K2426(100)]; Phospho [T2427(100); Y2430(100)]
PF3D7_1206300	erythrocyte membrane protein 1, PfEMP1	MEKQKLLNILQRELKEYGDEEMLSCFHRFYESIEANENDLSKKLFNELIQQMKKLFIIYHKRNKRDLIEKIKNFFKEESNEVNIIDVENNDKDNDSNFNYEDDYFMNNEDININDDNNKNKVRRKGKRSKDPKDMKLPHFKNHYSFLSTNLFDNINLHDLKSNVYEYDIFKLYNTHVEMILLEDNKDITIDDEPYFYETFEYFFNVLCLLYFLKNIYFDLNYKTNENSYSFLFKGFEERKNKVLSYFFILKKLKIHKLMDNEVIKIFCNFFQYIYINEYLIRNIFDVSMNSFIYTAVKNFQKKYKMDNILVPLQSLTDADYSEQQQKEKVHNDMEKIICDNTTCVNNTSSKNSISDYNICVNKSTNELIASGNNNNNNNNKTLGKSEISGNEIICQENI…	0.277	0	2	3	4	3	2317	277.3	8.05	0	3												0	0		Low	1
PfDd2_120046500	erythrocyte membrane protein 1, PfEMP1	MNAENLKGKDEIIFEEKEKNVRNNMKDHDNNNLYSEDIILNEKKDKNHNDDYDGNYVGMKRDKENFVSFKDDKNNLISVKPSTLKNSLIFQDKKNNLKKKVTIKGDYIRKKNDEIYLDKNNLFNEINLLIKKKLKINDVIKLDLFHKDNSIQIKPYVIFDDYKNVNIENKISIEIINFLKNCLENNKKYINIHSSVVELRGTFNDELINLPILNETILQKISNNNYKYKFNIDNEVLNYIYVDLFNIHKSKYKFKILEKIFEIEELYYYDVKQEKEKKNKINMNKSEDYKNDEQGKEFLNSSINENNNENSKNDDSSSSVCADSDVLINLYKEVKKEEDKERKKKDDEIMNEHVHEKLIKKKKKKKKIDKDKLYIEKLKKLVEEGSADESYNSSNDKSS…	0.278	0	1	1	1	1	1213	145.1	6.9	0	1	metabolic process	nucleus	catalytic activity	Pf03291, Pf08241, Pf08242, Pf12847, Pf13649, Pf13847	2655056	PF3D7_0705000	PF07_0020	7				0	0	100	Low	1
PF3D7_0705000	erythrocyte membrane protein 1, PfEMP1	MNVKKYMICSFLLYILVLYYEILIFLINKNVYEILEKKNVYKVCNSYIHAFLKYGFVLFYIIVSFLPQRNVYKKRSKLNYIFAKLLLLYFIFFFIHFVINLFNNFPLNLFYLIIISFHLSEFFLSFLHNKENANYYNFLVNPNSVYVYFFILTLFEYYLKIFFFVFLNVYQKYINNQKILHKVLLINYFFLRNYIEKDKICTYTYTNQILIGTSIKVQKNILPNLNTIQNVYEYDKNSNIIYNSFSSKKYLSKKSPYLLSRPYNQYTQKVKQKYKSLKFINTLTYTQIKEQTNNNQYRNVNNTKDNLIINYDNLNNEGQCIFNYTNLTNILEKYTGKKFYKNFDLNNSFLYEIISKHKHVFHTYDIPENYEKKYNHYRFLVLLSLFFCITGMFLRIMGI…	0.27	0	3	1	1	1	509	62.4	9.5	0	1	metabolic process;regulation of biological process	endoplasmic reticulum;membrane	catalytic activity	Pf04140, Pf04191	811408	PF3D7_1236800	PFL1780w	12		Gamma carboxylation, hypusine formation and arylsulfatase activation		3	0		Low	1	Methyl [K372(100)]
PF3D7_1236800	rifin	MKKAFVLIFSCFLLFLPLHIVRTHYAKNEETNKKDTKLKKKRNVKTFNKKLTNKSFLQVQHTVATRSVPPPPCLGDDCFCQNYYDLTLILDESASIGSKNWKNHVIPFTDKIIKDLTISKNEVHVGILLFSSKNRDYVTYGDELRYQKDELLKKVEKLKKDYYCGGGTKILGALKYSLENYTKHKNIRYDAPKVTILFTDGNENSASNKQLLEMGLTYRRERVKLLVLGVAAAEDNKLKLIAGCEENTNCPYSMKAEWETINDITKRLTNKICHTESEIEPEPKPEPSTPTHCQGDDCFCEDYYDLTLILDESRSITLDKWKKDVVPFAEKVLNNLNIDKDKIHVGIMRFAKSMKTDIGYEQETRYMKNDLIKLVRELKDKYGYGGATHLVDALQYSLK…	0.279	0	1	3	3	3	2114	237.8	5.34	0	3			protein binding	Pf00090, Pf00092, Pf13519	814465	PF3D7_0315200	CTRP	3				0	0	100	Low	1
PF3D7_0315200	reticulocyte binding protein homologue 1	MNYCTLLTICFFFCLFLTNVVYEYVHVLNSKKRKSRLEENNDKKKLFKFFLHILILKQIIFESFINLAIKMSILLHVVKRYLTYNKKNYIGYIKNEEDHDIKKVDNNNNKNKNNYYLNNNFNDKKEKEKDTKDEKKNKKKNKINYPNNDNEIIGNNNNTNMNEIKIYNNNFINNDYVNYNNILKNNTNHLENKKNVKVKTIYFIRHSESVWNSVFNKEMSTKQFLKMFMVILYELVFLFSKKSALIDSPLSNTGIIQSIELSNFLLEGRTDFNDEFCEETFNHIEYINDKNKTNDNNINNKDEYIINNNNYNNIDLYKLSKKKLKKNKNSISNYNKKQENNDILTTNNNDYSHDNSNDNHKIHEEQDNILPNVKNYITYDNDHDNYSNKGNYNYRNDEY…	0.282	0	1	1	1	1	768	92.7	7.34	0	1		membrane			811675	PF3D7_1409600	PF14_0094	14				0	0	100	Low	1
PF3D7_1409600	conserved Plasmodium protein, unknown function	MGRPKRAPAAKEPDYSSAKDAKELLDMIGQTVHSKVHREDANYRGKLYGLLTQAQFSNKERVHINNPCLLDYNYDTNVTSNVIDPCEHKSVERFSEVSGGECDEKKIKGSNGGACAPFRRLHVCDRNLEQIKPHTITATHNLLVDVCYAAQFEGKSISGYYPRYQTKYKDSGSTICTVLARSFADIGDIIRGKDLYEGYDQKDKEQKVKLENKLKDIFKNIYNELTSTNGKKGKKQALQARYQDDGSGNYYQLREDWWDANRAKVWYAITCGAGTSDKYFRKTCSNDTSDTNEKCRCVSTDPPTYFDYVPQYLRWFEEWTEEFCRKKKKKLEDVIKKCRYDENNERKYCSRNGFDCKDTIRAQEKLVKGYDCHKCSVACDDFEPWIKNQKQEFEKQKGK…	0.284	0	2	3	3	2	2169	246.8	5.41	0	3			receptor activity	Pf03011, Pf05424, Pf15445, Pf15447	814564	PF3D7_0324900	(3D7-varT3-2)	3				0	0	100	Low	1	Phospho [S171(92.4); S173(92.4)]; Acetyl [K528(100)]
PF3D7_0324900	conserved Plasmodium protein, unknown function	MIRKRKSKIGDNEQEDGKNEEGEEAMEGLFLYNKKDSAIKSIEEVYENEEKNQNNESSTNKGITGNYNMDQMEDRIYHEDEEGSINNEYDDSVEARKLNTLQKLVMENNNTDEMKSKTIDELFDKYDKEIQSLIENFELLKFSQLFKNPFGPNISRDERIVRIFYYSGFSFLPYLGWVIASIYASFCKEKYKKNIVSIRIICSIQCALIGFIILLIIAIINWNNEQAMLCKYEGISFKKELIKDSKYNIVFFGPRSTDEWMGSVLAKISKDLNFNVYTISYPNLKNQIIKRKKNVFLKDAFSCARLKLSNVILFSFQIESALNFTIPFLEKNEILGFLSFSKKFPKSTPTIQNKEKGNIIYFAPVEKNLYDVYVSLTLRLCQNKNRQKYNIMYIVHHSF…	0.285	0	3	1	1	1	485	56.8	6.47	0	1		membrane			812206	PF3D7_1465600	PF14_0624	14				0	0	100	Low	1	Acetyl [K51(98.7)]
PF3D7_1465600	pre-mRNA-splicing factor CLF1, putative	MKDHYINILLFALPLNILVYNQRNYYITPRHTETNRSLCECELYSPANYDNDAEMKRVMQQFEDRTSQRFHEYDERMQSKRMQCKEQCDKEIQKIILKDKIEKEFMEKFSVLETDIQKEAIPTCVCEKSVADKTEKFCLNCGKNMGAIAPGWGLICGVGYVGWTQYAAATVLQETIKKGVEVGLTKITEIAAQFWGLEAYQIPTVDALTKLIAGKFTDEITLPGIVKTLNSAMDVTFDEGPYSEFAFYIQGAATRPISLNSYTVEVAAVKNAVSDAKNLALTNTGNVTTTLTTTIIASIVAIVVIILVMVIIYLILRYRRKKKMKKKLQYLKLLKE	0.286	0	3	1	1	1	336	38.2	8.16	0	1		membrane		Pf02009	9222034	PF3D7_1373000	RIF	13				0	0	100	Low	1	Methyl [K118(100)]; Sulfo [T114(99.1)]
PF3D7_1373000	AP2 domain transcription factor AP2-SP2, putative	MEKVDIINKNVNSKNNNSHNNDNHDDDNNNNINNDVIFTNFCTNSNSENSLAKKILDSDDMSSVIHNYNNHNNINYHNNINYHKNYHDDNNMNNICVNIQKEYLNNNITYLTNYHQNNHLMEKTKKKKNYPCNNYKDKHTHYQYHISQNKDISKSNEHIDESNFIKKVSFQSNTYDNKNYPCDQTDTINIIFMHKYIYLKNLKKRNYFKKVIMEKSKNHQHRTRNKKFTNNIDTNLNNTKQFIEKYTNDDNYYNVLNKHLQNIYNTIENNKLNNYTNKINNHTYNINKKNIILYKKQKKYNIFYNKYIKSINRDHFKKYFFLLLYRYHISRHTYPNYVFPDIKMVNTNLSLHKMFYFYKNYIVYMDPYYSTYINIHNNINCMKLKNTTQFNTLKNKLST…	0.288	0	1	2	2	2	1989	237.2	8.9	0	2	regulation of biological process	nucleus	DNA binding		3885859	PF3D7_0622900	ApiAP2	6				0	0	100	Low	1	Methyl [K1382(99)]
PF3D7_0622900	conserved Plasmodium membrane protein, unknown function	MNKKKLKAHFFVLYIICSCFILILSIKHDKYNNESKKKKKFFKIRTKIIFYKLKKVNQIKNAPQLYIQFYKPKCHKTTQSLKDIFNELSGNKNPENPKNIDEYNLTPKLKKTVELFQSMPNSPYYKSQQVILMGKKISSMPDKHKIRQNQVLGCQSVVYIYPKVEENEDKKKVIVWLGHSDGLLTKGIVYILTDGLSGYMPEDILKVNPNFITLTGISEFLTMSRINGYLNIMNKIKIFCTNILKNMDN	0.271	0	6	1	1	1	249	29.1	9.72	0	1		membrane	protein binding	Pf02657	812653	PF3D7_0206100	PFB0270w	2				0	0	100	Low	1
PF3D7_0206100	dipeptidyl aminopeptidase 3	MFSLCTVHSNMLINCFGVLHCNICRTVLRNCFLSGTSDLQKCISCGEKYYKISPCTQNHESFLMSKIDMNNTFVELKDHEEVTDEKMKNLITKIIEIAIDRHTLGLHDFSSVSDEYKEKIKMLCMFSNYKDNYENANNHRQAKVEIVEEHIHKIVESYINEENNMEHMKDLLKNPALCLKNPNQWVKDRAGFKDDDKPSVGIIPERKIFKPYDIKTLKSSLYASSTNCDRQFCDRFSDSNECEHRIRVLNQGKCGNCWVFASSVVIAAYRCRKGLGFAEPSIKYVTLCKNKHLMDIDNNPFGHYNDNICKEGGHLSYYLETLEKTRMLPTSHDVPYNEPITGSECPDNKETWSNIWKGVNLMDRIYAGYIYHGYFKVSFKDYVVSNRTNDLINIIKDYI…	0.289	0	3	1	1	1	679	79.3	7.9	0	1	metabolic process		catalytic activity	Pf00112		PF3D7_0207300		2				0	0		Low	1	Sulfo [S262(100); S263(100); Y269(100)]
PF3D7_0207300	apical sushi protein	MNEKNKDGQDEKNNNNNKENTSMNVKSGNSIYQNKNDMNNYLYNNNINISGNTNSGYLNYPGIYNNNNNSNNMNHFNNLNDLNNNRYYASNKSSVVSTYPNSNNYYHNNKSDSYYKSVNYNTDNINYMNMYNNKHNINSSNINNVNSNSSHVKDEERKSSSINNNDLSYYINNNNNNNDSYVELYINKVKEIYYFHVFYHYIKLGFPEKEAAIESKKYIFITLSRYFLLVKNAILSSPESVKQINNCVSSNLMYYQQKTNLQEFLLQQQSGLQNVNTQKINIYEQMNLSNLNIANLNIPLNDSGELVDLSKVKTDDMKNRENIKDNNMNITINNNNNNSNNINNLPRYIKNNTFNSNTNPSCIVNDNMQSEKQSNNYYNIKPEKINDMIDSIEEMKKLN…	0.28	0	2	2	2	2	1298	153.7	8.27	0	2												0	0	100	Low	1	Acetyl [K231(95.3); K1240(100)]
PfDd2_060007300	KLRAQ domain-containing protein, putative	MASSRQEIKLKNEVENKKKLTNTCVCSFEENNKNVNIKLLGNFHNITPSNDNKKEENTIENIKEKIIRKCKIDDINNIKNSNSSGNKKEEKNILKYFNINCSKQKSNEIKKKEKKKSSKLRNQYITPDVSMSSNEKINYYINKEVNKKMNKLNDIENVSCSSYKCFNEQINDKKKEDTEKLTNCCNETNVLNGKNVKDCNKLCNKVNDDNQSLNNTNPCNYDIKKNNVENNNMYDNSYVHIKEMGNVKSNYSLKKIIEYNDEQLKNTFNKNKEDDTDSKGQHNSDNCCDKYLETFYNMENQDLCKNSKCNNLKNHNINIDINIHMNSSINVNCNSYNKNSIKINEVDDSMPPSEHNTLCYDEERKKHRFKENDSENNNITKKKSFDEKEWVQINESYNF…	0.267	0	3	1	1	1	881	103.9	7.75	0	1					812285	PF3D7_1473400	PF14_0703	14				0	0		Low	1
PF3D7_1473400	conserved Plasmodium protein, unknown function	MGRVRTKTIKRAARQIVEKYYAKLTLDFQINKKITEEVAIIPSKRMKNKVAGFVTHLMKRIQKGPVRGISLKLQEEERERRLDFVPEKSQIDVSVIYVEPDTLRMIKSLGINISNMKVHNPMINTNQQKQNRMNNQF	0.249	0	7	1	1	1	137	16.1	10.42	0	1	cell organization and biogenesis;metabolic process	mitochondrion;ribosome	structural molecule activity	Pf00833	811463	PF3D7_1242700	PFL2055w	12	Ribosome	Formation of a pool of free 40S subunits; Nonsense Mediated Decay (NMD) independent of the Exon Junction Complex (EJC); Formation of the ternary complex, and subsequently, the 43S complex; GTP hydrolysis and joining of the 60S ribosomal subunit; SRP-dependent cotranslational protein targeting to membrane; Ribosomal scanning and start codon recognition; Nonsense Mediated Decay (NMD) enhanced by th…		15	0	100	Low	1	Phospho [T25(100)]
PF3D7_1242700	mitochondrial carrier protein, putative	MANNGNTRLYHLKAYHELRIVTLEKSTKYNEKEECIKIRILSSKNIHHKSNERKNPTDNINYSAEIFGKELILDKDYTFGYNEKFSIYTYTGCYIQIKGITLQEYESKNNTMKEYVSLCYILDAYRKLAKKKKKIGPRILITGNNNSGKSSVSLLLLNYALKSGFKPLYIETDTKASSDKVELNRGPGVISCFKYDNMNNIVSMYPMASLNNINNNINNNNNNNNNNNNNSNNVELVNNNNTINVNNNMFDSYMKYSLEYFFGYYDIKEDLNLYYHLNECISSCIYLMFLNNINNESTDLRNYSNEQEHICSSGFILNVPSEADHEIVQNMIDIYNINIVIIIDNSFLHYSLKKYYHNINEDQQEYNNVEKENNLIKDRDKKSKQTNRLSEHNLLYDMN…	0.251	0	6	2	2	2	674	78.9	7.47	0	2												0	0		Low	1	Acetyl [K539(100)]; Phospho [T542(98.1)]
PfDd2_080026800	conserved Plasmodium protein, unknown function	MSSVNEDNQMELDLKNDDVVDVEKDVITNHAGNINVNSENGSNVEIKEGDEKDHIQENDKDETNVVNEVDLKDDEVTYENNKNEENKSSNRWADMCEDCDAPLVDTYNDNNDMKGKVVDNNFNNSDMNNNMKQNYYMAPKNDMNNYATCYEIYIRNLHIDITKEEIYNLFDGYRIKRINILNKKGKTAAAYVEFDNIEDMNRSLELNGKMIYSGNNSFEHGTISVIINKDKMKNFHVNQKQNKFKKMINRNNNNNFSNIRQGNNNMNNIMNNYNGNNNNNSNNNNNNNNSSNNNHMSNNNNNNNNMYNHMNNNNPFFNDNNKNMKMDMMKNVGNTINNNMNQNFNYNNIKGSYLNNNQQVGGSNVHMNHQQNNMLNDKMNNNAFNFKNQNYLNNNHMNK…	0.252	0	1	2	2	2	1483	173.8	9.17	0	2			RNA binding	Pf00076, Pf14259	810660	PF3D7_1110400	PF11_0111	11				0	0	100	Low	1
PF3D7_1110400	conserved Plasmodium protein, unknown function	MARTKQTARKSTGGKAPRKQLASKAARKSAPVSTGIKKPHRYRPGTVALREIRKFQKSTDLLIRKLPFQRLVREIAQEYKTDLRFQSQAVLALQEAAEAYLVGLFEDTNLCAIHAKRVTIMPKDIQLARRIRGERS	0.253	0	7	1	1	1	136	15.4	11.15	0	1	cell organization and biogenesis	chromosome;nucleus	DNA binding;protein binding	Pf00125	3885798	PF3D7_0617900	PFF0865w	6		RMTs methylate histone arginines; PKMTs methylate histone lysines; HDMs demethylate histones		5	0	100	Low	1
PF3D7_0617900	protein CINCH	MSNPFNSSDYIKGDNEHKSGYEEMKEYTNVNKNINLNECTKDHINIKDNDGIIKNDSKECKDSHHESQDMCNVSNKYNISANHMENIKEQNDTHQMNETLLHNKMYNEEENNILSNITEYRKNDQHEQKINDSDDVLIKESRNNYHNNNENIQMNNINDEVIRDVLDVSNSEHDKMNVCDEGKKNEVLSYISMNNENSEKEIKMDMSINCNNAKGTNKTNKTNETNGIDNNNDDNNDNNNDDNNDNINNIYSNSSCYELKYTMEEDNEIKNNSNYVKESDKNVVDTKIDNINFVNKQSEMCNESDVNNNNINDIRNNSNVLDVVNNNVSSNSRMLPNVDISSNDEEKQNCDNLNNYIINDTIDNKQEPYNNNESSIMINTDNYSNNNSILNNENVYDTI…	0.248	0	1	1	1	1	1604	186	5.27	0	1	regulation of biological process			Pf00847	810987	PF3D7_1143100	ApiAP2	11				0	0	100	Low	1
PF3D7_1143100	AAA family ATPase, putative	MVYNNGSLRGRKKIEEKYIPMNRKSTSLKDPSRTKNNNYIKTLDTYINEEDSPTKILSKGKKNKNENIKKRINEKDNDTDREDAASLNVDYNKNVMKKYNTRGTFIEKVSSSERNIEHNNNIIRKLGSKDYSKARVQTMTTNIGNHNALKKINPKVPSITSRTKSYTKVMNENKYNNNNSNNSNNNNINSMYYSKKLNNKKYSTEHTQSIDNNNITSKRLNNKKTATDKAQSTSRYCISNSVKKSYSTKGYNTDRSQTMSRYTLQNKKDSNTNTNRKGYSTHRGQIIQDNSNINNQAEKKKRNMSLKKKYIKESSNSTITGSNEKKNSNNILKKNSTCDLNYLNKEYNNNNNMHEHAENVYNINDNEGCSSMQIINDEDVQKNVPEFYTINLGSETKNM…	0.257	0	2	2	2	2	2294	266.3	9.29	0	2												0	0	100	Low	1	Phospho [S2275(96.9)]
PfDd2_140020800	conserved Plasmodium protein, unknown function	MNDKKNSINKSGRHSFNRNLKKKNIYKDNNNVYNYSEGNKKIFKYMNDLKYSSYNNLNDGHSDKSSSNNKPSRKKNLLKKKRNEHFNKKKMNSTNSDHHYDDEDEEDDDDDEEDDDVDDDDDDDDEEEDDVDDDEEDDDDDDDEDDDDDDEDDEDDEDDENDDNENENDNENENDNDDDGENDQYRHKNNMNTNNNFAINKKNNHIDVDDGDYKNSYFYNDLDKSNKKNKVNLKNYNSDYYDIYSNIYSYYDIFTEEKTDKKKFKYFNDVFSNFDKKYENNNNEYNNDKYNYDMNNKRKVQEKYLQQPTVRTSSTIEKSNTSPHYLSQKNKNLLSKSYGREHNINDEQKISSNINEENIYNEYYDDGMYNHKRNILKKSASANMMDNQNVKNNYINKKI…	0.259	0	0	1	1	1	2738	324.6	5.92	0	1			protein binding	Pf00226	810978	PF3D7_1142100	PF11_0433	11				0	0	100	Low	1	Acetyl [K2025(100)]
PF3D7_1142100	sporozoite invasion-associated protein 1	MARPGSGGGGSSQDAKHVLDEIGQQVHDQVEKEAKERSNGDLKGNLTISTIFDTETTGTDDPCSSDYTTRFDARGDPCKKDGTGNDVERFSVKQGAECGNSKIHGNSKGGTGTEVGACAPYRRLNLCNKNLENINKYDNTKAKHDLLAEVCHAAKYEGASITLHYPQYQNKYDDSGSTMCTMLARSFADIGDIIRGKDLYLGKKKKKQNGKETEREKLEDNLRKIFENIKKENNSKLKSLTDDQIREYWWTENRETVWKAMTCSEDLKNSSYFHATCIDGKNQSQARNQCRCPKTSGNVNIVPTYFDYVPQYLRWFEEWAEDFCRKKKKKVQNLQKQCRDKYQGDDRYCSRNGYDCEQTINKIGKLVIGKGCINCLYACNPYVDWINNQKEQFDKQVKK…	0.26	0	1	1	1	1	2215	250.9	5.41	0	1	regulation of biological process;response to stimulus		protein binding;receptor activity	Pf03011, Pf05424, Pf15445, Pf15447	2654957	PF3D7_0711700	VAR	7	Malaria			1	0		Low	1
PF3D7_0711700	perforin-like protein 1	MEELNKSGIYSKQFSLSQNKHNSERLQRLEKRLSGLHFSIELQKNEKIDKLNEKINSLEEKLIEMHENSNKTFEKLNEKLNDIRNDVTNYKNELEEFKNDHKKKLQLLEEKAEDFINKEKEDWSRLKIKLVKDFQHKAALLKEEMVEEYGLIEEKEDSLRKYYDCEINNIKSIIQNEISERIKTEKIILSDVDDKINEIMKIIRNEKTTRETYSENLVSLIEQYFSRIKKEIDMERLEREDTEETLVHLMEEALDKIGIPLA	0.29	0	7	1	2	1	262	31.4	5.33	0	1					2655153	PF3D7_0703600	MAL7P1.13	7				0	0	100	Low	1	Methyl [K186(98.5); K195(98.5)]; Sulfo [S190(98.4)]
PF3D7_0703600	chaperone protein DnaJ	MENGGGSFSFDMLDMINSNYTSKSGKKNNKKNKEDKDDNIHLRNIVKDMKDNLIEDIDDFNNNNSTIFGENKEVNKLYEKKKKKRKKNFDNSNENVNRKVSNKETKKEQNKINDNQNKLGYISYDKKNNIINDEDMSINSNSDSFLFLTDNEYQKINEKDNYNDNNKSILLYKENYDKNEISQKNDLSNNDDNLNYFLYNKKFSNYHDDNFINSKINEMDILDKQLISKTSFPPYECTNCNILLKEITTRNYLNFSTLNEYINQSEHNLLLLKNKKIDQLEKVNKNIMNKMKQLKKENTLLIDKLKYFQTNFNQLDINLNKLIEENKILKSINDDLEKKVHMNEALSSNDEQKNKIIRKKKKERAKGKGKELFENSIDKDIFSDT	0.247	0	5	1	1	1	385	45.6	8.62	0	1					3885686	PF3D7_0625200	PFF1220w	6				0	0		Low	1
PF3D7_0625200	NAD(P)-binding protein, putative	MNEKPYIPIIEKLNNEKNPNFYICGNGYIAPLDIKNLKKISNTEKKNLQRVFSMMDKDNTGKISVCNLHDILHRYNYKISKSEVERMIWEFDDNMDNCLDYDEIYFLYLRCVNDKKKQVPSDLYNIIQFFMFDYEMNGYITVEKTLQILYVRFGREKMDQEVQEIFGDKYEDESGVEKQIFLKEYLENEKKRIRKYRSENPKKGGKS	0.246	0	3	1	1	1	207	24.9	7.2	0	1			metal ion binding	Pf13499, Pf13833	812002	PF3D7_1444200	PF14_0420	14				0	0		Low	1
PF3D7_1444200	actin-like protein, putative	MYDINKSICAEIKSAELDVLNSGELRRISMGKYENEKYEYEKTHKSGVVTKMYYDPKYGTIDHNQICSVCFERHENCTGHIGHIEFVLPLFNPLFYKELQELLNLICYHCYNFCCSEDVIFLLKHIFQLKSLNQIESTNKIKYKKNCDYEYIIDQVEKLYKKICKDSNISLDDIVEAIYDDYENVHEDKDGNFDESVDLLDSLEKIKDEPDEKNKNNNNKNNNNNNNNNNNNYNNDVDIDVDNNNNNVDINVDNNNNYFNSDLVDLAPNEEIYEEETDAGRSDDNNKENKPDYNKLKERIKKYKFDANKLAFQSNYNYEEYLILSKTIKLHMKKSSKCCFCKFQRNISAKVSQRRDTINFIGVHTNNPFFKKYMPKKKQKKNEKDDQEDVDDLENMNNI…	0.246	0	1	2	2	2	2914	340.5	6.11	0	2	metabolic process	nucleus	catalytic activity;DNA binding;metal ion binding	Pf00623, Pf04983, Pf04997, Pf04998, Pf05000	812845	PF3D7_0509400	PFE0465c	5	Pyrimidine metabolism; RNA polymerase; Purine metabolism; Metabolic pathways			4	0	100	Low	1	Methyl [K51(100); K57(100)]; Acetyl [K2911(100)]
PF3D7_0509400	erythrocyte vesicle protein 1	MLTKKKCWRLKGGMSLVSFFCFLSFFLFFFLFHNNNNTILYVNCFNNEGHEAIGMVAMSGLKNEQLYELKKLLNGKDLVDIGKWGHIVHDKINGAKNMHFNLQENDCRNINFECKDTNGLCLINSIKYFYNKLLSTNPDSQNKIYNNIDKKEILKKSKFIYPRNINFTDSDSLKYLISLISDLHQPLRIGFTHDNGGQDINITHFNIDGTKVKTNLFQYMDNEIIDKMINKYQSSWYSGWTHINRIFDEHKKDEELFEQHGIDVIDIWAKQIISEFCSEFYLNHYVTHFMMSKGDQLHFDTSKNIDIFYDLEFVLERLIRFNILRAGSRISIILNYIFSKKKFSNFRKKSVFDKDFQESQRYHTASTYKSNAIFINLTIIFVILLLLFYFNIIMKRRNK…	0.231	0	3	1	1	1	416	49.3	8.75	0	1	metabolic process	membrane	catalytic activity	Pf02265	813357	PF3D7_0908000	PFI0385c	9				0	0	100	Low	1
PF3D7_0908000	DNA polymerase alpha catalytic subunit A	MASMDHNAQDELVDYEDDENILDSKDVKGNLGNNILNNNNKGGAMRGSYATVHTGGFKDFFLKPELLRAISESGFEHPSEVQQETIPAAITGTDILCQAKSGMGKTAVFVLSILQQLDTNENQDMQDTKEMNNDNNNNGDNKFVRCLGLAHTRELAYQIKNEFDRFSKYLKNVRCEVVYGGISMNKHIKLFKEDNIPHIIIGTPGRILALIREKYLITDKIQHFVLDECDKCLEKLDMRSDVQKIFISTPLKKQVMFFSATMAKEMRDVCKKFLQNPVEIFIDDEAKLKLHGLLQHYVKLQEKDKTRKLIEILDALEFNQVIIFVKSVTRAITLDKLLTECNFPSIAIHGGLEQQERIERYDKFKKFENRILVSTDLFGRGIDIERVNIVINYDMPENS…	0.232	0	5	1	1	1	457	52.2	6	0	1	metabolic process;regulation of biological process;response to stimulus;transport	cytoplasm;nucleus;spliceosomal complex	catalytic activity;nucleotide binding;RNA binding	Pf00270, Pf00271	812689	PF3D7_0209800	UAP56	2	mRNA surveillance pathway; RNA transport; Spliceosome			3	0	100	Low	1	Methyl [K25(100)]
PF3D7_0209800	erythrocyte membrane protein 1, PfEMP1	MEDDENNIKGCYDMNGSNDKVEDNVRQNEGEKNNMNELKEESNIINEEKMKEISDKYIKYLECIKNNWSSSQASKLLNKNLIKYISQRFLYMSSSLKVRVLTSFFYIPDKLRKESEPYLLLISSSAEIDGNGWVKKFSRILKPYIKTGVIDIKEIDSQTMHRILNYIDQENEKKKKHKKSYFHNKKELEYIHMCDPINELKNLENKNIIHSDEYKMFTPSKNFDGLFSSIIKKGINEFKS	0.232	0	9	1	1	1	240	28.4	8.37	0	1	metabolic process		RNA binding		2655096	PF3D7_0713800	PF07_0052	7				0	0		Low	1
PF3D7_0713800	erythrocyte membrane protein 1, PfEMP1	MYKIKNNESDINSDDCNETAQECIYGFSSPKKSRKESPIFVQNNDDTCSSNNIYEKKTCSNTSASSVKKYDKKEQSLCSDINNYNKVNIEGLKINERNYDRINNSEEETNINDDNNDDNNGDYDDDNNSDDDDDNDDNNNNDDNNNDDDEDVDDFEDIKENDEYKDPTYSDIYKEAKKCNIRCENIMNSSVNKKNLEEINESDPLNSSDNSMTSSSEESCSEESDKESDKESDKDGNLYDEELNEIIEEGYFKELIPAIPHDILQAYISCLKICGFERQVQLHRLINLLGDLRDPISVIQILGLPGMGKTKVVKNFIKLTNVPFAYVNCLMAVYQSGRSAKNVIYHTILKDLSINLLNEFNEYKKINNITNYSYDPTKLVPNHVSNTDNFFSILHKLLS…	0.233	0	3	2	2	2	899	103.9	5.06	0	2	metabolic process	nucleus	catalytic activity;DNA binding;nucleotide binding	Pf13191, Pf14630	812745	PF3D7_0215800	ORC5	2				0	0	100	Low	1	Methyl [K68(100); K69(100)]; Phospho [T497(97.7)]
PF3D7_0215800	erythrocyte membrane protein 1, PfEMP1	MRFEELKNFYDIFQKDIEELKFPEEVVNANNHKLKDENIIYYKKWDYREKNVTYPTNYRKNEKTDMKENISINKKKRFIFLLSSVGKELLLDNLLTTSRDKKKENNNIFGNNFLVIRKESNNNYLTIVNTNNNYIYALIVRNPNIFIDHIYCPTKGNEKNVENEKYEKNVENEKNEKNVENEKNVENEKNVENEKNEKNEKYEKNEKYEKNEKCEQYEQNEQYEQYEQNVQNEKYEKCEKYEKCEKYEQNVQNVQSEKNVKYSFVYSLYKHYNEEVKKKKKYKNTLDYYINVDFVKEKFKLLKINTINISDLIWNLQFSKELLKNKITNLNHGNFLCYIICPNVLNKEYKSYLYNIIKNEKKKKQKKKKQKKKKQKKKQTSLTDTIFYIVEENDKDLHD…	0.236	0	1	1	1	1	784	94.8	9.19	0	1					814448	PF3D7_0313400	PFC0560c	3				0	0	100	Low	1	Acetyl [K556(100)]
PF3D7_0313400	phosphoglucomutase-2	MGSQTSKFSKTVVGNETHNSARNVLEGFAKDIKRDVSNNAKRHGKVLKGNLRDAKFYHDYSKLRDIPRSPCDLDFWFHTNVWRDKAYERDPCYGRQAKNNYNLEGAVCTNSKIKGNENKINDIGACAPYRRRNICDYNLEHLNERNVLNTHDLLGNVLVMAKREGESIVEKHPNRGSSEVCIALARSFADIGDILRGKDMYVGYDEKEKNRRKQLENKLKDIFDNIYKDLTKKKGRNGKKSALQERYNDPKGDFFQLREDWWALNREDVWKALTCSADDSEDYFIQSEGVTKSFTNPKCGHGDNEVLTNLDYVPQFLRWFTEWAEEFCRIRKIKLGKVKNECRGETSGKRYCSGDGYDCTKTDISRNIFYMDLDCPRCEEECRKYDEWIENKENELDKQ…	0.237	0	2	4	4	4	2994	345.5	5.8	0	4	regulation of biological process;response to stimulus	membrane	protein binding;receptor activity	Pf03011, Pf05424, Pf15445, Pf15447	810584	PF3D7_1100200	PF11_0008	11	Malaria			1	0	100	Low	1	Methyl [K298(100)]; Acetyl [K2347(100)]; Phospho [Y430(100); S432(100); T439(100)]
PF3D7_1100200	26S protease regulatory subunit 6B, putative	MKFFVFHLLFILLSYNSFTYVLNKNIKTLSLSSNIYKKNLFCRKKNIRPLKIYVYPSFIKNIIKPLENAYFRNYFMYRSLARICVSLSSAFSLGAKLYLYKKNMNSLFLTQLLMNNEILIKILKICWLYKLSHFIDKNVKLCRYLSTVFYIISIYLDIFSTYNLANNIYIYYLFYSLSSILKSLSILTYTSIRSNINFQVYQMLTLQKKNYEKKYKISNTSHKNNTPIDRYSHSTSSTNVEHNNIHSNDNATTIHKNNILNESTQNGHNNIENIHLKNNVIHNTKDVHNNLDIHSEVENTDEDYKIYDNHIEKNKLSINTKNFCIGEISVIIDLLSTLVDLSTILFLFQATKFIKQNLCFYIFISALHLFFSYKEIQYLLI	0.239	0	4	1	1	1	381	45.1	9.44	0	1		membrane			3885857	PF3D7_0622700	PFF1090c	6				0	0	100	Low	1
PF3D7_0622700	ubiquitin carboxyl-terminal hydrolase 13, putative	MSDCSPFLFENFRRISEDKHTKVCNKSEKYIDNLIDLYWNDICTETKLEEDTDESKNGNFNKCQLIGTTYHNKNKVNLEKKFKEEDYKLSQFYVEKNYNDKNYINNFDNSECGVNNISFDNDNENPYFNEYDKNKFINEFIEYYKKLKGEYYITPGNFVHLYTNQKGCNLIEEKDIKLKVMSRNKNKKKYKYCMNDVSYYNSINNKDRNNLNNVNKLRKRKTKYDKNEKVMFHKRFSSYNMGSARKEKALSKKAKKREKLWKRNKKKREKKECIESLNVEKMEINLCVTKRSKENIYNIIVENNLKNEKLEKIQMKVHNDTSYLQKLKREKKNDMSTINKIEIRNKKMDRIYNDKKNDKDKVQINVSSLHVLEKQSNILKDSKEFLCSMNEIPVNNREK…	0.24	0	1	2	2	2	1751	207.7	9.14	0	2					9221797	PF3D7_0406900	PFD0340c	4				0	0	100	Low	1	Acetyl [K1321(94.8)]; Phospho [S382(100); S1317(93.1)]
PF3D7_0406900	GTP-binding protein, putative	MNNTFKINKKRRTVYESYNIINIANKKRYMCNDNKMDNDNNIINEKKYFNNSSSIKNTGNNYKNDNIDKSYDMCERRSMMDRDENIYNNNYKNKNRNNYSNKNNYSNNINHMDNRRNTYKGDLDGRKQYLSNKHYESKNDNENSYNLKKYNFNIPPIKYNNNNNNNNNNNNNDRQNIDNNIYKFYDDKNEKKSNKTHSYGNNFNNEFNTFNDPKQNYMSNESHNMTQDGHPIYNHNNNNNDGRIKNRKDISLSSYGYNKISNDNLSKENTSYINQYNNSGGANRHVINAQHNNNQHNNNQHNNNFNYHNYKNAKPYQDKYKNGDSFKFSAYNAEQHDNMDKNYYQDIHKNNMKHSTKGDTAISFNGQKVFGSFKNKQMKEKRKFFKNKERGSSINRPGM…	0.241	0	0	1	2	1	2269	267.1	8.18	0	1	metabolic process	cytoplasm	catalytic activity;nucleotide binding;RNA binding	Pf00270, Pf00271, Pf04408	814420	PF3D7_0310500	PFC0440c	3				0	0	100	Low	1
PF3D7_0310500	ATPase GET3	MEDLESKAIENIHENLKKCIDRKIPKNTNENEEESSKDMFFIYNSLKEYIEQLKHTNNFIQKENDYLRKKNEELLKEFNEKNLINGNSNKSQKYGTYINEINQLNNENEFIKYKFQNMLRKNISLERSNVELNNQLLNKDNISQYLKSQSRIHNNKYIKDIRKKQSKSNKSLENIKGYNNVIKMDTTTTTTTNNNNNNNNNNNTDENIRDSIKLSENIKGINNKITNKNIHTYENINTYENIHTYENNNECQNIHIKHNNVTNIQSFNFNEKFKSICTCSMLLHDILNILNQNIKYDEPGIFQKSLKNIKIEKDELIMQNKLLKEKILQIETFILRDPFLVEKLCPIHENINNNFLLKDKNKLYQNNKNISLYRNLCYLENKNFNLRKELFHYKQKILF…	0.244	0	1	1	2	1	2257	269.5	8	0	1												0	0		Low	1	Acetyl [K1217(100)]
PfDd2_140022000	conserved protein, unknown function	MIFVKSKILYFLKWPSVAIEENFSGSFKCLFKNKRNKYVRNNLSRFILSVSLILFFFHFVLCSTIENVEILKNDYNTLTESHNIINRRSRNLGANPESISLGYELSEKDEGNKNDLINSATDVSTELENLKERLFPELELYTNDQNSRNNTPNLRKGSLGFDSFKKLELGTLNQFDKDKMINLKDETNMNEFEGSLGRNSMASNVVTSELFDEPVDDSSSTTTSTGTKLQNVPSNDNNGELLKDEPIDDYINNNSKVESEDNYYAQQNMQSQSKDNYASEQNVADQSTDNYPTQHDVPVQLRDNYASEQEYFDRGEQLNDVSADNNTSNKLKDEPVDNNTSNKLKDEPVDNNTSNKLKDEPVDDNTSNKLKDEPVDNNTINKLKDEPVDDNTSNILKDE…	0.245	0	1	1	1	1	1238	149.3	6.16	0	1												0	0	100	Low	1
PfDd2_080006500	conserved Plasmodium protein, unknown function	MFEENEKEQLLYYERNKESEKCQKVWESIICKGLGYSKEEIRRDVERSRREKERLLSILYGSVFTGPKYLLYSKKWRGKTLNEIINEDREKNLNKNNFKNMDLDSTYFCELSFGYMDTAEENDDKNKKEITKQMEKKNDKVPNIRKGGNTNNSQNKRKTYHGEKNANTTNKDLDEFYSKLNYLEKRSYKNRYRNDNNNKKNNNNNNNNNNSNSNNNYYYYYSNGRSSYTNELSNEKNKYNEENSDEGNVIKYKYLPTGVFYSRVSKSFIANWIDDKTKKQVKIPYKISEYGIEKCMILAILSRNLRLSNLSNVLKYYDELTDSQKEQMLHAIRTTQKSEKLFEDIINRNGNKKNENNIINNYSNIHNDTSINNNNNNNNNNNNNIGNTIGTQHKNKNKQ…	0.238	0	2	1	1	1	521	61.6	9.33	0	1					814232	PF3D7_1350900	PF13_0267	13				0	0		Low	1	Methyl [K156(98.1)]
PF3D7_1350900	conserved Plasmodium protein, unknown function	MPFYLSFFLLLVYNIVIKVYGCIQNFGVTKKNELLYINNKFLLCNKWFKKNKNKYKYNINKYVNSNLYTSCSIRNKNVVYFNKDKTTIFVSLLNSPIVGIKINDDKCNEDVIVQNLKDKEEKKNVKDDLKNVSNHHINNNIYSINNLPYLYNNYNLINLHHNEEPFGFSPQFNNYSMLKEKKNIYFYKHKNKLNDWLCTHYFPQNISCRYIKNVLFNFRLYDFNIKENILYHLCLKYIYYNKNDYMSLEKKIKLLNIVDQNKYKFILDHARVLHKVIKKEKYKIMKHIYNEKNKERNVHNKINDETHTIPIYNIQHNNKNSYDDINYNNKIIDTYLKMRKKLNILFVTLKIEKKQNVYKIYKKIKRNITFYDFYDRLLILNYFHISHKHRLVLMFFKKY…	0.229	0	2	2	2	2	1720	209.5	9.41	0	2												0	0	100	Low	1
PfDd2_060021300	PhIL1-interacting candidate PIC3	METSMYNNLRKLINVIDELRDIGLQKYINLPRICVVGTQSSGKSSVLESIVGMDFLPRGEGIVTRRPIEFRLIHIKEDSEIKYWAVFENEKNKKYTDFNEVREQINRLTDEIAGKNKGIIDEPIVLNIYSIKCPDLSLIDLPGITRVPLKNSDQTDDIERLTRDMALRYVKDPRTIILAVLPANADMSTSDALQIARKVDPKGLRTIGVITKIDLMDKGADASKMLLNDEINLRLGYTGVVNRSTADIKKGKTISQALKDELEFFQKHPVYKKLPPALYGTNSLTDKLTKVLLRHIKNFLPDIKIEINDKIRYINDKLYELGTNVPLDATKKTQLLWSMITDYCEIFKNTLKGKYDKRVQVFIENNDILCGLKVRTIFNEFLDEYVGKNVTSELTDNDI…	0.228	0	3	2	2	2	837	96.3	8.16	0	2	cell organization and biogenesis	cytoplasm;membrane;vacuole	catalytic activity;nucleotide binding;protein binding	Pf00350, Pf01031, Pf02212	811008	PF3D7_1145400	dyn1	11				0	0	100	Low	1	Acetyl [K171(100)]
PF3D7_1145400	small GTP-binding protein sar1	MKCQIFYKCLFVVVIFLSEYNTIMLSTRRNNHNTIKYIFNDKLNFHEKEKKSYTFPYINVIKKKRKKTQSCIFSSPIKINFNNFVYKSRRNISSSFHNLYNTNQIDTNINNINKKRFSDPLHFFIHSHISQRINNNNNNNNNKYNIYNYHFSPYYYKKKNHFVTQLKAENTYFIKELVTKHKTASQSNLDNNLILNEKKMEINIITNKEEQEEEQEGGKKKKNEEQNSKISHNINIYDVKEDNKSKELKEQQNDIKNMNIDSIMKTKNNDSNTIYYDSHRNSNILTLEELIKTKKITNIFIINNSTENEELNIELYFDHKELKLLRKKEETLNSLKNRLTLNLLKLEKKKLKRKRQHGEVKEQNGKDKTLIKEEKSGELINNIIDNINENKCQLLTKEE…	0.216	0	9	4	4	4	906	108.2	8.76	0	4	metabolic process		catalytic activity		814506	PF3D7_0319200	PFC0850c	3				0	0	100	Low	1	Sulfo [Y838(75); S839(75); Y841(75); T842(75)]; Methyl [K36(100); K42(100); K672(100)]
PF3D7_0319200	LETM1-like protein, putative	MTKPYNLNTSSYDISNDYNSLYIENIFNEIQNEINNTCTSDHIVEEKEGKHINSYNNENEYNNENEYNNKNEYNNKNEYNNKNNVKKNYSSNNNLYNYIGHINKKLINIDEYVNFINNKKNEYKKKKKEYIIEYINKNKIKKLHYKDMILLFEKYAEILEFRQKCLLCNNYLSFSHLYLSKFVKKVKQKDTHNHVYDYKYNITCSDKYDKSNDTNNKHIKYEKDKNSKHIHNNKEQFYSFPFCECIEKIHYSETYISNEKDSYYIDMIDYIKKNTSFSVCNKKNMVIKGFFKNVKFTKFYNFFNEKYGKTFLIKKNYNAHTKYINMSNYFQKPILTIEHVKELNSHTENFIPFFKINHVNTLLTTVEKKILIECLKVTNKIIFHDKIDKLTVIIFCYLS…	0.217	0	1	1	1	1	463	56.2	8.88	0	1					813579	PF3D7_0930700	PFI1495w	9				0	0		Low	1	Methyl [K295(100); K298(100)]
PF3D7_0930700	conserved Plasmodium protein, unknown function	MNKKHNNSAHFEKFPCTTNIPYSVQNNFNLEKDTLIKNFEDKNEHINKKSFNKNLGNLIYNISKLILHNSNNNNSDGNNINSKNSDTNHNITNNKSSNNNTTNHNTTNHSITNKNITNHNIANPNNNNPNDNPKNNYKDKNNNKNNNKNNNKNNNKNNNKNNNKNNNKNNNNNKNNLNSNITCSEYNLLSTNKKNQDITQALGDHITSITMNNIESNNFLVGDENNGFYQILNNVDYNKKEKKKNFINNKCNSNIHMNNIENQLYNNVNNIIPMVSKNKYNLFTNNENYNQENDKYNEKLFNNSVNFCNIPNYEQEKKKKEIEGSENYKMNDVSQLTQMNYMYRNIDYSKEKVEEESFEKNVVDFEENVPEFMNEYKLYNEKVKHDNINNQIIKEIKKN…	0.218	0	1	2	2	2	1426	167.1	8.68	0	2			RNA binding	Pf00076, Pf14259	810371	PF3D7_1022000	PF10_0214	10				0	0	100	Low	1	Acetyl [K1050(100)]
PF3D7_1022000	protein SOC1, putative	MKCYEKSAYEELLEEIKDEIPFFKKYNEDFFYKNKKLKDLSKRENHHFDDIYKLYEEKNYITDYCNLLVDEIDNSFKIIEDNKSIHNICKYFLQNFDENVTNNYYDFINVNYVSSKNIRDTMITYLKNNASTNVPNKDTNHNKRKITKKKIKNKDNINNNNSNNNNSNNNSNNNSNNNSNLINHHNSNLISNHNSNIYMCKHNYSSYYNFTLQRVSKMYDKRKKKNLYNKYIINGMGKKIHIKIKKEKNYIGKKLKNIHKDKHNMKLHISNIKYENKLEKKHSFEEEIKNNEDTGFCDISFIPFINDNFHINYGAIMENLNSQYFKYIYIIDNIKKNEKYQPSFKLKTVQNHSHQNKKNNNLIYTNLEKQNDTHTNINNYLQEYKSSVNVTSNENFKIN…	0.219	0	2	2	2	2	956	114.8	9.13	0	2	metabolic process		catalytic activity;nucleotide binding	Pf00709	2655167	PF3D7_0727700	PF07_0114	7				0	0	100	Low	1	Methyl [K416(100)]
PF3D7_0727700	regulator of chromosome condensation, putative	MYVNFFNKLNIPKCLRTNFNFKRRFSETKQNIQIKYIKENKKKYVFYTAVTSLSLSIALTYAYEKFVLYKWNRRYDYYYNPNIKFFEKKEKKEGKKDKKNTTKHIILVRHGQYERRYKDDENSKRLTKEGCKQADITGKKLKDILNNKKVSVIYHSDMIRAKETANIISKYFPDANLINDPNLNEGTPYLPDPLPRHSKFDAQKIKEDNKRINKAYETYFYKPSGDEDEYQLVICHGNVIRYFLCRALQIPLFAWLRFSSYNCGITWLVLDDEGSVVLREFGSVSHLPFESVTYF	0.22	0	13	1	1	1	295	35.2	9.5	0	1	metabolic process	cytoplasm;membrane	catalytic activity	Pf00300	812576	PF3D7_0413500	PFD0660w	4				0	0		Low	1
PF3D7_0413500	conserved Plasmodium membrane protein, unknown function	MDDVKKRRRSRWGEVENKEENKEENKEENKEENKEENKEGDINKDSNNIDILLNKSSEVPINKNNNIMNMPLSSSLSYNNLNNPLLSSNIHLNILKATEAARLAIEKVKRASRFKENNNINKNVRRLEFTPKPLMFDDQGREVDAEGNVINIKPVTFSTLKVNMNKIEEDNMVKKKNDIIISSDTNIGNTNNNINNDNALWFDARIQNVSKRKETKKKAFFNFITPGSLIKQACNKHYNNKTLMNFDLKKIIEEKKRVQSFQELSLNFLNNNINENINPNMINIGKKEEVESKMETWDNNERYDILEKWDHVLFNLIEPTDVEKENSVDLINEFIQRQKERWETKYFIDNELNNIDNNTNIVNNNLSSHILCHEEHIKLNQVLKKVDVLLLLKANKKKR…	0.221	0	2	1	1	1	728	86.4	9.07	0	1	metabolic process			Pf06544, Pf08572	813934	PF3D7_1309300	MAL13P1.45	13	Spliceosome			1	0	100	Low	1	Acetyl [K505(100)]
PF3D7_1309300	phosphatidylinositol 4-kinase, putative	MSGSKKEEKNFDEYAKYIKRKIKKISKDEIKTARTYEEVIKKYNIKKVPKVSNLSNDISSDYFYNFYYEKKQPLIISKLQDKIGQCIKIFNSTNIIKHIGDTKVSIHVGNSKFLNNVDKNFRYTLSTLKEFIELISKEDDKKEPFKIHCTKDKIYIKLKKKNKQIKHSDISSYNNNINKYVEKKNENYLCDILKTTLNKKDDYHNEEKDSINNVYNNTHMYFIHNNKKNLYYYYYRSLGVNQFKDVSNIKKMNSFIRDNFFLPQPIYPPYHLFDFFSSILRIGQTNLFIWLHYDIPDNFLIQIKGRKKILLIPPKYIQYFNIIDSSSSYNLFHILTNKKLNAREKSIKKILCKYSYVADLYEGDILFIPSLWLHYVYNMPPHTYMKRKYKQIHQFCYIK…	0.225	0	3	2	2	2	646	77.7	9.67	0	2	metabolic process		catalytic activity;RNA binding	Pf13621	3885961	PF3D7_0602800	PFF0135w	6		HDMs demethylate histones		3	0	100	Low	1	Methyl [K315(94.3)]
PF3D7_0602800	AP2 domain transcription factor, putative	MHFGIPSLFYLYILFSIIMRIKCVITKNLKKTKKRTCSYIPHGNMEKGIILNYIEKPNPAYLKRGKNKNKNKNKKGDIYKLRNVEILLYANRYVHEGNENFSSTTKKLLLTPKVGNKMPEGKKPDWFHVAAPTVAKYNKLKDDIKKLNLHTVCEEAQCPNIGECWNIGTATIMLLGDTCTRGCKFCSIKTSSNPLPPDINEPFNTAKAICEWNIDYVVLTSVDRDDLPDGGASHFAKTVELVKFSRPDILIECLVSDFQGNIDSVRKLAFSGLDVYAHNIETVKRLQKYVRDKRANYDQSLFVLKTAKEINPQLYTKTSIMLGLGETKEEVIQTMYDARKNNIDVITFGQYLRPTKNHLSIVQYISPQMFEYYKEEGLKMGFKYIASGPLVRSSYKAGE…	0.225	0	3	1	1	1	415	47.6	9.39	0	1	metabolic process		catalytic activity;metal ion binding	Pf04055	813778	PF3D7_1344600	MAL13P1.220	13	Lipoic acid metabolism; Metabolic pathways	Glyoxylate metabolism and glycine degradation		5	0	100	Low	1	Sulfo [T327(99.3)]
PF3D7_1344600	ribosome-recycling factor	MIYLEPLESNDKKEDNWENNKINEDENNDNCENIFLSAKEKRDNEINRILKNMKKEERNLCFPLLDLYFLNKNFKWQNLKESLELPNNVNEYINLNLLKKEIFPKDIIFQNDQKKKHEKTWIYNKLIKSGLLYDKKIKDNIINKLNNNYNIIEKSDNIKNENNHNIIVNHNFPCEWINSDDIIGTFNPIYNARDKIINDNYISSVPTIDIFYNSSKLLTIQTIFEPINHYIYLLRLLPKFSLPLYDSGILQYVCEDPILNGKLKGLELSYRLLVHDILFYAFFSYLSDLPFWAKPPIEILRIYNYESLYSFNDCESEHTERLVFHNIKSIIYNFSDTLNKIELLYPKNYYITIFPNIYFKNIIDFLKSEKFKLKKMIILLKGTNYMDLQKLNYIKSIFY…	0.227	0	2	1	1	1	854	101.1	6.46	0	1			protein binding		811220	PF3D7_1217400	PFL0840c	12				0	0		Low	1	Methyl [K540(100); K553(100)]
PF3D7_1217400	conserved Plasmodium protein, unknown function	MFKKNMKKKICQDKKMSDVDNVSEPESYDKDINGKDNTNRIKNVSDRDEDDVEEMKEGTSERTSISRNNKNSENPKKNNNNIIDMNCLWSDLYISRPFLKVLYEQKFSNPTYIQRDVIPLALEGKSILANSETGSGKTLAFVLPILERLLQSVNIKMRRNNMKGSYNITKALILLPTRELSLQCYDVIRSLTKYVTITYSLFCGGIDIKQQEYEFKKRNDIFVCTPGRILDLLLNSSSDFINYLEIVVFDEADKLLELGFKEECLKILDVCKFKKQILFFSATLTSDIKQLANFSLKNPVFIQSGMSFDKNVDGKNTYNAYNTCNTYNDNDNNNIVVNNIISNSFLKISNKASFKISENLKQEFVNIIQEKYRKASLLYLCNNIYKNHCIIFFKTKRET…	0.262	0	2	1	2	1	705	82.5	9.52	0	1			catalytic activity;nucleotide binding	Pf00270, Pf00271		PF3D7_1251500		12				0	0	100	Low	1
PF3D7_1251500	erythrocyte membrane protein 1, PfEMP1	MKNKNILHTDKKDKYIEPKENIKKKKEEIKKNEITKKHEINKKKLDIDTKNKTDSDYKNKRDKEGVENKYVSNEIKYKTTDTDKKNNQLKNSILFDVHITNKDVETKGDTKISQTDVNSFIRTFFQTFLFSAVNLKIDKDVKHMLEINLSKELSDIIFNKSSSVLINKNYFFTLVQKFFKSDEYLSIKKSLTDYTFDDILMLQNVDTNKHSIVFDTNTYSYILEKYQNTTETFDLNKETDNNQNNFFDDTEKLNCIFIRPKKYISSNEEEIRKEINNTHTIQNRKKFKKIIYIKRDKIKNNKHEFVECDKYTSIKNDITIRNAVQEKTLDFYSTNSIVLHDKNSQTYKAVFKNLGIQYNIEFLNKRKEDILKSINLEKFLHKVFPMIEKSIIENIIILQ…	0.59	0	5	2	2	2	944	111.6	7.94	0	2	cellular component movement	membrane	catalytic activity;motor activity;protein binding		810528	PF3D7_1037800	PF10_0371	10				0	0	100	Low	1	Acetyl [K378(96); K814(79.5); K816(79.5)]; Sulfo [S373(100)]
PF3D7_1037800	erythrocyte membrane protein 1, PfEMP1	MNGENVKKQVCRTLHSMGGCNMYIRRMYRSLISLKPRGFIIGIIYILYINVLCIHEKNSISKFELDRKYSKMLCELYTSNRDYFRKKNHELNYACNNNNNIYAYKDMHLDNFDDVDNFDYFDNIDDVNNMEGVDNFGDVHKFGDYFNFEDDDSFDDKNPFDEANYFKHECDFDKYEKSTDSKINVEDKDNNIDDKNSFALPSEHKEISDNDDIVNNEEIISNFDKYYKSNSLHISNDNVLMEYIKKNYGKMTMEELYVIYFYIHEIERKKYLNMECQLYLYCEKLANKYNIPDDYKIKIWKKAYNDVHGFYLNKEKGFYKKIRKIKNGESRNTLLTINILKDTWKKFREMMNNMWSENISVKFANYSKKSLKKKAFIQKFYKK	0.214	0	4	1	1	1	383	46.2	7.44	0	1		membrane		Pf09687	811057	PF3D7_1200900	PFL0045c	12				0	0	100	Low	1	Phospho [Y304(99.5)]
PF3D7_1200900	erythrocyte membrane protein 1, PfEMP1	MDNRNKCVECGGISFRIEEGQYVCNECNYVCEIVIEQFEDNFDLEFDEIEDDEYVEKDIYYIIKKLYKDEHLSNNIKKYVFKENDEFFITYQNVLIKFIETLITVHKFPMFIYDEIKKIWFYLLEKNIENMNVYVPFGTFSDSLKFVYEVITNKKIIDTFQNIQKDQNIYKEIKTVIEKMSLSKISYYFDIQKDYVNHIINMSSFYPKKSEIGRQYNIRLSRLYKKTSLLDNDIQNKENFQKFNQLIKSMNKNTKTDDNINNVNKKINPSYIQQNQKDTSNYFLNTIDNDISHISQRNEHFLSFNSFDDQKEDDYGNNVITYDHDIQENNNITTHNNNNNNNNNNNNNNNNNNNVYTTNDIAYNNNLLKGENYFKYNDNDLDCERIYHFYSKYFINKIL…	0.179	0	1	3	3	3	4505	544	8.82	0	3						PF3D7_1223500		12				0	0	100	Low	1	Methyl [K3384(100); K3392(100); K3401(100)]
PF3D7_1223500	conserved Plasmodium protein, unknown function	MPSSSVYCKNKQICIIKASLKNCSLKKSGVNISIPLPNNSYKKNKIVNNIYNGKDKKEENKIHQDKYVEYEKVGYENIKEYIKSNSYKAIHLCKNNKVNMKSCFSYSNNTGDVNTIGKKDSYKKNINLTMSSNNQIKYDHIKNYNIERYKNNIIKRKSEPIGKTKLFIYNKLNEKNMYKYNHKDDHNIYHKMKERNKYNINEKGMSKIFNTHKIGKKMCKNVCSKKNLCNIQKNVFIKNDNAIKYNNIYNNIYNNTKDKKEKNNGELIKSKTTMLNTPIRKCKIRHIIVSASFINKKNIKELNKIMLNNKHKSKLNNKENNIINVKENIHLNDLSSNIYEEHKHNYDIHKDNKNSSMDYTNEMWIKENEYLEENKKNKYKIIVVKNKKKEIGNYIVTKK…	0.201	0	2	1	1	1	765	90.8	9.69	0	1	metabolic process;regulation of biological process;response to stimulus	cytoplasm;nucleus	catalytic activity;nucleotide binding	Pf00069, Pf01636, Pf07714, Pf14531	812098	PF3D7_1454300	KIN	14				0	0		Low	1
PF3D7_1454300	erythrocyte membrane-associated antigen	MNELGTHIVHKKIKRTKKKKNRGEFSYIFFKKEIAKLYEKEKIILMNNQFDDNNNNNNNNVPTENINISNKGSKSHLVKVVKKVEQNFLPKFINYNKDKIKLCKNFKEVTNNTYDDKMGFKDKQNVEHTILNIPRKSTLLSEDNKNDDKKKQHKREQKKKQKNKKTKKNNILSSNLSASLSCNDHDDILKKNWKEEDEKHKLVIELLKIIVTKKKIEHIRKTIFESSMLNFVSTKMVKYIIRKIQKKIDFSTLKVFLVCNVDINCLNNTIVTNRKIEMLVNYIFSKKKIKIVESLLINLFKSIPQSDQFEKTFKELIVTKYDYLLCVSLFSSYLINKEKSSKDADKYEQIYLLVKKLIRSEELSKGDAHKNETVRNEPSNDITNNQGIDNHSLKKKKKK…	0.202	0	1	1	1	1	2729	323	9.25	0	1	metabolic process		catalytic activity	Pf00773		PF3D7_0615400		6				0	0		Low	1
PF3D7_0615400	pre-mRNA-splicing helicase BRR2, putative	MFKYGNFIVIIFLIFLSLIIELYLSLHIQKKHIPLDNKNNSFLQFINSEHYKYKHNNKYQLNQHKKNIKDVIKESINLPLQFLPTTYNSLDRQKFIQQFWNCKEIYEKRNFENIKKHIYNNGNNTKQSKYIQHNNTQSCNEHNILNKKKKKEKETYSDVMETKNSHLIKELIEKKKKLISKIDDNNNNNNRKHIFKYIKTKDYINCHNGNHLINKFENIIYEKIKNEKYLKKNKKEILLKLYNKILNKIKIIHDGPPYANNDIHIGHILNKVIKDIYLKYFLFQNYFVLLIHGFDTHGLPIEYNVMKLLKINHIQDLNLNSSYIHNQNESLKNEHVFFKSYINLLNKLKNQHKKKKQISFLSNIFEKNNIISKDTIEQQKISTFKNLCKSYASYFVNEQ…	0.204	0	1	1	1	1	1697	204.2	9.39	0	1												0	0	100	Low	1
PfDd2_120030100	conserved Plasmodium protein, unknown function	MINCKRKIHRRRNIIQKLTELLQNNKNLFVSIQCYDNNSYEIYNNLIEYIKLNLDLSEICIIDIISIYNCNDISKFLKDVFYDFTKYIKRNKIYKSAIILPYFDDWIKSIKKNKSNTGQDVIDVLRSKFTSNDDEEQRKSYDKEIHMDIYNTIYYLKNELLENLNKQFSIKLIGFYKTPYIFNMYDNIFDYNLRISQFTRAHILYYIQANKAMNKAFIRKKTTNLDIHKLYNVMSNKIDYVKKNDNINLFKCFFKYYYRIQNHEYDTKIKKNKTKKKHKKILATHQIIWDTLNMNEVALPCKKISVFNMLTNLKNFKYIKKYKYFLSQKNHLKSYNKKRNETLFSIFFYLHWDISKNVLYRISKYCFSIDFIKQYISTLLKKNIRISRKYKNIKKYNRI…	0.205	0	6	3	3	3	807	97.6	9.58	0	3			nucleotide binding	Pf00004	812181	PF3D7_1462900	PF14_0599	14				0	0	100	Low	1	Acetyl [K534(100); K537(100); K576(100); K593(100)]
PF3D7_1462900	conserved Plasmodium protein, unknown function	MISFFNEDTKEEEKLLQEILENKNDKIPNILKEIVTSHLSKGNTQKKEVSLSIKNEEGYYDKRPYEYNECDRDNIKENIKYPSNNIYDSKNCNTALNYSNEELLNLKVDTNIFSFHIKKNGKINSDIFFIPYNSIDDEDVITEYTYSYNYYDIYPVNIEQVNKSFHSNKKRKIIKNKNINTNNQLLIKKELDEDNNDINNEKNENYNDIKNKRSNFQKLLVHFRGRLFIGCHINYSYFKIKTFLAMIKNNEDIDDTENLPLFNYVNKNIQTYNLIENATYWKQDEYPDYTDQNIQKLFFFHILIPLNNYNEEESELNYDVVF	0.2	0	4	1	1	1	322	38.6	5.27	0	1	metabolic process		catalytic activity	Pf08615	813429	PF3D7_0915200	PFI0745w	9				0	0	100	Low	1
PF3D7_0915200	reticulocyte binding protein homologue 5	MKKNKISLFIISSLVCAFVTLTFYKRYRYGFDRNYVEQKLSLYSEESFYFSFYNDIVKSNTFGEGINYLLKDNRSEYPDTINAIKRFNIYPEIILGALWKGLNLESYILTPYNFYVYAVIFLQAASVSVLFFFSVYIGKSYFPGVIFLMLFFSCFREKFIMRLSAFPLRENFASVFMWCNIILIYIILKDKEIPILKYIGLFFSSLLCFLFWQFSVFVSVTHIVSLFIVDLLGYNIINKLNNILFIFCFSYLLSITLTFFPRYLLCTYFPYVLIAILITNVIFNYFSKKKKDDVNNNNNNNNIYNMNETNNQHSKTCTFVRTTKEKNHEMINNNKINNLKNNNNHPCNNYNSYNQCEERKNEDINDKPTNKYNKEISLFTLFKNLYIIKNWIFILKKGL…	0.208	0	2	1	1	1	1018	122	9.23	0	1	metabolic process	membrane	catalytic activity	Pf10034	2655410	PF3D7_0806200	MAL8P1.135	8				0	0		Low	1
PF3D7_0806200	reticulocyte binding protein homologue 4	MAKQRLTALDIRAIVTLCKKNIVGCIVTNIYNISNKIYVIKCSRKEQKLFFLVEAEKRIHITEWKREKDVMPSSFTMKLRKHLRSRKISNIKQLGADRVIDIQFGYDEKASHLIVELYIAGNIILTDENYKILSILKSNDTVMGKKYNVNDIYNVEEHMSVLLYKNLKGPDDKEYLKKCIMEILLYYNNINMDTLILKDGDEISNNINNVSNVHPNGILNNGDIEEYNKLCLKNSGTVPKKNGNNNDNKMLGTKGKEKCKNENNKNNESNKNNESNKNNESNKSNKNNKSNKNNKSNKNNKSKNNNDKVENANCSDNEKMKKVKKLKTLCDLASKLILFAHNDLIIHSFLECEVNPLDLLENYDINRLCEIFCHVIEECLSILNKLSDETCTIKGYGFY…	0.208	0	1	3	3	3	2180	254.1	7.78	0	3				Pf05670, Pf05833, Pf11923		PF3D7_1202600		12				0	0	100	Low	1	Methyl [K972(99.7)]
PF3D7_1202600	surface-associated interspersed protein 4.2 (SURFIN 4.2)	MSTCNNIVDLVRNKKELLTGEKKMRKKSCNIDRNTIDNENNKLLDKNILINNFLNSEKLIKEIQLLNNISLRSATYLLKIEIEKIQKLISCNNWKQVPSIYKKSAENILLKKNEYIKNLKTKLLNKNKAIQNNINNDNIDNIDNIYNSCYNLVNKNDEKKFSKHLNSSSSSSSLSSYSSLSNPSDDSCFSNKQNQNNFFSNIKCNNSYFTGNAQTKNKLDNHTSKKKTKINDKIYDKIYDKINDKICDKKYDKIYDKKYDKKYDKICDKICDKKYDKIYDKKYDKKYDKIYDKICDKKNDIKNDKNIKTFNVKGKDTKIIKLDKEHVKDKINYNYSNKIINYKGNFYDNNNKNEIKNNEYYYYDDEQDLDSYNGLCYTNGKNNIFCFLNPQENQKDDKI…	0.209	0	1	3	3	3	3134	370	5.44	0	3					812856	PF3D7_0508900	PFE0440w	5				0	0	100	Low	1	Methyl [K1328(100); K1849(93.8)]; Phospho [S1843(93.8)]
PF3D7_0508900	Plasmodium exported protein (PHISTb), unknown function	MDGDISRKSYVEILKYYSKDENKLGGHNFGKNKKKDLNKYDIYYKDYLYDYYKECNNNINNNSSSYYNKFNTEYTDCLKTDNSFFMTTLSNLKKDNDDNDVDCINKGGSYSNNNNNNNFCLNVEMLFSFLFCKKKNYFYNIKNKYFNEKFYQTNNNIKKKRKKKKKKKKKKEKKNVHEDKQIYDEYDDEEENKNKFLYNIKKYQKKKKYYINKEYYYVKNYYHDIKKNIKLDKQKNNNTCTICFINNNNKYIERCTLCFVHFHVYCYKTYCDDFNLNNFICDFCKYNIKHNHIYNENKYNQTIHKTNNNNYRYNCFIQKKKKNSYMNQDSLFSNYIDSSHENDYKKYSFAYPYNYNMNKQNDDENSKACQNMNSYDDDQHVCHLKRRIKNKHKWFCKKK…	0.21	0	1	3	3	3	4410	518.7	8.32	0	3												0	0	100	Low	1	Acetyl [K2271(100)]
PfDd2_030015200	Plasmodium exported protein (hyp6), unknown function	MSCSRNIINRVNTKRRSNILSDRKNEYGKDDVNELITICDNKVSVVNILKKGNEQMTKIKGQNENIRKSFPSKSNILKYYEANFLKDKKNRNNNNSTLIENKNQKDKKRQINKLGEQDSNNEELTSKEVFSKLKTKEKLQVLDEVEKQLKEFMKDEKFNMHNDIIFLNIYSLTHKRIYSILNKKNNKEEYYSCNEILEMILKGDLHKNCLIKRKSDSQYFTLKEKISEIHFLKYLELQYYLKKQKKEYHMKSKLENNFDKENTLYLKFSESLLGEKVKSIRNFLISPYDKDVVEVILIPKHKNLDKFSGYHKIVSNLFITKYISVYFYHIIEKKMEKYNLIKKNGPIYIKMKLKTNYPLAIQTIFRYIFDKTFKLHDLDFKLLVTVYIECIHFKIFSII…	0.21	0	2	1	1	1	861	103	9.19	0	1					813704	PF3D7_1327500	MAL13P1.152	13				0	0		Low	1	Acetyl [K718(100); K726(100)]
PF3D7_1327500	erythrocyte membrane protein 1, PfEMP1	MKNETQHFFIVCLFDIAFFAVCVCIWLYLRKNRDENKINDNIYILNHQTHSEIKIDNKETVGVTNDDSTTEVKKKTNRFRTFLNIKDDKIVNTEIKYYLFFLKANRNIIFSLCILGTFLVLPLYLSLPRNDINNPSFFHYISAGSISDINILTILYFITLIYSAISYAFIYLLWRKIRPSKKKTKKFLPQNFTIMVSRIDKKEINAYKIYEYFCNLTNNKVVSAYLILDYSIVYHEQKKIFNATKNLKLLKENEEKKNIKRDKSKNMFFSWTSKKKKKKNASNDPLSICDKNTNQNLKISKNNTTEGNHMHNSVSMKKSKHAFVENNNTTGNYKTKSDHNKLSSNDNIKNFNEDKKKKKHHNQNQNNNQNDAYSNASKGVTIQANDKNVNSDINTSIEK…	0.201	0	2	2	2	2	1039	121.3	9.23	0	2		membrane		Pf02714	811534	PF3D7_1250200	PFL2410w	12		Neutrophil degranulation		3	0	100	Low	1	Methyl [K419(99.7)]
PF3D7_1250200	rifin	MFGYQKRSSLCLVRGCFYSLVQGNEKFENLKKLSYNFYKKSKFMNENNYEDVININKKINLLYKNERVYNNQSYILILKGFMNILYQTKEKSKRNMIKNIMNSFVLFFKDYIYYMNEQDITLLLDIQGKCDIKNISLHKLIIDKLGKKMKKENVECLFYKLNPTSVCIILNNLYKVNILSKEKELIDDIYDYYILNKYSNYTIKQLIILLHSLNKYSYPKEKIIHLLNYISTHICNAYQIKDENKNISRYICSHIEGSNLLNKNDYTKDKRNNNLKNIIKNETHYMKTQPYIICPKNMKNKLYNAIISSNKKIASTDNKRKKNISQDKSNHNNNNNNNNNSNNSNNSNNCNNSNNNHSNNNNKFFNDNKKNNGDILFDKKDKYEVILFYTMSCYNYCNN…	0.292	0	1	1	1	1	733	88.4	9.32	0	1												0	0	100	Low	1	Methyl [K89(100)]; Sulfo [Y86(100); T88(100)]
PfDd2_050016800	erythrocyte membrane protein 1, PfEMP1	MSIFKIPGLYSKIYGSIFRRKFSGPSPLYKTPLRHIWAIFFYIDIFILYILVFSFFFSIIVRNECAEIFSTVFFTTINIIFSFLIDFFFLLIKDEEVVSEDEIIVSTCLTILLCIVKIFLNLYSIYFCINVYGHIVESKERHIKETCASYMGKGLLLHYSVINCFSLVETYIESFLTLISIISFKAQVQSYQIII	0.198	0	7	1	1	1	195	22.8	7.3	0	1		membrane			813838	PF3D7_1356500	MAL13P1.276	13				0	0	100	Low	1	Acetyl [K30(100)]; Phospho [Y29(98.8)]
PF3D7_1356500	co-chaperone J domain protein JDP	MNFFLFFRNIFLLNTIIFILNQYIKRKDYGFRFFIFSLKIKSSKEEFTKNVHRKATNTKEDKSAYKNEKKEIPYRNNNKRKDKNKKGNDNKKILEKGLKDTNSNIKSSTSSNTISNVSSKLSDNSNISNTFTNIKIQKLKDKHNKKNSDIKNVSTDKKKENDNNKKNNNKKNNKKIPIIYIPFNDIKNSPYIRGKLKLVYVKSFYEECQKELYEAKFQFFKNNKIYISTFAVVKNTLSENIDQTEKWVTADMKILQKNSYNISVTCNDSHEKQIQDISFTKQEKEEFELMRKSLKNVVNITYDHFLYNIDTFYNAKRKYLEYINFFFRNPHIKSNMDIKKNISSNITIQKDNILLKRLGSFNKTKYILFRRMQRNNRIMCMVLTDPKRLENRFILYNML…	0.191	0	2	2	2	2	3460	406.1	6.99	0	2												0	0	100	Low	1	Methyl [K961(100); K1106(100); K1353(100)]; Acetyl [K945(98.6); K1090(98.6); K1216(98.6); K1337(98.6); K2028(98.6); K2154(98.6); K2275(98.6)]
PfDd2_130027000	heat shock protein 40, type II	MEYQLREIDESEKEITQQRKKNSVTTKNFDNLSNSNSQITEMTNEQGVIPLREKDLTINVGDNRNLKVEEFMTNFISNVFENKNALFLYCKYVLLFYGKELLNENNVESLNFEIIKGGITNILVKVEDNIHQNKYLIRLYGPKTSEIINREREKLISNILCDKNISKKIYVFFPNGRIEEFKDGYALSREDIKNKDFQKEIAENLRILHDIQLDDTIYKKLQALQNIQGNRSSFLWSTLWKYFNTLKEERQKKYSFNPKAYILKLIDFDMLESIITEIQELCCKKNSPVVLCHCDLLSSNIIKTEGSSISFIDFEYSCPMERAYDIANHFNEYAGFNCEWDLTPNRSEEYHFIKHYLKTDDEQLINQLIDEIQPFYVCSHIVWGLWALLQGLHSVIDFD…	0.192	0	3	1	1	1	423	49.9	5.81	0	1	metabolic process	cytoplasm	catalytic activity	Pf01633, Pf01636	810804	PF3D7_1124600	PF11_0257	11	Metabolic pathways; Glycerophospholipid metabolism	Synthesis of PE		7	0	100	Low	1
PF3D7_1124600	rhoptry-associated protein 2	MGKSFFNRRSKLWWGHYHLRIGSRLQVRLNKGVKFSHFEHIGRFIAFARQSRFLRAATLSKCLRRNFWGSDFYYDGKPKSKENPQQIFKNSQDEGKYIYAIEKGKITPSISEIKKLETILGVPLKRTKQKRLLRKL	0.194	0	11	1	1	1	136	16.2	10.84	0	1			DNA binding	Pf01381	814435	PF3D7_0312000	PFC0506w	3				0	0	100	Low	1	Acetyl [K31(100); K34(100)]
PF3D7_0312000	vacuolar protein sorting-associated protein 11, putative	MSSYFLNNCLKLFKNNIVTMKVNKGFYNNIINNNKSTKIIKNVSDGISKKSHGKRNISTSKVQKGNKMNMILYKKHGQHLLKNPGILDKIIYAAKIKSSDIVLEIGCGTGNLTVKLLPLAKKVITIDIDSRMISEVKKRCLYEGYNNLEVYEGDAIKTVFPKFDVCTANIPYKISSPLIFKLISHRPLFKCAVLMFQKEFAERMLANVGDSNYSRLTINVKLFCKVTKVCNVNRSSFNPPPKVDSVIVKLIPKESSFLTNFDEWDNLLRICFSRKRKTLHAIFKRNAVLNMLEHNYKNWCTLNKQVPVNFPFKKYCLDVLEHLDMCEKRSINLDENDFLKLLLEFNKKGIHFFNISNVKNNDMTNIFLDDDMNDSDQNVDD	0.196	0	8	2	2	2	381	43.9	9.42	0	2	metabolic process	cytoplasm	catalytic activity;RNA binding	Pf00398, Pf01209, Pf02390, Pf05401, Pf06325, Pf08241, Pf08242, Pf12847, Pf13489, Pf13649, Pf13659, Pf13847	811737	PF3D7_1415800	PF14_0156	14				0	0	100	Low	1	Methyl [K21(95); K24(95)]; Acetyl [K14(89.9)]; Phospho [T19(100)]
PF3D7_1415800	merozoite surface protein 8	MENLYFSDINTTLFLRHYNNHLLLINGNKIKFYNYEENKNIVRAHNIGIYSIKEADKNEKIVYVSNNIKLKRRLKGKKEEEDIKKNDSFKGNDLVSSNNDEPNEKNKEKEQNKVEIENNNNINDDVLPTSGYSNTSKDVIIKDEKLNYVCIAFEEGNVWLCYQDDEYKLFNYEKLIYRKVCDIVKIELFVIKNYLNVFILYKDYTLILYSEKSQNAIKIPIHEYTYNFCLSHNYKNLAIFNHANLYIYDIYQSDVFHILHDKDNSGSTNVNSNNNNFIEINNIFDLSKNYKYLLNCDWHPKNHCIALCGKKNIRYLTLYNYNVYEFTSLPIHETIINSMKFITISNNITLLISLSSSDYIFSIWEFELEYCIYKFKSDYAISYFDMSFFHNHLHISMLA…	0.197	0	1	1	1	1	1479	174.4	5.85	0	1			protein binding		814003	PF3D7_1305000	PF13_0024	13				0	0		Low	1	Acetyl [K551(99.4)]
PF3D7_1305000	conserved Plasmodium protein, unknown function	MSEENNIRKGPSFVFHDIKKKRMREIILMCNKKKQKKMLLKSLNIKFIYEEKNKKRVKIHVDNFLPVSINSDMEIIKKYKEILYDDNYCNIYDINKLKIGKMKKILKDFFYDIFLFCVSKNLTIKEISTFLSIKKYIFYKFIYKCQNIINLFLEYKQIMLSHCINRVPYFIKVFSFSSLHILLKYSIRSFFKNYSFYKYIFTPNYKICFLCIHKNSYYSEIEKEDTSQICFDDVSTCQEINILGSEEYLRGLVTSSVGFIDNYDDKNRGNNFLEIFQKHMNIFDIKKDDVHFKINKYEQRIDIEKAFSHIKNNILQKYDERRREKKKDNDKLIRRVQNMYDDVENKIMSSLKKILDITNYDEEREKC	0.197	0	4	1	1	1	367	44.6	9.23	0	1	metabolic process		catalytic activity;RNA binding	Pf14769	813906	PF3D7_1367200	MAL13P1.339	13				0	0	100	Low	1	Phospho [S132(95.2)]
PF3D7_1367200	50S ribosomal protein L28, apicoplast, putative	MDKKVRYQLIKHTLEELEKSKEYIKNQLKNKREQNNEKEENETYDDIFNKSNNFKNDDKKIDYETILDCLTKEIDHYEKLLDENELNNKTDDNINNDNNKYNLFDDKHNNILNEDVEQYKICDFLEDYKENEKITFNKYKLNKKVIVGHTTGGNSIVINNDNFLKLFKNSDIINNSFNKSNTTNMFLVNKNRNEDKLMEDNLNSNLHMDKDYLSDMSCSTSSVISLNSFIKKEKNDRIYKNEEAYVKHKYDDNSYIYHKINYCSDCSSSSLSWHNQEYDDLFYYSNLLKEDKHLKKQININKNKNKNKNLTKDNNKKHITDNHNCYNDGTYNLELFKNKPQNHNASPFFKYIYFKYINKDKNNFYPVFINHKNGKKKIWNLKSLNKYHHVDTTQTNNKY…	0.291	0	2	1	1	1	622	74.1	7.96	0	1												0	0		Low	1	Phospho [S428(98); S429(98); S430(98)]
PfDd2_130023500	cell division control protein 6, putative	MSEQGNLSSHNMKSKMDRNDSDKVKCKNQEGINECVNKENTQEENQNIHDEKKKSCEQNRNNITLDDDVNINKIVERMSVEEPEVLTKIFNLMKNNNCLNFYPLLTPYHNIEKIVDILMQENYEYENTWTVHCDASFICRLLYEGFIPVASKQKLYKIENYETVMYKECLLIPKIHFIRSCMHPSEIHISKKVKKKCKHFYITIDKNFEGVMEGIVEKHGQNWLYPFVQEEFKKIFYKHVTYKNVELHSVELWFGKELVAGEIGNTVGSIYTSLTGFQRKSCAGTIQLCALAKLLEIQKFELWDLGMLLPYKKDIGSKEITMKEFFRKHRLFKHQPAEFKTPFMDKLNCSVLIKGTDPQTLKEQE	0.213	0	9	1	2	1	365	42.9	7.62	0	1	metabolic process		catalytic activity	Pf03588	812717	PF3D7_0212900	PFB0585w	2				0	0		Low	1
PF3D7_0212900	protein kinase, putative	MIKSRKQYNVVILNSIRVQRGKFFSFMKSKYGQEGIVEKENKNDMHKITKIYLKNVNMKSDNHIYPCGNKYFSHIYYNNIYDCGNKYYNYIYLCNHKHFSHNINSRAYKKSVFYEEVNEKNNYENNINLLNIIKDSKIEKFNIYDCTLFLNYFIKNKKNKEFDKELKDRNKIKLTSSLYKESNDKILKNILNFEPQNIFFFFNKYAELRDRNSIEILFQHIIHNHLHYFSLYYLTDIIYNIAILNCNFKKNQDNLNEFLNYVIFNVIKENKNIKHFDKKITNKLKISFDIIRNDDKKKKPIYIKSIDNNKEKKKNAKRNFLQNNLSDKGTYIVLTHKNDSSIMNGRMNLGMIKNDNNDNINNNNNLRNRKKYPCNNNENNNKSKFSINTLSNVMLYKLI…	0.566	0	3	2	2	2	543	65.6	9.64	0	2					813207	PF3D7_0107100	PFA_0350c	1				0	0	100	Low	1	Methyl [K404(100)]; Acetyl [K436(100)]
PF3D7_0107100	conserved Plasmodium protein, unknown function	MNENNSKNVVVDKPIKNAEEEKKKVEDINSLYDILKNVSNNNDIFNNDDYILKELYPLIKNVIGDNKNICYHYNKSFMLKRWCLKILYTLINKIKDMNLFLDIFNMCSKLIIRENEMNCLSCIKIINVILEENKNNLNMFDVDTYINVICLSILKNFYKKIIYKVKKGKFLKSSISIYMKKKKKKKKIEKKVKVKEKEYKNIIYLQKKKKERYILNSTDSIKVIKEIVLSVLFIIRIYPNVINNVGKYLNILCKILSIINMYDFKLESSFFIETIVEANNYYSNNKNDTNQKNDKSNMHIIKNVFYYQYINKSENTEHKKECKTNHLINVPSKIDKNKCSLLLCNNKSDEFDNNGNLHLMFNEICHDMDKNKMYDGFPFDHNHNAALVNKLECFNKSTN…	0.193	0	0	2	2	2	9271	1111.1	9	0	2	cellular component movement;metabolic process	membrane	catalytic activity;motor activity		813744	PF3D7_1303800	MAL13P1.19	13				0	0	100	Low	1	Acetyl [K4372(100); K4574(100)]; Sulfo [Y4566(96.3)]
PF3D7_1303800	AN1-type zinc finger protein, putative	MKIHYTNILLFPLKLNILVNTHKKPSITSRHIQTTRLLCECELYTPNYDNDPEMKSVMQQFHDRTTQRFHEYDENLKEKRQKCKDKCDKEIQKIILKDKIEKELTEKFSSLQTDIHSDAIPTCICEKSLADKVEKNCLKCTQNLGKIVAPSSGVLAGISEAALSVWKTTEIAAAMELAKQAGAAAGLKAGHLAGTNAVIEQLRTLGIYFVGDKLLETIIDVTNYMNVSFIYDKVYSHYTTSCTPSLVNDQLVGTFNTSDPFCNLVHSNLQGSFYRSSAQTIIYEKVEEAVAGAEQAATTKTAVMTPIYTTEFTAKNIAEVEAATTSYYTPIIASIVAIVIIVLIMVIIYLILRYRRKMKLKKKLQYIKLLEE	0.187	0	4	1	2	1	372	41.9	8.12	0	1	response to stimulus	membrane		Pf02009	813142	PF3D7_0100400	RIF	1				0	0	100	Low	1	Phospho [T28(95.8)]
PF3D7_0100400	trafficking protein particle complex subunit 8, putative	MADETKIGKEELRVWIEDTLKRKDFSFNCLKDGDIYLQLFEYIWPKVMKKYKGRIIMYPSSDNERKENWKVINIVLKKVQLEEDFIKYNDIVKNNFKPCYESLIILYFLYSLVRYHECDFILAHPIDQKLTDFMSSEKPLTCLVKAGSVNLPKNVFENFGNMSQWEDLHVIDDDKGENDDRGKNDDGGKNDDKEKNDDQEKNYDGGKNDDKEKNYDKGKNDDKEKNYDKGKNDDKEKNDDKEKNDDIYNEMYNQFNNILSTSHKKLDMQNNVSFKKDDIKKDSSMEHLNLIYPINSHMENTFDKYIKNCETYTIDHNKEEQQNMMDPIDSNSNIKMEEVSKEYKKKKIFLEMNKENSEELDTRVNRNYTKEEIKYDKKYDQSDTVVGYEKCVNDDTISY…	0.176	0	1	2	2	2	2005	240.1	6.74	0	2												0	0	100	Low	1	Methyl [K1498(100); K1910(99.3)]; Phospho [T1493(100)]; Acetyl [K1918(99.3)]
PfDd2_140052200	conserved protein, unknown function	MKLTKGCAYKYIIFTVLILANILYDNKKRCMIKKNLRISSCGIISRLLKSNSNYNSFNKNYNFTSAISELQFSNFWNLDILQKDIFSNIHNNKNKPQSYIIHKRLMSEKGDNNNNNHQNNNGNDNKKRLGSVVNNEENTCSDKRMKPFEEGHGITQVDKMNNNSDHLQQNGVMNLNSNNVENNNNNNSVVVKKNEPKIHYRKDYKPSGFIINNVTLNINIHDNETIVRSVLDMDISKHNVGEDLVFDGVGLKINEISINNKKLVEGEEYTYDNEFLTIFSKFVPKSKFAFSSEVIIHPETNYALTGLYKSKNIIVSQCEATGFRRITFFIDRPDMMAKYDVTVTADKEKYPVLLSNGDKVNEFEIPGGRHGARFNDPHLKPCYLFAVVAGDLKHLSATY…	0.175	0	1	1	1	1	1085	126	7.56	0	1	metabolic process	cytoplasm;membrane;nucleus;vacuole	catalytic activity;metal ion binding	Pf01433, Pf11940, Pf13485	813945	PF3D7_1311800	MAL13P1.56	13		Neutrophil degranulation; Synthesis of Leukotrienes (LT) and Eoxins (EX)		8	0	100	Low	1	Sulfo [S1014(100)]
PF3D7_1311800	DNA mismatch repair protein MSH6, putative	MVKWVIEKGVSKKILTLNNVLYRNIKNYSIFVNKKEHEIYENNEDNMLTKLNMEDGKKLIVVHEKYKIQVSLCIDRFPINYVQEKFEEDFQNFKDEWLIKTNNNLDVNEEFFHMKYNLSNLNEKQKDNDNNDDGDDDGNNEKENLDEQNEHMENNTYNNNNNNNNNNNTKHKLDNITNNNVNNMESINEFSMEDENLEKLFSLEGIQDIFKKKEEKKKSHEKDKKNKKDENINEYDYKNIKRKPNDFLYLLVKYKHLNKWMFPIMDFKKNYSIRQNLQYLCMQQLKCNTLPFFIGYSPCTYEKRKFKIPLLQNEIIGRKIFYYRAHYIKQHTTWNVLMNEDIQDVAWLTRAELKNFLSPNRYYVIKDALPLT	0.18	0	3	1	1	1	372	45.1	7.24	0	1		ribosome	structural molecule activity		3885762	PF3D7_0626900	PFF1305w	6				0	0	100	Low	1
PF3D7_0626900	small ubiquitin-related modifier	MYVKHFSKFPNRTFFYKQKKRKYIFFTSNKYFVHNHTKINSCLYHKNIHKNYYPFYKIMSPIIYKKKITHVNNIQSIDTKGKKKILEGYKEIDTKGKKINKINIMDNILSMKNMNRINNTNTIIYIINKRLFNNNIKYIYSNKKKKKNDHLNYFNNNMRQIRKILFLQKYSNILQTKKYIIKSIMKHNKIKYHHHIYVLHKLSNHNYTTNLFLSLNDGHYIKKKKEQMKIQQRDQNKIEIKKNINPPYGQYNNSHDNIYNNNNNKYDHHQNYHKPSEKMIEEKIHDKNEMNIKRNDLLLVALSGCIPFICFGFVDNSFMIISGDLFDSSFCTYLGFSTMAAAGLGNLTSDVLGIFIGGYIEKIIVYIGFPKINLTNKQLKMNRTRRYYYSGSAIGIAIG…	0.181	0	4	2	2	2	629	74.6	9.67	0	2		membrane		Pf10507		PF3D7_1145600		11				0	0	100	Low	1	Methyl [K169(100); K177(100)]; Acetyl [K137(100); K143(100)]
PF3D7_1145600	conserved protein, unknown function	MSKKNDVYEENGEYNPKVEELLTSALEFFNIHGLAREEVINNIKKDENTIKLLNDFYEKNEECLFIFNEKDCIKIYNSILDLYKKRKNEKFLIIYKTPQSNILYLEMNNDAENVIRNFLEIFFSNFMNKNEDINSSSLLKEMKKKFNNFLLNLRIIYGETEEKLTLPYAPSEIKEENVNTIEEYLIHFIKCYHIILRNFMNYKKKEYINCYEFLKCLKNKSEDINYLYNEIDKESFQEIINIILEKKKNSSYKNIIENIKKEISEHKMEILDLYTHLKPVVHFLQKLEFNKDDDIEKKYIYITPIIHSLSISIDKSNYLIKNCKFVFNFLSKVLINSCNQNLNTPEIINSIYNCVDVLKIKLYDTLNFLLNFLYIFKMYKSKNEKLQSLHEHNTYVIQR…	0.182	0	1	2	2	2	5687	671.5	6.43	0	2	cellular component movement		catalytic activity;motor activity;nucleotide binding;protein binding	Pf03028, Pf07728, Pf08385, Pf08393, Pf12774, Pf12775, Pf12777, Pf12780, Pf12781	810381	PF3D7_1023100	PF10_0224	10				0	0		Low	1	Phospho [S2769(100)]; Methyl [K3503(82.1)]
PF3D7_1023100	conserved Plasmodium protein, unknown function	MKELSLDNELELFYEYITSFEYIIRNFSNYIKRKKRNYKTIRRNDIINDVVNKYLNKIIPIKLLLHMKCSKNRRFYENLFICCYYHVIIKYIIHDPLFNLERIIEYCINHKMKMEHNKEKEKKNGKDNDQCENNKINNKINNNNNNNNNNNNNNSNNCNNNNNNSNSKKKTKKQGKKNLNSEEPIYDNFIEGCDDKTFDDYIQCFNFIKDDNISFLTEKKKMNILYDIMNICQENNILYKILNDEYIILNETYDEICHVTYSFGIMCYVFGFYKFFKIENLKIIKNNNICSYNLFQWVYDIKYTIVKYYSYLSNDPKNIKIFEDNINIIDDKNRKNNISTDHFNNMNAYVNILDHHEYFLNYIIFYYICNLKKVCNKWLCLRNNFFYIFNEYIEESFKN…	0.183	0	1	1	1	1	1923	230.3	8.18	0	1		membrane			2655169	PF3D7_0727900	PF07_0116	7				0	0	100	Low	1	Methyl [K903(100)]; Phospho [T897(100)]
PF3D7_0727900	rhomboid protease ROM4	MNNISDKNILKYQEKYEEQKRKTEKEKEKEKVKEKENVKESEKEKEKQNSNYINNINDEHDIYEDNYSRGKTQSYRSYEYKLEHIMKKKEEYDNNTYWEKKKYKEYSQDKKYNKEYYNKDSSYSYKRKNVPKKRNEDNIPDYYDNYSEFSMERVNLNEDEEDYDKNYFMERGDGYKNSRKYKLSEKKYSPYDNERMKKYSHYDDKAFNMNIYYKKKFTYHNDMNNYDYMNKTGEESKYRNDFSDYYRKRYNNDDLEDYKQDNFYRKRKISPSIINRDDTNMDKNYIMSRKEYISYESSTKRRRSNNNNVISHYEFDKPCEKRSTDTVDNYKNNIRYKKENKNDNTKSVYNSVGDKNLEVLSNHNIKEEYKNEEISSSHESEKKYERKYNYEKEHKYKDK…	0.184	0	1	1	1	1	1104	135.7	6.55	0	1					813510	PF3D7_0923400	PFI1150w	9				0	0		Low	1
PF3D7_0923400	SET domain protein, putative	MVIILLLAIICSYNITSYPCLNYKRRKNFYYCEIFKNEKEENSLKYPIYKYKRIKRNRSNINAFKKYNLINTLINRNYNVNNNMKKDGFHTRRCVAQLSLFSRKKRKKTNNEKKYIFNHIHFYSYILVYFNEGLLQHWTTTPHVTKIIFDNMYKGFRMKGGDNINIMGFYNTHNRKIHNYSLDIHRSDEKDTTDIIKKIKNKTGEKLIKDNNKKKNNNNINSNNNNINSNNNNNNNNNNNNNINDISIKKDRVCCNNPHINNKGDMDEENNEDHVNKTKEEHSFESVLNKYNKELILSKSKIVHLDFPICKNNSSNIVTMDDIFYGGFLNIYKPVKLYSMRVCEKIKKILKDYFYKLNKKKVNIKVGHGGTLDPFAEGVLIIGIQQATKKLSDFLKCYK…	0.184	0	3	1	1	1	560	66.3	9.64	0	1	metabolic process	mitochondrion	catalytic activity;protein binding;RNA binding	Pf01509	810333	PF3D7_1018000	PF10_0175	10				0	0	100	Low	1	Acetyl [K419(100)]; Phospho [T413(96.9)]
PF3D7_1018000	protein AAP6	MSFESFVLKDEKKASNKKYDYDEIDLNDDDDDIIDNKSFDKNNYSYNIKNRLFKHYKKVHDNGDCLSRKENSINSSTLMNREKSSINDENDTKSRLRCSLCHKNESKIKLEGIMNENDYLIQINKLRRHVIIEIFGGKCFIREYLCTEFLRRIKHCCHINYVKYNVGLINYRDCKQLLADNNNIASIEARLNSILVSLPPLTCVILHSSVFLVVKEDLIRDDLIKKLCSVSKKFINSYKPDMKKSEQRPFEFCALECIFSSALEHLNAEMKLLNKDFADIKFSLKVTKYQDILSNLHNLKEPTNILINKINSFIKAFHDVSENHMDLKKMELTRCYFNPNINEEDNNNNNNKEHPNQDLEMLFEYFDQELNQLHDQVKHLYDLMINLENKIISDLSLSR…	0.182	0	3	1	1	1	468	54.9	7.15	0	1	transport	membrane	transporter activity	Pf01544		PF3D7_1304200.1		13				0	0	100	Low	1
PF3D7_1304200	leucine-rich repeat protein	MTTFTFNSCSAEIPNYKNKNNNIVNYNKCSNLFSSKNEEDGYDKTRLIIKNIPKYMNEIDLKKHFFKMKDHNINFQITDIKIMKRKKIIKNKEHYESRRICFIGFLNNYHCQCFKKFFNNTYINTSKIIIEDAISPSDLKSNNSICNNSHFQNFNNVPIDIQKIKIKQKDKNKDKNKNKNKDKNKNKDKGKSIQIVKEQNCINKIVQVKKTKAGMNTTRTHVIYMDEDNPPTLPSVQHLQNDNSEIKKKKKKKKKKKKKEKHNMINEDNNTQCNKNHTSDHKNDQQIIKSSELLLDDASNTHSNNEDNALEWLKEISKKKKKKDESSDMVSNIKNDNIEHVKNVDKSDMTINMDTQKNDTTYELDIQSESEEMNTGKLIIFNLPPINEQDIKSLCERYG…	0.177	0	1	1	1	1	1119	131	9.06	0	1			RNA binding	Pf00076, Pf13893, Pf14259		PF3D7_1217200		12				0	0	100	Low	1	Acetyl [K1117(100)]
PF3D7_1304200	RNA polymerase I	MSICISTQIEPNDETYTNNSIVDMYEKRKEERNTDMIKDTTSSSYDKEYIEKIKRLKKQKYFGNKTIGKFSSYIYLINQIFGSGIVSIPYVFKNSGWLPSLVANILICILTIFNSLLFLRTMTMIPNNIHFNKRYEYISTVCYFLGKKNIYFWLVQICFYASILCSNIISIVIVSLAVDHLIINMFGYTIGFVIYPNIEMRYFTNINELYYTKNYILCITIGYIINAIVSIYFSQSNLEDNMKVQFLSFFFLMTTILQMIYLSILKIYQYNTTNINLHLLTNNNSINKYTDIKYPTVFGNYNFKQLISSYISSYSTITVIPCWANEMKSDVKIIKTVWLCNIFCCIIYYIFGYVLCTAYPNINNDNILNDILQTPFLNIYMKISIYIFDILTIAPGIYV…	0.176	0	1	1	1	1	1564	185.8	8.46	0	1		membrane		Pf01490	811137	PF3D7_1208400	PFL0420w	12				0	0	100	Low	1
PF3D7_1217200	phosphatidylinositol 4-kinase beta	MKSIINTFLPYYKHNNNLTLNVTLKNKVRFLFFYLDRFVYSPILQILLRNQNVKEQNVIKKIYKLKILNKLPLQFKKDKNDEKHHVKNQKYINKNSFECKEKMNDKIRNIKNDKINYYDHIEINALWPERISYVQPFEVKKNLEKDKFNVIYIGHMSILIQTSKYNILIDPVLSNRIGFCNILGVKRIIKPGINFEHLPSIDFILLSNNRYDTMDKTTLKNIILRDNSIVIGGMNIRRYLLKRNFPVVYPLNWFNKLSFENISFYYLPTLTNSHRFLVDKNVYLPGSFLIHDSSTNATIFYSGHSGYSNHFLQIKNYVNNVVLKRNNHIDLSILPIGIYKPDSLYNNFHMSPREALQSHFDLGSKQSLGIGTDVFCLGGEEYKEATKELTHILDSYQKK…	0.176	0	2	1	1	1	417	49.1	9.6	0	1			catalytic activity;metal ion binding	Pf12706	811742	PF3D7_1416300	PF14_0161	14				0	0	100	Low	1	Methyl [K87(100); K90(100)]
PF3D7_1208400	topoisomerase I	MGLPKNNKVNFCYGKDYRHISRELERINNIILKYSKNIETCNKNKKKCLDELYILASYDNFLKKKYETYECKLDGYINEDKEKIKINEVNKGRNKKIDCTPNNNKIFFYNVHLINDDDLFKRRKNKKKKKKMITLKINKCNHKDKNLHKNEMKDGDHVFSYTKKKWLNNNNNNNNITNMVSFLGYGNIKRKYVTNKCIINEQENNKMDENQHIDKNKNINININLHDDKNDEIRKHSTIQTLYHSNNKEKIISKNVLKDESTNITKECNVNKYDDNIIDHKQKHREKEKKKSIENMNISHIIYEKEQSHDICNVLEENKEEEKYNNLQKDVITNCNNDKVKLEEYHHEKELNNVQIINDMDIKKNEAKKEKNNKKKEKQKNKKNEKEKNKKKEKEKNKK…	0.168	0	2	1	1	1	508	61.3	9.39	0	1					812643	PF3D7_0205000	PFB0225c	2				0	0	100	Low	1
PF3D7_1416300	WD repeat-containing protein, putative	MSICQFPISNSKGICYRQRTTECVKENNGITKFFLKDLIKESSLKNNEDVTKKDIEDKEKKNVQQNEKNQSFNVSYTWETDTISGLRFINVLNKKDKKKLGFQCIYCRDRQLFKKKSSVLYHMVTFNHGLKNSVIDELKINERTSDDRLNFINNFNTEKQITIEKENIVEKNVTKDYNLIKLEIEFVSTMNLLTFEELKELFLFFFPEQVMSIDENIIKENIIEKFLLNINSLSENYSRIIEKEYHVPDYSKDLNLITLSEYLNNLRNVKLEKKTNFYCEESVDSEIAINETITSQNKEREEKKMCANQEKNIVETSSENILSKDITEEQKVYISEENRNDKINEEDQVHIKSVEKKDNAAVVEAKNMNNLVIEQNIEKVIVEEKKKRKRKEKINIDEN…	0.168	0	6	3	3	3	981	115.7	8.97	0	3												0	0	100	Low	1	Acetyl [K131(100); K139(100); K426(100); K428(100); K431(100); K936(100)]
PF3D7_0205000	conserved Plasmodium protein, unknown function	MTGRINNHEEYIKNEKEIYNVKESANEKESDNMKNDEFVIYNDNLKDVEDINKENVNYIKSINKIECDTNNHNNNNNNYYINNDNKFCNDHKSFASSYNSQNSDVVGTCEEGSNKCYEPSNNIHNNFILNEDYKNNTNEEYDKIESAQNSVYCEQEINNNINESYNNINNECTQNYINNTEEITNHIILQEEKEMGNIEKEEQDNDMYKEQKIKREDTENKNEMDYIKDESNNIFPSDQINSVTSDQEIYITSNDKKNNLTNEKKVYISTNDKNNAVRNDKTFYLSSNDNQSDSLPKKSIRNNVEEFIRKLMENEDMANKFNVFHIGINKIEALKALYRECKNNFNKSFREKINKLHELRKYYNDSIFERNISVDYIANTEKLNAIKKERLSRLFLYIE…	0.169	0	3	1	1	1	613	72.8	4.83	0	1					814042	PF3D7_1311600	PF13_0064	13				0	0	100	Low	1	Methyl [K34(93.9)]
PfDd2_120035900	RNA pseudouridylate synthase, putative	MSKLNQDLLKKAISDVFEGTKQKKRKFVETIELQIGLKDYDTQRDKRFSGTVRLSNEVRKKLKVCILGDAVHVEEAQKLELDYMDIEAMKKLNKDKTLVKKLAKKYDAFLASQVILPQIPKLLGPGLNKAGKFPSLITHNDKINDKILELKSSIKFQLKKVLCMGVPVGHANLKEEELRSNIVHAINFLVSLLKKNWQNIRTLHIKSTMGKPQRIYG	0.169	0	5	1	1	1	217	24.8	9.85	0	1	metabolic process	ribosome	RNA binding;structural molecule activity	Pf00687	811973	PF3D7_1441200	PF14_0391	14	Ribosome	Formation of a pool of free 40S subunits; GTP hydrolysis and joining of the 60S ribosomal subunit; SRP-dependent cotranslational protein targeting to membrane; Nonsense Mediated Decay (NMD) independent of the Exon Junction Complex (EJC); Nonsense Mediated Decay (NMD) enhanced by the Exon Junction Complex (EJC); L13a-mediated translational silencing of Ceruloplasmin expression		13	0	100	Low	1
PF3D7_1311600	apical rhoptry neck protein	MLSRMLYNSNKIISLKTKQTKNLKNEKIIKINFCSTNKESAIKDEYLVYPKSKKKNKNEINGKFIQLKNSDNNAKFALNGLLKTNSWPKKKFSKNKNELYMLQCRNNQDKNKVEKNINFHDLNVIITKKVNNMQNINEVYKYIFYNKDILVPLNYVVCIYKIYKLIKKYKYNIINHNLFINNHISNISSEHLINISNVYEINDYYRIYENLHTTEKKNKERNDIHLNKKFNEYNLQYTYDNIKRINKKNINVDNYSVINSFALDYKNDILQYVLDKINKNHFIKKLTYRHLSNLLFSLINIKYYNISTYLLYIKHINNMYKHLSSQSISNIIYAYSLLFNFYSIDFTINYYNYVYKYYLFDEVKKIYLQKDILNLMFLLLSRCMCIHVIKSFNFNYNCN…	0.17	0	2	2	2	2	1468	177.2	9.1	0	2		membrane				PF3D7_0523700		5				0	0	100	Low	1	Phospho [S766(97.1)]
PF3D7_1441200	EKC/KEOPS complex subunit CGI121	MTLNNLKKVNTRNTHLTTLDNNNENTKCDIININSIQKKKNNNKINTETNSRCTTYRRSVRLLLLNKEKNTNLTNNIVHSPSSDKIKNNNNNNNNKNKKTNNNIKNNNHVVFNTKGHHIIKTSENEQSNKTILKGSNEKLSIIRNNGHITNFVKKKNDQDYSTKLLNNKTTSQKTSIKNDSKNDSKNDSKNDSKNDSKNDSKNDHKNDHKNDHKNDHKNDRKTCSKSIDKKKRNDEKEKKDIEEIIVDNNRNNKNVKKKNDIDQIYLNNEDIKKIDDEYLFLQRKFKKQKTDNAVLSKKKKSKMFNKMVKEYIKQNMENNIYVADNKFNLYSYGTGNALYTLERINYNNDKTNEDHTRKLNVISEIIDVKKQKFIIGSSYRKCDLVIKGNIENEHCELI…	0.17	0	3	2	2	2	1166	136.9	8.73	0	2					811765	PF3D7_1419000	PF14_0184	14				0	0		Low	1	Sulfo [S83(87.1)]
PF3D7_0523700	prefoldin subunit 6	MEPKETDNVIKDEDNVKKEEPILSIEKYLLKEFGDGKTNKKDVMRKLRKRIYNHKNSEEIYKKLKEIHGNSGICTRQWKEGSFAFKCYNCEGDPTCAICAKCFFASNHKNHIYRLTHTSGGCCDCGDTSWNINGSCFDHRGINEDCLINNSILNIDIKNRVREDLECLIGTLFRDIVLKDGYFLSLVSADYIEHAFDFFKDLGITSYLFRQVICEVFTGAKIDFLVNFHYCFYVGVQKALYSFYLSLFVHPYFKQRFAFKLAKHYKLVVRVADDRIYNDNHLNGLSVQVLTVPEIAYTLVINNFLNDLLKLIENLCVFNNVTNCVMHKNFLRSDIEIIIRICVDLKYLLYHHEVIKIVLFNKYVIKKILKILSLLHRMNSQVRYTKSHIIYEDLSSSYS…	0.171	0	1	3	3	1	5439	645.9	6.42	0	3												0	0	100	Low	1	Methyl [R377(98); K4398(100)]; Phospho [S4393(96.6); S5229(98.2)]
PF3D7_1419000	CPSF domain-containing protein, putative	MLLTNVRFLSKCMKIKISKRKSWVKRNKKWMLPKVENSYLKQEQDFTVPHKVISTSLNKEYEKNNIKDNFKCEDDDNNKYFKNILKELHNNNKKEKNKRNDNLLKPHEYKKLLNKDKYKKNDDKLNLKDLLRKGTKPINLNMENVDHLKEEKDKEKKKKDIETFWYMPNPFEKKGVYGMKENSFYKSFLKDRERSLDKINEKQLNKNDQQLLKQLKKFNNSNNNINNELLENIISINDNQNKEKKIRISPRKYWYDNNYSTPDTNTINTVKARDLRFLMMNEARLVRKGKHIDVELWLCFMNRVIHLSGIVHVRSLLRYLQTIASVKVINKKMLNDIFCEIFKRENDMKPKHYVYLFQSCSRLKWNDFNLIYALKNMTLCWSILRNNFLIKSANSISKL…	0.171	0	1	1	1	1	712	84.3	9.16	0	1				Pf08373	810794	PF3D7_1123600	PF11_0247	11				0	0	100	Low	1	Methyl [K25(99.2)]
PfDd2_120038400	deoxyribodipyrimidine photo-lyase, putative	MNIICDEPYFIDNHNELFCPVNCPFISSNDVWKCIGICTSKEKCSLYNSSLTFADEETNKCLPCLVSGCIRCIKSTLKKGSKSFLSISDNLPNICLECIKGYRLSRDRTKCSLIYEEFITRSCGFLVLIFFLSFIFLFIYFYKNRDKINILLFKLAYQYRTLSKFRNNLIYGRPLYPLNMKLSKNDIGGIGLMLYFRYLTFLNFLSILFIVVSLFDVYLPFDELIQTYRNVESTTSLEKCKNLKNYISHNISPLIHMKNLDWMSLDMFNMTIRFKHHMIFSSFVRYILCMIITFIFIYNQRKFYNIKKNTSYCMMDYALSIANFSSSLSSHDIQNFFENLIKKKIIGISSCYDFYRQKDLVFNLIEEQIEWADFKMKLYRNYEEWKKENKKKIVSIYAK…	0.172	0	3	2	2	2	1567	187.6	9.33	0	2		membrane			2655448	PF3D7_0812900	MAL8P1.97	8				0	0	100	Low	1	Methyl [K1003(99.9)]; Acetyl [K1505(100)]
PF3D7_1123600	secreted ookinete protein, putative	MKICLIPVFLSLIIYVILFLKGKKIGDLYITEHLRNKFENILLYFNIFEVQYPESYLNNEKLLGLHVRDIEKDAYRAYPILKELKQKDYFRIFKVNLHLSCKVFLKGNEKCKEIKKCSVCECEQDEIPYNFRTNEIEIIENKMTNEDLKKTFIESKLYKDILGIYAPSNEGFISYVDLVYNSPSFTAYEGRNIWNMIYKENCFQNEKSECEEMNSFYKIISGMQSNIAVLSSEYFYLKNDFLFGEIQINNKFNNDYFKNLNYDYSVTFFKEKIGLYPERIENLYFTFAILLRSMCRLKSLFKQCKCNSGYEQNDKEAVRLLDDLLENFYHSCSSKEFLEPLFPQHGKDILSKFMNITNILDCVPCVKCRLHGKLKTTALQIALVEGVSDEHIGSLERNE…	0.173	0	5	1	1	1	465	55	8.13	0	1	metabolic process	endoplasmic reticulum;membrane	catalytic activity	Pf04137	810798	PF3D7_1124000	PF11_0251	11	Protein processing in endoplasmic reticulum	Detoxification of Reactive Oxygen Species		4	0		Low	1	Methyl [K2(100); K21(100)]
PF3D7_0812900	ATP-dependent DNA helicase UvrD	MGPPSAVSAPRYDQATSAKEFLDLIGEKVHEEVKNAAKQYIEELKGTLSRATFEKKSKSQQTPAGPCGLNYEYHTNVTIGGGREYPCRGKDTVRFSDTEGAQCDKKKIKDSKNSSEGACAPFRRLHLCDYNLENISDFDNINNHTLLVDVCLAAKHEGESLERYHDRYKVKYPDSPSQLCTELARSFADIGDIVRGRDLYRRDKGEETKLENNLKTIFEKIKGNNNSTLKDLPLDELREYWWEENRETVWKAITCNAKGSQYFRRTCAGEKRTQTGDNCQCIGQAVPTYFDYVPQYLRWFEEWSEDFCRKKKKYVNIVKTYCRGEDKEGKERYCSRNGYDCEKTKRAIGKYRMGKQCISCLYACNPYVEWIDNQRKQFLKQKKKYKTEISDGGGRKKRA…	0.173	0	2	2	2	2	2208	253.6	5.53	0	2												0	0		Low	1
PF3D7_1124000	rhomboid protease ROM9	MDPDKNNTKGINNKKQKINNFDENIVMLNEKNVMNNMDEKDENRYYIKKKIKEQDEKNNENNNYNNVMEYNMECDMLYNKKEVQNIKNNISEKCGIEDYDDYRNNNYDEHYDFPNGSYSCSDNMYNNNYNLLNKEKQKTKNKDNNRLSDTYKVLINFCINEISRNKDQDGINEVYQALKNNNLLIGHNNNKNKNNICSINNTCSINNTCSINNTYSNNNICSINNTYSNNNVDINYYNYKKETLDKDSKGNVFNNNNNNYYYNNLCDGDNNKNEVNYISNKYNSLYNNKDMMMVGMKRKKKLIYSDEECDKYKKKKMCIKNDIECDMLHIFKNVINILTCKYPEHNIKEFFFNSHNKLKEEYENNKNKSIQLSSYYCNRYNNVYNKIKNKIFFSRNNLR…	0.174	0	2	3	3	3	2706	322	8.7	0	3			protein binding		814532	PF3D7_0321800	PFC0965w	3				0	0	100	Low	1	Methyl [K755(99.4)]; Phospho [S2039(100)]; Acetyl [K754(99.4)]
PfDd2_040017800	phosphatidylinositol 3-kinase	MEQIGIANNIFTEIGKNIVKRSGPFEIWRKKFIEEVSKKISNSLNIEDVKECKKNCRKINYWMDDKEEEFVSKNFFVYEYITSNVWKNEFEKAIINTLKNKTKTCLRSRKKYPKEIRNIMGELEDYIDAINDYKKKFKNLYCWSEQYIDYKTWLNQMKAYFIKHKEWNLLNNNKYRMYLIKYLKRSLGDMFPSKIECIKDIPLINEEVVKLSSEHNTHMDLRSSYVGDFTDEKPSKYYIPQDNESSEYPVQIVSKPLEWLLFHDLTKPDVTALPEELPLTSYKVTPTFINVLHKEGPTLKSIFPTKDFPYIIAWILGAIIAGTLFVYGTTRKKKKGITLKTSEFVKEKIKSVNDRKEKKIPVSIKNEHVKKNYFWKWITIIEIHLLIIEDIRKEEWKMT…	0.174	0	2	2	2	2	1554	191.9	5.47	0	2												0	0	100	Low	1	Sulfo [S235(97.6)]
PF3D7_0321800	gametogenesis essential protein 1, putative	MSDHEMYDNIDAGASQTYPVQAGAIKKNGHVMLKEHPCKVVDYSTSKTGKHGHAKAHIVGIDIFTGRKYEDICPTSHNMDVPVVKRTELQLIDITEDGFVSLLYDNGDTKDDLSLPKDTEGNLDEVAKQIRNLFDNGKSVLVSVLSACGQEKIIAAKELSS	0.212	0	10	1	1	1	161	17.6	5.76	0	1	metabolic process;regulation of biological process		RNA binding	Pf01287	811095	PF3D7_1204300	PFL0210c	12		Hypusine synthesis from eIF5A-lysine		4	0	100	Low	1
PfDd2_010016600	NLI interacting factor-like phosphatase, putative	MDVNNSFVNMKDVMNIPVQVEGKDGDKKHNNMNDNLLNFDCSYENILNNDIERPQEIDCGMSCTSSFVDSNEKMVNDNYIDNNYEDLNSAQGESKDINHMKFEKKDIINVPETYCKNNYDYMYNNALNLSFKKNNDQIYMNKFGNINENNKEDNSNNNFVLDDNNLMLNEGNIIIKNMYPVDMNNHNVGSEIHDNNEHSCILRNNGKVQNEFRHEGNLSNDRSVYGELIDMDNMDNMNNVNNVNNMDSVNNMDNMDNMNNVNNINSVNDSKCIHALNAPGRKNIKTKDAQDYFFNNENIHCVSKSTTYILNIGENGSTCINDIISNSNNSTSTGSKKNKRKEEKEEKEEKEEEEEEKEIEVEKKREKMNMLGNIIPENDSTNKENHYYDLENNEIYKAM…	0.397	0	1	1	1	1	2711	321.3	6.71	0	1												0	0	100	Low	1	Acetyl [K2159(89.9)]
PF3D7_1204300	cation-transporting ATPase 1	MKKIITLKNLFLIILVYIFSEKKDLRCNVIKGNNIKDDEDKRFHLFYYSHNLFKTPETKEKKNKKECFYKNGGIYNLSKEIRMRKDTSVKIKQRTCPFHKEGSSFEMGSKNITCFYPIVGKKERKTLDTIIIKKNVTNDHVVSSDMHSNVQEKNMILIRNIDKENKNDIQNVEEKIQRDTYENKDYESDDKLIEWFDDNTNEENFLLTFLKRCLMKIFSSPKRKKTVVQKKHKSNFFINSSLKYIYMYLTPSDSFNLVRRNRNLDEEDMSPRDNFVIDDEEEEEEEEEEEEEEEEEEEEEEEEEEYDDYVYEESGDETEEQLQEEHQEEVGAESSEESFNDEDEDSVEARDGDMIRVDEYYEDQDGDTYDSTIKNEDVDEDADEEVGEEVGEEVGEEVG…	0.101	0	1	1	1	1	3140	363.7	5.43	0	1												0	0	100	Low	1	Methyl [K2038(99.6)]
PfDd2_130031800	tRNA pseudouridine synthase, putative	MENKEENYKNYMEEIKKVSNIIQAKSIDCFESNSTIDENKIMNVNDICNIYMVDKTCERNNIYRKDIDKEYLHEENQKKKDKEKNLCVQKKGDIIESSISNTNDIIKCNNNSNEYNHNIGKDKKLEKFKSFIIEDSNSSSSGKKKYNINDVYKVIKSFLFKYMENDKKRGVNKMVGDNEMAGDNQMEGDNQMEGDNQMEGDNEMEGDNEMEGDNKMEGDNKMEGDNQMVDDNEMAGDNQMVDDNQMAGDNQISEGSNQFKHPHYPDVRSVGMCLYYILRGKVNVNVLKKIFSDKKNDKHENTKRNYNINDEHNDKNKEKDLDVDNIEEESNIAQDNNGILNKENHLNAEKIFKYLNDLFNQEEIININNTEGKECDKVYEDIAWTFVKYIENNNINLME…	0.166	0	1	3	3	2	4109	485.3	6.18	0	3	metabolic process;regulation of biological process		DNA binding	Pf00847	3885716	PF3D7_0613800	ApiAP2	6				0	1	100	Low	1	Phospho [Y2673(99.8)]
PfDd2_020011800	sporozoite surface antigen MB2	MENHEVEEVNEDQILCLYIDTKKYQKSLGVCFYNYLKYEFLMTEFIDNGHFTALESLFIQKRPHKCFFNSTNDLVDDERLLNLFKICNVQAIPLEKKKYDATNLKDELKLIISHNDDVRNYDKHLELENACKCLMVLINYLKLKENQDIHNQCKINIHNMDLYMRLDKAAISALNILPNKKNIHSYNNNTSLLKFLDKCNTTIGSKKLVSWLTQPLTNVAEINKRLNIVEFFIKEDDARNVIFCNYLKRIPELDKLNHYLKEINQNNEIRVNSKYNEEMILKDIVKMYYSILDFKQIYFTLKPIQGKNKETIDEIIINPLRDILNKFSKLLDMIEITIDLEEVQENKVYLISTSFDNELEIIANEKNALMKKIKKHKDDVEKDIFADKYDRTYKRANRE…	0.16	0	3	1	1	1	811	94.7	7.3	0	1	cell organization and biogenesis;metabolic process;regulation of biological process;response to stimulus		catalytic activity;DNA binding;nucleotide binding	Pf00488, Pf05192	811836	PF3D7_1427500	PF14_0254	14	Mismatch repair	Mismatch repair (MMR) directed by MSH2:MSH6 (MutSalpha)		4	0		Low	1
PF3D7_0613800	conserved protein, unknown function	MKKKTSKDGKVSKYKNHNKDEKYDEKSLKINKKMNCTKEKHGKNKNENTNNPLNDNKNERIHKKREAILEEVIPAKIIDTYRNNRNQNMNKNVKNESVRSCISCFCCGWDADDEAMNELLLEEEREKLKLLEEERKRLKLLEEEEKERERLKLLEEEKERERLKLLEEEKERERLKLLEEEEEEKKRLKLLEEQNREEQKIDEIEEPSKDIIFKKKEIKPKFPLKKKANLNFIGAAAAPNPPKEASCIGPPPQVKETNINVKEGIYLIYNAENDGQLEVHYSKSGKKGSGVMAYIMSDNIPDFYFDKNKGKEIIFKEVSKKMQSVYINDLKPYYECYIEFMKMKKTYNGVLYFLPAFNEQPPPNLDIGFFDTKEKKLNYVEIEKPVEFTGNYLFVIQKG…	0.161	0	5	1	2	1	426	50.2	8.02	0	1					810219	PF3D7_1006000	PF10_0061	10				0	0		Low	1
PF3D7_1427500	FACT complex subunit SPT16, putative	MSDVDEFYEYAKNNFLNFLNKNDKNENKKKREESKIKGLSDNNMSDIKNLRKEEMNDKESYDKKYTNYLLKKKHRKEEKKNEKKKKKKNSSSDSSSSYTKQDEDKDKKKRKYEKIEKRKHEKSKKSKYDKDYKKYKINSDGKYVSYDKEEQKKKKHSSKENEKDEIREKKKKRKEKNDFYNDSDNSYDYNNNNNNDDVNNDVHNNVNNYHNISDSNTIYTKSYSSSSANYNYDEKQKKDIQSLCNIQEYRNNKEECDTHCTSNLKKKLEKIINERKNQMILKNSLNKNLVDCKYCIDSNSFEKLNKLNIISISNKSYICYYNYKNIFLKDQLFISPIEHTTSFTNTTFDVIQDMRNHMKSLIAMLEVNNQTCIFIEFNNCFNPSIELISMRKTKHTYIN…	0.161	0	4	1	1	1	519	62.7	9.06	0	1				Pf04676, Pf04677	811248	PF3D7_1220400	PFL0980w	12				0	0		Low	1
PF3D7_1006000	F-actin-capping protein subunit beta, putative	MSGKLEDIGELVLLIGDFHSPIRNLGLPDCFKELLKTDKIKHVLCTGNVGCNENLELLKNIADSVHITKGDMDDNFDFPEDITLCIGDFKISLIHGHQIIPWGDMNALLQWQKKYDSDIIISGHTHKNSIVQYEGKYFINPGSVTGAFQPWLSEPTPTFILMAVAKSNIVLYVYEEKNGKTNVEMSELHKSTVI	0.162	0	9	1	1	1	194	21.8	5.53	0	1	transport	cytosol;endosome	metal ion binding;transporter activity	Pf12850	811646	PF3D7_1406700	PF14_0064	14	Endocytosis			1	0		Low	1
PF3D7_1220400	apicortin	MDEQIKGYLNNFKNKVGKTILISSGKNNHKIDINYVKEVLIKSNIKRHIEINNKFVELFKRLNKNINCLSELHNILCLEKNKHIDKYENLLSKEYFFEKKKKEESYINEKYCFIENIIKSMRTILLKCDEILDIFKELYLFFYLYLYKFACNINDFVGYLYNHKDVEENKKLKLLSMMNNKSNSNNYKNNDNTCNNNHNNYKNNDNICNNNHNNCNILFDNPCCFNKNLLCEIFCLNKICEEELAHFYPQKLFLSKFYNNKSINKFLKFILLKEKEEFNFIYLKEVELFFLLTCVLYYMERDMNLKVHMNEVIMKHINKNITGEKKEKINKNNKYLFDINNTLDEQIFKNYSKTIFYNPYMNKMKKISYII	0.162	0	8	3	3	3	371	45	8.81	0	3					814310	PF3D7_1366700	PF13_0351	13				0	0	100	Low	1	Acetyl [K26(99.5); K127(100); K188(100)]
PF3D7_1406700	zinc finger protein, putative	MNDIVTLSYDVILERLGKKYSYEISLRKYYDMIKCRRNKEEHFLEASKKEEEIKGMINLHNEDIKNNKINVICNVPNQEVQYRRSQEKHADQKKDVDGINEKQNDFDEVILSLYTDLVDLMNYNNFFIKDCIVTFIFVDKDVYKGKLDLYFGRIEEENKNSFNNMGNEYLNDYDDNKEKDNMIEKRNDNNIYDDINEYIFFEHYEIYGNKINNIKDILRNTFECLFFGMVEQYNIILKINYCHRIKEIYNYILFNEEIYKTLEHADYIEIDINKIHFDIIDYSFIFSKNLKKFVNYLKYVKDIHSCSYFISLLIRNIAYTNKIYKYTAQLFIYNNTNNECGTIFLRFVVNNKKEIFEKIGILKRKFTSGNILDIDISIYDHIKNIFINKYNMSFPEERI…	0.163	0	2	2	2	2	1533	185.6	7.4	0	2					814116	PF3D7_1325800	PF13_0146	13				0	0		Low	1
PF3D7_1366700	CCR4 domain-containing protein 1, putative	MLKKYIILIYIGVILNFITKNNNVVSVPEPFLSQNKDSFEEKKYTYGDNLQLGASTINTPKTQSQENKDINKETKNTIIKKTNNFPSTLNEKFPHKIQLTNKENKEDEQNKENKKDEQNKEDEQNKQNKEDEQNKQNKDKKNIVSNKLSGNNEQQNNSIPKSIQKPENCVKKQSNQFPRSYPEFFEANFGPIDELMDETDYSSDDLEDQLNYGYRGIEHDIDETDYYIGSILGYSDFMNKMKYQNTQIDNNKGKKTTNTMEKNKKNRDKKHSKKRKTKQNYKYKKENQNIENHIPQSKYKQERIEILDDNGKELKSHKNIKEEKGGIEKTDTTNIADIKIKKEERETKDEKEKNIQQLVKDVQLIKVGEETKDDEKEDKEGTDDEEDTDDEEDTDDEED…	0.163	0	1	1	1	1	1192	141.8	4.84	0	1	transport			Pf00287, Pf09216	812620	PF3D7_0202400	PFB0115w	2				0	0		Low	1	Methyl [K481(100); K487(100); K488(100)]
PF3D7_1325800	protein phosphatase PPM9, putative	MSPSKTMDTFYKKKRNVLTLINDEQDLYIYKDIYNNCENDIYSLYLNIINQYKNCLDGEKKLFLNKCIKNGNVKYIEKVVKQIIEKKNVYNDIDDKSIKKSIDLLIYPCVYEINKNEFYYTTSCCSGRIVIFKEVHINNKNDNQKKIFKNSTTSQEKKEENISHHLSNINLLNVHEKDELFLSHFKKNFILQNNEEKYTYCSDHDISSFFDVSKKKTNKWEDIYEEKNLKENILYINKEHKKKKVRKKKKIHKKNVHILYSSHSHQHLKYDIKVIKDILKKELFQNYFDVNQRNDYKNISFDFMGTKKYSLQNEVNLNSSIITMSDKEGMKKKEKNNKVINILNNQNKRNIFIKFEPFIIHVKCTTFLSALKLLKIAQYAGLKQSGILNFNKHVTVAIR…	0.164	0	0	1	1	1	1904	227	9.35	0	1	metabolic process	spliceosomal complex	catalytic activity;protein binding	Pf01344, Pf02475, Pf02676, Pf13418, Pf13854, Pf13964	810337	PF3D7_1018600	PF10_0179	10	Spliceosome			1	0		Low	1	Phospho [S1415(99.1)]
PF3D7_0202400	conserved protein, unknown function	MVLPKRAPTATIDYTKVTNVKELLDLIGKYIQQKVHGEALEHSNSQLHGFLSKVIFSGGHKTNVFNKCDIDEQYDTNVTDGHSHPCLSRKDVRFSYTEGAECDKSKIKGSNSKSEGACAPLRRLSLCDQNLEHIKPENIKDTHNLYIDVLLAAKYEGQMIAKKLQEYDPTNYKSRICTELARSFADIGDIIRGKDLYLGYNKKEKAQKEKLEQNLKFFFQNIDDKLDPEAKNYYAKEKDPDFLKLREDWWELNRQDIWKALTCNAPNDAKYFRKTVCAGGTTPTHEKCTCASGDVPTYFDYVPQYLRWFDEWSEDFCRKKKKKLENVQKQCRGKYGDDDTERYCSRNGYDCEQTVNARGKLRYGKQCISCLYACNPYVEWIDKQRKQFDKQKNKYAEEI…	0.164	0	1	2	2	1	2210	251.2	5.35	0	2												0	0	100	Low	1
PF3D7_1018600	zinc finger protein, putative	MKKKITNHKKKNENAKLNIDHDNSSDDNDKTPQIDNIFKNLIVDSYKSINDINNYMRQSNLLYNEKKSKKNKTHPLDSKNTTDRKYNKYRRNEQNMNKVINYDDKKNYDDIENYDNIENYDNIENYDNVENYDYKLPYDEDIIYDEKQNNSDVVIIGYKNFKKGKKKISLDSFNSELSPQSNTSPIYIKKKINEINYHFIQKKKKKKNQKNGELNKKYSKKLSINKKNKKYEKHKKYEKHKKYEKHKKYEKNKKYEKNKKYEKNKKYEKNKKNEKNKKNEKNKKREKNKSGLINNVKKIKRNKKSLSEENLNDSLFSNDEQVNENKYILDKLLISLKNNSDANIHKKKNFYIEYEGNDDFTSFNSKENPNDYFLCMDNDEINNKLNKNKMYSSSYSTTK…	0.165	0	1	2	2	2	2379	282.1	8.9	0	2	cell organization and biogenesis;metabolic process;regulation of biological process	nucleus	catalytic activity	Pf00850, Pf03770	810236	PF3D7_1008000	PF10_0078	10				0	0	100	Low	1
PfDd2_070016500	conserved protein, unknown function	MLLQKHFKLVPNQDNNLEELINELALSKKNINEIRKYGTKLKRHNDDIHKGYDNNIEDKENYNNLSINKDNIICENDNNLIYKEDNITYKKNNKNIINNNFQVRTKNGSISNLLLNKKRREEKMKEQTNISKKQDNVYNHENCNDKSMNKIEYSKYPIDKNTSEYNLLCSSNVLNLSNFKDNSLFQRIFKSIEEEKMKSKYEKIKNKKEQWQKRKLKNEHIRNEHIRNEYIRNEHIRNEHIRNEHIKNEYIKNEHIRNEHIRNEHIKNEHIKNENINNEKIKNENIKNEKIKNENIKNKKIKNEKTIYERSHNKSSDNISDNIIQLEELSKDEKKKKNEILKAKRKCSYNNTFRSFSPLVRTSEYTDNISFNTNNENKNNKFMKHNVTNYNEDVKRKRY…	0.165	0	0	1	1	1	2511	300.8	9.17	0	1					811987	PF3D7_1442700	PF14_0405	14				0	0	100	Low	1
PF3D7_1008000	conserved Plasmodium protein, unknown function	MLLPLNETIFLKNSFNLQNIIIPMFFSPFYFLRPRKKTQRVDRCRTKKQYKNRRHFKGFYYRWMGSY	0.165	0	15	1	1	1	67	8.5	10.84	0	1		membrane		Pf02667	8445024	PF3D7_1231700	PFL1526c	12				0	0		Low	1
PF3D7_1442700	conserved Plasmodium protein, unknown function	MVNKNDIVEKSNNIYFSNNEYIIDRKNKNNLLNIKITKCNTKQNNSTFLFVLISFACVILLFCNVYEAPFINNDHFLISYCMRTRSLYESEILHQESYHNDLLQYRNPHKKVQEKVSDTTFHKNNLLKSVGNHKNVNDSLSHVKNKVDNLNNTNEKLKNKKLESPKRIYSNAEKKIKEEKFQGHKNVSKGTHSSYDELSKTKKINKIENNLKEKRNSSNDTFYFYNNVNMDKGSKDMTTSTSSRIDNDKNINDYYNNNTNDYDNNTNDYYNNNPNYYDNNTNDYYNNNPNDYDNNNPNDYYNNNPNDYDNNNPNDYYNNNPNDYDNIMLKKNKQTYYDYYPLKRFASEEELENYLKKNGLRKDHFERYLERQFINGEENNKKHNDNDNNYNDIDLSIPD…	0.159	0	4	3	3	3	803	95.1	7.25	0	3		membrane			2655160	PF3D7_0726100	PF07_0107	7				0	0	100	Low	1	Methyl [K782(98.4); K783(98.4)]; Phospho [T119(95.9); S491(81.8); T785(100)]; Acetyl [K123(100)]
PF3D7_1231700	magnesium transporter NIPA, putative	MKLHYFNILLFSLPLNILLLSSSQVYVHRNHYSITLYTSKTPKPIKSNRSLCECDLYKPNYNNDPEMKNLMENFSKQAQQRFNEYDEHMNEKLQKCKEQCEKDIQNIILKDKIEKELTEKLSALQTDISINNIPTCICEKSVADKMEKNCLKCGGIIGTAVPELALLGGVSTHMLTTAATYAAIEAGMREVVSHIKEFLTNFNEYLVDLTTIVKESNYNCGTALFEAANKAVSTSCLTTKPGIISPLCSAIKTTGKNTFNNYAQYGSAAYNEKLNAEMVGVTSFNNAMMASIIAIVVIVLVMVIIYLILRYRRKKKMKKKVQYLKLLNQ	0.151	0	8	1	1	1	329	37.2	8.7	0	1												0	0	100	Low	1
PF3D7_0726100	conserved Plasmodium membrane protein, unknown function	MEHSENIKKRYVNHSDMKLEKFKKAAYEVIEYKEKIIRMLCAILEVQGITTVNIKEYISSSNEPSLDSFLDNNQYESKGYKKKTSSRKRTLINVPDFRTLKKNKELNLFSNPDKMNEELIKEKNFSDSVLSSYRMSLDHKKLQNKMIDNMLFRDISGGKKRTFVEEVEDNEEKNNKSAQKCIDGNDKNFIESRKKALENFQQNENNYDCTYKTIKKKNISGCNTTTKLKDVNSSEECQLCLMPNSDSLHGNFPPTFYKLTCDHIFHLMCLYETVIRRECRKTCCICHNELSENDKNEIINKVKLEKKENEKKSKLLFKVMKLQAENKDYPRKDICS	0.158	0	2	1	1	1	336	39.5	8.72	0	1			metal ion binding		813782	PF3D7_1345000	MAL13P1.224	13				0	0	100	Low	1
PfDd2_040007500	ribosome-interacting GTPase 1, putative	MDVQKNKRKNSDNNNCNKLKYINNNTKSSNTTNFKKLRDISKENILFLYDKKVEHLNNRKDNSNDDAELKKKNEKIERMSKFNNNENEKIKSNKNKHSINMSTLSSFEEDENNNKKNDIIVSSEYAEVSKNKNMLIMGNKNKEVIKHNKNNLNHIFEEVCSVDNNNIKDNIPMLSKRLSDPNKKENETYNIHQNNYENVYNINQFNNNNIKMRHVLNNVKSLKNWTDDNDEDEKEKEIDHFDLSTDSRNQNSNNMNSNNYIHDVNKHKLTNKTNSFKFEMDEDKCNKMDDDFSKRKILKKRSVYNDEDSDGSFIKEINDVNLDIKNDNICCSSFKKSKKNENHVRIDKNNVNDNMKELHSNSMGYIDIRKKRKKELSKELKNMDWLIYTIRYMDYRRLR…	0.151	0	2	2	2	2	2127	249.7	9.28	0	2												0	0	100	Low	1
PF3D7_1345000	7-helix-1 protein	MNLLNNNLFYEKKNRYEENELNYSKSFLEEYSLNSIKKNYDNNLCVKCTCLQGMNSSCEINKIDEDIIKQKNVLDNNIFNPQNNIILNNNINNNNNIHNNIHNNVHNNVHNNNSNIIYPLNSANINVLYESQNNFCALHECVDTQYHANMKNTLINSHSINNNMNNIFNTKKSNTHNIFHTNNNLKNLLCQNIHNIPSNNINNSNHPIYNTLYKNFKNIPNQNINISTQNISTSNDNINNNTQSINNNNINNNYINSNNNYINSNNINNNNNNNINICGQPFNNYLYSNLNNNVSQQLPPNLSQVLNKNQILNQGNKEVEQQNSNNILNKNINLNIPYPYIHNTNKYVDNHNNNIFSTLDYIKLKQFNNTQINNNALLYPNLNINTLNNMNNNNNLSNH…	0.152	0	0	1	1	1	3978	474.8	8.51	0	1		membrane			814369	PF3D7_0305100	PFC0230c	3				0	0	100	Low	1
PfDd2_130065800	WD repeat-containing protein, putative	MSEHSSGVSRKLFCNSDKLFYDNFRNLDDRLNLNNNFNENRYEEIYNKKYLRNNRRFKTEPPKHLYENESEQSYSSLFHNILRSISKNIRNDEKEESSDNNNCDDDNDNNNDDDDNNNQSDSIPNNSENFNYDDNSCCEISPYDEISKKTKRVHNKIHKNEDGEYYKNVLYNNNNLSKENQINNICSSINKTQRTLKRIDTNINETLNNVKYIKMVNSDIISDVFLKNNVKSLIVYDTGGIDIELIENENPEFLYHTYTGNRISNIYYEYDDCIKNKDTYKNEEKKKKKNTFNSSLLYRENYIFKKEHELNYCYKNKDDNKKKIKNNPSEKNQIMNYSSDICSNSDSKKLFTKNKKQENVINKNIYYNNPSDYNILNNEVNYNKNTVHNTNLSKDTCEH…	0.153	0	2	2	3	2	1807	212.4	6.77	0	2	metabolic process;regulation of biological process;response to stimulus	cytoplasm	catalytic activity;nucleotide binding;protein binding;signal transducer activity	Pf00069, Pf00536, Pf07647, Pf07714	814223	PF3D7_1349300	PfTKL-3	13				0	0	100	Low	1
PF3D7_0305100	inner membrane complex protein 1g, putative	MKKLKNTLFIFGSGECGQLPPEYCTDYVQVNPTAIPNLPNDIDEVICGSMHTIIKTTDDKLYSFGCNDMGVLGRKTYSSGIKDLEHSPTLINFTFPSKIKKITCGDNHTAILLENGKVYITGGFRDYCGVLGLPSFGEKNELLTKSFEFIEIQFSYNNNNNNNNSNNNNGGILKSQDSYENHTYDKSNNSIDLKDEDIKIINIISGEDHLICLDESHEYIFTMGNSDSCQVCNNFYEQEDSEEQRIKYVYPNCYHYTYFGFENKFENIYCGGNNTYVQLENSLDVYGIGRNAYGSCGVSSKDNIIKKFEKIQELSQKKINQLCGGQSFTVCLLNNNDLYIWGNREILGMEYDDDAYSPLELDFFKKNNYTVKNITCGTDHCLVLTDNGKLFGWGTGGNE…	0.154	0	2	1	1	1	688	78.8	6.89	0	1	cell organization and biogenesis;metabolic process	nucleus		Pf00415, Pf13540		PF3D7_0711500		7				0	0	100	Low	1	Acetyl [K681(100)]
PF3D7_1349300	ADP-ribosylation factor GTPase-activating protein 2	MGPKTRAPDYSSAPDAKHLLDMIGKDVHEKAKSEAKNYIEELKGDLNTANGRSSETRYTTDTCTLVKEYYTTRLGVNNERNPCKGLSGIIVERFSDTLGGQCTDHRIKGNNRNVTGGACAPYRRLHVCDKNMEKIPTSKTSTDTLLAEVCYAAKYEGDSISGRYRQHQLTNKGSQLCTVLARSFADIGDIVRGRDLYLGYDDKEKEKRDQLESKLKVIFGNIYGNLDKNNRYNDDTPEYYKLREAWWDANRAKVWEAITCDAPDNAKYFRGTCGGDDEKTGTQAIHKCRCTKSSGGKPGKNETDQVPTYFDYVPQFLRWFEEWAEDFCRKKKHKLKDVKTNCRNDEEQRYCSGNGFDCTKTIYKKGRIVIGEHCTKCSVWCRMYESWIDNQKKEFLKQK…	0.154	0	2	3	3	2	2270	258.2	5.69	0	3			protein binding;receptor activity	Pf03011, Pf05424, Pf15445, Pf15447	813289	PF3D7_0900100	VAR	9	Malaria			1	0	100	Low	1	Phospho [S33(100)]
PF3D7_0711500	ADP-ribosylation factor GTPase-activating protein 2	METTDTKREEQEIEEKKAQEESKIEDVDKILNDILSISSECIQPDELRVKLLLKRKLICYDGFEPSGRMHIAQGLLKSIIVNKLTSNGCTFIFWIADWFAHLNNKMSGDLKKIKKVGSYFIEVWKSCGMNMENVQFLWASEEINKKPNEYWSLVLDISRSFNINRMKRCLKIMGRSEGEENYCSQILYPCMQCADIFFLNVDICQLGIDQRKVNMLAREYCDIKKIKKKPVILSHGMLPGLLEGQEKMSKSDENSAIFMDDSESDVNRKIKKAYCPPNVIENNPIYAYAKSIIFPSYNEFNLVRKEKNGGDKTYYTLQELEHDYVNGFIHPLDLKDNVAMYINKLLQPVRDHFQNNIEAKNLLNEIKKYKVTK	0.155	0	2	1	1	1	373	43.4	7.53	0	1	metabolic process	cytosol	catalytic activity;nucleotide binding;protein binding	Pf00579	2655248	PF3D7_0807900	MAL8P1.125	8	Aminoacyl-tRNA biosynthesis			1	0		Low	1	Sulfo [T6(98.7)]
PF3D7_0900100	conserved Plasmodium protein, unknown function	MKDILLLVILASFLKTFICYSPKNVITVSPPRNNISPPSIVITLNKPNIKDNYDINEKKKNLEEQNKIEDIISTVQHLIYNIDDYKSEMSDQYTKESLGLNTNIEILNANDENVLNLLLNSKDDTLINEKKKKKTAPIIITYPQPLSEDEIIYYEKYKHLMENKKKTRNLLLKVAHLEKLSLIKSINKKESIKELEDTINIIEKSISKLHIIEEMLEELSYEPTQNEDNNTKKLKTEREYLTEKINVLNKKVEKLKLMNY	0.156	0	3	1	1	1	260	30.4	7.44	0	1						PF3D7_1221100.1		12				0	0	100	Low	1
PF3D7_0807900	ATP-dependent RNA helicase DDX41, putative	MRIREKKLEDKDLPKNKKGSRNVKDEKCNRNIRNEEYIKSTTKKDKIENIVKKLDDIKNKVTDSTDGLKCVEILFNKAGTNCLLPVDNDIQNKLGKKRNTNLIKKENNNNNNNNNNNKCDNLHNTYLFNGPVKNFEYLNVQNVHTFFHKYFYLKKNTDDTYDNIHFEDILKENKNNFSFLEKQPSDINPLFISLPYNIHMDEITEYNKMMEQTSDYNNVDLGDKKEQTNDILLKKNTNIENNNNNNKKNKMNVYQNDFYNLLNKKRKVNNNTDNVNLQMNEMVSLNMYKKNNLTSNFLLNHDNNIDNKELYYFNESINEIHENCTDSKILILKICNIIFEKKKTKNIHILKQLDLLFNLQKSYENRNIFYEKKSLYGMENISSKDNINNDNNNNNNNYH…	0.157	0	1	2	2	2	2967	357.2	5.64	0	2												0	0	100	Low	1	Acetyl [K1021(99.1)]; Phospho [Y1521(100)]
PF3D7_1221100	AP-1/2 complex subunit beta, putative	MKLYYTKILLFCLPLNILAHSKNKLYMKPHTRTTTSRVLSECDIEKSIYDNNPDMKYVKENFDRQTSQRFEEYKERMIKNRQKCKEQCEKDIKQIILKDKIDKPVEEKIEKVCLRCGCGLGGVAASVGVLGTAVVNVWKTAAMDAAIGDAITKGLTEGAAMGATEGVAEVIAGLKALNIDKLFPETLGSFISATNYDKASYIFNIVNMKYKGTCKILVPGGLSNPSNSICDSIQTWSLVQGSNHVNVTTDVAIGKEVVKVVTGAKTIAEKTAKMATENVTKGAIKTNVAEVNATYASCQTAIIASVVAILVIVLVMVIIYLILRYRRKKKMNKKLQYTKLLN	0.16	0	4	1	1	1	342	37.7	9.28	0	1	response to stimulus	membrane		Pf02009		PF3D7_0631800		6				0	0	100	Low	1
PfDd2_070014400	thioredoxin-like protein, putative	MNDFSEEYDFMQRIHKVEGYNECNINNGFEGTKNDDLLFGKDKCEKEFYLKSKYDKYSNVLNGFGKDDKYLYLKKLKNEKEHRKRTEGSSLGRSAVDYDGKKSNINELTKIHEIVFYIHANKRNVYDYLNKQTDLENNYYQIEEKPQNLTNDIVKENEEYIYLNENAYYKLKINKEDKDDTGGGGGGGSRGGGGGGFINGVTHNMGNMKIRYAVDENGNNIMGDIIEGDNFLLNIANSLFTFKDYIKNVIYFLSKIFHYNFLDYTYIKNYSLTNYFDKNVKDYMKYLKKSEDTRFLSQEFILRKKFIMPHFIYNCVDCNYNTNDNGIIILSSIYPFIHSYDYNQKLKDLRNQEKELDNILNNERKRRRKTFFSFVNKFRNFVVNKIYSDKNNVNNMTSR…	0.136	0	1	1	1	1	1594	190.2	8.53	0	1					813827	PF3D7_1352400	MAL13P1.266	13				0	0	100	Low	1	Methyl [K255(100)]
PF3D7_0631800	heptatricopeptide repeat-containing protein, putative	MIKIKCLGSFPKNINKVSLSFYCTKNLKNFSFLFYHHIKNKKKETPIYPKNINNKLSYVTYEENIRIKEKKQKKDYKDEKDEKDDKDEKDDENHKYITKKKCHIKDNHIIYPSQNLKKLEKNIFNKKIKDNIMKSDIINLINNIKNVQNGNVKIINELINIILHINYNINAFFNLKKKYVIGFLWSMVKTINIIEQQKLFKEKIITLLKYFFIFLSNKVIQKNLLESSYHPVDIKQFIFSILNIKLNENEITKIDSIKIHDLVDFIKYLQSYPYKVNVSHKNEKEPKLETNIFYHENNEEEQKIKNNNHIQSTDKQMDKLFLLKKNYYNENNHYEHSNYIYNQIHNNLLPLFQECINVRSVIYTIYSYICDKIKIIDMEIKTVIDFLELANKNCTNVFS…	0.159	0	2	1	1	1	1362	164.3	9.22	0	1												0	0	100	Low	1
PF3D7_1352400	conserved Plasmodium protein, unknown function	MLKFIYIHFFYVYILLCLCCGATSFSCFYGEYFKNNKCYPCGENNYSSYKNSEGCFKCPPSSFHKKLGAKSIYECICDTNYYLNYLGNSCDRCVDFNNNISSSFYCKEGLNILNIDNTKLFSVHNKENITFPDMVETCYVTKDIRNIYPYINNIFIYCKRPNICLNTCGVCATRYEGFLCDNCIDDYYKNNIYIKYSNCKKCYSSIIFILFIFLVYSIIIVYFFMCIIHKCINISLYFYHNNIYKEGTIYFLHYFREFIFYLSLMLILALSNDLTESERENYNILSIRKNEEMSYNLHNGDIRNHYYMNIYIHNLFYDFIKLLFLHFLNLLPIKCFIKKNIENDKKVHVISQIDWIQFFVGIYIFFLFFLFTIICNVIYLYVMKKMTYNNLYVEGKKKE…	0.15	0	3	1	1	1	1009	123.3	8.76	0	1		membrane		Pf07699		PF3D7_0530500		5				0	0		Low	1
PfDd2_010008400	conserved Plasmodium membrane protein, unknown function	MSTKENDKVIENFCVYDHSNKCFSYLKIKKREIKKEKYQNEYERLVNRKCMYNYEWIKNLSYEKCIDYITKNSFKNLKEEKYVNKYARKCKKNISSLCSTKQNEECCFLNNTKFLKEAKNIKNALHCINRNKGKYKPQLFVDNIFKMKKRYENIEYKHEHMIREHKLNDHDGYEKGLVELSNKKKMVITDGDNNVNNVNNVNNVNNVNNVNNVNNVNNVNNVNNVNNVNNVNNVNNVNNVNNVNNVNNVNNVNNVNNVNNVNNVNMFKMKNNFDESYNHPFDISFRKKYYEKISRLWLKNFVKKNGKVHKNLAKKLIKCVIIKNFIIFDVELWNIFLKKNITNHFNTNLYFLTGKIGNMKSVFLNNIFCSFPFLYKNDHMFMIDISNYEDHTIVCDYRY…	0.146	0	1	1	1	1	1214	145.9	9.23	0	1												0	0	100	Low	1	Methyl [K318(99.7); K323(99.7)]
PF3D7_0530500	conserved Plasmodium protein, unknown function	MNHISYKLRGIKCYRTHLRGTIFKRNYFWEKVNRESGLYKIWNKLNLKNLVKKSCNKLIIHDKKEKIYNNNNNNNNIINENIPSSCFYDYVGSTDILNDDEKNKIDKILEDINRRNKEIGGYLLELNGIKNNGDGIIKCSYACIRSCDNILSKICKEENIFKIINMVDTVSNNLCKLGDVLELLRNLHNNKNVIGKAHEALEKLTNYIDKINIDTDIYNFLKKKYNENIHLLNHEHKEVLHNMIVSMETQGVHIKDQKERERYLELQSQEKYFAFHASSNYSDEFKGIYIEKNKLLKYINQKCLKDYEDKLIPYIKNNQIKVEKKYPFNEYIYILQDSSFLMTILKNVNDVEIINQVYTLLREPNHTFLNNILILQYYRNRLINYRNFKNYNEYSLKDC…	0.146	0	1	1	1	1	965	115.5	8.46	0	1	metabolic process	mitochondrion;organelle lumen	catalytic activity;metal ion binding	Pf01432		PF3D7_1337000		13				0	0	100	Low	1
PfDd2_080011200	lysine-rich membrane-associated PHISTb protein	MDDNVCELSIEETNKLREKLGLKKLEITKDNVKKNEDHDDEKAGKNKRKNSSNNKTKQIEKEEEHDEHVKNTKKKKQKIKTISEDYKDDVNDVEAWINKTRNTMNQRLEQDEIKYSDDENEEQSYNKKNKKKKKKNSNDNDNDNDNDNENENFVSKVKVEHKNEDITEDMILTLKDQNILNSDQEDCLINEELKKKNMKSLLSKKDDNYWTKNYYDPLSYYDDNNNNNNNNLADNSSMQMLPKYKDEKHSFDVNVTYEKTQTKYKHEKDTEKKKKKNEYKNENNSISNNKNESHETNHMVQLKKRKIKNINKRQKEEDAWDFLYNDNTEEDNQESDTTNKYDESKRKEKILRHRRDERDERDEQVEKVEQDEQEQNVDILNDVINKIKEEQMDMDINYF…	0.147	0	1	1	1	1	695	83.1	5.41	0	1												0	0	100	Low	1	Methyl [K29(98.5)]; Acetyl [K33(99.2)]; Sulfo [T28(100)]
PF3D7_1337000	erythrocyte membrane protein 1, PfEMP1	MTMENHNNAKQDIDKNKVECDNKYIYTKFPMFDMHKKIKYYNNKISDINLENIKLKRCKKHLETHILEENIIFEKNFKNYEKIISNALRLGYSCMNLCTILNKLINKDKLYVLRLLLRKRDEFKNNIIKSYIHKHMENKIYFKTLTNIIQNFALKNKNFVTIFLVHHIKNKIKLHFIHFYNVILYQYNNVKEKCKHISILQSNNHFISNKLYLQNIHILNKILALFKLSYIIKNRFRLNVQNFFVYMLEKKKKKKNYFMKEKNDNIINMKCPTNNIEDDTINTTTNYNMDKENLINYEYCTNKKKNFIENTFFINDNSSSTSSCILHPNDFYNYLYNEELKKYIYNDTKYNQINIYDKSIYQKLKQKEKDKKKIYHKENSILQIQSYLDHKIVKKNIYI…	0.148	0	3	1	1	1	507	61.3	9.57	0	1					810986	PF3D7_1142900	PF11_0441	11				0	0	100	Low	1	Acetyl [K124(99.9); K129(99.9)]; Phospho [S130(100); Y131(100)]
PfDd2_030028800	erythrocyte membrane protein 1, PfEMP1	MGFNKIFPNIFVGNILKHGYKKRLIYIDKRRFNTFNKLSRSEESYVIRKAEKCMNYVKEGYELKVGMWLSTCSLLILGMISIGGYTRLTESGLSITHWKFRGIKYPRNEEAWIKEFDKYKNTPEYKEVHYNMTLDEYKKIFFNEWLHRTFGRAIGLFFLSGASFFLYKNALKKNMIKKLSLVFLLGGFQGVVGWWMVKSGFDKPTTENKTPRVSPYRLVFHLFCASAMYSYIFLNSLTLIELGKMRKLFAKSQIPTWPEFLRNELMHEMYEKRNVTKNMKFGIFAFTLLVLSNIMYGGFVAGNDAGYAYNTWPKMIDKFVPDDVMNFIKSKKKKYSQLFENTAIVQFNHRMLGYLIVLNSFLLYYYSKSLALSKKTKRLFSLLPLITTTQLITGIHVLV…	0.148	0	6	1	1	1	430	50.4	9.89	0	1	cell organization and biogenesis;metabolic process;transport	membrane;mitochondrion	catalytic activity;transporter activity	Pf02628	811913	PF3D7_1435000	PF14_0331	14	Biosynthesis of secondary metabolites; Porphyrin and chlorophyll metabolism; Metabolic pathways; Oxidative phosphorylation	Heme biosynthesis		7	0		Low	1
PF3D7_1142900	MYND-type zinc finger protein, putative	MKDYYMDKIKKNINEIKKYQNINILEKTNETNNAFFYENKNVTLKYNEEQKYKKTEDIISNISTDKKDIKNNNCNNISNDEYVRIENGPKNNYVSYNNNKIINNDNEKYDNIYNNYGSVIHKLNVQDMNNIPNQNYNNNVVISTKKNKNDVIYNIPYNTNSFIDTKQNMNINNDVGTKYYLDNNKNGYIMNENINYDIENKMTNTLNDINKCVHVNRNDFSYYLNIKDGNKIEDDNATYTHYINNSNIHQYDNTTNNTFYNKKCDEQYYDKCESGTRINKINEKYINEHFNNNGSDGDNIYFHKLLSHKNSNEKKYVFQEKIEKRNNDKYKYCYNDKDKDISSYMVNKENYNGNKDLDILNNYYQMKNNLLSNKNNIYIINSNNQKRDLSLQNKEDEKI…	0.148	0	2	5	5	5	4044	475.4	8.9	0	5	metabolic process		catalytic activity;nucleotide binding	Pf00069, Pf07714, Pf14531	813840	PF3D7_1356800	MAL13P1.278	13		Mitotic Prophase; Golgi Cisternae Pericentriolar Stack Reorganization; Regulation of PLK1 Activity at G2/M Transition; Mitotic Telophase/Cytokinesis		9	0	100	Low	1	Phospho [Y875(100)]; Acetyl [K883(100); K2753(98.2); K2754(98.2)]
PF3D7_1435000	elongation factor G	MLTKVYLPTLLHVGYLFNTIQCINIINYLIFGGSDKDSPNKNSSDNKEEKNKKMEEYIDEKMKINLRSKKINSLKPIYTNTELETNYYIDNNETFKKLYANYPICEAKYKLVDKLKSFKIFKKLMTDKPKKIILFKTCIIELYGMLSVTIRNVNNFSSVIATVYGYVPFLIMILTVFGFIITFNKNLLYIIFIMPTQTLISDLFLKRIFKKPRPINSALPTYGMPSSHSSFAIALLTFLLLHITEQKKDKWSIITYVIATLTLLPIPWSRVEVEDHTVLQVIVGSLVGIGFGFIFYFMKKYFFKHKDS	0.149	0	2	1	1	1	308	35.8	9.51	0	1	metabolic process	membrane	catalytic activity	Pf01569, Pf06762		PF3D7_0805600		8				0	0	100	Low	1
PF3D7_1356800	JmjC domain-containing protein 2, putative	MTNVKDVNKNDDHNLSFTDKNKMKKAISVEIEKEHDEKIDLPLKGDNMENEKYQQNEQNDGSPKNVESMEALKSSYEKGEFFQKRENEISEENYVTICNKNEINEKKEMNYFKNKIHDDDNNNNNNINVHNTITNKNNSEGTYQLDSNKNIFKNNLYNKNEEENVKHKKENPTFLEIQFKKSLLENENIKRNISAKNFYIIEEDMLINITIILDRIIEQLIIYYKEKDIDIDEQIVHFQNVFKVLYKLLSNISFHPNEEKYKTIKLRNIQVKNTFLINDDIYNLIKLLFDILNFNTDYSYIKLGQDYVNKINVDIINNSECTEFLWKFHKEFNDKDAILFEYVLSSVKIIMNSLNKDITYKYSNSIEKNETKKNYQLNIDKYNKTDNLIQDQKRSLENL…	0.149	0	3	1	1	1	515	61.5	8.53	0	1				Pf09409	2655279	PF3D7_0813500	PF08_0080	8				0	0		Low	1	Methyl [K454(96.9); K456(96.9)]
PF3D7_0805600	conserved Plasmodium protein, unknown function	MVGQFIPSSGNKSFILSWGIRESREISLQKGYVNIQKIADHLHLSSQHIEAAQRIYLMALQRNFTMGRNNSYVAASCLYTICRREKSPIMLIDFSDILQTPVKPLGKTFLKLLRLLHINVPNIDPSLFLERFAHKLNLKNDIYKVTYTGIKLIQAMTRDWISTGRRPTGLCGAALLISTRMHGICINSNTIADIVRISNPTIIKRLAEFKNTSTAQIKASEFDKISINDIPSNTIPPCVIYYNKKKFKDNISEKNKTLSLCDDVDNLSEDMSCTLINNEENKMDSDMLNDNFPSSKNEENKTTLLSSTHSNIDNNDLIFNKNHSDHLSNSDYSIHVDEICNENPKGNDIHNLAQKIMNTINLDINSNILKNVDTKINLHNNLMDTLSVNTDVSTNTQKG…	0.143	0	4	1	1	1	684	77.9	5.97	0	1	cell organization and biogenesis;metabolic process;regulation of biological process		protein binding	Pf00382, Pf07741		PF3D7_1449300.1		14				0	0		Low	1
PF3D7_0813500	AP2 domain transcription factor	MYKQKSLESRDINYIYEDSFVWVHINSIKKKNSLLYREIYEYYKHRNSSFCFFKGSVKRFVSKNEVEIYIFIDDNYNTSKDDFNYNIIENVKYLLPIDTNFGCSDNTQLIYLNSPNLLENIYQRYNKAYINKENRNCIYTYIGYILLSVNPYENFDIYDESYMKRIKDRNDLFAIPHPFSIANDAYNCLLEDKISQSIIISGESGAGKTESSKQVLKYLTYLSYFQKGYKKKKKKMIPNECDKIEIDNMKYVDNNLKYMDDTLLYNYKRCGYTTSDNNSPQEENDTIKKAKKNYDYDKHSYSDNNDNIKNNIDKKKKKKNNSKKNISNINLKSDDYTNIINTYSSSTYEEKIQNSNPLLECFGNAKTIKNDNSSRFGKLMKLNYNEKGILCSASIETYL…	0.143	0	1	1	1	1	1738	207.7	9.26	0	1	cell organization and biogenesis;cellular component movement		catalytic activity;motor activity;nucleotide binding;protein binding	Pf00063	810962	PF3D7_1140500	PF11_0416	11				0	0	100	Low	1
PF3D7_1449300	ribosomal protein L41, mitochondrial, putative	MGGSNGGGGSSQEQDESVKHMFDRIGQQVHDEVKNGGADAKKYVGELEGSLSQVSINLESAGTTDTCNLVKEYYKHPNGGGDVSDKRYPCKGLSEKYVERFSDKIGGQCTKEKISGSTNTCGACAPYRRLHLCHHNLESIQTKNYNSSNAKHDLLAEVCMAAKYEGETLTTEHGKHQQTNNDSQICTVLARSFADIGDIVRGRDLFHGNPQESAQRKVLDEKLKEIFKEIHSGLTKKDAQTYYDENGGNFFKLREDWWTANRHTVWEAMTCHAGDSDEYFRKTCGSGNNATQAKDKCRCSDNQVPTYFDYVPQYLRWFEEWAEDFCRLRKHKLKDAIDKCRGGSSNDKYCSGNGFDCVETVRGDEHFVEKDCHDCSYSCSPFVKWIDNQKLELDKQKKK…	0.143	0	2	3	3	2	2268	255.3	5.15	0	3	regulation of biological process;response to stimulus		protein binding;receptor activity	Pf03011, Pf05424, Pf15445, Pf15447	811583	PF3D7_1255200	VAR	12	Malaria			1	0		Low	1	Phospho [T1344(100); Y1346(100)]
PF3D7_1140500	DNA helicase, putative	MEKDKLINEIYTNNDDNKKKEEINKIFKNIKDSDNTKDKFMNILKLTKHINDLKEGDKINVLKSIDVEFLCLLLRSQNEFKLFTLRLINSLIGSSTYVYLKACFPFINSIIVSYSCYVKNWNNRLKDDAQKFNKENKKGMNKNVPVENNWVKKEKALPIYDNKYNKYEDDDIYEDDDKYEDDDKYKDYDKYIDDDKYEDYDKYIDDDYYKLSDQDELRDINIIYNECITFFLKTHQFLKEEEIINNFYFNSENNDLDVDVEMYFFNKRLKKKYSEEKENVINNEKDVEENNFFVNKKKVNHDTKNKYPLKDINNTNTKRYFDNEENSSNNICDDNTSNSDLSLLDDDDNYKEQNFYFCDEKICLIDLIFTILKENINLKELLNKKKQKKGENNDKNVEN…	0.137	0	2	1	2	1	1214	145.5	5.53	0	1		membrane			813707	PF3D7_1327000	MAL13P1.155	13				0	0	100	Low	1	Acetyl [K776(100); K777(100)]
PF3D7_1255200	acylphosphatase, putative	MKVHYINILLFELPLNILIYNQRNHYITRTPKTNTRTLCECELYAPSNYDNDQEMKEVMQQFEVRTSQRFHEYDESLQSKRMQCKDKCDKEIQKIILKDKLEKELMDKFATLQTDIQNDAIPTCVCEKSLADKVEKTCLKCGGLLGGGVAPGWGLISGLGYVGWTNYVTQTALQKGIEAVISYLEQIPGITDLPGFNLANIINPKNYSSSSLIIQAIDAAAGPICDVPVNESLKFCVLSSYNESTIIKQVSGGAESAAAFGEETASAEVAKFVPKTTILTNTITTSFIVIVVIVLIMVIIYLILRYRRKKKMKKKLQYIKLLEE	0.138	0	9	1	1	1	324	36.4	7.77	0	1	response to stimulus	membrane		Pf02009	812399	PF3D7_0425900	RIF	4	Malaria			1	0		Low	1	Acetyl [K32(100)]
PF3D7_1327000	nucleoside diphosphate kinase, putative	MGEGYSKSTINHGNLSEEEVQNIRKKFNLNKKELNETISTFEFIYAYPHILRPYIALVLPSFHEVLRKKNRHNKGKNSSTSNNTNNYGINYAINILFSKSNKKISNEISLQDIINILSYLHNVKSRIIIRILFLSFLRYSISNNNDTIKLNILEENDLENENNNEELNITKIVEANFKREDCCMATDTYEPNIYDDPQNNNDDDINDDNSLDKKRNSFDLVYSDSNVNTINKNNKKERNYKFIKDNIFIVQKNKITSQYPQNYIVKDLISIEEAIHHLFTYMYIEQLYLLCPSNMLFKLSNVNQLAEKDFPINNIKMKCYDDSIINRQNSWDLAFFFKELSCSLETNLDFKNIVIGFRLYANSLENNKNSIYSLVIEYINSTFTNMSTNYSNVTWKHFM…	0.138	0	5	1	1	1	805	93.7	6.02	0	1				Pf07534	9221987	PF3D7_1344100	MAL13P1.395	13				0	0		Low	1	Acetyl [K439(81.6)]
PF3D7_0425900	conserved Plasmodium protein, unknown function	MKSFRLCYRKWGRLVNNYNKHNNHNNHNKHYYHNKNDNTCSIYNQFLIKFYLYNNSKINIDVYIKLISLLNINKDEYNKCNNILNSSNFRDPNLILYKYFQYVDKKNSNEKIIKLLSLLYSKNLREYRDKNTYLLNSSIHVNHIFFKHILQYQDRLNNNNKKNDASYYMNNKNIYSMYTDFFLFTLDFYLYYLSKNSNMLNINELNIISEIYSNVNITINKESFENVEEKEKERISNKYHHHTNDKNELYDKNIYSDDKNICFNYYMCKEKKDNIHNDKYKDPHTYNNKICLLFIYISCSIVSQTYKHIMKKENNVEKKRKKMKSLDNFIIKNINECKHILMDNLINKCINDQYIRYIILRRKYCSTYLNINVLKKYLNSIKYLNIINIKKSFYYICYL…	0.139	0	4	2	2	2	972	119.2	9.51	0	2		membrane			814197	PF3D7_1342200	PF13_0230	13				0	0	100	Low	1	Methyl [K836(98.9); K848(98.9)]
PF3D7_1344100	protein KIC1	MYVKCFFYVIQILFIIFLKCHCYKIKCFNILDLNKKKYYSFREHINCEHIRNSVNRNNLSNVLLRRRTKNALVKELYVSKLKDNYKTHTNFIRTNNIFLEEDKKIQECNINNIINNNVDIQENVEKYNILYKNQLDDINILYILLFNTLMIYKKKYDFFMNENYIRSYYYIYKNNLGRDKKIYNTKNYFINTFSITWYNTIKPYMNNIFLEILNIIENTLGNKIFYIDIKQELNKNRDEIINTLYNIYKGNFRKRDKKPIKLLFIGSNEYSNLCFKIILLIIKRLRNDIILDNVITKSPRRKGRNLILKKSNVEDEAIKNNINVFYYDKLKNNIHMLQNKKMDLCISISFGEIFNCNFFKTIKSNIFSLHPSLLPFYKGASPIQRSLLNNEILYGYSVF…	0.139	0	4	2	2	2	665	79.6	9.41	0	2	metabolic process		catalytic activity	Pf00551, Pf02911	813956	PF3D7_1313200	MAL13P1.67	13	One carbon pool by folate; Aminoacyl-tRNA biosynthesis			2	0	100	Low	1	Acetyl [K249(100)]; Phospho [Y248(97.9)]; Methyl [K553(100)]
PF3D7_1342200	RNA-binding protein, putative	MDDSSSLNRKLYFLNLDKEIGAGGSETNSDDDDNNKLINYFNIKKTNDLYLKSNKKNNKQCILKDLHFNGDYLIKKKQTKKIQKKNGHFVLPNKYDYILKKKSDIFHTDEFISKSYHLNNVHDIYYSYKEESDLCDILIKRYKENLYVTTFNNMLILINPTDNVMAFYKLLFKPNNKNNYIINTFVRFFLEKKLQETTVEYQEVNDSEDLTNSSLDYEKEENKSDYSSNEIKNAINYINKKHNITINNQFNFNQIKKKRKKKKLVDIKKDLCIKSNQEFVQMNTNVLKKNVINFNMLYNINAFFNEKEENYEENKSNHKENIYSSHVEMNNYNTHVNVYPNSFEKATSETSYKLKTYNEQNKLLFIYGENYSNQNVINKYIFKHIIKKYQEQEDIHTSI…	0.14	0	1	2	2	2	2719	325.4	9.22	0	2												0	0	100	Low	1	Acetyl [K1797(98.7)]; Phospho [S1796(100)]
PF3D7_1313200	ubiquitin-conjugating enzyme E2 PEX4, putative	MNEEEKKKKSYDEILLNLCLTKDDKIEAVLNKLVPLLMDEIFLCEVSLRNKLVEIISNCILRCKSIEGIKLPVSIMIEGYFKNININNSSRILYNSTLMILLDICFINICDDEKIKYQELIIENSDKLCVNKEMCMFLVIKFIESLEILNNGRNKKIMRDYLYNDYSYDMNYKIMNFVKYINEFLLIPIYCTNFNSLRFVDIHTNKIYKEKFLYKKGYSTRNHIKMKKNTLYFLNTFINNCNLTYSSYIICSYEKYDEIKDYALSLLKSKRIYINYNDSFFIDLIFSIFLYFDNFVYKMDYIITLFILFKNGSRLLCSEKKYLDLILMYIFYFLFFHDSDFMNINFQEKFSRFEKLFNDKSQFEDYISKNVYSVIKLEDEKLIKSIFDIIIAILDNITK…	0.14	0	1	2	2	2	2868	346.6	7.3	0	2	cell organization and biogenesis	membrane	protein binding;structural molecule activity	Pf13001	813920	PF3D7_1369400	MAL13P1.351	13				0	0	100	Low	1	Methyl [K1524(95.2)]; Acetyl [K1518(95.2)]; Phospho [S548(94.1)]
PfDd2_120024800	translation initiation factor IF-2, putative	MEDNYASDSSNKKKENVKFSKFVTSLSFMKKNTEHHENAKKKIKYSNDNHMWIVNEYEEAAKAYLKKESPQKSKKHVSLNCLGRKTYNNYNNHVNLYNIEIIKFINSVKRNKPISSLKE	0.14	0	7	1	1	1	119	14.1	9.66	0	1					814221	PF3D7_1348900	PF13_0256	13				0	0	100	Low	1	Acetyl [K74(99.2)]; Phospho [S69(100)]
PF3D7_1369400	RING zinc finger protein, putative	MKLLHYCKVLLFSLPLNILVYSKNKPYITPRHTPNTTSRVLSECDINTSIYHNDPDMKSVKENFDRQTSQRLREYDERLQDKRQKRKEQRDKNIQKIIHKDKMEKKLAEKIEKGCLMCACGLGSVAGSVGLLGGFGIYVSKSAALATAIAEGAETAKAAGEAARIPAAIDAVIKGITKVFGVSTLGVQRLESLFTANIYNNVTMIARAINEQYNPSSCILPIGGSGADKSICPWVMEKYLPAQNIPEMTRGGALSMNDVIETAVKSIVTDAKTVAETAAKKATEEAIKASTDAVESAYAACQTAIIASVVAILVIVLVMMIIYLILRYRRKKKMNKKQQYTKLLNQ	0.141	0	7	1	1	1	346	38.1	9.38	0	1	response to stimulus	membrane		Pf02009	811571	PF3D7_1254000	RIF	12	Malaria			1	0		Low	1
PF3D7_1348900	G-protein associated signal transduction protein, putative	MIEEITKSLFPYDAKFFKGLFDKYMKEEDYSKDLKCLQNSRKLIEEIISKENGLNFYIDENYDENFLKKCKLPYFKKLLKYIKYMEEQKQDDVKNKNVENEDLIDEDNKNEDIQGDKKTPKKNVSDYFIFNKKINMINSYRIHYYCSNIIQSIPSITYLSVIKIYLQNYPLKIFLTCIYFYTFVTYVCDRDNVIDFLEALFFSLMVTIGCICLTIVHYLKENRINSITSKFNHIKRNYICRNFIKHNVKNKKMLMDKFESKKTMEIKKYSKYFFLKSFLNRVNSELYDYEHFKDKSNIDYIPFEVNENVFNFDSDNLNNDELEKEKTNKKNDKNNNKNDKNNKKNDNTNKTKDENNKKSDKTGMEGNEDLLIKNIKMEDKNEIVQEYNGNKVNVEKIFL…	0.142	0	1	1	1	1	1834	219.1	8.18	0	1	transport	membrane	catalytic activity;metal ion binding;nucleotide binding;transporter activity	Pf00122		PF3D7_1348800		13				0	0	100	Low	1	Acetyl [K80(100); K83(100)]
PF3D7_1254000	spindle assembly abnormal protein 6, putative	MSMKGSKNMLSPLVGNIYNNVYDHKELKMKSINEQNNMGSNNYNINYVNNNNSTLSNNNHSKQNLCYNNFSSHSPSINKDSIHEEKKNNFYEQHNYIDENATHHTMEEENYKNFKNSKNYEHTIDEDVMQNEYSNIIKDNHLKKKKKKKNIHHLNNKDINNTNLNYETNEQVLIDLPKNHLLNKLTTSIIHSINPHLISEYTHEDITKRTNKISTLKKKKKKKKNEKEEIYESDVDNTNGEDNTNDVDNTNDEDNTNDEDNTNDGDNEQIHYHKQFDDQIQKQKNKQNKQKKEYKEFDVYETKGYIPLSNEHKQNKSVCFLDNHVKYYTQQNNVPYEKNIIYENNLNDHQAHSYYNNTLNQFTPNSDILNYNNYINKEYIQGIYNTNNYNIKQDSVYEP…	0.142	0	1	1	1	1	1331	156.6	7.36	0	1						PF3D7_1025900		10				0	0		Low	1
PF3D7_1348800	conserved Plasmodium protein, unknown function	MSLSIYGNRESGQDVRTANVTAVQAISNILKSSLGPQGLDKMLVDNIGDVTITNDGATILKQLEVQHPAAKILVNLSELQDQEVGDGTTSVVLLASELLRRGNELIKMDIHPTTVICGYKLAMKESVKYIKEKLSERVSNLGKDVIINIAKTTLSSKFISYESDYFAKMVANAIQSVKIINESGKTKYPVSSVNVIKVHGMSSLDSKLIEGYAIMSGRASQAMPTVIKNAKIAFLDFPLKQYRLHLGVQVNINDPKELEKIRQKEKDITKERVNKILESGANVILTTQGIDDMPLKYFVEAGAIAVRRVNKDDLRRIAKLTNGQIRLTLSSIDGTEKFEASSLGYCDEVYEDKVGDWDLMFFKGCRTSKSNTILLRGANDFVLDEMQRSIHDALCSVSR…	0.143	0	9	3	3	3	544	60.2	7.08	0	3	metabolic process	cytoplasm	nucleotide binding;protein binding	Pf00118	810878	PF3D7_1132200	PF11_0331	11		Cooperation of PDCL (PhLP1) and TRiC/CCT in G-protein beta folding		4	0		Low	1	Methyl [K464(100)]
PF3D7_1025900	GTP-binding protein, putative	MDKSSIGDKIEAYLEKKSDESDIEQSLKADPSEVEYYRSGGDGDYLRKNICKITVNHSDSGKYEPCDRKELSYGDIDEWKCQQNSSDGSEKPENICVPPRRQRMCIKNLENLKFDKIRDNNAFLADVLLTARNEGERIVQNHPDTNSSNVCVALERSFADLADIIRGTDQWKGTNKFEPCLKQMFAKIRENDKVLQDKYPNDDPKYTKLREDWWNANRQKVWEVITCGARSNDLLIKLGWTSSKESEGDNKLELCRKCGHYEEKVPTKLDYVPQFLRWLTEWIEDFYREKQNLIDGMERHREECTRKNVESKEGTSYCTNCKEKCKKYCEYVNKWKSEWENQKNKYNDLYQQENKTSSSSKKKSRYDDYVKEFFKNFKGDNYKSLENYIKGDPYFAEYA…	0.159	0	1	3	3	3	3283	380.6	6.93	0	3												0	0	100	Low	1
PF3D7_1132200	conserved Plasmodium protein, unknown function	MGSGKGGDPQDESVKHMFDRIGEDVYEQVKSETVNYVSELEGKLSLAPILGVESGSTNETCNLVQDYYNKPVYGNSNRYPCKNLKGITNEERFSDTLGGQCTNKKIKGNEYSTKSGKDCGACAPYRRLHLCSHNLESIDTTSMTHKLLLEVCMAAKYEGNSIDTHYPQHQRTNEDSPSQICTMLARSFADIGDIVRGKDLFYGNSKEKEKRDELETNLKTIFGKIHEKLKDKEGAETRYGSDTTNYYQLREDWWYANRATVWEAITCDVHGSDYFRQTCGDKETTATRVKDKCRCKDENGKKPGSNADQVPTYFDYVPQYLRWFEEWAEDFCRKKKKKLEKLEQQCRDYKQNLYCSGNGYDCTKTIYKKGKLVIGEHCTNCSVWCRLYESWIDNQKLEF…	0.125	0	1	2	2	1	2177	246.9	5.48	0	2	regulation of biological process;response to stimulus		protein binding;receptor activity	Pf03011, Pf05424, Pf15445, Pf15447	812819	PF3D7_0223500	PFB1055c	2	Malaria			1	0		Low	1	Methyl [K1435(100)]; Sulfo [S1427(100); S1428(100); T1432(100)]
PfDd2_120005600	citrate synthase-like protein, putative	MKIIYHILIFLLHYNIIIKAKENKNDNFLNGIYKLQNIWRNTTLGELDLKKANIENAEGIIEKFNDSNKTDFNQHPHFRSKLSFLEHKNHKDMGIVTNHQNKDHKKNEYTSEEIIDMKPQLASQEMWRKGENFYMHGATNTNEQNDDEDLFESFHKNHNSNIKINSPCFDLQDKEMCSNNKECFYDDAYKACFQNCALVNEKKCSLYSECKHTPNGCQNEGYLNIQVFGSNLGGDVRACELFESEGSCYLMEKLFKKLSEEKKETSFNCVWISYKHELRSYDDENEPKENNDNIVALENKNKYMYMNNVESIHNNHHLENPYHEDIKHNKHKSFNYHVLSSSVPRQIAKNEKFLSLLQLNLKGKKKEKNKKKKKDDEDDDDIDEEDDDLDIEGKNNEFN…	0.136	0	3	1	1	1	731	85.4	5.83	0	1		membrane		Pf00084	812414	PF3D7_0405900	ASP	4				0	0		Low	1
PF3D7_0223500	mitochondrial cardiolipin synthase, putative	MILSFPFNIIRYKINHAILKNEKILVKYFQTEKKRFGELHQPRTRHEKKYHLDILDEVYFDMTEAIEEKNKLEREEYNNIDKNISDIILNYNISKKNEIIKSLMRYSIEIKKKNKNNNNNNNKSKNKNETINMIKKDSNINNNHVYQNQTICFNNNKDNNEDNIFPLIKSNIKDYSHHFNTCEIGIILKCFLKINIHDIEIINTLLHQYFKRNMKFSIYGSLYVLNFFSKCPSLLLPYNMNNLKLLCSDILKKIHLFEFKNICIICNYASSLYLPTNKMFIHNFIENICNYLLNEKKEHFSSSADSIHYICNACARVHFFNKEIFNFLKIEIEKNISSFSLDQLVSLCNAYSKFKNAEQSNYLSLFLLLADHIINKSYQITTRHLSVLANSFNNACILH…	0.121	0	3	1	1	1	986	117.7	8.35	0	1					813109	PF3D7_0529700	PFE1480c	5				0	0	100	Low	1
PF3D7_0405900	protein KIC6	MTNTSNELKHYNVKGKKKVLVPVNAKKTINKKYFGRKVASKKKYVVQRKLRKSIEVGKVAIILTGKHMGKRCIITKILNSGLLAVVGPYEINGVPLKRVDSRYLVVTSTNIFNFENIAKLKDDFLNYAQDIDDDSFIKTLEIKKKQKKLLKNKNEALFMNNVIDKIKEIRKEDPKVQKLEGIQKDIGSLLKPEILKNKVFAHYLKSKFTLRNDMVLHKMKF	0.136	0	14	3	3	3	221	25.5	10.1	0	3	cell organization and biogenesis;metabolic process	ribosome	RNA binding;structural molecule activity	Pf01159	814180	PF3D7_1338200	PF13_0213	13	Ribosome	Formation of a pool of free 40S subunits; GTP hydrolysis and joining of the 60S ribosomal subunit; SRP-dependent cotranslational protein targeting to membrane; Nonsense Mediated Decay (NMD) independent of the Exon Junction Complex (EJC); Nonsense Mediated Decay (NMD) enhanced by the Exon Junction Complex (EJC); L13a-mediated translational silencing of Ceruloplasmin expression		13	0	100	Low	1	Phospho [T28(96.4)]; Acetyl [K70(100)]; Sulfo [T64(100)]; Methyl [K26(100)]
PF3D7_0529700	histone H3	MKKRKFERCLYQILKIVKFYMNIWIKIKKLIKYVLSPLFLRDSFHFKTYRKRRICPTMTLVLDLDETLIYCTKKRKYHYQKEVDVLINGKYLPLYVCKRPYIDLFFSSLYPFYEIIIFTTAIKSYADTVLNIIDVDHYIDKKFYREDCYEMNEKLYIKNLTNIKKELSKIILIDDSNISGFQYPDNFFPIKKWQGDLNDNELLHLIPFFLNLRKLKDIRSLCSFRLISQKDVSKLLCTSSSKHIKYLTDDNSKYLYRHSLAFQAINYLKIFMNKFRYASSKKQWNELGKKINNKLKSYPFSLSKLKGSSDDEHKKKHRKIINNRKMLR	0.13	0	2	1	1	1	328	39.7	9.74	0	1	metabolic process	cytoplasm	catalytic activity	Pf03031	812973	PF3D7_0515900	PFE0795c	5				0	0		Low	1	Acetyl [K281(100); K282(100)]
PF3D7_1338200	calcium-dependent protein kinase 2	MATLRKSYVPEILYFSKFFMNACFISLLIITVNCFNYENFVCKDKGIYNEKIVIRYKRCLAEGNKNFFFNKDNGVFGKSSMDYYTLLGVDKGCSEDDLRRAYLKLAMKWHPDKHVNKGSKVEAEEKFKNICEAYSVLSDNEKRVKYDLFGMDALKQSGFNSSNFQGNISINPLEVFTKAYSFYNKYFSKSSGAGNHNIFTHIKNLYPLRNDFSEDESSYNDVEEYEVPLYVTLEDLYNGCTKTLKVTRKRYDGCYLYYEDYFINVDIKQGWNNGTKITFHGEGDQSSPDSYPGDLVLVLQTKKHSKFVRKSRDLYYRHIITLEQSLTGFDFVIKSLDNRDIHIQIDEVVKPDTKKVIKNEGMPYSRDPSIRGNLIVEFDIIYPNTIKKEQKKLIKEIFK…	0.13	0	2	1	1	1	402	47	8.29	0	1	metabolic process;response to stimulus	membrane	protein binding	Pf00226, Pf01556	813268	PF3D7_0113700	PFA_0660w	1		Regulation of HSF1-mediated heat shock response		4	0	100	Low	1	Methyl [K399(100)]
PF3D7_0515900	transcription elongation factor SPT5, putative	MKNGRLINKQAIQLILGLYVLFMFLFVNIKQCYGKNINNDEYIKGVDIYKAIVIDAGSTGTRIHIYNYHIVDDEKGNIKIYIPSINYRTTPGLVYILNRYFSGEKEDFHNYFKNIKSFIYDNVEEQKRFNTIILFRASGGFRLLSINESEKYMNFLKNYFFTHFNEFLLIDDLLVNVLSGKEEAILSFVSIYALLQNFNPSPLIFTDNDINEGKQNDVNNDNNNDDNNDHNNDDNNNDDNNNDDNNNNDHNNDHNNNNNDSDNTIGVLELGGATAQIVIKVPLSKMNDDIVNLFNYQHKEKKKNSIIEENYKNKNIVKINLFNQDIFLYCKSYLVLGRQNAMKTYLHYILHKHKEIDQNNKFIEMACFPKNFKFHINNLYKTSIEEDLLEYDGNTKIND…	0.126	0	4	1	1	1	566	66.2	5.92	0	1												0	0		Low	1
PF3D7_0113700	SNARE associated Golgi protein, putative	MKNNEDIRSNNNSFTCCLENDRVRKEILLTDICRNETYGSEKEMKENEESKENIKNNKNIEIKKKNMSVIQIHKFINKLKNTSITELEKNHLKLLQEDIKRLNISKYIGEILSYIFDLCYHVNKYSEIYLLIHIIKYIYETYKNVNEHIEKIIFLKFFKLEENDKNFFFIIFHDLYNNINDKENKYGINRTTKREDKKEHNKLHNNNNNDHDDDDNKDKNNNYEVKHNKGITNSYISNINNVSNIDNINNVSNIDNINNINVQDNKFKNSQNSENYFSGNGNNNQYENGYQNDDKNNDENEDEANIYNLSKFNKIKNDIFKKLTSSFMLKENEEKDNFIFEFDIFENQHSDIKLIKKLNVDKKVYIKEMFNNVNIMKNIEKKNKIRKILLCLYFELLFL…	0.126	0	1	2	2	2	1754	208.5	7.77	0	2	metabolic process	cytoplasm	protein binding;RNA binding	Pf02854	813533	PF3D7_0925800	PFI1265w	9	mRNA surveillance pathway; RNA transport	Nonsense Mediated Decay (NMD) enhanced by the Exon Junction Complex (EJC)		5	0	100	Low	1	Phospho [T1134(100); T1425(75); Y1429(75); S1430(75); T1431(75)]
PfDd2_130027900	conserved Plasmodium protein, unknown function	MISYFKVVVFIIFFFLFLKRRVICSINESKNVNENLNGDSNPNDNINQLKSMIGNDELHKNLTILEKLILDSLENDKLKSPLVKQETDKYLDLSKFKKKSINDADDDIYIVPTIQSSFYDIAKYENLLKEQSIESYNANISDLIKKKLLIVRTLKTIKLMLIPLNSYKEKNNLKIALEELNKVFKNNINQSEKKRLLNSHSETFRNILNVVDEVNKSNEIINKGEAIILGDTKIDLMSTNDFFFTTNSNIKFMEELDNISNQYGLGLITQLGPHLIALGHFMILKLALKYYDIYFELKTVKFFSWQKILQFNMSDRYKILDILCFQNAVYYSEKKRRKTYMKVDRSNTNMECNILEFLIHFFNKYQLEIIKITEDTDFDLHGMMEHKHIKDGFFSYICN…	0.126	0	3	2	3	2	1394	165.5	8.44	0	2				Pf03805	9221912	PF3D7_0831600	MAL7P1.229	7; 8				0	0	100	Low	1	Acetyl [K445(92.1)]
PF3D7_0925800	leucine-rich repeat protein	MISNNFKLIIFSIILGILTLIYNNVCERLYKNMKYKNIVLVSTNFRSLAELLYEPTKNHIHEINELKEYGNTNETKFKKNKYPNDDAKRKQNVPQVTEKEYAGTPKSMKYKNETCDKGKGAQSISSSRSPICLEMQRKLYNNFYVKPEMGFQNFLNKSNDKFCEYTNKKKMYNQLYIRNKVHNIYLNNLKKVCGGGSGVCTLSSVATGIIAPVPGSTASASGKALFVSTTVPYYCGIAALVLIIIAVALIILYIWLYRRRKNSCKHEWNKRLRR	0.126	0	3	1	1	1	274	31.5	9.73	0	1												0	0		Low	1	Acetyl [K76(100)]; Sulfo [Y69(100); T72(100); T75(100)]
PF3D7_0831600	conserved Plasmodium protein, unknown function	MNRINSFLLNLSNGIFDNNNNNVNNKDKNVYSFNSNKMNNKSNKFYSSFHFMCLVVYIISLFFITLTNIYENNTSLSIKHDKLFMRTLSEIEKENYTSIESNNEKSKLNDELNNSIIKNKVDLKTIDINDLSRQLTKDELYDVLNSLEEIPPKRVLINLWYQSLNIAKDMKELLKELKGYVDEYLNKNNPYDCDNFINDNNSIWIDCLNDIVETLSYEEMEYIEKFHNLLNQDITVNDIVNFIYKCINYFDELKKKLFDKYKEKFEEKIMNSQKSHEV	0.127	0	3	1	1	1	278	33.1	5.26	0	1		membrane		Pf09687	810175	PF3D7_1001300	PF10_0017	10				0	0	100	Low	1
PfDd2_090006800	AP2 domain transcription factor, putative	MFIYYFKIFSFIILFYIYLLANNNDLRKNDCNYYSINFSLNIKCNRLLFQVEKQEPNYDDIDEVALFSGVDDGRYNKKKEIKNRSPRERKIKIERERELMKEGENQLCLCCGSSYTLKRCMKRIFKPIIKFIGKCISLIISSAGLVVHAVLSGLWALLKWMYKFKIVQVVKTYVCRLIKY	0.127	0	5	1	1	1	180	21.4	9.42	0	1		membrane			812785	PF3D7_0220200	PFB0921c	2				0	0	100	Low	1
PF3D7_1001300	myosin E, putative	MVNQNGGGGGKDEDAKYMFDRIGQQVHDEVKNGEAKNYVSELEGKLSFASILGETGGFYKTCDIIKNEGEKLLRARDDPCGNGSASDKRFSKESGGECDDKKIEGNKNNSEGGACAPYRRLSLCNKNMEKKGTTKIKDKNDLLAEVCMAANYEAQSLIPYHDKYKLTYGDSKICTALARSFADIGDIVRGKDLYRGGGRGRKQLEENLQKIFGNIYDKLLEENRRNGKNREIEKRYEGDKENYFFKLREDWWTANRATVWEAITCSDRLGGNAYFHATCGESRRPSQAQNQCRCSDKPKAIKAGGNVSIVPTYFDYVPQYLRWFEEWAEDFCRKKKKKVQNLEQQCRGQDISGNQRYCSRNGYDCEKTKPAIGRLRMGKGCTDCFFACNPYIDWINNQR…	0.127	0	1	2	2	1	2286	255.9	5.34	0	2			receptor activity	Pf03011, Pf05424, Pf14286, Pf15445, Pf15447	9221962	PF3D7_0700100	VAR	8; 7	Malaria			1	0	100	Low	1
PF3D7_0220200	cytosolic Fe-S cluster assembly factor NAR1, putative	MKKKYVFLTKEINVFKYVTINDEIRKYILRCTSFNNNGCNNQFIKKLHFYHTYVPTFYSYLKKLEIKKKCHIYNENNNIVIYKRLICIHKNKKEYHVNINEVPINNEDGKDNKVNIKENNKMYRNSKDHIHKKKNHVKINYNKILIQTNEQHKKSKIEDKWNENSHVREDEIYLHVNNLCKKIYYLSKNKIKDENLWKHYLIQYYKENKNYDHIKIKNIFMLLLGITNSNKHIKDMIIVINDEEKINEKGKKKKNIKIIEIVYNHLDILSKKINQMTNNQLSIFLYILEKWNMIDNYKDITNEINFKILNQTSLKKVNIKCFLNVLYIYSKNYEQNVNKNNNNENKNNKNNNSNNNNNICKEQKCVITKDKIKIFINKFGKQKFRIEDILYLLSSMYKL…	0.128	0	4	3	3	3	1346	163.2	8.85	0	3					812694	PF3D7_0210500	PFB0470w	2				0	0	100	Low	1	Acetyl [K45(100); K46(100); K62(100); K1063(100)]; Methyl [K153(100); K154(100); K156(100)]
PF3D7_0700100	conserved Plasmodium membrane protein, unknown function	MQPRPCAVFFVAVVFIFLKNASIWEEKGGIEIKARQIKILCELCIDNYQTLRNKNSEHKENDSHQQKDVNNEERKKKKKSKKYQDGKIDDFSNTNDVTFDNTLYDMEVVPVLRNKNHQRVLSNEQIKEKIDSLGEVVSVQDMHKIFDLIHDNEKKKFFNMKEDIHEYSEKLSQYYDIPENIKKKCWLKASYEMEETLINKENFFFKNFHVFANIGERKRSSLLDAIYGYQKKWKEVRYTVDETWREYIYQKFIDFDNKRKRKLRSQ	0.128	0	2	1	1	1	266	32.2	8.85	0	1				Pf09687	810179	PF3D7_1001700	PF10_0021	10				0	0		Low	1
PF3D7_0210500	GPI-anchored wall transfer protein 1, putative	MRITIDMINEAEQSRNPVLENTISLRGNKISVIENLSITKDYFECIDLSDNEIIKLNNIPYLKKLKTLILCNNKIARIDADIFDNLPNLNSLVLTNNKLEKLSDLKSLFKAKNLIRLSLLENSVCKLEHYREYLIYNIPSLRYLDFEKIKTKDRELANSTMENFNENDDENEESS	0.128	0	12	1	1	1	175	20.4	5.2	0	1			protein binding	Pf12799, Pf13855, Pf14580	9222018	PF3D7_1369700	PF13_0362	13	Spliceosome			1	0		Low	1
PF3D7_1001700	ribonuclease, putative	MDKNNNTENTTTCAPTEKKDPHQNDLNNKEVYNYYYYNNLNDGMGNNRIGYNNIPCENNYDGNRNIQNYYNYNYSYINNKDHVAYGTPGQYMMNYNFMDTGYYHMNNNNNMFNNTLNSFVNKTGDIISPYHAHNIHPNSQLTMKYKLSGNIITNNSFHSSNTNYTNEEKKNCLEMTNTTTYNVNTLLRNNILSSEYFKSLIPIKTFKEVVDEIHSYADHVEPYCIGSNRAPSTLFCCLYKFFTMQLSEKQLKSLIENKDSCYIRACGFLYLRYVHSPANLWMWFEPYLLEEDEFSISCDKRRKVTIGEYVQSLLSDDKYFNTVLPRLPIKIKNVYGARLMIIDDHRRRLKKNKENISKFLKGEPVLAYINGEWEKGEIGGIVNHGKDKFFVRLREIDGN…	0.129	0	2	1	1	1	690	81.7	9.77	0	1		spliceosomal complex		Pf03371	811652	PF3D7_1407300	PF14_0070	14	Spliceosome			1	0		Low	1
PF3D7_1369700	ras GTPAse, putative	MSKVLIFFTNFLLIYLSNFPLYINNEHLINIINYEIYNFNMVSSLVIKRTLTEMLIYNSKSQLKDSQINKNTHDNEKNKISSPQTELLRTSKNESNNNNSENTNNYNITKREETLEDLLKEYDEDMKEINNNNKKKTFFKKAKLVLEAFDNIFIDKLIDANIHNKKSELKEDVIDNSLALCGSLILAIPIFSYFCKRINFFHSPQ	0.129	0	7	1	1	1	205	24.1	7.43	0	1		membrane		Pf09715	812418	PF3D7_0425100	PFD1200c	4				0	0		Low	1	Phospho [S59(91.2); S61(91.2)]
PF3D7_1407300	malate:quinone oxidoreductase	MLNFRRWSSIICKELMIKINIKSNEYKLFSIYFKNDKKNTKNCLVPTVSKRITMTVLGMIYLLIKDVALIEHKKISQLKIVDRYTRKLAEALKDDERFEKLLLSNDIYDKTGNKSNVNDHENVKEETLSDVNYDNNEDELSSHIPDVNYDNNEDELSSHIPYVNYDIIKRLIYDDSKKYYLNEKNKEEIRNAEKKFKNILNEEKHDKDDYIIFDDGNPEVHFFTNKDNMKIARYAWYIPNAKAHIFALHGITSHLRNEYLNYYGRPKWVNEKRNTNGGDIKNENGSTKKGKCESCDINELKKNVKSENASLKSASAHSIMSDTEKKKNNLKKNVHSESSVSEMNFKTHIDDTKVLLIDESDNNENVDSNLYYCSYCGLSDYCNCGERTLSYENSWIQKF…	0.129	0	2	1	1	1	763	88.5	7.08	0	1	metabolic process	membrane	catalytic activity	Pf00561, Pf12146, Pf12695, Pf12697	810178	PF3D7_1001600	PF10_0020	10				0	0	100	Low	1	Methyl [K65(100)]
PF3D7_0425100	mitochondrial import receptor subunit TOM40, putative	MSLNNVKRTYECLYTHQKIQKNKKWQEGFCEIIDNYGMTKISLLNTNKCCIESILSNLINLNNIEEEIELPNYIIQFVDIHNYVENDVPVEVTKEIKREKVKKRINSFCVEKLKSIKKKRESLSNNNTNENNYLDSIEHMSSPWGTHNLHNDDNDKNNKNGYDKHIDENRSPNNYVDNNHSNNNHSNNNHSNNNHYNNNHYNKNLCHNNKFQVPRKIDIKDVSINKSNLVGNSFNSNYNIKNEENEQDKNIVMEQKINLHTFKNDKPIYHNNNKLKNDNTFINIIYTNKNLFYKKKNVKWIDGFIIEKENCFELYNLSQDKLFTREKPIMDEEYINFGNYVVYNNFLSNTKNKDKDKDKDEDIHNNDKKKGNYSLLSYKNIHLNKNNKSFNIHDISKIN…	0.129	0	1	1	1	1	2034	242.1	8	0	1												0	0	100	Low	1
PF3D7_1001600	AP-2 complex subunit alpha, putative	MCNFIKKGIRFNGDKYIFLFDIFIKKYLLNVFVANILWEEENNICFLNRLKNKRKKSILFLKEEYLRYLMILNKEEKNKKKRLKKIYECIKVFSIKEFRWLINKLEIIYFYFFCHLLLLCIFQNIFLLTYMSKEYFLKNIHDYMINILSNDIKFNTCIEFTHNDKYEQKCITMAYYDFLLNKKGKLKKRNKYYDIKNIEPLTGKDKNLYSYYNFSPFFPMSSSDIINVNTNDKISNILWNDKYIDTLNHVNMKKKDIPLNIHSNNILMNNYAYRKYVRSYMIKKRINDLILYNLKNIFEKINNIEKLTNINNFMNFKKEYEKVSKEVCNNNNNNYDPSDYMLILPNSSKDHALYNNINNDEYMYKKFCNFISQAREIKKQREKEKCHRDEKCDRGENYD…	0.13	0	2	5	5	5	3072	364.1	8.95	0	5	metabolic process	membrane	catalytic activity;nucleotide binding;RNA binding	Pf00069, Pf07714	3885723	PF3D7_0628200	PfPK4	6				0	0	100	Low	1	Phospho [S1920(100); S1921(100)]; Acetyl [K1146(98.3)]
PfDd2_120039000	erythrocyte membrane protein 1, PfEMP1	MTSEDKTALCAENILNDIYILTINRNIDIDIIQEGLLRKVMDEEESNSILFLEDSSFSKNDISILNVHLKIEDGKNKYNNYYEFKYADINVTIDFYQKECKYSIEKSNMHKCHYFKMMNKINYITEQKMDFKDSILYLYNTINDKNFFKCPCWLNDNKNIKLNNIINDHQQKKKKKNLYDKSVQVTNDVTNIMVNEIQEQKMKKPIFFDNKNDLNNSDDEFNSAHSSLIKINKLLNVEENDIFHNLKGHVYEEYFDKHEDNKNQKDNIESNIIVKDKKDRANNIISEQMKEDYIKNVEEVLSKHINNNKNNNVEDSVSLYSLDEEISEQIDKQHFFSIDKRQDEISNFIQMEENINDHMNDNINKMGKKKHGKENRVVEDEKYIQDDKKKKRFYRNVND…	0.13	0	1	2	2	2	1558	184.1	7.88	0	2	metabolic process;regulation of biological process;response to stimulus		catalytic activity;nucleotide binding;RNA binding	Pf00069, Pf07714	812005	PF3D7_1444500	PF14_0423	14	Protein processing in endoplasmic reticulum			1	0	100	Low	1	Acetyl [K340(100)]; Phospho [S337(100)]
PF3D7_0628200	histone H2A	MFNNNNEYECLCILEEKLVKHLDVIDKLIENIYDNINNLNEYINKKYNEIKILASKKPTRINWMKCDDKTHMSLFFDKKIGFIPSNEDALKILDSQLMLSNYRKKYEYKKNSWTKKDIDKLFETVDITLKKYACYYLIDQNLSCDEKINKKKMIEQSEPKQIFSQIKLFFDKYNKENTHNKGNEDNVNKNINDNISKNNITHTQNCYEPIEKEQDNSNNIFSYTKNDKNIEHNFLYFSETFWNEVSEKLSNNQNAKECQKMWLYYGCFEDDKQKKWTKDEVDKLLCLSKKYEQRNWKCIARELNTNRSPLSCFEQYIKINKLYENKEKVKLERIAFNVLEDIQLQILVSIIGDKNWAEVKKHMESLNSNTSRIKKRKTNLNFFEKEKQKKFLNDEISYK…	0.046	0	5	2	2	2	414	50	8.66	0	2	cell differentiation;metabolic process;regulation of biological process	nucleus	DNA binding	Pf00249, Pf13921	814066	PF3D7_1315800	myb1	13				0	0	100	Low	1	Methyl [K115(100); K116(100); K120(100)]; Acetyl [K152(99)]; Phospho [T114(100)]
PF3D7_1444500	histone H3 variant	MKKKFEEENKPSYILKHNNNEFKIDISYFTQLHEHKINIYKLQSNYVNLCSSTYVNKIKLGFKYKLLNRYLIEFAHPFIHVRTIEINKKSFLKYENFDNEDEKNNMEPNDCTKTIENERNHINNINDGNKKVQKIWYIMNNYRNNYLGVLLNFNTLEEFLKCNKDDHINYTLEPLKCYINNEKNDICKDMNLYIHDNIYDDTFWEYKENCLTVLEKINKYVILSFFDLKKYICYYSIANPIIKPKDNYYKLIKNSTRYFFYIDSKYVYINTENRHINIIDIFYLSYKIDDYFNNYKMFLNTNIFLLLKFDNIPLHTMNNQDYYDEYINKLYTNIECEEDQKSKKEFYQINSFYKLFEYLKMNDISQNSYHPMGNKSFNNHYNNNSSMLHKNYDMVILPI…	0.045	0	2	1	1	1	1320	157.1	6.44	0	1												0	0		Low	1
PF3D7_1315800	conserved Plasmodium membrane protein, unknown function	MNNSSNMSSNGDKGPFHKPIIYTSRAKSLIAQNSRNSSTFNNNEVGKNVTTVMDKIKRLFSNKNMNEPTTELNRTKLKEDRNNNEDISTPKTLKPLPLPMHDQKVEWQPVYHETCKIKLPVEENNQKISLPEYVIDDWVYNQNKISKNLGSSSIKYGENGTMIDDCFNNNKNNENKNTGKKNNNDDNNNNNNNNNNTNGGSSNCYSNCNDEEENYSNFKYHYNYYLVDEYLESLVESQNKILDATGLDEQGQLYENVCLNVKPIIISKQRLESGVPYDPSKLMN	0.028	0	4	1	1	1	284	32.5	5.97	0	1					3885705	PF3D7_0605700	PFF0280w	6				0	0		Low	1
PfDd2_110029300	LMBR1 domain-containing protein, putative	MKKIIMVIFFLLSKICKNNAILKSLKKNNKIVLKNIITKKQEPHLYHKLYNNIYNNIYNNNNKKKNRNRNKNKNKIKIKKKENKEASFFYINNYKKKLFDEQGNTLILHRRNNWINKRDNIVENYKNVKAKKHLLKLFISKNNYIYNTKMFSSCINNNCNTNDVEVMKKKLVVGENPEFIKKRLEKFNEIKEKRKQELEENFEELRKPITIELLDGSIKSGESYVTTPFDIALSISKRLAEDSIVCKVTYLEKVDVELCDIEEGDDHNEEANDEVEEKSKEDNNENNNDNKNNNDNENNNDNKNNNDNKNNNYNNYNNYNNYNNNSHIMKSILWDLNVPLLGNCRVEFINIQSEEGQKIFWHSSAHILGSSLEKLFGGFLTIGPALKEGFYYDIFLNNF…	0.028	0	1	1	2	1	1013	119.5	8.73	0	1	metabolic process;response to stimulus	cytoplasm;cytosol	catalytic activity;nucleotide binding	Pf00587, Pf03129, Pf07973	810817	PF3D7_1126000	PF11_0270	11	Aminoacyl-tRNA biosynthesis			1	0		Low	1	Phospho [T249(97.9)]
PF3D7_0605700	heptatricopeptide repeat-containing protein, putative	MLRLSNSFHTGSSTASKKCQGQKKVKNKGNVGKRDNKYKDKNKDEYENNNNNNNMNEERNIYENGNISESDYINTNNNKDDCYKIYDKSNTYDNYACDDYNINNYNSSYIEHFNNSLNKEQNIIYQKKTNNFNVNKAIVIKKKITYNKEKEVKNISMPLYNYKTNEMNKLSFDISNMNISPMNQKYINKKTSLKSICTNNNKRNILIDDLKTIKSEIVELRNDNNTCNDKLVKDLVMYSFSNSVHMDLKKEDMLIQYEKYKHNKKEKKRKRNNNYKMKYKIFKKSVLYSNYYGPDIIHLFNQTKLNLSFYQREIDDFLNVIRNLQNIVLIEREKYNELKEVLKYTTEEIEKENSKLYEELNTYKQKYNKLKGYISNIGYGNLFNIKYNDDKNIKYNNNK…	0.136	0	6	2	2	2	470	56.3	9.06	0	2					3885962	PF3D7_0602900	PFF0140c	6				0	0	100	Low	1
PF3D7_1126000	phosphatidylinositol N-acetylglucosaminyltransferase subunit GPI1	MKISNYIFGRIIDCYSYVDKIKTHVEFNRIKKYFQDAHILDKYLNNYKSKIEYYRGKIKENVHSILRNNYICFEKNVDEDLIFVNRYVYYEIKNEDCIMICRKRLKRNFFKKKREYIGKKKDYIENKNIYDYYDYYDYYDYNSLEELKKRKYISRYTSEVVVIFPSYFFIKHFKILRDFIFFFIIERNNSPLNFCYIFKGTFRIYDRYIKEKITKNKIPCILENICNEQLVLKNQLNKKKRRNKKLTNIELYNDIHLNVEQNKNVHYNNMCCNYDIYKKYFINKKNNMFRCSNFILPIINKCIFLKGGILNVEFLKFSKKDIFFFTTHINKKYRCNQLFLNGPKCFKILIYEEKEEEYFLNLYKSKDNKKTFLLSGSHLHNKLFLLNLQKICSKKKNRI…	0.135	0	1	1	1	1	1362	163.8	9.06	0	1		cytoplasm			2655246	PF3D7_0808000	MAL8P1.124	8				0	0	100	Low	1	Methyl [K301(98.7)]
PF3D7_0602900	phosphatidylinositol N-acetylglucosaminyltransferase subunit GPI1	MGDDEKYPFIDKVSKKHINKSNKKKKNNISNEENEKLNINNIEEKHKIDNTKESNVEQFNVSLNDDIKNSITKRIPNISRDLKLDVCVAIPSTIINNKSDVIKSYLTSFLARIFTIFSISKIYIYDDYLEQEHLINKQKNYGDYQNEKYKKDIKNNSNNVNKNMHMNLKKDSNDNDHNTFDNIVNNEKNKEESPKYSYLCKYMHYNLQYLETPQYLRKHLFPITNFLKNSGIMNPVDAPHHLRSDEWLPFREGVVLQKSSNGIIVDVGLFSNVLIENVNYINIGTRVTVLFQSNSYELFQKKNPNVLFTGKLIHPSVPKLYNLYWGYSIEILKNLSDIFKLQVDYLIGTSERGKFIDDSMVSFRDAKSVLIVFGNKDGLEDLLIKEKEKKKNKVFSPEK…	0.135	0	2	1	1	1	444	51.8	9.11	0	1	metabolic process		catalytic activity	Pf02598	811889	PF3D7_1432500	PF14_0307	14				0	0		Low	1	Acetyl [K83(100)]; Phospho [S79(100)]
PF3D7_0808000	conserved Plasmodium protein, unknown function	MKKWKEKRRWHINIILMFLHHFFDRINYSMRNTFLHDHYIFMKFKKNKIIGLLSIINSSVCLVISPIVGYYCDKHKKERKKMLQFISVSYLLVNIIHYMFIRTNSLSLIIFVTAISKMLHECSHVITESIFIESIDRGKKSLIFTYQKLISTVATMLGPFFCLILFYVYNDKWNIKNIFIIFQFSILTIVPQTIISFLWENKTVDTIKNSEEIELLTKKNDKKYMFCFSTKHIPYIVFVSHMITLAGAGMTFKYFSLFLKSEYKVSPILMCILNIVIPVLLTVFTYISQKLSKCIGRAQVSLFFTTIGFLLLCSLLYIQNYKDVLKVHVFRSVFQNCTNSIDKSILYDFIDTNRYTGRWMGVQSLYYLVWSISAYFGGWLSDISSYRNTFKITTFFYLI…	0.134	0	5	1	1	1	417	49.2	9.55	0	1	transport	membrane		Pf07690	810611	PF3D7_1104800	PF11_0059	11				0	0		Low	1	Methyl [K326(97.7)]
PF3D7_1432500	conserved Plasmodium protein, unknown function	MSDVFSIFKKKRNKKTKLYKTSTNKGNTKRGILMNDKSRRKAYGTPSAKDSIYGEKNIKITNNSNNNNNNNNNNKNNNKISNNNKNNNISNNTNYHDLYDDDTINRNNQQEVNIVLENFPKLPIKNVELCEDIYNIFYIRDQYLIGNKNILINNDHIILLETILDKIENAINDMMHREDLYCTKKVLSSVHEKMLCLYNSFKNIKSMFPQLSNSYDCFKSNVIFIKAKQFKKNYVYDNLINIYTYLQDSEIQQDNIEVYNEILYINDKQISSPSFINKNMLTTNDYIEFLPMKFNTHFIELNKISVYYLYEESMNHIIWQKVLDELIVVKALADIPYFDLTEIEGFDFKKMKSGQRQWYPIYIAKELSDEGLATVEFPFWFYIDNLKHIYKKEFDDINE…	0.121	0	3	1	1	1	522	61.9	7.64	0	1												0	0		Low	1
PF3D7_1104800	mRNA-binding protein PUF3	MSSVFNYFFKNFVLKEKRNLFFKYNILERGYSKITSVNLNNWNNIHKEIIQKINNSDFVSIDVEYTGLHLKDERYISLDSSYEAHCYGAKSFFPCQIGISIAKKKDIVEDLYQTDEENNKIKKKSSVHTRKVIYENGNMNKICNIEKKKQEWHISPYCIYVFPKENKYFSVSTSTLSFLKENNFDFNEWIFNGVGYLRPNEEEEKKKNIVEKINELNNLLSKCNTNKKNIIPGEKIHIDKIIQEIENYKIVDDEDKEAIISIIKKIGKWINNTNNDKNYCKHEEDKKKLNMNKDTSINYINNNKDKANGNDIHIHIPTTNIDNNNIYNITNNIVKEKTFASLNNNFIQKQKNELTNNNVYNVKQTFSSINSNIKNIPNNYITNEDVYDNNEKIINKSTK…	0.121	0	1	1	1	1	862	102.2	7.69	0	1	metabolic process	nucleus	catalytic activity	Pf04857	811995	PF3D7_1443500	PF14_0413	14				0	0		Low	1	Sulfo [S828(100)]
PfDd2_030022500	RNA methyltransferase, putative	MNTCIDFHKKKKKLLIHPIHLLNYVYNYNRLFCCHLVNLPLYKKRSHLKNEKDNLKRYKNYETHLKCLNYDFLTHTNTFYNIRKKFTTFININERQNHIANIKNNIQSNHKKENNILTNNIINNNNIYMNNSHKIHGLLNKQIAQIKNSTHTHPRSYNFDPCTKTKKIQVYYNCEMNDVIRKINYIKKFLSTGSPVDIFLIYNTHDHIKTRNIKMKKQTKISKNKISNIEDEQQEEPHNHYDRQIFKNYESNKITKFLHTQKLNETKYSLHLYIKINFILNHIRNISIVDEIFRHIQNKNHIILIKAYPK	0.123	0	9	1	1	1	310	37.6	9.82	0	1	metabolic process		RNA binding		810493	PF3D7_1034600	PF10_0336	10				0	0	100	Low	1	Acetyl [K209(98.8)]
PF3D7_1443500	conserved Plasmodium membrane protein, unknown function	MINSGEKEYISISDFLYMNVEDLKDDEEIKQKDFSYRKYVCSLELGDKKLDCGIHPEKRLSIIDCEERKYINDELSYDDIIFIIDHLLLNLVKLLKGNHPFLTVLSCYYLHDSKVINCKDNGYFLEEVFMKWLAAFSYDKIYMDIFKNDNKEFIKYIEKHDDQKKNFNKNKVADNKKDSNQDNNMEKKKKEEEEEKEIEIEIEKKSDTINIKYKNNNIHNDNICEENTYKNICEEDYVENKMFLFFQLFLIFYSSSSELIDYVITQNNFVHRDDYKCGLVNLNDCLLYHCRNRRAYILKNLFIIKRCFTKFFTQYEENKKKNKDIFYILKRIKFIIYFTSLLNQLIFDMCESNKDSIKENCKQILNCINSIDNDMNCNINEKGAVKNKMFKMIQEEEEE…	0.123	0	1	1	1	1	1219	147.3	7.24	0	1												0	0		Low	1
PF3D7_1034600	AP2 domain transcription factor AP2Tel	MRKLYCVLLLSAFEFTYMINFGRGQNYWEHPYQNSDVYRPINEHREHPKEYEYPLHQEHTYQQEDSGEDENTLQHAYPIDHEGAEPAPQEQNLFSSIEIVERSNYMGNPWTEYMAKYDIEEVHGSGIRVDLGEDAEVAGTQYRLPSGKCPVFGKGIIIENSNTTFLTPVATGNQYLKDGGFAFPPTEPLMSPMTLDEMRHFYKDNKYVKNLDELTLCSRHAGNMIPDNDKNSNYKYPAVYDDKDKKCHILYIAAQENNGPRYCNKDESKRNSMFCFRPAKDISFQNYTYLSKNVVDNWEKVCPRKNLQNAKFGLWVDGNCEDIPHVNEFPAIDLFECNKLVFELSASDQPKQYEQHLTDYEKIKEGFKNKNASMIKSAFLPTGAFKADRYKSHGKGYNW…	0.124	0	4	1	1	1	622	72	5.54	0	1		membrane	protein binding	Pf02430	810891	PF3D7_1133400	AMA1	11	Malaria			1	0	100	Low	1
PfDd2_090016600	MEI2-like RNA-binding protein	MFNYFLRSIKNCKSKDDVTHLSRKFLKNINHFNTYEIALCINKFSKIEFEDPLFWKHFCLLITTRDENFVKKFLSTKRNDINNNKCHNKVYDTYDDYDKHNVMKVKNNLPNVDEHKRDEKNNNVSFKNVTCKKKDDIIEYNLFHEEKEEEKKKKKDKLLHLFNIEELCLILNSLSKVNIKNDDILKYASHKLINHINLNKYLINTIKALTSLSGSTQGRKNKSLEIKNDDEIKNDDEIKNDDEIKNDDEIKNDDDIKNDDEIKNDDEIKNDDNINNCNNTNGCDDNTYKPINVQHILQDKIYQNINNLNNILTEKDLSILIELMITHNNIDNKNKEDKLWDDKNIVIKNTKKDSKTIKEKINTYNDNIEINNNICNNNNICNNNNICNNNNICNNNNIC…	0.124	0	6	4	4	4	1447	172.9	9.1	0	4												0	0	100	Low	1	Phospho [T93(84.6)]; Sulfo [Y1026(80.8); Y1030(80.8)]
PF3D7_1133400	superoxide dismutase [Fe]	MKKLNLLIGCISLYSIIFYTAKISCTVQVKNGGIENLASSSGLLKNVLKHSPRISEEEIKESEIKIIKNAHEEEKKILDKYGKCLKDYTLPCPNYWKRRTDKYGKNVCIANEEYNGFCEQVQIFDEFSEHEKMSYESSCNVEWGCKGSSKEICESGKRDYNVPCPEGFLVQNDNSCKADISVYRGMCNNETINFTHLTSSEKENWSIACEAYWPCYTDCISEEYISDCPKNWKQVNKYDCIPDKNYKGPCRNIKNFKYFTLSMKKDFEEKCKTKFECNNICEKNYEQECPLNWKVEKGYCLAPDTFDLCKRKKISIENMTRKEKENIEKECFVSWPCINNKNTNKPNCQINWLADCPFGWDRKKEDKRDQKKDEYVCILPTEKQIYTEENKFNSLNKEK…	0.125	0	2	1	1	1	481	56.3	7.12	0	1				Pf09717	814138	PF3D7_1331400	PF13_0168	13				0	0	100	Low	1	Methyl [K30(100)]
PfDd2_060013100	ATP-dependent RNA helicase SUV3, putative	MNIDIEEEISNGNYVEINNTEVVIFRYFSMVLYILLFFCILSFILMCVYYFRTPCESCDVFNRILVIAILIKSIGHLKITIIRIKLRHEIDNDERLKNIMISLIKLFNFLTFFLSLLSLYLLHFYKNICTTNTISLKIIRIYYYFTITLYFIPLLFYISLGLFLSIIICIMINFSVDETDRIPTPEYIIKKLKVMRYEDINYIHKKRNKNGKSGVKTFIKKPSFELILDKVKSVIIDNDNSPNHKTQKNKNEIIKCKEDKKKRKKKEQQQYIKGKELGDIINSNIVDENLQDMLKPLNSLPSEDNKIHNTFEKKIDNIRYDNVTNYHHQNNDNDDDIIISSDKDISNESQDDTNNYTDHDNQKIYNQNDDVCSICMMNYINKDDVMIMPCDKRHFFHVN…	0.12	0	2	1	4	1	429	50.8	7.99	0	1	metabolic process;transport	membrane	catalytic activity;metal ion binding;protein binding	Pf00097, Pf12678, Pf12861, Pf13639, Pf13920, Pf13923, Pf14634	3885901	PF3D7_0607200	PFF0355c	6				0	0	100	Low	1	Methyl [K72(100)]
PF3D7_1331400	conserved protein, unknown function	MSINRYNYKTMNSLLKDKIPQHFDILPHTTIKCIIHPSVIFTILDAYLRRDEDQTHVIGTLMGSVIDTNLVEISDCFVDKHSLNEGGFLQIIKDHHETMYELKQKIRPRDQVVGWFCSGSELSELSCAVHGWFKEHNSISKFYPHTPLNEPIHLLVDASLESGFLNIKAYVQLPISLVKDYFVHFHEIQTELLPCNVERADVSLVKGNIHAHKDNHTNNLEHNHNNNQIDMNELSLKKLLIMLKQCKSYVQDVIDQKKKGNISVGRYLHKVLSNDTFLTLEKFDSINESVLQDNLMISYLSNLANLQFLIAEKLNSSSLQ	0.12	0	5	1	1	1	320	36.8	6.74	0	1	metabolic process	cytoplasm	protein binding;RNA binding	Pf01398, Pf13012	813459	PF3D7_0918300	PFI0895c	9		Formation of a pool of free 40S subunits; Formation of the ternary complex, and subsequently, the 43S complex; Ribosomal scanning and start codon recognition; L13a-mediated translational silencing of Ceruloplasmin expression		8	0	100	Low	1	Acetyl [K9(99.5)]
PF3D7_0607200	conserved Plasmodium protein, unknown function	MLPRKRVFIHLYNNICGFGIIKEKSFYHKKNEDLYKYNQAYAYKTKKKGNITKAIEINKEILKESNKNILDLIKIIEENKEDLNIINYVTFFHRVMQIINKNKEIYIKYNIYINKTIEQNVKIIFDYLKDTNNILNNINNYNKRLFSSFIWSYSKYISFLNKKNKYFSIDNKHKLLLNNKFTNGSFHNIINYNIHKDTILPSCDIIKRYEDINISLIQPCNISNSNINHIYQVNKSTNHKIYNSHIIYKYSIFNKSNIDLLFSYANQYLPLLNPSRYVIVFWSLSKLNKDNKVLHQKYYKKSVSLIPLLKYKELIILLYSYSYVNFRNFYFYLNIKNYILKHKIYKQIISERNYESLVNMLLSFINQNILFLDLYENIVKYIIFKKRYTFINLLNNQEL…	0.116	0	2	1	1	1	1725	208.1	9.33	0	1				Pf08373	812091	PF3D7_1453600	PF14_0509	14				0	0		Low	1	Methyl [K1288(90.2)]
PF3D7_0918300	3-oxoacyl-acyl-carrier protein synthase I/II	MNNIYISLYIFFISYIIQLCFNTKYIYCDKKLYVSKNILPSVEKKEFVSNVPHKLEWLVHNILEVVHFLEDVNNYIVDFKKDILTKLEHIVQDDTELYESYEYNENLLNQIYLNNEKKLKRYSEYIEKLKDTKLQMFEDTINNFQRENIYYLNFVYKNLLAKIDLITNLNKKKLDKEKKKNVIELKEYLEDLKKRMFDMQKRLNDIIITKSTFLKNESELNMKLFETSAIDYVNNNSNFEVFSTYIINDFMLNKKRINVLNYDSNLFFKNNFMYFNFLHNYLKEKKDEHVLNVYIYLKDPLIQEYELNYFNYYVVLDLYILDVIIKNVDLLIEKKGKKRKNVNHILVCIDNYVVKYNVLSSNIYLDIQQDIKSFFHESNRNVDGSKIQDMLFHFERKNN…	0.116	0	1	1	1	1	1134	134.6	6.65	0	1												0	0	100	Low	1
PF3D7_1453600	CRAL/TRIO domain-containing protein, putative	MQVITSDKIGLIQYIKCTGGNSIFEQNLPADLNRKINNMTWSGGYGGYEESEITICRENGLVESFQFYENVENPHVNDTASLSFLSCSNCIYTRMLNHHHNVIYEDILNEHKDKYANYLNFMPVYNNNEKVKNGIYEDYLLNSRLLVTVNSTGHVHVLNWEHDESSKYYLNDTLYKNEIKNEDIQKKMQRYCENYKKDVLNKIQYKKIDDKDNNNNNIITNNEYEHVNLQKICKDYHYNNMIAKENILQSYILSNPINAACVNELLTNRLAIGGYKNCLKVFDLFTGTYLWKSKGLGVSLLHLNCETLIKSLNFLNDINVNILCASTYDHKIILYDMRCQPKPVYIYDHYKTQNVIENKYNYFDHNYSESDLVFTNICNTSHIYSDDMDTNTLDMKDEK…	0.146	0	2	1	1	1	793	93.4	4.64	0	1			protein binding		2655159	PF3D7_0725300	PF07_0106	7				0	0		Low	1	Acetyl [K644(100); K647(100)]
PfDd2_030023400	ribosomal protein L46, mitochondrial, putative	MTNVNNNMNNSGNNSTPTNEVLWESLYNDFNEITDRNKKHFNYIENSLFNFCKGVSSNEELSYDLSNRRMSDISGLRKNNIGIKVNVNNLITQKSRINNINENTNGVNNNKNNKEELNNVMLNNNINDEYEKESNFILKDEDVEYIKNDTYISCTDVMNSEKTRNSDNFNNSYITSSANNNVVSKSGSYKCDAENNNTNMKDLSDINNNNNNNNNNNNNDNNINIGCNEGKNNYFLFNNNKDGLRRSSLFNLKSKSCHNFSLPDDGFYNYHNNNNNNNDNNNNNNKSNSNYYISNDFSKNKLLLNKKNDDHTFLLSNKKIYDTYKERKSDKKFITFNTFDNHSEGSVIFPMEKYRNFTLPSEEKITSYNFLKKHNSTFDSLEKLDMLLKSKYKSINNKY…	0.117	0	2	2	2	2	1063	123.3	5.87	0	2					3885780	PF3D7_0606000	PFF0295c	6				0	0	100	Low	1	Acetyl [K878(96.2)]
PF3D7_0725300	transportin	METKKKHSSGVSSSTASSATNEICLLFKLIQESHNRKYIINKLTELFLLIYKERLKRMLLYCSNVEEGRNDNNINSDINNFDEKLKYFFRKDSIIFDIPRKQKGYNKYDEWLDVCFEKFLNLLFQLLKNDDEIFVKKSLSILFGSLQFELKIFEKLMKTNYDNNNNNNNNNSNNLYSNDNINVYDNNLNKITEDEGGKKYFPIKLYRRIIIELLNMEHISVNTIKHICKSYICFYYDLDYFFLCIYNSLCNENKYVDSKKKKNNDPSNVDTNKKNNNNNNNNDNNVESTKEKEQNGCNFNFPKDNHNINLLIFIILINSIKPYKKVCLNTNENNKKKKKIYLKKFKKHDLFIDDQENVSRKRKKIYNNNNNNNNNNNNNNSQVHINKYYKFSEINDSHV…	0.118	0	3	1	1	1	974	116	6.49	0	1				Pf03914	813984	PF3D7_1317900	MAL13P1.93	13				0	0		Low	1
PF3D7_0606000	HECT domain-containing protein 1, putative	MEEETNTQSKPLDDEDINILKSYGSGPYSKTIKKVEGDISGLLVNINKLCGVRESDTGLCLPNQWDLQLDKQMLNEEQPLQVARCTKIINADTDQTKYIINVKQIAKFVVGLGDKVAPSDIEEGMRVGVDRTKYKIQILLPPKIDPSVTMMTVEEKPDITYNDIGGCKEQLEKLREVVEMPLLQPERFVTLGIDPPKGVLLYGPPGTGKTLTARAIANRTDACFICVIGSELVQKYVGEGARMVRELFQMAKSKKACILFIDEVDAIGGSRGDESAHGDHEVQRTMLEIVNQLDGFDNRGNIKVLMATNRPDTLDSALVRPGRIDRRIEFSLPDLEGRTHIFKIHANTMNMSRDVRFELLARLCPNSTGSDIRSVCTEAGMFAIRARRKTITEKDLLLA…	0.119	0	1	1	1	1	420	46.8	6.7	0	1	metabolic process;regulation of biological process;response to stimulus	cytoplasm;proteasome	catalytic activity;DNA binding;nucleotide binding;protein binding;RNA binding	Pf00004, Pf00006, Pf00125, Pf00158, Pf00910, Pf01057, Pf01078, Pf05496, Pf06068, Pf07724, Pf07726, Pf07728, Pf13191, Pf13207, Pf13401	814041	PF3D7_1311500	PF13_0063	13	Proteasome	Ub-specific processing proteases; UCH proteinases; Cross-presentation of soluble exogenous antigens (endosomes); Neutrophil degranulation; MAPK6/MAPK4 signaling; Removal of licensing factors from origins; Regulation of DNA replication; Antigen processing: Ubiquitination & Proteasome degradation; Orc1 removal from chromatin		26	0	100	Low	1	Methyl [K408(100)]
PF3D7_1317900	eukaryotic translation initiation factor 2-alpha kinase	MMNRLILNKATSSNDEPTPGYLYNEITQMTFCSKESLGLVGEYLLKKLQRTDLNVKLKTLKIMKHLCDKKRADFRNFLKKKMDIIKECQQCNIVNDELKGETPSMLVRKEATDLIKLIYSYDATENVMKSSSNNSQDTMKNNRIEGFGNTVFDNKNNQNNQNYQHNQHNNIYNHSNNNYNNNMYHNNDRNIKTNMETYGNKFVSNNYNNKNNYMSKMSGFGNPYFNQNPVQKTKGEIAIKYLNEVANKYIPSSFVNKINRVSASLSKNYSNGSLNIHSIMNGRAFNKGLEKNHMKRAESHYYNKNNINSMNSMNYMNNHNNNHNNNNNNNYYYNSSRRNENILKPHESQQAGLYENKIIQDILLTTGINKVPSENVLNEFAIKCKTLDTKLIVSILTEK…	0.12	0	2	2	2	2	801	93.5	8.73	0	2				Pf01417	812151	PF3D7_1459600	PF14_0569	14				0	0	100	Low	1	Methyl [K488(100)]
PF3D7_1311500	glutamyl-tRNA(Gln) amidotransferase subunit B	MSSLANIQNANNEESPNNTEGEKLVKCATYINNEKVYECSSGISSVDKINNINNERVDIFMNNNNLTEHIKSIMGHVNDYFTKKINDEKKN	0.125	0	29	1	1	1	91	10.3	5.41	0	1					814306	PF3D7_1366000	PF13_0347	13				0	0		Low	1
PF3D7_1459600	glucosamine 6-phosphate N-acetyltransferase	MKMKHVYFKVLLLFSLPLNILVTLHHVDKKTNDYRPYTLTYTKLENTITSSRLLCECDTYAATNYDNDPEVKKVMQQFDEHTTQRLLEYNEHMIKKRKECKEQCDKDIRKIILNDKIEKQLKEKFSSALQTDIGANYLPKCTCEKSLSDKVEKTCLKCGGLLGGGITPTVGFFSTIVTYLLTDAAAKQAGILAAKKVSVEAGIQTFIQQLSDMSNLHVLIGHKLVNLITPKTVGNIMELSKTIHETLQSTCFAAEPRINDVMTILCSTDSYIFDAQYLQQQVANIATKAAEEGAKAGALASQNAEANTWSLGTISNFFFTNSAGIAFTTIVLIAIILLITYLILHYRKKKENEEKTTIYKIIKGIDMFYYVDVYR	0.12	0	9	1	1	1	375	42.3	8.25	0	1	response to stimulus	membrane		Pf02009	811567	PF3D7_1253700	RIF	12	Malaria			1	0		Low	1
PF3D7_1366000	ribosomal RNA-processing protein 7, putative	MDKFKICKKRILGSLKKNKFIKKKYEKFKERKDYVENDFITNSIIKYLNKEKYENKTKKVEINEFIGEDENLKVKLYGKEDIQEEDIIKRCLFCDKDNKILEQLSYRILYDVMKKCIDHENVLMKIEELGFTADNIKDEKDENINICSKYKVDTFLDYIYKNLNVIKFSKNFQGLCKFIHLIKSVIFIIPYVYKVKFLFLFCSLFNIYQKEYESGKQNDTNIHNKNNKKEYSNLINIVDEDEFFTLYFELINQLINLKDNYNSYDENYKIFNYFVLRWILIFFKNKNQFFLSQKKMSSLIKSKYVILLFSLLKNLHESSNMLGNFDISTNEKDILLSVNKNNGHMLNQSYNNMSENEPFLSQNINESNYINNMYNNNMNNYSYDDNMNDINLLDKLVLN…	0.125	0	1	2	2	2	1805	214.5	9.33	0	2					810900	PF3D7_1134200	PF11_0353	11				0	0	100	Low	1	Acetyl [K99(100)]
PF3D7_1253700	SET domain protein, putative	MQKKKKKKKNQNLVDIKSTNMKYTNETKRKKLQNQISNKQINEKERNDEKTKFLNKKINEKRFTNNDTYKSILNYRNEYKPTKQKKKYCYKQSFPEEKKRNNSITNYHTKKNINHKIYEKKKINTTTSINSHKINNTNYKIQDNKCILKKLNGEIKELNINNIHDILPNYIPYQQSIQHEYNFLNNKTACSYSYASSKTIHERKCSKLGFIEKCTKIFKMKNDENKMHPDTNVCQKIKLPINKNLNDKQAFEGEAQLCGFEKNLTKMETIQGKNLFLYQSSDVKHYKSSIFSNIHSVKKNVSPIILKHSRNMILSKTKNLKFKQMSNIPIVKETRKKEKIYPRDNNINSTTIKIPDKKNKVYDDKQEKNIFEQNMNNKQSNNFLEIYSFDEKNSTTKLE…	0.131	0	7	3	3	3	556	66	9.6	0	3												0	0	100	Low	1	Acetyl [K156(100); K287(97.4)]
PF3D7_1134200	cullin-2, putative	MLGHVLHFYHIMIRYVIFTSFFMLIIQYHSFITCFNINHITNNNILLTPTNTCLLKKGRKNEYLNFYCDGMGQVKKHGYALRKNAVFFGDIRNKEIEENTVSYIDKNVKCKIGLEVHIQLSTKYKAFCNCFNISSLYGEKTYEKNHNDLIDFIRENIWKQKNDQLVNDQLVNDQLVNDQLVNDQLENDQLENDQLENDQLVNDQLVNDQLENDQLENDQLVNDQLENDQLENDQLENDQLENDQLVNDQLVNDQLENDQLVNDQLENDQLVNDQLVNDQLSNDQLSNDQLSNDKVNNEQLPNDHVHNDHVHDEQAHNDKAPHEHKNIRQSIFNNQTRIKKDLIKNNTSDDIVIKKYHNNENMEPNKYICNTCIGEVGSLNTLNSTAVLFSYLISTIFNC…	0.132	0	2	1	1	1	882	104.9	6.44	0	1	cell organization and biogenesis;metabolic process	membrane;mitochondrion	catalytic activity	Pf02934	3885728	PF3D7_0628800	PFF1395c	6				0	0	100	Low	1
PfDd2_110047900	DNA polymerase epsilon catalytic subunit A, putative	MIKNIVNQFIKIYGQEYLGEWDAIQNLTINSVTSPEIILKNVPFPEKFFELADLPLEIIYSNIKNVRIKFLWSSIFSSNISPINIYANDIFLVVKFSYPSIWNTNKTLNTQYEVKKKKLRKWDSVNISKEKKEENFLKALPIKLINSLRIFAENIKIIFFDNHIHTKPFTLVFFVKSFKIDELSKYKLKLNEEEKKNIKKNLLINIWIRLIGIHMIYKEYRKKIKYNKRVKKENEEKGCKRDNSKEKHDKSQNKSETIQDEMFLTAIEKLFSESTNSLKEPLKIHLKNSQSKILHKTRNGKYCSFSDYEMNERIKVGSLRKKKRKKEIDIMKKKEKIKNIYKKGYSDGSSFKKEERYYFDIPKNNTGFRITPKEGIELHVIFKKHDIKALNELKEDIKY…	0.133	0	1	5	5	5	9308	1116.6	9.33	0	5												0	0	100	Low	1	Acetyl [K6757(100)]
PF3D7_0628800	bifunctional methylenetetrahydrofolate dehydrogenase/cyclohydrolase, putative	MKIRKLYGLLKKIYYEKRKDFFLYFFFLLIPFLLISFHLFLRNISDKYSLEIYNTSSPNDKINLNDTIRQYVLFLSNELCSKEINDEIYVNHICLTPGNELMKDFLSYAENNDLNIFKLYNSEEDCLKNLKYAIELKSEDFKNVNSLELNDDILNIHENDKNSLLYNLHTNIINLKSSEFNINDLYKDVYTENEFENIKNLKINPHILKVVKNTEFYKNFIKDIKNLKNENHYTQYFNDDRKKLFFYNFVKNNLVETKYSCGLLSVENVNYYKKQKNVKFSYLFGLSPQSEGFKGKGLYKNAPLYNKYENKQYGNPFHLYYPYVTLESDKKINEKNERNEKNERNEKNERNEKNEKNGKNEKNKDILSSTNNNVVMKNGIQSYHNNNSINSNDDQKKKN…	0.133	0	0	1	1	1	3133	375.6	8.56	0	1	transport	membrane	catalytic activity;nucleotide binding;transporter activity	Pf00005		PF3D7_0319700		3				0	0		Low	1	Methyl [K2267(98.6); K2272(98.6)]; Phospho [T2270(99.9)]
PfDd2_050027300	ATP-dependent RNA helicase HAS1	MKEKEVDNLFPGDKDVTNLKQYFEGGDIKFENAELKKEREEIRKNKVFIECVQNIWMNILNKKMDDKFSKVEYFKIMLRICKVLIPQFDIKEIIKIVNDEWINDSEGKKYLNFSSFFNAFFELSDIWTPTINAYDYAHFLKSLFYRITYIEIKTKDGRIIKKKPMIMINFKRTAENKKLSLYNDTNIIEKHVIKEKNKNTLKNLQSFKRSSMQIQNLKKKHFIKRFSENYKLENSFLYDMDDDGDNSLIPKNLFENLLNNKQHNDYLQRNIILMDVNDINPLEHPDEQNQSLNKNKCLTGTNKKEKYMIPKGTEYQDKEKESSILTINQNDKKYKKKKKKYSELQDSNISSNNTLTSKRYTYTCGMDKETKETDEQNKRRNTEVASICNVCNVETNEKQ…	0.133	0	1	2	2	2	3724	447.9	6.6	0	2					814396	PF3D7_0307900	PFC0335c	3				0	0	100	Low	1	Acetyl [K2965(100); K2966(100)]
PF3D7_0319700	rifin	MRKGLIYRTILCYILLILIEKSHQNNIYKVNGNNENFQFSHLNFYSKNNEGLNFGRSKVSKGSNLPSEKSSDNNNDNDYSYKYYNSSIRRKKDNKNNVHSSNLFRPHLFVTLNEKHFANNPTHNSFLSKIKVTGPQEVNNNAMSSDKNPLSHDLRNNIIENEDPKLLDDNNLYQIDMIDENGNLKFSLYPHYVNIHVCKEMIHYSTYYNDGTENKNSNLYKILEPLSKYMHEVKSNCLNNKNKLLNEIHNLEDPKYYKNNVQDVYDENIKNYQFLRNEFEKCLNKYDENINKKIYEMNTDIRNMLSNTICRNNICDLKNYNLIVELYLFHINELPEKAYQNHLNNAKELLEFTSNVINDMDKRILGDKKTLYSINFVQSEINDIIKRYNFHLNHINKGI…	0.117	0	1	1	1	1	2868	337.9	6.25	0	1												0	0	100	Low	1	Acetyl [K891(100)]
PF3D7_0307900	erythrocyte membrane protein 1, PfEMP1	MFLRNFSYTLITYRYMYIFSLINILKTTSVIIKTRHKLNHINNSRGIKSLNINSNNLFFFLRSKIRKTQNYILNNNINKKNYNALFYKLNNKEKKMNNKFSKSLNMNNSTNKNDHLMNDNIASFNKNTDIKNPRSFNQNRNITYSKQFSQNNNYSSTHNNNSVSKGKASGSYINSGNVNVSSNQYVNSNNNINSNNINSSSNNNNNNNSSNNNSNNKFSNNFAGTYSTFIQNREMNKNNEGPNSSFNETKLNNSSNFHINNKEKKNYNNILSNNNNNNINNKNNDGDNINMLHINENSGMYGTKSNYNNKDYLLISNNMKDKNMYLNNNTLTNTNNLDNSLKINNYNNKHNDKNINTRSSKILEDPNSYNNALKNNDSRYNYYNENFTNNIKNVNNANT…	0.399	0	3	4	4	4	2299	264.8	8.6	0	4	metabolic process;response to stimulus	membrane	catalytic activity;DNA binding;nucleotide binding	Pf01695, Pf04851, Pf13086, Pf13087, Pf13245, Pf13604		PF3D7_0703500		7				0	0	100	Low	1	Methyl [K868(100); K869(100); K873(100); K1998(99.4)]; Phospho [T1692(100)]
PfDd2_120057600	erythrocyte membrane protein 1, PfEMP1	MAAAGSGGQGARDVLEQFGEIVQKKVHNEVDAYREELKGKLWEAKFVGVSHVPSDPCQLNHEYHTNVTTGKDDPCDRRWPVRFSDESRSQCTKNRIKDSTSDTVGACAPYRRLHVCDQNLEQIRPEQITSTDNLLADVCLAAKHEGESIIKNYPQDRNNNEVICTALARSFADIGDIIRGKDLYRGDKGEKKKLEENLKNIFANIYEELKNGKTNGKKGEIETRYKKDDEDGNFFQLREDWWNANRNDIWKALTCHAPPDAQYTKKGPHNHITESNKGQCRCFSGDPPTNMDYVPQYLRWFEEWAEEFCRKRKKKLQNAQKFCRDESSKLYCSLNGYDCKATIRANDEYTISQACAKCFFSCHRFVKWIDNQKLELEKQKKKYDEEINVTTETSKKTEH…	0.145	0	2	4	4	3	2064	238.3	6.07	0	4	regulation of biological process;response to stimulus		protein binding;receptor activity	Pf03011, Pf05424, Pf15445, Pf15447	4794183	PF3D7_0712400	VAR	7	Malaria			1	0	100	Low	1	Methyl [K1476(100)]; Phospho [Y1500(98.2)]
PF3D7_0703500	Plasmodium exported protein, unknown function	MEYVPGEKEALNTYKLSKFKIGENKIMEDISEGNKKNEIIANEKGGNENTKKKNKNTTSLFKRFKIFGKTKNAPKGEVSDLKKNDENNSIEVVNLLDLSKDDENKSINMNSNDYSNDNDINNENNNNNDHNNENNNNNDHHNDNNNNNNNNNNNNNNNNNDHNNNSDNSNDNNNVNHKLLSEFLKNSNNTHVNNDDDNIENSRMNKIKNSISIGNGSKINDKSVTSINTDESTTKVQAESNIISSKRTTRDSALINSDMLGKNFEKDINKKRESVKIDSDNMSIDIEKSVIPRISEKRDSLLNHIVKMPLKYAYKNGLSPRNSTARSEDKDDKNNDNTKDDNIKDDNIKDDNIKDDNIKDDNIKDDNIKDDNIKDDNIKDDNIKDDNTKDDNIKDDNIK…	0.144	0	1	1	1	1	748	85.5	5.4	0	1												0	0		Low	1	Acetyl [K544(100)]
PF3D7_0712400	conserved Plasmodium protein, unknown function	MKRIILFFLIIWAINIKRYINYNIKIKLKTFTNKIFMSGRVQLKSTKLQHRKRPRKRKKSSIYPTPVLYHPRQRDYFNLQGEYTCLPSEDILNLLSQNKLYLLIQSIRNKNNDAINKILYKDVNNIYIDKNHIYYDDKNVQAKENGNIKTETQKGTQKGTQKGTHNSRDINHLYDREKKTCRNFIKFSNFNKYYNEKNNYTNEDIINIDNDDNNNNDNNNNNNNDNDNNNNNNDNNNNNNDNNNNNEEQEKGKDNTFVDINNIYFYFKKVNITNINKDNINDDIYKELLQLKKISLQNQDEIGYNIYKYFLNIITNVEREKYMDDFFLVKYINNIWINKNVHKYFYFLNSLYDRMRKISYKLFSLNYNIDIIGHDEEKNKMMYFQRHELFDKIIKKTKY…	0.114	0	2	1	2	1	1066	127	5.53	0	1					2655024	PF3D7_0727100	MAL7P1.149	7				0	0	100	Low	1	Acetyl [K154(97.4)]
PfDd2_090023700	cytosolic iron-sulfur assembly component 2, putative	MKYVPPHLRVHNDEKPEAPVENVVEDLKEKVVELKKEEKEIDTDSSTEGDEFDIVLNSVVISQISKNKDLGGELLGYYIKNNDDKKKKKKKKKKKSKNNNNDDNEKNGNQDVKDEEDGDDEEDEDDDDDDEDDDDEEDDDDEDDDDDEEDDDEEDDENDNEKKNKKKNKKNKKKNKKKDNKKPNVVDINQSFCVSNIEDICIDKIMKLTNKYELPKQRYNELLNNLTLYFNKNKYEEEGEKYINEVINYYEDYVNIMSELNFETTTFGFYININDIRKKEVLVTLLLCSLINKNSFVLCFSEKYGKLIFSAYKIDVDVIFEIKNQIKNSTFNQFNDILNVELKKNGLNSKNILQPVPIVIKNSVISSIFLKVLKNKNKNYISSLDYLNTLEVDSLENHV…	0.114	0	3	1	1	1	509	59.7	4.98	0	1	metabolic process	cytoplasm	RNA binding		811772	PF3D7_1419700	PF14_0191	14				0	0	100	Low	1	Methyl [K410(100); K415(100); K418(100)]; Phospho [T411(98.2)]
PF3D7_0727100	conserved Plasmodium protein, unknown function	MRNLFHITICLVTLNLFILEINAKTNTSENRNKRIGGPKLRGNVTSNIKFPSDNKGKIIRGSNDKLNKNSEDVLEQSEKSLVSENVPSGLDIDDIPKESIFIQEDQEGQTHSELNPETSEHSKDLNNNDSKNESSDIISVNNKSNKVQNHFESLSDLELLENSSQDNLDKDTISTEPFPNQKHKDLQQDLNDEPLEPFPTQIHKDYKEKNLINEEDSEPFPRQKHKKVDNHNEEKNVFHENGSANGNQGSLKLKSFDEHLKDEKIENEPLVHENLSIPNDPIEQILNQPEQETNIQEQLYNEKQNVEEKQNSQIPSLDLKEPTNEDILPNHNPLENIKQSESEINHVQDHALPKENIIDKLDNQKEHIDQSQHNINVLQENNINNHQLEPQEKPNIESF…	0.114	0	3	2	2	2	1233	141	4.32	0	2					810501	PF3D7_1035300	PF10_0344	10				0	0	100	Low	1	Acetyl [K1192(100)]
PF3D7_1419700	erythrocyte membrane-associated antigen	MEEDDNLKKGNERNKKKAIFSNDDFTGEDSLMEDHLELREKLSEDIDMIKTSLKNNLVCSTLNDNEILTLSNYMQFFVFKSGNLVIKQGEKGSYFFIINSGKFDVYVNDKKVKTMGKGSSFGEAALIHNTQRSATIIAETDGTLWGVQRSTFRATLKQLSNRNFNENRTFIDSVSVFDMLTEAQKNMITNACVIQNFKSGETIVKQGDYGDVLYILKEGKATVYINDEEIRVLEKGSYFGERALLYDEPRSATIIAKEPTACASICRKLLNIVLGNLQVVLFRNIMTEALQQSEIFKQFSGDQLNDLADTAIVRDYPANYNILHKDKVKSVKYIIVLEGKVELFLDDTSIGILSRGMSFGDQYVLNQKQPFKHTIKSLEVCKIALITETCLADCLGNNN…	0.115	0	3	2	3	2	853	97.6	5.57	0	2	metabolic process	cytoplasm;endoplasmic reticulum	catalytic activity;nucleotide binding	Pf00027, Pf00069, Pf07714, Pf14531	811928	PF3D7_1436600	PKG	14				0	0	100	Low	1	Phospho [S251(98.2)]
PF3D7_1035300	conserved protein, unknown function	MNISFTVCSLFILLINVVLHGAQKNSEKNVYTEICEKPANGNESSVYCMKDYKKKSSLYGYKHIMNFLLGNLNKHKNNIAVVEHDNGEPNNYLTYNDFFKKVLCFSNTLNTYEGKGIEEKMYKKEEKNNGKFRLLGLYGSNSINWIAADMASMLSGVTTLVMHSKFSLDVIVDILKETELEWLCLDLELVEGLLAHRNEFPHLKNLIILDTLNKSNKINSKGLEKSDKNKKSKEKDNGLVNVDYDKEKLKKIKDLKVKARSVGINIMEFDEMSRKEPKKIKINNEDPNFIASIVYTSGTSGKPKGVMLSNENFHNTVVPLCDHNIIKEYNPKTHFSYLPVSHIYERVLVHILFMLGGTINIWSKDINNFSKDLLNSKGEVLAGVPKVFNRIYTNIMTEI…	0.111	0	2	1	1	1	811	93.2	8.9	0	1	metabolic process		catalytic activity;nucleotide binding	Pf00501	2655181	PF3D7_0731600	PfACS5	7	Fatty acid degradation; Peroxisome; Fatty acid biosynthesis; Fatty acid metabolism; Metabolic pathways	alpha-linolenic acid (ALA) metabolism; Linoleic acid (LA) metabolism; Synthesis of very long-chain fatty acyl-CoAs		13	0	100	Low	1	Phospho [T704(91)]
PF3D7_1436600	conserved Plasmodium protein, unknown function	MDTYKKNDNENDYKYYVLQIGRKYTYVGLCGLHKPVSVFVTPNIFVYNEKFHNFVEDTYKVNEMMDYINRKREEQYKNEKSEKMLDVSKDQSKEDIKIVTDNQTDECLDKYQSSDNLDYNNEEFVCDTNNIYENNKFCDKEEKHNKMKIYHYEYKYNQDLYLWRTYFDEYIFHIFHNMLIKTNNKSKKVILVLNMFIPTIIKYALCIALIENPEYACISYINDLISPLYLCNYKTCVVLDLGYINCRILPIMDGVPLYHHYTYVNNGGFYINQEIKKLLKEQYMSRYKKRENIISINGDMKLCLGNYDNNKNGDNNKNGDNNKNGDNNKNGDNNKNGDNNKNGDNNKNGDNNKNGDNNKNGDNNKNGDNNKNGDNNKNDDNNNMNYYLNLYPLEEIINV…	0.107	0	2	1	1	1	576	68.1	5.85	0	1												0	0	100	Low	1	Methyl [K89(99.7)]
PF3D7_0731600	conserved Plasmodium membrane protein, unknown function	MKCSLLLNFLILLLYTFFNSFLSIKFMTNYKDNFSNISNIKKNNYNILKFFYILPEQVRKKYISYFILSCSDKENIKRRGKRIKKDNMEYNKYDIKEDVKKNDMCDITNDDDVISNKNHFINKSNSKLYILITSPEAARIYRYIVILLIHNLKNTNLKYETCNERKLNYIKKFVKDISILSIGHSCNDILKNKFNKSLFYNISNKNSSIHKSPIFKIKKKKLLQINRDISTHLNIVFTPTKANGNTFKKELRDFFFLKKNEQRNNNIYKKDKQKRNVNINQHEYINEQKNLHNNILWISSSISTSSFDDLDIHPQNNNHIYDRINLKRINCYDTQQVTYNINDKTNKIHITKYSIICLMSTSTVLSFYKNFGNNFSYVVCMGKSSYELLKKLNFKNIYF…	0.111	0	7	2	4	2	494	59.1	9.79	0	2	metabolic process		catalytic activity	Pf02602		PF3D7_1247600		12				0	0	100	Low	1	Phospho [S446(77.8)]
PfDd2_070031400	basal complex transmembrane protein 2	MNKDILDNIKELPQFKLLCKKKSDLLKYFESCNRNEYDEIWMTLHTSLVEYISADNLIYDEEKSTLLFKEENNRQYLLTSILFVSIYLQYLHNKTQKKGITFEDDFQILFCKLIEIQFMLSDKEVRLSFGKCLLTICELNIKENEFTNNVKINLLLYLLWKCCHIEGKGTDITKLKKFKDFCKYINWGISERTTDSFYILCSYTLNLPKFYETSDGKIFLSHVWSQNESIAYHLFNKFVHNTAVLAHNHICHYSEIIYSTWRNCEEDMKEILYTQIEYLVNFSLKCPIKIAARFRDVLSIFHTNKGDKDINRLIFKIYDPVIWRSLMCPNWKIRFNATCIFQLIYPVVDPGIKDINYLQEMEKAYNALLDLSEDKNTYVLQATAKCICYILSELWEIIS…	0.108	0	4	3	3	3	1206	145.4	8.12	0	3		membrane;nucleus		Pf12422	812040	PF3D7_1448200	PF14_0458	14				0	0	100	Low	1	Methyl [K1009(98.6); K1015(98.6); K1158(100); K1160(100)]; Phospho [T1020(94.7)]; Acetyl [K940(100)]
PF3D7_1247600	serine/threonine protein kinase, putative	MGNCKSYSSHFSVNKNNTNELYENLICNFIEKDKLLFCPKAFVIYEVLKRKLENKDEFKYYIVRTLQRKKVKNALIGLSEDYNIDVLNFLLKLFKKINNDYYNNILNFQHSNYYNYFVREDTKFVSFSEQINIILNIYNFVRMKYILENICLHLYFEVHDDTKENYEYTEKKNGSNKKMSTVKVVKERSNSLLHFKKKNISNTLRDRKNMIYLIKNRFKKIESFCKNNLHCNVFENFKICNMLCLYILKNNYKMKCILYNIFSVMFFINNYFNIYNKGQITNHIKKLFFNEDKSQIKNEFLTKSNNEEIKYSSCLQDIYKSYLFISLCLSSDEQIKEHILYNTIININQSPLRFSKCISEFLNMYNTSPKKMHTLFSSNEMMDKKEKKKKKKKIYECSH…	0.108	0	1	3	5	3	4568	545.8	8.85	0	3	cell organization and biogenesis;cellular component movement;metabolic process	membrane	catalytic activity;metal ion binding;motor activity;protein binding	Pf00415		PF3D7_0930800		9				0	0	100	Low	1	Methyl [K1132(99.9); K1138(99.9)]
PF3D7_1448200	mRNA cap guanine-N7 methyltransferase, putative	MNDNNFFEDLYELNFEDFLKNFISILFSSKEYGNDNNDDVDKTHIYENNNYILKNNDIKKSRLPFIANNIINNKENVKLYRRIYWPLLLGIYKAENLEDLINDIQKKRHLYLQDKEEYIIKPINLNIQKLDPQIFHPLSSDDKNPWTLKQKNQELKEEIKQDILRTYSEKKIFQNEEIREILNTILFIWAKKNPDISYKQGMNEILAIFFIVNYREHLHNNNNYYEYEKELFFKEFSNLFDKEFIEADTYIIFDHFMNMGLKYLFTSMEEKKNSTNKNTCKTVLLHKCTYIFHKLLKNSDKLLYNHLISLSIEPQIFLLRWIRLFYCREFPIDDTVILWDNFFADSYLKNCNEQFNVDFKGDNIEIAHMICRIFPMVDYFAISMILFIRSFLLESDENH…	0.108	0	2	2	2	2	592	71.5	7.03	0	2	regulation of biological process;transport		enzyme regulator activity;protein binding	Pf00566	812281	PF3D7_1473100	PF14_0699	14				0	0	100	Low	1	Acetyl [K78(100); K287(100)]
PF3D7_0930800	conserved Plasmodium protein, unknown function	MSKYIKSNSTILNSKKNIPYDIKSNSLIDNNLDDDTKKQYDQAYDEIKKNIIKLEKTFLDNVLLQVKKKNIAGNKNTVEKSAINELNKYKKNIELLKSKVSVEDNTDKIVKLENKIKENEEILQKLINDKEGLENISKQQLKAIDEICLNETQISIQTKYEEIRKLKEDLMKWKFTYNENENLLKKKQEQLIHIDNQLKKKIFTIKNSKNNNMSSGNSNKNLSNIHIQTLKTQIDMINDNIANDTQMYDEKIQQIQNNINSAQNDIEFLNSQIEEIKKNIENISLDIKKMRKQKKEK	0.109	0	4	2	2	2	297	34.9	9.13	0	2					811666	PF3D7_1408800	PF14_0085	14				0	0	100	Low	1	Acetyl [K99(95.5); K108(100)]
PF3D7_1473100	conserved Plasmodium protein, unknown function	MSVNSCEKMNENINKLIDINDENINYNNTNNINNNINGNMNMMNDNHNNTINNINNNMINNNITMNSNNNNNNNNNNNNSNSNNNIDGINVVYNNNRNVGYNKDLDTTYTKKRILNTNRSLKNTYHNNNYNKNNHQNFSINKNNKNNKNNKNFRNKNIQYNKTNMKQNKGNMNMNMNINMIDNNMMENNQENIKNIYNSGDNINVEHSYNGNNNDILNNMYYEENEKSDDYSSLSNNQNLVNKVANNRNVYENMRLINNTNNGNNSSMYNNTNNEDNNEINVYNNNMKSVYSNEDMDTFNDNNNILQNDDLNMNNGMGKMNLNRNINTHNNNNNNIKKRRIGKYENNAFYNKNKVKKNLHNTLFNDSLKRYNNNSINLKENNNKKNDNILDFHSNEKDQ…	0.109	0	1	1	1	1	1293	152	6.93	0	1												0	0		Low	1	Acetyl [K1159(100)]
PF3D7_1408800	origin recognition complex subunit 2	MFDGESKNRRINLSGKKQVIVNKDFFIEKAKKEKENNLTLIKRKNAFKKISDYIGFKKCLENRKKEINEVVSKRINDIILLEKIVCPSIYRQALQLCVYEFSLQSSFLYSDLNCYNYYKSMDFDGIYPPVKYLLNTLKFYNKIDENCVDKTNGVDKENEIVDEKVKDDEKIKDDEKIKDDDKIKNDDKVKNDDKVKNDDKVKNDDKVKNDDKVKNDDKVKNDDKIKNDDKIKNDDKVKNDDKIKNDDKVKNDDKIKNDDNNKKNNIPVGNNISEKHTLQFDENKNDNDNNMTEIESHFYYRHKKELDILIKHLDILLGNYYIYNYNIYSEYYKDVKKIKNIIPTPINNNILKHHLNDHNYTNGSFSNHNNKKHISSKGNILNIESDINTNLLHIYYLYN…	0.109	0	1	1	1	1	2184	261.7	6.48	0	1												0	0		Low	1
PfDd2_130061600	inositol-phosphate phosphatase, putative	MFSVELENRSGYKKRKKKKWNNKSTGQDKFTNKDIISEEKEEGLDIECGHNILGDVQYDGTYNINEQVKKNSLFYFKCKEEINLKDGNIILDDKNRKVDDINITGDDKNIKVDDKNIKVDDKNITGEDKNITGEDKNITGEDKNITGDDKNIIFDVDEILIHQHNTSNSNIYINCNDNNNDIRNSSNVQHYYNDKIKENINKQNKKYVLINDYINNKYILSKNKTCKINKGKKLIKKKKVNNISRRRNHILYKCRNKLYNGNVFSDDIIKSEVNVCNSLTVLHKNYNINMDNYLDDNIHTNNSNIYDINYTNENVINSTCRYYPIGNNNTLSKDEVTKSSSKINSLSYFDDIINVNKNDIPILHDKENINIISNKESCHKDEKEEEKYIMYNSNLVEEK…	0.109	0	0	1	1	1	2489	294.2	7.17	0	1												0	0	100	Low	1	Acetyl [K1905(94.8)]; Phospho [S1901(94.8)]
PfDd2_110022400	importin-7, putative	MIIKKRKKKNSRNTYYIYILFILCVIQIKILLSKEGSYGNLQNLKIQANNKVKSRCMLKKSHVDNSKYAFFFHNVKRNKKKNVCKLYFVNNNYKNNYNNNHNNVMRIKKNPRKGKTINKNIEENNCIYNLFGKKNIIKDDVTEVINNSNKSVNNMDNNYSNNNYSNNNYSNNNYSNNNNNDIIKKSSELIKHLNFKFDEECNDIMIRIGNFLEVSPHLLFKDVCVNLNKLFTNLYTNDNANIPFGSTEHTLNVNDDVIKLNKFKIYCVLGLKVLRTFLIKYLRSIKLCIPVEVRKRYIYDFLKVEYISKAYQEKYNLIDYKIFSNISEKLKTKLIYMYLSLNPRDVPNVLINIFKAANYNDEKELLYNYIKSSKFTSRGGKRFARIINKEYITLYDKKK…	0.11	0	7	3	3	3	711	84.5	9.64	0	3												0	0	100	Low	1	Sulfo [S468(100)]; Phospho [Y547(99.8)]
PfDd2_020006000	60S ribosomal protein L37	MDKKKSKKEPIKKKEYNKVKHVKFRRIKKINFKEEKIRTDKRKINIEKIRKRQKKFDTLYKKKEYTKKLNGQKNEYMNLKNELVNEKFDTERQCVFIIRNDVDCIHNESKLLLKELKLINKYDGIILINTEENMKKLYVIKPYICYGYIKKYNFYNLMEKRLYIRDQDQIKRCDSNKMIEQIFSKEGIYSFRSFCDYIFECKDNADIITKNYIYPFDFSFLNTKITFDFLQFKQDFKGFLKNEINEILEKII	0.11	0	4	1	1	1	252	31	9.57	0	1	metabolic process	ribosome	RNA binding;structural molecule activity		813834	PF3D7_1354600	MAL13P1.272	13				0	0		Low	1	Phospho [Y16(100)]
PfDd2_120030900	conserved Plasmodium protein, unknown function	MDGNKLKEVCILLNSKNEKKIQRGIKRLFRLIKKNDFKNTYNIEKNIYDVDIVIENNYLDIVIYCLSLNVEKTKSSKLGYYINFDFIEIIFYTLSWVLFHKFKDCCFYIDNEENKKVQIKENEENFKKNISFLNLGNFFYDNVHFLEIIILNNFHHNRVYILSTIFYFLLYHERFRFGFFSSTSLLVNLIKLKKNVENISDLFRKNKLNENVQVEFFIKGKKDKNDENDKNDENDKNDENDKNDENDENDENDKNDKNDKNDKNDKNDKNDEKLIFIRNTYEEELIYLYKFLVLQNRSNNLKNNFVEKGKNMARNYGLVSEFMLLKKNGKFRVHREKAINEKEKNKSTDMINNKMDIKKCILNNKGNNNNNNNNNNNNDNYNNNNNDNYNYFEIVRGSI…	0.11	0	0	2	2	2	4358	529	8.47	0	2		membrane				PF3D7_0703900		7				0	0	100	Low	1	Acetyl [K1318(100); K1325(100); K1328(100)]
PF3D7_1354600	DNA mismatch repair protein MSH2, putative	MRNIVQKYLQRNSTKLFNRTSVFNLYKKCNFSGYKIYSDGLVHSEFSTELKTVNEVIKMPIYRILDTNGHLLDGHEAPFKDEEVLKIYKDMVEFSIWDEIFYGIQRQGRISFYIVNEGEEGLQFGMGKALSVDDHLYCQYRETGVLLSRGFTYTDILNQLFGTKYDEGKGRQMCICYTKKDLNIHTITTPLGSQLSHAAGCGYALKLKNQKAVAVTYCGDGSSSEGDFYAALNFASVRQSQTMFVCKNNLYAISTSIKDQYRGDGIAPRALALGIESIRVDGNDLFASYLATKKLRDICIQESKPVFIEFMSYRYGHHSTSDDSSLYRPKEENEAWRQEGVHPISRIFLYLKNKNLYSEKEDQEHRKSVKENVLKELKKYESVKRYNIVGGLFEDVYHE…	0.11	0	6	1	1	1	429	49.8	7.49	0	1	metabolic process		catalytic activity	Pf00676	814048	PF3D7_1312600	PF13_0070	13	Metabolic pathways; Biosynthesis of secondary metabolites; Valine, leucine and isoleucine degradation; Biosynthesis of antibiotics; Propanoate metabolism	Branched-chain amino acid catabolism; Glyoxylate metabolism and glycine degradation		9	0		Low	1	Acetyl [K293(100); K294(100)]; Sulfo [T292(96.7)]
PF3D7_0703900	glutaredoxin-like protein	MININVGVLGHVDSGKTSLCKCLSQVLSTCALDKHKESKERGITIDLGFSSFYIKKKKKKKYDVNQKREIQTNLLNDQTTDQKESFLYCKREEKNDLHNIQYDKTNIEYNEEQNCYDYTNDKHHSNNIYFYDEEIIQICLVDCPGHHSLLKSIIMGSEITDIIILVIDINKGIQKQTIECLVLCKIINCDIIIVLNKIDLIPLHLREKKINLMKKKIQEAFYKFKSLQSLNYHIVSISANVKGKDNKDVEGDPPNLLSHDKKGVKILLSGDNKDLPILLSDDKKDPPILLNDDKKDPPNLLNDDKKDPPNLLNDDKKDPPNLLNDDKKDPSILLSDDKKDPPNLLNDDKKDPPNLLNDDKKDPSILLNDHMNEWSQNKSSSDIPFMNKTINIKEIINVL…	0.111	0	3	1	1	1	934	108.5	7.28	0	1	metabolic process		catalytic activity;nucleotide binding;RNA binding	Pf00009, Pf03144, Pf05297	813236	PF3D7_0110100	PFA_0495c	1				0	0		Low	1
PF3D7_1312600	conserved Plasmodium protein, unknown function	MSIQENQKVLRSLIRTVGRISQFFDEYDMWKCFLSNIYRYENEKCDKYNDFMKYYLNNNTHYCPITSNNKKLRGELLKYMRRNINDEQVYNIGFTAIRHLGRIKNLLTNVSSNNNNNNNMNIQNNVEKNIMKMVYNKNIWASKEEEFLFKKNLTMIHFNNNDERRKNSMDRYNDTLYENEKNKKSKKGKKSYGLKKKYTMNRRLHKASFEEISHVRDNINMVDNTNDGHIINNDNITNNDDITNNNNITNNNNITNNNNITNDGHITNNQHNNDALVNNNNFTCNDKSTSHVLFNKINLLNRNKNNAFKKSIHKNEIKKGTILISHPLTSNPLWNRAVILITNKEKNNIVCGLILNKHPLYNDYMKMSNNKEINKILNKIYLKKKKFIQDIIGDYISNT…	0.107	0	2	1	1	1	1190	140.4	5.85	0	1					811799	PF3D7_1422700	PF14_0217	14				0	0		Low	1	Acetyl [K344(98.8)]
PF3D7_0110100	regulator of chromosome condensation, putative	MDDKRGKKLSSPKIFKSTKEERILKKHDETKLKWEKQNKILKDKTKKKETLGEQAEKYRAKNEINNIVEYINQEEKKKVNWTENLRYETQKIKFKETIHKMNITENNLSYESRKIFNKVFEKDISSKKKEKNICQNNGEEIKDDGNYVTASYKTNKELKKEKYENILINKIKNNVEFFLSNFAVPLDSPLYIKGEKIKEEEENNDMLLLSENVITKNVKDIKNMDIYEHNNNYDDDQNKFCENKYINNTYSKKQVNYLKVNCNILEINNCGKEIFNKYIILQNCSSNIILYKIIFRNKILLNNNNNNNNNKIKLNDVLYYDVNKNFTLFIYPNSGYIKPNGSTQKILLTFIFKYFVNTFGCITIKYYCNNNIFKEYVYIYINSFFTINHTDERNHFEYN…	0.091	0	0	1	1	1	2134	257.9	9.1	0	1		membrane			810357	PF3D7_1020600	PF10_0199	10				0	0	100	Low	1	Acetyl [K1962(100)]
PF3D7_1422700	erythrocyte membrane protein 1, PfEMP1	MSCCTRNSVRVENPKKPIYEKLNSKKTDLNKSEEDLGEITTVTLLNGSIYKGTLKDNKLHGKGIVNFNDGSSYEGEFKNGKKEGKGKWSDGNGNSYEGEWLDDKRHGNGIYKTKDGFIFDGSFKENKRHGKATITTPDETKYICNFENDQEIGDVEFFFANGDHAYGSIKDGTLDNYGRYEFSNGDIYVGNFKNGLFHGKGYYKWNYGEDYKVYEGNYFKGKRNGTGQIIHSDGRIFFGAFKDDNMDGEILEISPQGIQTKLLYENGKYIRILDKIDEIYDIKEIIQESSIKTSIFTDPYIYKQMYEIEKKKKGKIRINLKK	0.091	0	4	1	1	1	322	36.9	7.81	0	1				Pf02493	812168	PF3D7_1461400	PF14_0586	14				0	0		Low	1	Acetyl [K124(100); K127(100)]; Phospho [S122(100)]
PF3D7_1020600	erythrocyte membrane protein 1, PfEMP1	MNVSVTIKGNLSNSSTEKNKNSSKKNDASVFFKFKKENLDKKKIIKNNIVRKEKNSLNKKGTSNNTTNSFSKGNNIKLSGDTHARNVINEKKILSEKKNGFTTKYDSKKSYSSKKSSLLNKLPSSEITLNNSNLKFFEKKKSKDKQNVINNINGSKLINNVDKLYTNNDNINNNINEKKSSNIFTKNIQKKNKTNSSNNLNTSNVNKKTYKLGNVLAQPEKFIRKKKNKIIKNLNSLKRNIDIMMKSEQDQNILEEHMSSVSSSNEKQKNKNNNIEQNENMTKLEKNGDDNIYMKDNKKNDEQKGDNNTKEQIHINDDDEKKTFHDKKDDMENNTQETKTNIFQDNAVDTINGHICKDEKMLFPYFIEATYDKNTDIFNEKYDDDDNNKETNNLLLPGY…	0.092	0	1	1	1	1	505	58.4	9.6	0	1												0	0	100	Low	1
PF3D7_1461400	erythrocyte membrane protein 1, PfEMP1	MKTRCVFFWCVFFWFVSFFYFPVFYFFHILIKCVHIKKIRTRCLPLFVCNHKQKYVTRNKSLIKNKSTYFKTFLWGYPIYDDSPHKLRRQKIYPNFEYGELRKDQDYDYVIATNLSQNNHKVPDVGYFFNVEEMGTGKTDDIHTPIEVVFGERDIDPKEVEKIKDVLNTFDQGNGLGICTLMGAKRGHFAFKYNGYLGHFHGIKNYLRFLINKHYPGSKVTLISEHWIDNIDQPVCLRHSNIPLSKIGHQRRLIFGKYDYIYENDKNKKIYKGENRSNVWAFYNDPQMLT	0.114	0	4	1	1	1	290	34.7	9.29	0	1		membrane			810808	PF3D7_1125000	PF11_0261	11				0	0	100	Low	1	Phospho [S240(98.6)]
PfDd2_020012300	erythrocyte membrane protein 1, PfEMP1	MASKKREKSCIIFNEEYSNEKENGTINSSGTFYNEEKFIKYVEINSKNIFEYDISKLDIRRVNNHIKLNNIYNLYCYLIKNTFFKISDKNVNITDMLYVDPIISEKNKNEYNNLSKNEDEKSIIQDGKCDISNSSYDSSYSESTMSSNNFSNSSDTPICSEISSDVSVKSNKKNNTCKLKILDVIKKFSQLKEKIKKKKKKKKVQIKEQIKEQIKEKQMEKKKKKEKKSILPSGYILKKYDAVHIKGNNNEISISQIYKNVSSNKDDDNKNIIIQLIYRNKECNKFLYNNFESYLNYWHVLPCIGYYNKSTINNIINKISIVNFYEFLYLYDEFPVCQTHKKKLKKLYVVEQKDEENVTNPDEFVTSERTTDIDMLNNGYNEINLSQEMNKEMVDRNLP…	0.092	0	1	1	1	1	1420	168.6	8.46	0	1	metabolic process			Pf07500	810836	PF3D7_1127800	PF11_0289	11				0	0	100	Low	1
PF3D7_1125000	Pfmc-2TM Maurer's cleft two transmembrane protein	MYIKIVKNIKRYHNIFHYRKECVATESLIKNTYLTKEYYDKNKKKKIDLFDFVPPENFVSSYFEKLDKCYSNPRSILRLYKDYIEKEDYPNYNWLIRCFCQLANIFGFNSFWSVKDKEAIHELKLFKYLVYDLIEKKEKIKARHCPRLLYAMCCLDYRCYFLLPTILEITEMNIEKYRFPTLCMISFCLSYLGLTNQSVQFGCENYLSRNYNLIIKILNNLYERREEGKIDSTNFCWSLLSFVMVINNMYEYPSKENSFLPEILKNACNSLTKENIPESGWVQYFLYMTLYCCDVEKPSNELQIKESIPYYIQEYLHLKWLDNILITAQNQGSEKMQLEMENIINKLQLKDFFINLSVGRKIDEQHCFFTSHFYKPLNLCIEYDYFHPIGQNRPLVSGI…	0.113	0	2	1	1	1	486	58.7	8.22	0	1					813489	PF3D7_0921300	PFI1045w	9				0	0	100	Low	1	Methyl [K444(99.5)]
PF3D7_1127800	negative elongation factor A, putative	MQRWIFCNIVLHILIYLAEFSHEQESYSSNEKIRKDYSDDNNYEPTPSYEKRKKEYGKDESYIKNYRGNNFSYDLSKNSSIFLHMGNGSNSKTLKRCNKKKNIKTNFLRPIEEEKTVLNNYVYKGVNFLDTIKRNDSSYKFDVYKDTSFLKNREYKELITMQYDYAYLEATKEVLYLIPKDKDYHKFYKNELEKILFNLKDSLKLLREGYIQSKLEMIRIHSDIDILNEFHQGNIINDNYFNNEIKKKKEDMEKYIREYNLYIYKYENQLKIKIQKLTNEVSINLNKSTCEKNCYNYILKLEKYKNIIKDKINKWKDLPEIYIDDKSFSYTFLKDVINNKIDIYKTISSFISTQKQLYYFEYIYIMNKNTLNLLSYNIQKTDINSSSKYTYTKSHFLKD…	0.113	0	1	3	3	3	2971	357.4	8.03	0	3		membrane				PF3D7_0402300		4				0	0	100	Low	1	Acetyl [K953(100); K1506(100)]; Sulfo [S951(100); S1498(94.6)]
PF3D7_0921300	conserved Plasmodium protein, unknown function	MDESLILPKNRLKNLNCAFLSTTEYIDDNVNDEHKIFSNGNKNLEKESINFYKNENNYIKNIDNIENNGIKDSNLKLITKENEGRSFLHPEHIRQKNLEGYNEEYVNVSFLNDLIKVPNEDIRLRQKDFFMKKYDLLHKEGEAKKRNNYEYINQTNEYYITNNVEEKMPNTGIHNGKFFHDNNMLQYDDDMKKWTNESRYLYFIEKEKEKDDNEKTTKFKNISFNNSLIVDKYEKNVYKHVLRDETKIENLILDVLNRNFETVIESDEDEKNKDSIIYMPNKEKNVIVRKKVDELNIRKKTTIIKKHEPILDYLHYENFFNDDDINISINSSSESIEHSQDMDKNSLIYNEEKREEFEIRDNINILLNKVKNDLYTNDFTRFIPDQFDTDIFLYNNGNG…	0.106	0	1	1	1	1	1495	178.2	8.15	0	1					812088	PF3D7_1453200	PF14_0506	14				0	0	100	Low	1	Methyl [K273(100)]
PF3D7_0402300	histone H2B variant	MWGLVKSASKKNINNEDTNNDETIDYDEEGEEEKKNVTNNINDNTNVDESKYEDTLKDEKGNVMDVDKDDMENTECILNSDEINKKIENLLNNLSSDEEEEGEVVEDEIPYERVNEKNKENKEIILLNIYLELSNDHLEMLLKIFGTIEKIYMDDNEGVHAIYTSLSSAKKAKEFLDNLKIKNRRMQVIYGNYKKNSNMNNVDNKRNTHIYNMNNEYMEENINNDHIYLNNYVNKDRNNKHELYFKHYNENSNILYDHLGNPIKKNVVLYKNKKYYMNNMKINNNSPLYKNHHMKGKNVLLKNNMFDSSLPIHLNNDYMMTSDGHMKIADVNIANNNDQQDIPDHFHHSNHFSHIPPPPPPTSLYNNNNDNNNDNDNNNNNNITNSHMGEYNDNHSDED…	0.106	0	1	1	2	1	1214	143.6	6.74	0	1												0	0	100	Low	1	Acetyl [K957(100)]
PF3D7_1453200	MAATS1 domain-containing protein, putative	MSDQINVKHKIGDTCRKLYSYFKTVNNTSTFIQNGTLTPSEFVDSGDFLVYKFKTWEWQEADKDRVVPYLPENKQFLITKNVPCKQRIKDLNNIVHDLKIVDNDWLLPSYEEDNNPTDIYEYLPNSEYTINDKNVQNVQNIYNYEEEEEDDNCDEAIDINNFYMENNLIKEHDPASINSTSCYSKNMLHDNLMKIRTYDVSITYDKYYQTPRIWLFGYNENGDPLKSEEIFEDILSDYSYKTVTYDPHPCTGVMTASIHPCKHAEAILNVVNNWISEEKEPRHDLYLLFLLKFISGVIPTIEYDFTTDIEIPRDSNAGL	0.106	0	2	1	1	1	319	37.5	4.72	0	1	metabolic process;transport	cytoplasm		Pf03986, Pf03987, Pf10381		PF3D7_0905700.1		9		Macroautophagy		2	0	100	Low	1
PfDd2_070027400	conserved protein, unknown function	MKVRKTFVLIIGGGPTGITSGLYLQKYNIPHILIEKDKSIEKIPKAHYYNNQTMEAWRCLYHLDKCFMNETEKLDLWKNFQYSLSMHKEKIISIYNNFINKYTYKNTYYEDISPSKVTHLSQYKLLGILYNYYFFNIKVNKKKREFLKNIKLKFSTYKILKCIYENSVINNEVNDKHIHNVHDKHIHNVHDKHIHNVHDKHIYNSHDKHIYNVHDKHIYNVHDKHIYNSHDKHIYNSHDKHIYNSHDKHIYNSHDKKKEDLINDKFLKCCSYDISQMLIGYEFVDFIKNINDLKNIDNLSLSQEEKIILEKMCMDNMSHDNKYRVPMNSNVDPCDVSKDMKENYKYEDNNYNSTNNCFENSANYVLTKIRNVETNLEEIVLSNYVFVCEGGKSNIKNFL…	0.106	0	1	1	1	1	1197	141.9	8.98	0	1												0	0	100	Low	1	Acetyl [K463(100)]
PF3D7_0905700	GTP-binding translation elongation factor tu family protein, putative	MPNIFLSNYIFIFILLTNKFLKTFDYVESKHWNNICLKDLYDKNDIKLNKTNKLKLKYKNFMFSDLKKQKKRKETETATGTITQKQKHTKKKKLHGQTNGYFIKRNKIQHIFANIPYNNNFKKINQDIYTFKNVNYHPKNANKKVYLKINNATHLETIKTYITKCIKNYRHQNEEKTQKKIRNYNNIIQYYVSRKNNNNNNNNRFIHTYNMLFINIFYNIISKNRNEKKKKNRKTDFQKYLRKYEELYQKFTPENDAENNDINNDKNNSDLISQINKKNISNIIINEWCLRNNNEKYNSTLMYDYISNMHNTEYQDITCVNNFIKNNEMIEKETWEHKQKPYLTYKYEFKYRDPINRKNKLYQYEYYIPKLITYEEDISTEPKFVPSNFKSPKCYNNSP…	0.107	0	1	1	1	1	1462	172.3	7.91	0	1	cell organization and biogenesis;metabolic process			Pf01458	810597	PF3D7_1103400	PF11_0044	11				0	0	100	Low	1	Acetyl [K941(100)]
PF3D7_0905700	protein SDA1, putative	MENRKVLRIGKSVVHGRTGPLRGDMEAEEQKEVRKKEESNKKDIIKENNSDNKKDEQSKVETQNTEDILNKHYNKEDTENNSGNIFEQLLQRELAKGTLGGGVVEKNTNKLKFQIEENNIMDTADGNIDEDMEKLSKISLQERINSTIVKYRMHAYNEILKCFNNQDNDNQKNFLIDKKIHIVNNFFKDEDSIFKYLSDNNLICQIKTSEITEAYLHIIKDIYFHNYKNEYNNEEELINSFVNEYRNKLHNMFLKIYILLIEKILINTKSFDFGCNIIIKIIEYCSYDKITLSIITTICEYLNSIFLKANKNVSNIKGVKIKVIASILLLFYKLLHSFGPHIICVKTINKYCLKFNEMMDKAVKTNFYSLYIEILTQVNIQEFHNSILNELSSQQRNYI…	0.103	0	1	2	2	2	3456	404.2	8.16	0	2												0	0	100	Low	1	Sulfo [S711(97.9); S1767(100); T1768(100)]
PF3D7_0905700	cysteine desulfurase	MNKNIIQIYLFVFILLLKQHIVILKNEEFTNPYSIRKKDIKAIVNVNNKLKSINIHKLDNINKKDLLGSYNENYILIKLKKQDIFSKKLSTYYGEVQIGEQSENNMNVLFDTGSSQVWILNDTCKNSLCNNIHSKYKRTKSFVYKYDKKGLPSVIEIFYLSGKIVAFEGYDTIYLGKKLKIPHTNISFATKVDIPILEEFKWDGIIGLGFQNGDSIKRGIKPFLDILKDDKILTNKNYKNQFGYYLSDKEGYITLGGIDNRLKNTPDEEIIWTPVSTEMGYWTIQIMGIRKEYVNNHFEENKEEEEVIVKYEAFHDGGKNSIIDTGTYLIYAPKNTMENYLKDLKINNCDEKYNLPHLIFQIKSDEIKTIKGSAIIEIVLTPNDYVIEYVDKKNNTKEC…	0.1	0	3	1	1	1	450	52.3	8.19	0	1	metabolic process	vacuole	catalytic activity	Pf00026	810486	PF3D7_1033800	PF10_0329	10				0	0	100	Low	1	Phospho [S127(97.8)]
PfDd2_080020500	drug/metabolite transporter DMT2	MLLLKKVIQKVLSINIYLQKYLESNQFEKNLKEALNNKNYGVSNSLLYDLSISTYDVNYYKRVMTEVFKAIQEKPTRWRRIYKGLKLCEYVMKNGCEYFISDVKDKEELIKKLTHFTHLEDLKDKGIGIRDISNNILKLLKDNKYLKNERIEAAKYANICTNIESKPIEKKGFFSNRKKKKHKIKRTSEYSRRNINDPRNLRQSLQSKNILDQIQEERKSIYGYTNDDDNNRFNEKRYDTVENNHNNISSYSSNVSSSSSSSSTSSSSSSSTTSSSSSSSSATSSSSLSSHRHSSNSSHSNYKTNNNHKKISKRKKRIKDKKHSTSSSEKSSRRSNRSISNSQDEYNNNSSKLSTQSKGHSASRTSSCVSSRTSYKHSSRLSSRSSTSSSDTNSYSSRS…	0.103	0	4	1	1	1	431	49.7	10.15	0	1				Pf01417	811491	PF3D7_1245800	PFL2195w	12		Cargo recognition for clathrin-mediated endocytosis		4	0	100	Low	1	Phospho [T161(97.8)]
PF3D7_1103400	calcium-dependent protein kinase 4	MRSLHLDNFKIIKTILLRKHLIVFVIINILILFKLNVNTTYEFSSLKRIFLDNHKINNNNSNNNNNNNNNNNNNINNDIWHTIYKIQKEKQNGYSEKKNNNIYTNIMNDKDGKIYLNTKSIINNYKEYIKNTYIYYNTFFKYVKYFITKIKNYNVIYEPYIILEQKSKTHISINNKKLVIQFLPPINKGTHILHNKTNDSIGNVLNDFHNKLVKRRVLLALMKRKKKDKRKSKLAKKKKLKDKKKKKKKKSKKDKQKKKKKKKKKKKKNKNIKKNKKNKLRKNKKDKYEDDEYDDQVDVMYDENNERKRKRNKRRGKKNKYNTKNDKLIMEEDSLHEHDDYDENMNYHINEDEEERRNYDHDNHYDDDDDINYKDHYYKKNKKNKQKKKKNNKRRRKRR…	0.101	0	6	1	1	1	476	58.3	9.82	0	1		membrane			812446	PF3D7_0423300	PFD1100c	4				0	0		Low	1	Sulfo [S334(100); Y341(100); Y347(100)]
PfDd2_130028100	inner membrane complex protein, putative	MEKNIEGLLKSEEEKEQGNIFFKNGDYELAIFHYTRSINYVADNSVVYTNRSLAYFKMGAFENSLKDALRAKELDENNLKSYYRICEAYKSLKDIDNYEKYLQLYNMKKNKKENNESNKSNIDKKLLTEKNRKNEEHNKNKNINNNYYNNDFEKEQNQQRKDKIITSNELIDICDNIEEKNPFLFFPNSQLNNTISNIQFEKKKYKNNFLIEEVYDFKNLKNQNSLQSTNTKKCIVHNEEKINYHDIYDDIKTCLHTFKHFFFDNVPKVIHIEKENKINMQHTNYDIHSMKNQADHFFSHKQYYAALNMYNEIMEKCKSEESVFYCSLLSNRSSCFIKMKKIISSLCDIHQAIKILLLLLEKHVEYIKKDNRTELEDKDINKMFESIDIQTFKNIEGIY…	0.101	0	3	1	1	1	460	55.2	8.46	0	1			protein binding	Pf13414	812722	PF3D7_0213500	PFB0610c	2				0	0		Low	1
PF3D7_1033800	dynein heavy chain, putative	MTKFSEGHYDILNLIEVKSNIQEKNILGYSIDYTVGGLFLFGGFKIDIEENNGIICNDAYLIHIKNDKAEYETLSIKIKPSIRCYHNSCTLLENYVIIFGGLNSEVPFVALNDLWVFNSLNKTFVEIKLKCKEKNKEKNLQNGINGTNEKGYISQTDDENCSDNKYGENQDYGSNDSDSKDGEDIDKDDSILDNSYVKNLRKYLKSNKSDELHSSDIPCPRYFSSLDLYIIRKNNIEEEKGFKKDEIKIIKNNIIVSNSLNYEYFSLILFGGYGGYDRSSYNDLYEFNILNNEWILRGCKGNVPSTRYGHISFIHGNNLFILGGTNAEISFNDMYSCDLKNNEWSEVDFSYSFNISKVFCRSVLVESIDRNIIFIFGGYNIISDEKGNRKIEYNNIELN…	0.088	0	1	3	4	3	5251	617	5.57	0	3	cell organization and biogenesis;cellular component movement;metabolic process	cytoplasm;cytoskeleton;membrane	catalytic activity;DNA binding;motor activity;nucleotide binding;protein binding	Pf01344, Pf03028, Pf05262, Pf05279, Pf05466, Pf07382, Pf07423, Pf07728, Pf08393, Pf10243, Pf12774, Pf12775, Pf12777, Pf12780, Pf12781, Pf13418, Pf13854, Pf13964	810787	PF3D7_1122900	PF11_0240	11				0	0	100	Low	1	Acetyl [K77(100); K79(100); K5113(100); K5115(100)]; Methyl [K1842(91.3); K5113(98); K5115(98)]
PF3D7_1245800	cysteine repeat modular protein 2	MNNVKRANKSEIEKIFVELCHVEKENRDKGIDILYDYITKNRKCLNEHKITYICKGLFYYYWLCYSMEEQKKCSLKICRLIHKFNSKNNKKKKNVFLFVQCFLQVMSNKYDNLDIHRLNKYLFLFRVFQAEILMFFHINAWNNLYLKKYNKIFLQYFDDTSELYYNYIDTFIKEFLGNEYFLKSKKQEQRNYNTKQFLLLIDPFFKIICMTDQKYVMDLINKKVFLLIKKMKHIKKKLLKKKIMKYIHKCKVKYGLKILKNFYDVINSSSSKKNKKEKGKDNKGKEKEKKVPIFLENFQTAFHTTDESNTMTTPSQLKENGNIKNIDEQKEIHLLNHTNVLNNDNKLLKNEDMLTNNDKVNFSNDVQLNNECVKDDEIQNKKKKKKKEITLLDILTKGG…	0.101	0	2	2	2	2	825	97.9	8.66	0	2	metabolic process	nucleus		Pf05997	813582	PF3D7_0931100	PFI1510w	9				0	0	100	Low	1	Phospho [S74(100)]
PF3D7_0423300	prefoldin subunit 3, putative	MKDERCIFIILPDVTNDLKDEEVLEKLEEKNFIILKKKKVHLTENEIKEIFDFTPEQYNDINEFYDYIESGLSLISLIEHIEGDTISKLNSLTKSTSILIKDEKYFECLEYQCNLKCKNVPFYFSKNEWYFIRDIDFFFPSYDNICLERTFIILKPDVVEMNKMNAIVNDILNFDLLIVAIKRGVLSVERAKKLYSDLVDKPYYNDLIDFMTSSKGIVCLLIEGPNCIRRAHILCGPSFSLVDFEHMPNYCLKKKYGTNQMKNAVHISKDDNVEKEIDLFFGNENFKSENGIIIIKESILGVDGLMRLREYLNDYGFRILEEKLVSMRTYEIKSIYDMNGINYLNDHSRLQQNIGNNNLIEESNFIIILLSRINCQTCLHYLKYLDIINKCENKKWNNV…	0.101	0	1	1	1	1	1828	219.7	7.53	0	1	metabolic process		catalytic activity	Pf00334	3885704	PF3D7_0605600	PFF0275c	6	Pyrimidine metabolism; Biosynthesis of antibiotics; Metabolic pathways; Purine metabolism; Biosynthesis of secondary metabolites			5	0		Low	1	Acetyl [K551(100)]; Sulfo [S541(100); T543(100)]
PF3D7_0213500	conserved Plasmodium protein, unknown function	MNMYYLKMILFTFLINTLVLPHYENYLNNHYNVSLIQSKTKRTTIKSRLLAQTQIRNPHYHNDPELKEIIDKMNEEAIKKYQNTHHPYKQLKEVVEKNVTKHVGGNDTEPMSTLEKELLETYEEMFGNERDIMLKSGMYQNDDDGSDDSSTCECTDTNNSELAKTKGKDKYLKHLKHRCTHGIGYCSIGSTFLTLIGLALAKKAAFDTLNVTFHGVSYSKCASSISIFNMLDGPSMFAGGTACSADLTGNAAFAAMGALYPWGIAALVLLILAIILIILYIWLYRRRKNSWKHECKKHLCR	0.102	0	10	1	1	1	301	34.3	8.38	0	1	regulation of biological process	membrane		Pf02009	813285	PF3D7_0115400	stevor	1	Malaria			1	0		Low	1
PF3D7_1122900	conserved protein, unknown function	MGPSGSGGRGGDDIEHNKDAKHVLDSIGKKVYDKAKKNAEQYYDDLHGDLSKAIFEKDPKKQQTQGNPCQLDYQYHTNATNGKSYPCRVGKEERFSEVSGAECDDSKIKGSNGGACAPFRRLNLCVRNLENIIINKYINKDTLLADVCLAAKYEGDLIKTHYTPYQHKYGDSPSQLCTMLARSFADIGDIVRGKDLYLGGRGRDQLESKLKEIFAKIHDDVTSTSGKNGKALKARYQKDGPDYYQLREDWWNNNRKMVWYAITCGAAGSQYFRGTCGSGKTPTQGDCRCKTNVVPTYFDYVPQFLRWFEEWAEDFCRKRKKQLTDAIQKCRGEYQGDPRYCSRNGFDCERTIYKKGYFVIDKGCINCLYACNPYVEWIDNQRKQFDKQKKKYDEEMQKY…	0.102	0	1	2	2	1	3021	347	6.38	0	2												0	0	100	Low	1	Methyl [K2282(100)]; Phospho [T2283(98.9)]
PF3D7_0931100	actin-related protein ARP6	MNKLNFEKKKKNGNTSECEKSQDSDDEIMVVNRKIKSKIYLTPDKKKKNEVKNNHEVKKMYTNNTFQSNDNMHSKGTNIRSIKNLSSIHVHNKDYKLNKNVTSIIMDQKDKNDINRSSKKKHENKTAFESIMKKGINTLESNEKKVDIYEQNVETKENESSNNEIYISDDIKKEVHKNNHNNNYSRDDNINQNKSNNNKNYYTSYGEIIHDENVKCGQNNNTKDVNEQKKKNFYYNSETNKDDSYTLNHNISTIKDNNYINTQSSSLIKFDDFALEEINKELEKLIEEENDIQEKLIYLTDKELDITIKLKNIKHKKNIQEIENKKKEYQGEYLT	0.102	0	3	1	1	1	335	39.6	8.51	0	1					810702	PF3D7_1114600	PF11_0155	11				0	0	100	Low	1	Sulfo [Y329(100); Y333(100); T335(100)]
PF3D7_0605600	conserved protein, unknown function	MVWGKRNYFISPDSFRSFRYYFPKNFERRTKEERNVFYLSGRKNSNDSLFNKIRINEKREKNFCNYNLHQRTFCRYSQENIFNKQKKKKKEKINMINRNGDGDGQTNVFSSLSWLNVKYDILEMYKKKNIYNMVIRKKYLNNIYIYCNDLKNKYVKIYKIYYKKYLYMEIKEKTFSNITKIFTNMCMYKNYVINNIIRNKLKWTNIEKCLKNIRFNYNKRNIFLFEKISSLYKNKSNIHKNININENINKYTIYYKNIFLYHYKLSPVTYTLILLHIFVYFLWNIAEPSRNSYNYYYINNFKHNNYNNKNKYTSPLLSTDTMYKYFSCSLQNLKEKKLYTLVTNLISHNTIQSFLLNTISLYYIGTALEKIIQSRNFFITYLISGVLSSYIQILYHKNN…	0.103	0	1	1	1	1	488	59.1	9.8	0	1	metabolic process	membrane	catalytic activity	Pf01694	812965	PF3D7_0515100	ROM9	5				0	0	100	Low	1	Acetyl [K5(100)]
PF3D7_0115400	conserved Plasmodium membrane protein, unknown function	MYVLFNDHLKEEGEQNVKLQICNGKNNSSSENENTLSSKYFRKENRRFKQNINILDKHIILADNFGDVPEENFELPDNKQNELEILRKRKNIEPTGIVIACCLGTDFRFSALIKDFKTHNVNSDLIKIKKVYSEVIFCSAFEQKKIFFLFRFGCIVLWDFNIKEKEILFMYLKDYLSEAHTENNNELDSMFYIMNVQNELSDNKSVKAADSPSFKIKNDIIYIYTKDIFEKLSYSYAFAQSVKLSYFENVVDVTIEKTKSIPECLARTGKIQLKKNDISKKIGELFVNRFYINMNTDMLDTPEIFWDHDDFTDTYEYFGKYLDISKRVEILNHRLDIIKDLYDMLQNELTIQHGYKLEWIVIYLICIEVLIDIVWTIIIKGVFKWG	0.103	0	2	1	1	1	386	45.7	5.81	0	1		membrane		Pf02582	2655389	PF3D7_0819500	MAL8P1.63	8				0	0	100	Low	1
PfDd2_130078800	apoptosis-inducing factor, putative	MVDSGCSILIRNLNYDTSPDKVRKIFENVGKVKDVYLPLDHYTRKPRGFGFVEYFESKYAKEAINILNHSRIDGNEIRIIIAQNRRKSPDTMKFYHNEYLYNYRHKDNRKYNNCKNYKRKYSKYYRTDERDRSRYKRRSTSSSLHKYKKRKKKKNYSKYSTSTGSHSLTPLSTYSSTTSSIYKRSDDSEYYTKRRKKKKQKRTNKEKRIKKERSITYTNSYSSYREDKKEQDENKQENYNKHVNTNKHRDQNNEQDDIINKENISNKQVKHKNDDDNKKKRQKRYNTPGIHSDNSTSQRSSNKYINNKLESMENKTKRNKNFKNINNNNNKKDNRNSKKSNNSNNSNKSNKSNKSNSNSYSNNDESNRKSLSCDMCSVQNESIRKKEENKKYIHSHDIM…	0.103	0	6	4	4	4	916	109.2	9.82	0	4												0	0	100	Low	1	Acetyl [K338(96); K339(96)]; Phospho [T287(79.7)]
PF3D7_1114600	rhoptry protein, putative	MEKESNEEKKKETQKNVFYNFNNVIVDQNYDVNKRNLNFVNSKANGGDMGCLKTNSNIFNKSNKMKKKKKNNNNINSDNNNDNNNDNDNNCNSNSNINYYNYKMRNNQNMNTSLSNNRRKNYYNMSNMGNSQNKYGIKNKRINKNKTKFGSNVNSNVTQSMNTYEGIINNENVVTLNKDDYNSMRIPNKNNKKNINNNMTTSSIGDVNRYNNNNNNNNNNNCNNKDEGINYDSLNKNKKNNINYESHVKYYQNYNIKQTTNNYVKPINKLNLTYTNKLYKNVNNKNVMKNNISTEMNNPNFNDINKKNKNYFQNSNNLNKINPINITSNINMKKNVNMSISNMSNSNMSNSNLSNFNVSNSNVSNSNVSNFNVSNFNVSNFNVSNFNVSNTHEPNFNMT…	0.107	0	1	2	2	2	2170	258.9	9.07	0	2					813917	PF3D7_1369200	MAL13P1.349	13				0	0	100	Low	1	Methyl [K984(100); K987(100)]; Phospho [S415(100)]; Sulfo [Y985(98.8)]
PF3D7_0515100	conserved Plasmodium membrane protein, unknown function	MKSKKRSQIRKGKNSTCKYNDHEKNKKHITERTDDLNLSLTEVEQNISNVKEEENVLVLDKSNELNTIACNEKNIGLEEKENIIVNINKNYVSETTDNISSEFKETEKIIPDINFDKLDKEHNNTKDNIIVNNMKNASDKKSGILTTLSSLSNDEHIKDIDEKEIISENDDKKNELNELNDNNNNNNNNNNIEVTYNIDNKDSETLNSENNFVQGNSLPSPITTENHQDVNSNVNKRKIKKLVEKNPDETNTRKLRKKSVKKNKNDIIYPLNGEIVEQIDCVKKEITNENLELKNEVSFENNEMIVSGIQDENVKNSDFIKNEYNKETKVITESNNELENKKISYNETNLSENDALIVMSEKSLNPYVNNDLENSTGSPMNSFSQSNINTENTLMSNND…	0.104	0	1	1	1	1	1504	176.1	5.59	0	1					812069	PF3D7_1451200	PF14_0487	14				0	0	100	Low	1
PF3D7_0819500	ubiquitin carboxyl-terminal hydrolase, putative	MKKAIFFIYLIFFVFVKVTCLEIRRGKYNINYDYAIKSLKDNNFKRRGGEKGRRNNIYYMNINFHNIDNNFNNEIRKRHFNENDSIKDKLNKLKKLKNILNKYKLNINKKDFDKFKNRTQEIVVHKYHYAKKYSIIIFNRLKDDMSVYRGKLKNYYNTTTTYLKDKYFNSSIHEYLSSIPFFNKSSNISKLISYNSVNFLFLLFTILYFKSDYIYTFFKKKYAFIGEFKNIKTDKLVKIHTLSTLLFFFYKFFVLRLLFILNSYNFFSQKLYLINNLIHILFFSYISIFPYFLVQANWGSFHLLGYKKSKILGGLVLLQLFLIYARLIFQNNLSFIKTWTDEKFFNKEEIIQNIKDDKKTDFYVKLLNQYDFLKRLYVGNNKIYEIVLYLHKYKYLLNI…	0.107	0	3	1	1	1	454	55.2	9.85	0	1		membrane			810364	PF3D7_1021300	PF10_0207	10				0	0		Low	1	Methyl [K126(92.1)]; Phospho [Y129(92.1)]
PfDd2_110030000	U3 small nucleolar RNA-associated protein 7, putative	MKFYSTFVICFIILKVCLSKNINLNDEGKKKQSGIINENEDGKNNKSNNNKKVQHNKINRKGNNSVTKKTDEHKNDGDAENKKNGEHKNDGDGKNKKNGEHKNDGDGKNKKMDEHLYDIDGENKKNGEHLYDVDGENKKNGEHLYDIDGENKKNGEHLYDIDGENKKTDEHLYDVDGGKNNILEYNNIDQHNEFPESLENDNSYDKLFDDVELRDIIHNEKFFENLKNVNNNDVHNFLLVDKEMERRKEEEKKKSRKLEEDEEDDEDEEEDNDEKWKEENKNNSSSSSSSSSNNFNKNYDIYDNRDLYNYDNLVDITQEEHINVPNINDEINEGRKHDKEDFLIFEKRLNEAEDRNDSSDGDNKMEDLINNHFDDSGDNGSYENIQVKKELYNKNEKII…	0.112	0	1	1	1	1	1152	135.5	5.34	0	1		membrane				PF3D7_0108700		1				0	0	100	Low	1
PF3D7_1369200	conserved protein, unknown function	MALKKGVINESKLSARNVLENIANEIKVKRENERKYNDKLKGSLWEARFSDGLSSSFGDIRSGYYDSCSLDHKFHTNINNGYPPARNPCDGRNQERFSNDGESKCGSDKIRGNENNSNAGACAPFRRQNMCDKNLEYLINKNTENTHDLLGNVLVTAKYEGESIVNNHPDKDIKGNKSSICTSLARSFADIGDIIRGKDMFKRNKHDNIEKGLREVFKKIYEGLKNNGAREHYKEVKNGNYIKLREDWWTANRDQVWKAITCEAPENAYIIKRRIDGGDIENLILTHPKCGHDTDPPVVDYIPQRLRWMSEWSEYFCNVLNKEIDEMNNQCKDCEMSRRCNNDTEGEKCKKCKEQCQIFKELVSKWKNQFDKQSMKYMELYNKASTNITKQNSSAPERG…	0.113	0	1	1	1	1	1327	153.2	6.06	0	1			receptor activity	Pf05424, Pf15445, Pf15447	813141	PF3D7_0100300	PFA_0015c	1				0	0	100	Low	1	Acetyl [K383(100)]; Sulfo [Y377(98.2)]
PF3D7_1451200	conserved Plasmodium protein, unknown function	MYIHILTSMEIKNKSENLTISNLFRTGDNRGKTNMVMDNKSKLIIDSEKKKNIWSIFTKLDDSNNKKDDDDLNSSINLNDNCINYDENESIENFFSPRNIMEKDKKNITYSNGTLFKNTEQNYEIKNEIENISNSFKRKYNILLTEKTDDNMLNDIISIKKMKKDQNVNCPSYNSYREFFLKSGGNKSISNSNSNSNGHSNSISHSNSHSNSHSNGHSNNCYTLNSNDFALNNNNTNLIICANNESPFSSNSSFMNNKMIYNKIENDDISRRMNKINNIEHFKPINTLNDKNIIMNTTSIKSTTSTISTSSSITTHAGPIRNTKYVDDNDMNSSGQNIQIYHNVEKVDSNNKNYSSYNNVNHYSNNNNNNNNNNNISKTTNVIKKKNICVPVKTLNIQH…	0.092	0	2	1	1	1	817	93.6	8.79	0	1												0	0		Low	1
PF3D7_1021300	conserved protein, unknown function	MINYINIYVIIIILCYFVEKNATIKIRRINDYLNFIQPNIFRNITKYDLSTPFNVIREKKGRNEFPLVNNVDIGVSDINEKALYDEDTKTDDLKNIINKKDLKNYDNINDNINDNINDKINNSINDNINNNINNNIINNINNNINETDNINKVDHMNYIPNDHNLSTKHSYDNNTNDDEKYLNGEILNEEEINEHMKFQQWSDRFILSKDEEYYYDIQNECVNTKYYDKINQINDHIYKEENIMEDSSIQLMPFCNRKDKEKICQPLTKHINEKLSYDFYTNNTTDNVNKKENHLSPKECNNNNNIFDNPNEKENSLKKPFHQKKTTTLNEEEINNLSIVDMTKRTNMILPLRSLLMSIYIGKEAFNDFLQKGMNSIELSLQKYLHDYYEHNFERSIDD…	0.092	0	1	1	1	1	2065	245.2	5.39	0	1												0	0		Low	1	Methyl [K180(100)]; Sulfo [S170(100); Y171(100); T175(100)]
PF3D7_0108700	metallo-hydrolase/oxidoreductase, putative	MNTKNDCALLHICDDIFLNLIKYFSINETIKLKLVNKNIYEYLKDEKVYQLNTCLNLNNYIKFVKFVKSEKFSAFLLSILNDEKNIYDSPYYVKRNAQYGINKKQLVPKGKGFLQKIILKGEFLRNVNFYDLSILLASHSDTLKELYINGLNDVNCPLFIYSTYNIIFEFFSKEVLFNNLSFNYVTKKDLQKIQKYISSQRKVPKNEKKKEKCEKCDEKVGSQVNEKCEHEEKKILSRTKTDVDIKLFESNKLPMGVKSSLDNQLTMGTQCSVDSQFSIDTQFSLDTQFSTDSQTSIYNKNTSVENKSYNSRQIYNEKELSLENLHIKEHLDVQEKNDKFGKVTYTNTKEYHRKISSKKIKNFTINKEKNNNNEDDNNNNNNNNNVVCKEKKNLIIKLF…	0.092	0	1	1	1	1	1073	127.3	9.26	0	1												0	0	100	Low	1	Sulfo [T344(75); Y345(75); T346(75); T348(75)]
PF3D7_0100300	conserved protein, unknown function	MPSKYDDGESRLNEYEVIKKIGNGRFGEVFLVKHKRTQEFFCWKAISYRGLKEREKSQLVIEVNVMRELKHKNIVRYIDRFLNKANQKLYILMEFCDAGDLSRNIQKCYKMFGKIEEHAIIDITRQLLHALAYCHNLKDGPNGERVLHRDLKPQNIFLSTGIRHIGKISSQANNLNSRPIAKIGDFGLSKNIGIESMAHSCVGTPYYWSPELLLHETKSYDDKSDMWALGCIIYELCSGKTPFHKANNFAQLISELKRGPELPIKGKSKELNLLIKNLLNLSAKERPSALQCLGYQIIKNVSVPILSKKEHGTELTNIDSCTSNMDNKHNYAHPNDVLINKRNNERERSSSCLSRQSVITAISKDNVKYHPPDGTNNSHLINNGKYTNNSRVGGVHADG…	0.098	0	1	1	1	1	1057	124.9	9.36	0	1	metabolic process		catalytic activity;nucleotide binding	Pf00069, Pf07714	811326	PF3D7_1228300	nek-1	12				0	0	100	Low	1	Phospho [Y77(100)]
PfDd2_110026200	Plasmodium exported protein, unknown function	MVKIVTSQAEFDSIISQNELVIVDFFAEWCGPCKRIAPFYEECSKTYTKMVFIKVDVDEVSEVTEKENITSMPTFKVYKNGSSVDTLLGANDSALKQLIEKYAA	0.098	0	10	1	1	1	104	11.7	4.75	0	1	cellular homeostasis;metabolic process;regulation of biological process;response to stimulus;transport	cytosol	antioxidant activity;catalytic activity	Pf00085, Pf13098, Pf13905	812127	PF3D7_1457200	Trx	14		The NLRP3 inflammasome; TP53 Regulates Metabolic Genes; Interconversion of nucleotide di- and triphosphates; Detoxification of Reactive Oxygen Species		16	0		Low	1	Methyl [K76(100)]; Phospho [T70(95.8); S71(95.8)]; Sulfo [T74(91.6)]
PfDd2_050025700	conserved Plasmodium membrane protein, unknown function	MNKSLLKHFCVLNVPIEDNPFVTINLFVSNYKDQSNTDSTFNETLCVGILDNIIKEEDIKNYFSKYGKIKCLNIVERKYLSNVFKIFSYCLYITFVDNDVIEKILSCTMQVDEYFTKNKQSPYLIHMSKNKLLNDVKKYYDNSYNLYNGRKIMINYITNLNKDNKLLKKKKDIVDEDGFIVVQRKTENPEFINSVFAETNDKVKSFKKKKNKKIHENFYLFRKKEKFNNSIGTFQKSKMNIKKNIMKRNNKKKSTRFKK	0.098	0	5	1	1	1	259	30.9	9.64	0	1	cell organization and biogenesis;metabolic process			Pf12923	3885749	PF3D7_0629600	PFF1435w	6	Ribosome biogenesis in eukaryotes			1	0		Low	1
PfDd2_120037400	conserved protein, unknown function	MEYLESEKSSSDDRREVNNFENDYSKDSSHSNINSDLDVDRKKHSDNVYEESEQDGKQTEGRKKIKGFFKLKKGDSEDENKEKETKDHRLKDGGDTFEENINVLKKKKKKKNSDTINYNKKYFNKNKHNGSSSNEHSSYSDENFFEAAKRNKILNEEIYKNKDNEDMMCDMSIFNDDNNMDDSLFNKNEDNNRYDEEEMKKYKRKGKRYSSDSYKDDSPQYMSERYSSGKYSSEKYSSEKYSSEKYSSSNRNQSTNLLNNIKNFCNTYIINKKKDRSRDTYEDEESREGAYRENTTEDLNEDTQEGHKNKKKEILMNILYNDINIKKNDEKDFFMDRNFKGKKKEIDIKKNQQVMKNMLNIKNNENIDVYNDKDNFINIDDKCPSGYFKDKIKEYDYLD…	0.098	0	1	3	3	3	3960	473.9	8.41	0	3												0	0	100	Low	1
PF3D7_1228300	conserved Plasmodium protein, unknown function	MRRNLLKLTSINCKKNDYVSLSNNFFLIKNRSYKYITVRNKIGRNVFNEKDNCAILNRGQTHVVGIKKNICTENKVKQQDGEFYMNQRVPDDMDNDMDNNVDNDMDNNVDNHVDNHVDNHVDNHVDNHMDNHINNHTHKNVHDDTSYDNNSFDRYQRKRDEIGENGFVQNRRYENYEKRKQSKTNYSYDNDYNQGSRNKRNMSYPDRYEELGSHLKDIEWDNVKYKMERQNLYNNNYNKCNDQNNNQNSNDNLNNEQTNCLSKEDIQNELKKNNIYINKDGIIHNIINKFSDVCFHESILNYLNNKFSEPTAIQKITWPIALSGKDLIGVAETGSGKTLAFVLPCFMHILKHKEIIQNNNNNKQTNQNNNLQQEQEGKTNNHHIINNYNENNDNNENNH…	0.098	0	3	2	3	2	742	87	8.07	0	2	metabolic process	cytoplasm	catalytic activity;nucleotide binding;RNA binding	Pf00270, Pf00271	811314	PF3D7_1227100	PFL1310c	12	Spliceosome			1	0	100	Low	1
PF3D7_1457200	conserved Plasmodium protein, unknown function	MTILLTLFIIYVCLIGHLTKVYIKENISNQKKNPLNFIRRKHNNTKKNRKLSFNINKNINHCKRIVKVEPFFIHKNVRRYVYRRSCFIFNIWNSSKVIKDIYKYIDSCTSFLRKFKSLPSIINVENKKYGKLEKRKKEKNDLCPNIFITYSSNNVPRNISNKLEHFIYKQKDIPKEQNILTYDFFKRDEELLNDQNRNDFIKKYYNPSYHCDEHPFEHIYNIKDMEHIYDKSIINYIYDLKRKEEIEYIRKFNRSHYLNSYLLIYPPPNLSGNLHAGHFFNFIHQHIFFLYNKYIMGKYAIPFFGFDHGGLSAHEMFAKHMRGEELGREKYINEIKKWQENLKENMLKDLQNMNITYNEKMLFNTMDKGMIDLINKAFYILYKNNMIINRLYPVYYCKE…	0.099	0	2	2	2	2	1507	180.7	8.81	0	2												0	0	100	Low	1	Methyl [K57(97.5); K601(99.4); K602(99.4)]; Phospho [S52(100)]
PF3D7_0629600	eukaryotic translation initiation factor 2 subunit alpha	MISKGNKNDILNNNEENRNISFLNPYENSKISKDNSAEEIAEKYLRNKVSYKTINKNNYNININNDYYDNKNISECNNYVSNDNTPYYLNNKNENVNLNYVGAQNFEKKNDYMYTNLFLNTSKITKLINSCNTSMNPNETNKLYKSKEEEGYNNYIKNQEKNNVVNTIDDLLNKYTNNTSIRKNDEKLGYFKYSMTKPYMLDAKKEITNKLRFDDTSERGRSKYIMNDNIQYKDNNGITINNTTNNNNNNNISNNNNNNNNNNIISNISNYNSRSNSGKRNLYEPQSHSKKKNLIQRNKDYVHYLSKRNSILKNEMLVKKDLKKKKMSVSSYAENSFMKNKIKEDKYKRNNFFFYDTYSKNEDGKYKEVDLINNMTIFNKKKETICEHKPTFHYNENNN…	0.099	0	1	1	1	1	2131	254.3	8.35	0	1												0	0		Low	1
PfDd2_020015100	anaphase-promoting complex subunit 1, putative	MSQEKISEIIKDISALKTSCEKLNSQLDELITQKVENEMLLEEVKVLEDDSVLHKLVGLVLVKEEKSKCYDTISRRLQYITGEIENRKKVITNSEEKLRKLFSDLEAHAGQRKIPVPQA	0.099	0	6	1	1	1	119	13.7	6.02	0	1	cell organization and biogenesis;metabolic process	cytoplasm	protein binding		812934	PF3D7_0512000	PFE0595w	5				0	0	100	Low	1
PF3D7_1227100	RING zinc finger protein, putative	MEEGRNDSRNSLVLVSLKRGLNKSNINFIEDDEKYNAEILKGHLRDLKKLKEKVIKKRNESKNIIKRDLDDFLFDHVETNCNFDHFFDNCLEIIQRYLYTYKNLNDIMINGQKKYMQYEKCNIKESVDNNDYNNYGSNNNIQSESYHNDNKELYNMIDNNLFIHNNKFIFDYDDDSEIYTSSEEEIIIDKKIRNNFIKNKNNEDKLNNIRNNLSNNNNDSCNIKLKPKKGKDNNIYKQKKIDLLNRYPIYLRELIKIIKTSKKREKRILQINFFKKNMELADKYNLNKLFHKLYLSNSYENNKIYVEKKKRRILYRMVRYNLLDYIYNNHDILLEKLLIKNKNKLDTSNKNDHHNNVILENVKKLFQSHECNSKSIKGCKKCKENVKLLFYILIQENLN…	0.097	0	1	2	2	2	1404	168.8	9.11	0	2		membrane			812097	PF3D7_1454200	PF14_0515	14				0	0	100	Low	1
PfDd2_030016200	conserved Plasmodium protein, unknown function	MIIFKRYAEFVCLCKSRNEECLILANAITYKDNIKEQDKIEGIEIKKYNSCHFILERKKIWIFKDLIDNIKIYNKENENIEINGMFCFSLTNYDNCEDSILCIIVSSYFLLFFSITELSFLHFTTLEKKNYKQNNIFNWFFICTKTEYLTPVLFIQDKKDEIYIYFLQEYIKSKGIRGYNKCYLFLNDYLVSIEKVPNIKKNDHIDLKEKKKLPSSQYKMDILLEDEKKHNTQHVDSLKLTDLNTKMTKGHTPFILKKNKTYTLYRKKEYYNTKRSDQIMVIENNVNKNSIYNKKKYDVCTSNHKKNDPFCNIYNYDNNHHHRYNYFHPLRFTQKRLNDYEKNSKIVDKKNNEIRNNIRIIKNESTLNTCEILKKNLDSYPYNINNSLEGKKEKGIIFK…	0.097	0	2	1	1	1	1258	151.6	9.44	0	1												0	0		Low	1
PfDd2_130032400	allantoicase, putative	MFNVFSAAFLDNNNINKNDNVLGKTILTNANNENERTKNLPLKDRLATVRNVQNILNKKNINKTDENEEKKTLNNNFKTNTGIENTKPTIINESTFNRFKNYSSVVNEKQNEELEKKLKKRKRRKKHVILMERMKQKEREKRKQRKMEQDQNGEEQYDDEEHEEEGEDDNDDEYDRQNNEQEDHFEDEDYYAENDHNNNNNNNNNNINNRSFKFNRSSKNKYDENDFNNHKKDKGDDEEYEDDDEENDDGYDEDGGGSYKYNNNNSKDDNTFNKKNYHSSGNVNNTFSHTTSSNNNHMNDNSNSQQNMKPKRKRRKKKEMEEYRARLLKEKMHQQNSLGSILNKTNSFNKNDNNSTQEEIKVKRRRGRPKASEVAAINIMNNKLKQNDIRKYYSKNSDN…	0.094	0	2	1	1	1	574	67.6	8.02	0	1					811991	PF3D7_1443100	PF14_0409	14				0	0	100	Low	1	Acetyl [K450(98.7)]; Phospho [S441(100)]
PF3D7_0512000	dynein heavy chain, putative	MYRNLFDKLKDGPLKISILGSGNWASAISKVVGTNAKNNYLFENEVRMWIRDEFVNGERMVDIINNKHENTKYLKGVPLPHNIVAHSDLASVINDADLLIFIVPCQYLESVLASIKESESIKIASHAKAISLTKGFIVKKNQMKLCSNYISDFLNIPCSALSGANIAMDVAMENFSEATIGGNDKDSLVIWQRVFDLPYFKINCVNETIEVEICGALKNIITLACGFCDGLNLPTNSKSAIIRNGINEMILFGKVFFQKFNENILLESCGFADIITSFLAGRNAKCSAEFIKSTPKKTWEELENEILKGQKLQGTVTLKYVYHMIKEKNMTNEFPLFTVLHKISFENEDPSSLLKTFMNNKINQLNL	0.095	0	4	1	1	1	367	41.2	7.33	0	1	metabolic process		catalytic activity;nucleotide binding;protein binding	Pf01210, Pf07479	811209	PF3D7_1216200	PFL0780w	12	Glycerophospholipid metabolism; Biosynthesis of secondary metabolites	Synthesis of PA		7	0	100	Low	1	Acetyl [K254(99.5)]
PF3D7_1454200	tRNA pseudouridine synthase D, putative	MEEKKMDYKIEPERKEAAIDTSNWPLLLKNYDKLNIRTSHFTPLPMGNSPYSRNIEEYLKYGIINLDKPSNPSSHEVVSWIRKILRCEKTGHSGTLDPKVTGVLLVCLNRATRLVKSQQESGKEYVCVCKFHSKPKSIEEVKLVLNNFQGAIFQRPPLICAVKRQLRVRTIYDSKLLDYDETNNVCVFWVKCQAGTYIRTLCEHIGLLLGVGAHMQELRRVKSGNMTEYDNMCTLHDILDAQYIYDTTGDESYLRKIITPLEKLLINFPRIVIKDSAVNAICYGAKLTIPGVLRFDNNIDVNTEIVIMTTKGEAVALAIAQMTSTVIATVDHGVVSLTKRVIMDRDTYDVKWGFGNRSMEKKKLILAGLLDKYGKPNEKTPLSWIKSEGYAPKLIGTNT…	0.095	0	6	1	1	1	466	52.9	8.92	0	1	metabolic process		catalytic activity;RNA binding	Pf01472, Pf01509, Pf08068	811755	PF3D7_1417500	PF14_0174	14	Ribosome biogenesis in eukaryotes			1	0	100	Low	1	Phospho [T323(77.9)]
PfDd2_060014500	AP2 domain transcription factor AP2-L, putative	MDYVHPVDVSKVIHGNESFFTFIDFLRTKKVCNRRNVHIENSFKKLNNITFDNGYNKENKILLSLKEIYKLMVDIQNKNKIYRDIKGNYNSNNNNNKKKNIHEMKKNYYNNLSSWNNYLLYVLKNDIMENSYNVSYIILIFILINYQKKIFYIINIYYKDINCQYKKKKKKESYQKDYSHNNNYSLHLINNIVLLKNKFSNNEISLTSKNFNYNLKIKKKYIYKKKKKKKKKRVPKRFWLYIQKLFLYKCYLINKTVNYKCENNILYNQKINYLYNIKKKKNFLFKNFILQKLFWVYKINKHNIQIKQNNNNNEPFLFTNILYDSSIKYICNKLLFIYFCLKNYHHYNDSFDIMRTKHIFMMLWNYIYNTDYYIKSKQVNNSLEYIMNLYIFHNLLKLQ…	0.095	0	0	3	3	3	5761	682.6	8.68	0	3												0	0	100	Low	1	Methyl [K3926(100); K4976(100); K4979(100)]
PF3D7_1443100	EMP1-trafficking protein	MNGIFEGIEKRVVIKLKESFFKGNRNVNSFLDIPKELWEEKLKYIGCSIVSEISEDKNERRGERCRVYLLSESSLYIFDDSLFIKTCGKTRVLFFIPFVVDLLIYHMDNVGIIEKNCVYDETFIENEKFHNIAEFIKEHFLYCFFTHMNYRNKTKDGYFEQEYPHKSLEDEKKFFEFFFKNVQMYNTHLPMEKMHYIFFYSSDDVHMTDIASTFKFCSEIHLFGINKYNEKNQFHDAYLNNKSLNLFTRVHEDNLKLYDSSDADKEVTTHIYSTRGTYEDTGMVNCVDVIYKNESTLLNRNNIENIPSIENKESNNNSRCCHNNNYSGSCHNIVSVVPSERNNDHVHHRHYEDTLNRSNISAEDNNRNAQLEKEKDEDVRRDDEENKVLIKMIDTNLYE…	0.096	0	1	1	1	1	1434	168.1	6.37	0	1	metabolic process	cytoplasm	catalytic activity	Pf00278, Pf01536, Pf02784	810479	PF3D7_1033100	PF10_0322	10		Agmatine biosynthesis		4	0	100	Low	1	Methyl [K606(100)]; Acetyl [K598(100)]
PF3D7_1216200	erythrocyte binding antigen-175	MVLGFKLITQKKFWFFIYFIFHINGIHYYQSVYKYNEHVKKRPIVPFNSKSVLLNNKINEKKKKIYIYNVKYNNCCYFNITGVLNGFPKKISKNDLISKKKVEEIILNNLRYKKNFFFFLPLLKLKVKCKKNDGQWNEYFCPLSKIRNIYKFKKSIIHFVENNSDKQNIEEQKKKKLIEKKKELFLNDNIEKKYLSIDYIDEKNETSDILLKVHIKSKLREYYYDLCVKEYKEKKLLENKYEYSYLNDVPINNLINYIDKNEYMKIFLKYVNDDIIKVYKSVKGLHLIGSPRLLNNVDHLCITKFDDILLKFSIDKYPTIIFQKPYINLDIKVKIPPYEKGTAFKEFLKIVENKNDVIEETDKNHKVEWNNDVQVNVSRGWVYNFSNVYYDEYCKMDTQ…	0.096	0	1	1	2	1	1169	140.4	6.86	0	1	metabolic process;transport	membrane		Pf05698	811831	PF3D7_1427000	PF14_0249	14				0	0	100	Low	1
PF3D7_1417500	acyl-CoA synthetase	MNFFKKKKNDSINKRNAFIQNSMITKNKNDNIKNDDIFKDKNVGLLQHEERSLEKDGTIYNRKELEESVNSFLDNSYKENIRPYVEDKIQINKSNTDKTLKIDTNNNNNNNNNSNNSHSNSNSNNYGNIPKEIKQYMDNSYASDYGMENYHEHMENQDISKNINDSSITHSKETTTILLNNEIENSIKKKESNHNHTTRHNNNNNNTSYITNNDDIIFNTQNQSKLKKNAVDNSLQYSDKINIVKDNQKDNISNDIHNYYNSKTSIKKNENKYNQNNFMEKNYNSIKGHDMSTLKFSTKYSHKDIHIKSKNDIKSNKDNNLSDMKDVYDNEKDEDVKKVNHLNDSIEFKKNNRRINTTQILNSSNKYQTEANENHISHNNNIGELMNSRNSNTNYVTSL…	0.096	0	4	4	4	4	1113	130.6	7.21	0	4					811204	PF3D7_1215700	PFL0755c	12				0	0	100	Low	1	Phospho [S538(100); S542(100)]; Acetyl [K450(100)]
PfDd2_140037800	erythrocyte membrane protein 1, PfEMP1	MEIKLNTKFDEILLIVCDKHVIENHEKFFVDKYENVMCVECLYKFLFKKYPLYKKYLLFKSINNLFCIKECEEFRYHFSFYLLDHTLFLSETFSYIEGISQCEEKKEERKIYSSNYNNENIKNNNNNNNNNNNNNNNNSIYDDDDDYYYDYNYIYLVNSELIKLTTNACKEFLYKCSKELCNIFKDAIYTCVLVRLKNFSSRNKKRNFFFLLDFLKSLIDNVEIIFITLKDESTIIEELMKLFIQNDEMINSKLSNNNYGYIYEYTGYTNKCIEKKKQNNNQHYNSELLLNLQIIYKLWHDNLLWQINNNLLKRFFIYLITKFKYTNKNTDLCTYYIQFIYLITLQYNVLNYFFHHIIFDSSPNSNIKAFNIENNNRNKSKSSNKSKSSNKSKNSSSNK…	0.096	0	1	1	1	1	2054	244.4	8.37	0	1	metabolic process;response to stimulus		protein binding		811689	PF3D7_1411000.1	PF14_0108	14				0	0	100	Low	1	Phospho [T1014(96.1)]
PF3D7_1033100	erythrocyte membrane protein 1, PfEMP1	MFVKNFIHKLKELKQKSLDKFANLLYDYGGYVYDRPCTFIICSLICCLLLTCGFYFKEHEKDIYKLYSISNSYAYETNETINDFFYKSRRCFILVESNVNLLKPKILRELQKFEEGTKDIEVDLSEINECKTNSELPPEQSHVAKELYKTLIQRSEENLKSGKINGSLFDYSDLDENGKSVLSLAGKENNDDTLIEGDNKNDEETSANNNNNEDDNNEDDNNEDDNNEDDNNENDNNNNNEDDNNNDDDDDEDNEEEDEEKQKSLREKLYRKIYEMLKKKKENIVLDENNPNVNFTDYKDDVFYPYQYIPPMLIKADRCKLQNVFGDKNLNIDLREASDGLKKQITYTLEDICEKKYGDCNFSSLFLYYEKGNGYIDYPIKVDNLDFYVNRRTYKEMMF…	0.096	0	1	1	1	1	1470	170.2	5.53	0	1	metabolic process;regulation of biological process;response to stimulus;transport	membrane	protein binding;transporter activity	Pf00873, Pf02460, Pf12349	813212	PF3D7_0107500	PFA_0375c	1				0	0		Low	1
PF3D7_1427000	sentrin-specific protease 2, putative	MAFSGFFKTKFPVDVHLYTIEGYNCKPYLFDCKLSVKKDKIIIWNNITELTFCEDKICDFLYIQLNMCYIRYINNDAIEKYIIVFMDISNTYYFYKYMMYCYIKGNLISYKYIDIYKVDCINRTLYKKKLFCIILQNHTKYEHIFVILKDDAEKKLKKYINISLLPKLNDQMNNSNGKGCEVHNADSIIRILKELYIKNEVFLIHIMNCINIQYSELECIYVDSTKFVLKNVFQIVEYNSFYSDGFSYRTFFLRDSDDDVWSNDEYTYYDKMKEIPVDTKPNIHNIQGIYYIIHRALERVKTIYCRIPTGYEILRNFYHGIHNDIQSSQQNNQYVQKNNIVHQERSSSDHANRNFGQHNMHNSQETHNDFQNILDAYQENIHLLRANLEDDHEICNIDE…	0.097	0	3	3	3	3	1457	173.1	6.92	0	3												0	0	100	Low	1	Acetyl [K104(88.8); K1292(94.3)]; Sulfo [T1297(90)]
PF3D7_1215700	mannose-6-phosphate isomerase, putative	MKFLILLILIYYIYFSNVIKIRKNDISIIKRRTLANSVFSKKWNKTKIRQPFFSYNFYLNKQGFLLNPYVQEKIKNQKSTVLRRLKKEDNLNKLYFQNENNTYNNKSLFDRRNKFLINKNEKCFFFFFKEEKKKSDFMKLLAKLPVITINKKLYPKEYSTDYENVLRKFDVTYINYKTRLRSKKEIDIRSIDDLYGQIYDRNILKKQFYFFLYHDDINTCYRILNENRNVLTREESFKILNSLPYIFVNHLKYIYPTAENVDHVLSKLLKTYIFQYANDKNIDYLNFKYKYNELDEYCKKMEQDFLMEKEKRDNERKVIQSSLDEKLNVDVQKSDAVQNGVQKSDTLQNGVERNYNDNNSVNDHNNICVNIYEDEENADYEKKYKHMSYDYEIIEFTKK…	0.115	0	3	2	2	2	740	89.8	9.51	0	2					812906	PF3D7_0505400	PFE0265c	5				0	0	100	Low	1	Acetyl [K430(91.7)]; Phospho [S428(91.7)]
PF3D7_1411000	glutamate dehydrogenase, putative	MKEEKNNSENNENKYLSHLYSFLNSNYIKSSFESKSENVQNKNKKKHLSSRKAYRYLIRKFKKVAIECDLYFEEIEIKNENEKLFIQLFGKNTVTLKKLYKKKKTIDHYFFLLLLFNILSNLPYSIIPIQKFVDICDSYIGYGVHLLINLNSTLYNKKKKIHKIFFDPVFYLFTSLWNNHHFQISLSNTMVILFFFYKIYIILKKLEIRNVNLFDNIYILCSSYVNKINSTLWFSMYLIMKRMLIDECEIKIIKKKKTYLILPIFIDIIKILDVYDEIIKKTNIEPLIKLYEELKLFLLYFFHKLLYNLLTEQDNLPRNIFKYLQINNNIIYNKKKKYNNLLSYNSKKKDSSEFFNSYYRYTNSINENVVFLSFFENFYFFNTFTNNGQASSSFPSLSF…	0.1	0	3	2	2	2	1696	202.2	8.63	0	2												0	0	100	Low	1	Methyl [K817(100); K818(100); K822(100)]
PF3D7_1411000	inositol 5-phosphatase, putative	MGQGPSSSALEDVKNESHNSARNVFENIAEIISNEVKKNAKKHNSSLKGDYKRAKFHQPLLKATNYVWYVPSNPCNFDFRFHTNATNQSSYDRDPCHMRDTNRFSDKGDAICSNNKINCSRGGCGACAPYRRIQLCDYNLEHINESNINSSDDLLGNLLVMAKREGDSIVNSHGHTGNGIYKSGICTSLARSFADIGDIVRGKDLFLGHKEQKKKLQGNLQKIFNKFKTIYEDLKDVEIDDIREYWWALNRNDVWEALTCSAPYYADYFKKKSGNTYNFTTEGYCGRNEGAPPTNLDYVPQFLRWFDEWAEEFCRRNKIKIDKTKEECRGGNNGKNCSREGYDCKRTDLGNNIIFMDLECPNCADACKMYNRWIENKKSEFNKQKQKYEKEINDSKLGV…	0.144	0	2	5	5	3	3666	422.5	6.95	0	5												0	2	100	Low	1	Acetyl [K272(100); K335(100)]; Phospho [T2046(100); T2047(100)]
PF3D7_0107500	adenylyl cyclase beta	MSSIRPELKSVEFYPPDINSKGSILKNKPMESLNNMRDVESIKKISYISTGGNNNQLYENGMFFNEGKREYMPNNENISPIYENNNMENNVNMNVNVNVNGSSVFRPVDRVQTIQEKKSSYGNNMFDYNYLREYNLNNNMNNNMIEYNMNNNMNNNMNNNMIEYNMNNNMNNNMIEYNMNNNMIEYNMNNNMMEYNLNNNMMEYNLNNNMINNDRHFSEITTDKNIYPVNSVVNDEGSYGYVDPLENLFNTNKFKIKKIKDTSSISNDYNNKKNLTNILPFEKIVEQCDINNVISNKFVQDLYNHQNVYDENNVVMKGFKKGEYMDGISSVPFLSDGKSIVYNKMKENDEHLEEDNYHLQDKAYMTSRHSSVKRSSVKSNKFDIDNKQKSDDNQNNMVG…	0.097	0	2	4	4	3	1960	230	6.9	0	4					812363	PF3D7_0407800	PFD0385w	4				0	1	100	Low	1	Methyl [K1404(99.4)]; Phospho [S1917(95.5)]; Acetyl [K1719(100); K1723(100)]
PfDd2_120041000	U3 small nucleolar RNA-associated protein 14, putative	MNKYWLYIAYVYLLLNILSKCNKIENNNNKVKNLTVYNNDIGQYFKKKDIQCKHHIEINQDSNHNEYSFLSLKASSIFNQYYVAKLINTLLYRGFHLNVYFHKNVAMYESFSRTNFFFYLTILNKKNVKKIVKIISKAERSSNKRKFNVFKKYLISEFDYPNFEIDDTVKNEMNQAILVYKKAKSDSYWSVMDALKKDGLLLARTFLSVSFVQSLRGIIGLINHKLIDLCFTNAYVFNHVASFDKLIMNNIFGVIMSYVFKSLLLFFYPLIIPFRGAFAFAISAFCITQLGKIVFAIYKNLRQLYRISYRKIYSIVLKVKLRNEPELKKYAMKLLYGDALIMITKIWKLSYVNVSEHLNGKNVYPILNNLFEKNLGTGFFDFSNSLFKYVMNYLEEINL…	0.097	0	0	1	1	1	2215	263	9.2	0	1		membrane	protein binding		811551	PF3D7_1252100	PFL2505c	12				0	0		Low	1
PF3D7_0505400	AAA family ATPase, putative	MQNKSEFNSTNSKEFYQDEYDNVPCHRNEYINNQHKNVDYTNNNYVHEMSLINNTENLQNSNNSNLISVKNELTQIYNNFPFTYEDVDITCKEKKNDQIKMYEKENVNIYNEQNEQNEQNDQNDQNEQNEQYEQNEQNEQNEQYEQNEQSEQNNPFFLGSYKKENDIIPCDNNIIPCNNESYNLHINKRSTNEPLPKDEYLYNDKNYEISNKNNNNNNNNNNNNNNNNNYSNNNYSNNNFSNNLYVNKHDMVNYYMKDNNEKLLNPSNFNNIYHHNEYPDNNNNCNVNSFLKNNVGENNKYNNYIVHDNMFDNINNVNCVNNNIHSESYNKPTIYKNVMNYHNKNNYDMVTYSNNNCNISNNNYEDIISPYNTYNDANCKFQNFNNYNMPMHDNYSIKK…	0.097	0	0	1	1	1	3858	455.7	6.02	0	1	regulation of biological process		protein binding	Pf00847, Pf08430	814202	PF3D7_1342900	ApiAP2	13				0	0	100	Low	1	Methyl [K3262(99.9)]
PfDd2_020020300	tubulin gamma chain	MNINFYVYDDEADNEIISSNFNVYCSDEFLKIHNIEKNDNAIIYHEIMRQDEEEGQEKGQEIGQEKDQEKDQKKDQNKDQKKDQNKDQKKEQARNINHINNIHININKIDDEYVEKEPKPNVQNFSVLCCFKNYNELNIKKKLENNGLCINKYILKSLNLDIKEIEEKNIYKSCKDQNNNMKKIGIFKVSIIKPQLFIPIKEIKLHVQEIFNTSYEYLKSYQYENIDLLQSFWKNIKSNNMEKYINLSLLNTCLFVNNFLKITILGVHSYITVGQIILTKDKKTKMKNNNNNNKNKTVRNMNARDKQENNKNGDNKNKNGDNNNKNGDNKNKNGDNKNKNGDNKNKNGDNKNKNGDNNNNIVVPFIDQNTKIVIISNDDIKNVVDDKHIINKYDKEKTN…	0.091	0	1	1	1	1	1219	142.7	9.2	0	1	metabolic process;response to stimulus		catalytic activity;nucleotide binding;RNA binding	Pf00004, Pf00910, Pf05496, Pf06068, Pf07724, Pf07728	811707	PF3D7_1412700	PF14_0126	14				0	0	100	Low	1
PfDd2_070005500	zinc finger protein, putative	MNNIINKIDPNLQKKEKGYININFNFNETKNDMEKISYTQKNEISDKIVHNQDLSDNIHYINNYLTSIFDSGKRKESWDNLFYRNNIIKEEKEMEDDKNSTLLLRGPTKNYNLNTELKLDDTYEFEISEHENEKKKFDSINNTLNTKHSENIDNVENIENMNNMGNVQNDGFLYNEFIFSGHQNIELKKANTTVVNNLNKEDVLKQGNMYHDFHSFNNNNFVDGWWFRRNQEIDQIPKNEYLEHSIKDTYEKTDYPFFNENYIKNEGNYTNHTIDNIVEENENDNMLFLLNEKSNIQEIIDSSNKCKNMIHMKSEKFSKKDPNVYDNFPTYNKNIIDTNSNMNISNGQNLNESPKMDMQNEDIKLIQLMNTMLQENEKTDTNFKSAFNYANGSKLNVDN…	0.092	0	1	1	1	1	1451	170.5	6.34	0	1												0	0		Low	1	Acetyl [K109(100); K118(100)]
PF3D7_0407800	methionine aminopeptidase 1c, putative	MLKLKRVMKTVSNKNFRFSIRNFSLCKKIYYNGPKDTYINSGFELKNEDTEKLIDLVKESLKLKLLSCSYCSEEIAKHYLELAILEHKNLLLNESKDHYIKSYEIYKKIHGDISIMCANIETYLGVVYKDLGDLKKSEDFLQLSLSNKKMVIKEKKYLLIDTLNNLGSLYQHKKEYNTSIEYFEECIRILMSSEIELNKNEQITLCYYNLSFSYIGLNDLNSSITCLIRSYNTANETFGPDHNLTLRIKDLYERLKRESSLKE	0.093	0	12	2	2	2	263	30.9	8.27	0	2			protein binding	Pf13424	814198	PF3D7_1342300	PF13_0231	13				0	0	100	Low	1	Methyl [K148(98.3); K149(98.3)]; Acetyl [K136(96.5)]
PF3D7_1252100	conserved protein, unknown function	MSYPQQNVSVDYTDMENEGNGNIKLEDNDYFNYSGKDKKAQDESNTSDKYIKPVEKDNADITYTKGQDNLENNNQVNNNYDTQGIMEYKSNNENPNMLSNSLKKEQGGLYENGNNIEIVGEENIESDISSKDTNKMKIQNYNDDKENEDTINDVNNYNNEVYKLINKDNIHENEKIIVGEDEEEDMTHDINNEYDEEHCNNIGKRKAKRKSYNNNNNNYYTYKHHNNDYYNNNNNNNNNIYGEKNYHMEHNKNSIELHKIKNKELDKGKKNKGKNNNTNNKSKNKFFFLFRKKGSIASSSHDKENEYIMKSNKNKNENFFNKDDQFVKNDDNQNLDISYNNNNNNNNNNNNTNLDREKVMNLINKYNNIKKKNSEQNTIYNNSSITNTIKTSEYDVEKN…	0.093	0	1	1	1	1	795	92.7	6.84	0	1		membrane			3885799	PF3D7_0618000	PFF0870w	6				0	0	100	Low	1
PF3D7_1342900	zinc finger protein, putative	MLVCEHLYVNRKLNGNKIKKEIGRFESLCTSQISIFCNLRRNVFSNFNRNDLIDQNIVYLNVCNNETYYNKAHEENDKVKVYEKEIQNFYKYDKLRYVDEHNNICCNLIKDIFLYGVNLNVDIFILKNSNIIFFLQNVINIYNPLIKSLRVIYTKKDYMITCSSLFKDTLIIVLYSSINYSCIQIYDLDKGILKEEISLRDYDYYEKIYIQKENNYFLLITNKNILKVLDSEKKVFIFNVYLYLEYNNILQYYDFFLILRKKKLYLWNLERTYTGLKLKENILEVDKNMHVNCFCTHGKNIFIVTSKGNLYLWKDLVQKIEIKRYNVEEPFDKNIHYIHYYDNYITTKGNESIKLWLCKFSLNSISECSCVYIEFEQETKICLNINKIIVHDNFYLILD…	0.093	0	1	1	1	1	1966	238.2	8.81	0	1			protein binding		812230	PF3D7_1468000	PF14_0648	14				0	0	100	Low	1
PF3D7_1412700	phosphatidic acid phosphatase 2	MDKLICTKSFERLNILVVGCGGLGNEVIKNLIFLHIKNICIVDYDIVEVSNLQRQLFFSHDDIGKYKVDVISYKIKETYMHENICIKSYKNHIEEFDTSFFEDFDYIIGCLDNIKGRIYLNNIIYNLRKDIIYIDGGIEGFKGNVKIINRKKNYACIQCSIENYTNSTYPMCSIINNPKTPEECILYVLNVSFKKEKHEELNINNIQHIQWVYEEAKKRAQYFHIENVTYNLTEQVITNTIPTTISTLMIISSLIINILYKLVLYKNENFPYSDILYVGDNGIYTYYYHIYKDPQCVICNKKKINFTLHKNYTLNDLIELIKRTYLCEKINISSDTCILYISSKCVSKIYNHKLQLTLSQLIDMGQIKENGYLNIQTDKSNYILFFNLV	0.093	0	4	1	1	1	389	45.7	7.53	0	1	metabolic process	cytoplasm	catalytic activity;nucleotide binding	Pf00899, Pf02134	2655425	PF3D7_0817000	MAL8P1.75	8	Ubiquitin mediated proteolysis			1	0		Low	1	Methyl [K87(91.5)]
PfDd2_140024900	conserved protein, unknown function	MEDSSELNKSIEGNEDLESEVNEENQNEENESEENESVENESVENESEENVNEENVNEENKNEENKNKDNMNMYQENGNNNNNNNNKNDKLKNSFHSNMNELKNNLNYNNLNNINNINNMNNNLGTKNLEENEGFSQYKMNQEDLVNDNKKYSNEKYGDMTNHSKNSFKNRNEHMMIDEQKNSSKHEKNRYDNNLVFQPSDEKNRNLFQGHNKKFTFPSLSPTDVLIPGKEHENITMYHFNPEKFGYKYNNGLKPSEGYLLIYPHISHNSIAPKIKKKKMRCC	0.093	0	5	1	1	1	283	33.3	5.06	0	1					3885909	PF3D7_0608600	PFF0425w	6				0	0		Low	1
PF3D7_1342300	Dpy-19-like C-mannosyltransferase	MIIRKKSLSGIPHEKGKLNEKKLQNITIKNYEITNDESKKAFFDYYSCIYPFNMPISLYKYPPIFGYCSLSDFQEIGAKRLALLQFLDTCTISGDDEKDQYTNLRKTDKNYSLNNTTDNKNKIIRQKIYEYKFGIQSMKDYNKEEMENIIMTDLLSHYILRIAFSKDKEKQQWFLKQELKLFTFRLNELKNINVLNSQNISESERGLVHLLKRENIHYESITKPSISYGNKNDEWEKYTEFIPNKDTIQKLFKVPFYPDAYFLVRDHKVVVEKGVAYVPDIYLDIILTVQFKLNIKESFKYLDHNEKMLLKIQNDPRISTFLSSLPKAYVAKDFRQNYEHTQDTRLSPQNLYSVYKQSFPPCMRRIFVNYIKDKHLKHWGRQQLWLFLKGAGMTLDENI…	0.093	0	2	1	1	1	539	63.9	9.11	0	1	metabolic process		catalytic activity;DNA binding;metal ion binding	Pf04104	813386	PF3D7_0910900	PFI0530c	9	Pyrimidine metabolism; DNA replication; Metabolic pathways; Purine metabolism	Removal of the Flap Intermediate; Activation of the pre-replicative complex; Polymerase switching; Polymerase switching on the C-strand of the telomere; DNA replication initiation; M/G1 Transition; Inhibition of replication initiation of damaged DNA by RB1/E2F1; Telomere C-strand synthesis initiation		29	0	100	Low	1	Acetyl [K530(100); K536(100)]
PF3D7_0618000	kinesin-like protein, putative	MNFLILVVLIKMVVCKIINYVRSDYNFMLSFLRTRKIFSHKKIYFNFKVSKNFTKNSSSNSYSDILKCFSFPRKGTNDKTKENETFEKGEVKEEEEKEEKDKNVKRKIINESSKNKRAKVKNENDVIKKGSLFNCVVREDEKVNDLSSPKFNPVHFNINDLYLSEKDKEKHKFKDSLLFTFLTNAFNQIEELKGSGTGSKKNVSIILSNIFRVLIYYSPNDLIPAVYITLNKVAPDYLNVEAGVGEALILKTMSEAYSRTESSIKKDLQQIEDLGIIAENCSCKMRTIFPLPRLTIQSVFHELKSIPNLIGSNSQQKKREVIKKLLVSAKTSEAKYIVRFLQQRLRIGVNSATVVQALSYAFILTRPSIPDDIIKRGKEINENLINGKLDGTNNLINKS…	0.093	0	1	1	1	1	914	104.7	7.58	0	1												0	0	100	Low	1	Phospho [S680(100)]; Sulfo [Y679(100)]
PF3D7_1468000	V-type proton ATPase subunit a, putative	MNLKILLCSSIFLFFLKPNVPKGAYGLKNVCKLNFLNFNGFLPLYKTNKYFSKHDENLYESWDVKPLWNAKPFSLMKLPFNPQDMSPFLSEEAIKYHYSKHHATYVKNLNNLSEQHKDLKSLTLEDIIKKYDGSIHNNAAQIFNHNFFWLGLKEQGGGMPYGEIKEKLDESFNSFENFKNEFIKQASGHFGSGWIWLIIKDRKLEIFQGHDADSPIKQNIGKPILTLDIWEHSYYVDYKNSRADYIKEWFNKINWDFANYNLSISS	0.091	0	5	1	1	1	266	31.3	8.5	0	1	metabolic process;response to stimulus	mitochondrion	antioxidant activity;catalytic activity;metal ion binding	Pf00081, Pf02777	3885871	PF3D7_0623500	PfSOD2	6	Peroxisome	Detoxification of Reactive Oxygen Species		4	0	100	Low	1	Sulfo [Y161(100)]
PF3D7_0817000	conserved protein, unknown function	MKKEEDEIKNKIKEHIYNNIKKIEQENNFLEDRIYYHMRKDYEKNIDNIKVKDNIKSSNEMKNNKSSNIYVGDKPYDTLYENKNVIINKNNVLSNYINQNEIDKNVLKQLQRKNTEYINEDMKYVSSNYNKGLENNNIHHNDYNSSNTYNMYNNNNNNNTSKYLDSVEFNNTFNNITTCTKNENVNMNEQDNNVYNKINKNYLLLLNNDELKWIRGKNNYSNNNNMNNMNNMNNINSSNNINSSSNNNNSNNNIYNNNVYSLENNVNVLNNNKREYNNNHLARYNENMEYISIIPDLLKSYNSIYDIINFDHLSLYQDKDTHNKINILSNHIEDEQNNNTIMNNKIFQHQMKILETNKKENDIYLEKVDKYNLPNNNNNNNNMKGSYNNEKNNYVHNFF…	0.091	0	1	1	1	1	4138	490	7.03	0	1		membrane		Pf08601		PF3D7_0404600		4				0	0		Low	1
PF3D7_0608600	ras-related protein Rab-18	MACFSDLSKECDMEGCRNHDFLPYKCEYCKLIFCEFHRNAEEHLCSKLKDMELNTVVLCEYCGIVLPDKKEDIQNHLIYKCLYKKKTKSILMCNKRDCKKVLNGINNYICKKCRKSFCLPHRYSDVHNCIKSDEEKSFFKKYFFFFS	0.088	0	14	1	1	1	147	17.6	8.27	0	1			metal ion binding	Pf01428		PF3D7_0504100		5				0	0		Low	1	Sulfo [Y24(100); Y28(100)]
PF3D7_0910900	serine protease DegP	MGAYLSSPKTNKESLDGGNLELDPSRYGLSCMQGWRKNMEDAHICYNNLKFNEIEEDVSIYGVFDGHGGPNVSKWISYNFRRIFIRCLKEANEEMIKKNMKRSENYKLKLIKLTLEKTFLKLDEEMLLSENQEKLKKYSVPTQEDEEESDTRENYIYSILNDIISKNISIKAIEKDGKRCLQVVYNKDGSPVEEGNTDGSATSTLNQDQPEHNQLYEDGNDNNNSNNNNNNNNNNISPNLYGTNGENILRSDENYDSSNLNLGDNQDRKNYDDIENLGDNNNSSNDMLKKDDASSDILTATTSTNDMKDEDKKNNYLVEKNEHMKKENNNCEENSEQNKQVNGMSSYNKALIEGAMGESIDEKGLLNLNDIKTNNILIDNNNDSNNNNNNNNNNNNSSS…	0.145	0	1	1	1	1	924	105.3	4.51	0	1	metabolic process	cytoplasm;nucleus	catalytic activity;metal ion binding	Pf00481	810942	PF3D7_1138500	PF11_0396	11				0	0		Low	1	Acetyl [K9(100)]
PfDd2_130009800	tyrosine--tRNA ligase	MIINIINKKLNNFYILYYVIVLFKSIFILILKRKFNNYLYKIYNILIIYLKLYYIINNKRDKKYIFNNKNVNFIYFYIYKYNNNIKLNNSIIKLNNNIIEKIIEIKKISYTIKKGRIKRYKIVLVLGNKQGWIGLGVSKNININKAIISAKIKALNNIYYFKYSILNIYKLRYIYINYSKFFIKLQFKIYNYLNIRFLLLKYLFECLGYFNCKIIIYYNIIHNRYNLLNKLLLILFNIF	0.091	0	10	2	2	2	239	29.4	10.05	0	2	metabolic process	membrane;ribosome	RNA binding;structural molecule activity									0	0	100	Low	1	Phospho [S138(100)]
PF3D7_0623500	conserved Plasmodium protein, unknown function	MKEYSYENYYPKDKNDIRNISKEKDRMIVLHNILKDCIIAKVKNDYGDDEKYFINLKDYPEKKDDIKNKNIYLYKISNDNLKTCSNYFDSINQKVLVPFLENSNSIIDKKDCKIDHICYNSTNESEGKNNDIIKYKERPDHMLSNESVHIKRSVNMLHNNIIKRLKDNTRNDNNNNNNNNNNNKYVENKFYKSKGIYNEEKEKKQHKKSNTKKEMKKSNFSFVRKESSSKLKYCNNINNSKKKKIVNSKGTINGKEKIENKRGSTKGSKKNMSTYFFKTNDKNDIKLRNRNHSNNSQKRSRNNNQINENPDFEFLFNTKVVKQENIGKDCNILSNELVFSGNIMKVKKQKRKKIDIKNRNNNNKTVERNISNGTNKIINPYKMEKNKKDLKNNENIKNI…	0.089	0	2	3	3	3	2038	241.5	9.47	0	3												0	0	100	Low	1	Methyl [K278(100)]; Acetyl [K298(100)]
PF3D7_0404600	AP-3 complex subunit delta, putative	MKRLSVLFVRRLMPCVSLNKINSVYLLKHLENVCEHICIVGKYSPAKLLRRGLHGNKMKKKKQNKEKIMNKINNGINIREGEYTRTHIDGENRIYNDVYNYFNKSIVLLHEFGPIGILRLLYSLLKIKDYEEKYMKRKRIYYLKYIEYYILNISINDKIYNFWKYVTFNDTVLMFKMFIKNDYFSYELLNTLYNEIKKNMDYSITSDLIVFLYAYNIYKKRRKKKIYYNVGKEICVPNTFLIMIYKKIMKNLNLSNKEITQFIIFFSIYGYNIPLEEKIYIYNKCIKYIEQTIYMYSSNQLKYIISSFFKIYNFIYPENNINYMEQQNRNLFTFHSFINKLFVVYNERNIDTQANDEYHILHIAVKNNYYNYESLEYILFNIKKYLSHMNTTRQIKFIQ…	0.089	0	2	1	1	1	476	57.9	9.6	0	1					812986	PF3D7_0517100	PFE0855c	5				0	0	100	Low	1	Acetyl [K475(100)]
PF3D7_0504100	erythrocyte membrane protein 1, PfEMP1	MIDIKIEELRNSSEVDHLEYGNLLDDKSIEFIIIKNKDLYIYTYDTQKKNIYLLYETKLNAPILKLVILKDIFLNKKKKNISGILLIYKNIHFIIYKYNKILNSLVIVLRHTFNREIKFSSLFYNLPCAINYIHKYDNFKYKKKKEEKKKIYNVTNKKHLSKYGKSNLHHNRLSDMKVSRLKKKKKKIKLKLFINKDKNKNIDKNIDKDKNIDKDKNIDKDKNIDKDKNIDKDKNIDKENNELSSNNKTTNVEDMIIEDDNFMDNLNNNVDEYKKELYFLNNYCLNFNKKKIIKAKKKKINFCEFSFTFSYNFKTLYTFFYTTKKKSIEETKENEKNGRVRKEVQTNYFSNDIYLDNISKIKLHRIYKHFVFIKKIFYHDNLANVLIQRDAINVGQRKI…	0.089	0	1	3	3	3	2763	331.9	9.14	0	3	cell organization and biogenesis	nucleus	catalytic activity;motor activity;protein binding	Pf03178	812946	PF3D7_0513200	PFE0655w	5				0	0	100	Low	1	Acetyl [K464(100); K1324(99.7); K1331(100)]; Phospho [T1362(99.2); T1363(99.2)]; Methyl [K1370(100)]
PF3D7_1138500	respiratory chain complex 4 associated protein 5	MKRFLSWCTCVVIGTTIPLGLSTLSLWYLNVDKEKNEIHSYNNEYRRKQRENLLKEKSIN	0.089	0	17	1	1	1	60	7.2	9.25	0	1		membrane			3885754	PF3D7_0613200	PFF0640w	6				0	0	100	Low	1
PF3D7_API02300	peptidase family C50, putative	MEYLNKIYMTALGKKRDVTIDDDVDVDVDEDVSNENIVNRIKQKNCCKKWSTSMYNKNILINYRNDVDKDSFFIIFEKAWKLFFHDDTKGKKLLLHEENDNNIYSLPNFLIIDNLSNYNPIGTENIRSMNNDQCDNEDNIIINDDNTKYILEDMDAKKIASNKTFPLNKKFIDIYHKHDDTYCSYDKEIDDFLILPDIIITNNETINVYREINDDDQFLNVNNNHVKNEEHENNVDIIYDKNGTYNINGTYDENGTYNINGTYDENGTYNINGTYDENETYGQNATNIDNIIQNVHITDNINNQNVTTNSSNIYILNDVK	0.089	0	2	1	1	1	320	37.5	4.63	0	1												0	0	100	Low	1	Acetyl [K44(99.2)]
PfDd2_140012200	conserved Plasmodium protein, unknown function	MIEDNIDENCQIYLNPKNWLKEFENTKINENDINEVLMNYFCVHRMYDVAKEFQKESNVKPDMPINTVKIRYLIQNEIMNNKIEEAIEHINNLDKGILKKHKDLVFFLKKQQLLKLILNNNINEAIIYSQQELASYVKEKPSLINEIDDVMMLMAYQDFNNEEAKNLIQKIEKKKNTLKRIDDIILNYYNVDSESTLEYMVKNVFFTQNVLSSKYPCSVPKIKNLKSGYIEYYEKYKKKKRKSSSKKYRSKDKDKVDKHDKKNVDNIVKDFDVTNDEEYRSV	0.09	0	7	2	2	2	282	33.7	8.31	0	2			protein binding	Pf10607	813737	PF3D7_1336400	MAL13P1.182	13				0	0	100	Low	1	Sulfo [T274(100); Y279(100); S281(100)]; Acetyl [K246(100); K247(100)]
PF3D7_0517100	ABC1 family, putative	MKMYYLKMLLFTFLINTLVLPHYENHKNNHYNVSLIQNNTQRTTINSRLLAQTQNKNPHYHNDPELKEIIDKLNEEAIKKYQQTHDPYEQLKDVVEKNGTKHVGGHVSEPMSTIEKELLETYEDVFGDKNHVMLKSGRYPNDDDKSDDSSSCECTDVNNTKLEKTKGKDKYLKHLKHRCIGGICSCSVGSAFLTILGCAFAKSAALTAFASSESTKTCISSVAIYNLFQNSTMLSALKTVGGTCANGAPDIAGTVSTLASAAFPPYGIAALVLLILAVALIILYIWLYRRRKNSWKHECKKHLCR	0.09	0	5	1	1	1	305	34.2	8.5	0	1	regulation of biological process	membrane		Pf02009	812609	PF3D7_0201300	PFB0065w	2	Malaria			1	0		Low	1	Methyl [K161(100)]
PF3D7_0513200	ATP-dependent RNA helicase DBP1, putative	MASDRDNKVDGIVHEALKKKETNLFQKSEVIKKLNEERKEKIIIQDGQENNLDEKKKKKTIIKNNEDILKDNINNLKNNNKTHININKGITICEKNNNNNKYEIPIIGASKRMDDISSYDEKKDIITNVKENHVDDKKKNIIIINKEDIQKDNTNSNVINNHMRYNKLNANICKYENVFSEKGNKTDIISCTFTDSNKKKQVSFFSQVDKNIMQQTKGNIKKKKKNDEQEEEEKEKEEEKEKEEEKEKEKEKVEEKEKEKVETYLKEPINKLLYKEQFCTDIYKMEILKKDENHKKSIEKNNIVVKGKQNINTSSKNNIFIPLQNNVYLPSQNNVYLPSQNNVCPPLQNNVYLPSQNNVCPPLQNNVCPPSQNKACPSSQNNVCPSSQNNVCPSSQNNV…	0.09	0	1	1	1	1	1113	129.1	9.1	0	1	metabolic process;response to stimulus		catalytic activity	Pf00875, Pf03441, Pf08017	812950	PF3D7_0513600	PFE0675c	5				0	0	100	Low	1
PF3D7_0613200	conserved Plasmodium protein, unknown function	MKIHYTNILLFPLKLNILVNTHKKPHTTARHTQKIPTTRSLSECELYAPVNYYSDPQMKEVMDNFNKQTQQRFHEYDERMKTTRQKCKDKCDKEIQKIILKDKLEKQMAQQFSTLHTDIQSDDIPTCICEKSLADKVEKGCLRCAQNLGGVAPGWGLLSGFGYVTWSQYISGIAAKAAADAGLKAGVKVGLVNAVKIVTKTLDGFGEVPTMDWAKLIAFGDFSDGVTLHAIFKNLNNMMNCYLDSGKYSQFSTVVQKFAENPRSYATPYSTEVTEVTKAVADAKTGVLTKAGNATSSLSTGITASIIAIVVIVLIMVIIYLVLRYRRKKKMKKKLQYIKLLEE	0.09	0	7	2	2	2	343	38.4	9.28	0	2	response to stimulus	membrane		Pf02009	813753	PF3D7_1300400	RIF	13	Malaria			1	0	100	Low	1	Acetyl [K257(100)]
PfDd2_130028600	ER membrane protein complex subunit 1, putative	MNSNHNMLKNNFTNAHTGYLNNDMPERCQAWVDLPETRNMINSSVGKTFINIPYENYEFGLRRMYTIDTSDLTNKQHLCTLPKTEDSFTMCENKKNPAQHGNNGNNFHANLHENKSFNEQENHRFPQNNTKDVDIRNPTYNIQPVNNMPSFGTQFHHKGRCSPCKYEWTRGCHLGSRCRFCHDQSHVPEGTQRVVPNPQKLPITRVKAENNFTSPMSRNPDAPFVTKPGNILNGKKKNRRYKKNANKRQRKGGENKMKSQKEEEKKMDSKKEEEKKMDSKKKEEKKMDSKKKEDKMGNQKKECKINNQKKERKTNNQTKERKTNNQTNENKTNNQTNENKTNNQTKEHNIYNCPRGNQMNYQNNKNSKKMNNVVNERTPPNIVNTQRNRNQIKQINYND…	0.091	0	1	1	1	1	485	57	9.55	0	1			metal ion binding		814470	PF3D7_0315600	PFC0680w	3				0	0	100	Low	1
PF3D7_1336400	conserved Plasmodium protein, unknown function	MKLHYTNILLFSLPLNILANNKYKQYITAHTPTITLRVLSECNINTPIYDNDADMKSVKENFDRQTSQRFEEYDERMITQRKKYKEQRDKDIQKIILKDNMEKSLAEKVEKVCLKCGYGLGAVATSVGLLGTAVVYALKTAALDAAIDAAIAGGEAEGVAAGDIAGAAAVIRLIKKTLGIERLAFGTLDKIIDANTYNNAELISGSIYSQYSVTCKLGPPPPGADTSICNALGVAGLGEEQALGVNLTTLEGIRTSVEVMVSDAEGVAKVFTNSATEKAIATLIPKNMGAVNTTYASCQIAIIASIVAIVVIALIMLIIYLILRYRRKKKMNKRLQYTKLLKE	0.094	0	2	1	1	1	343	37.3	8.75	0	1												0	0	100	Low	1	Acetyl [K286(100)]
PF3D7_0201300	GTP-binding protein YihA3	MEIVNEGWVFKQSKYLKKLRKRYIILTKNFICSFKSEYYQAEKPTEILYLNKFTELTSLEDIRKIKHAENELGLSNIHLFNISYKNRNILFVTVDENEKNKWIKHISKQMVKPTVLLSDC	0.089	0	18	2	2	2	120	14.4	9.36	0	2				Pf00169	8445016	PF3D7_0205800	PFB0257c	2				0	0	100	Low	1	Methyl [K99(100)]
PF3D7_0513600	RNA-binding protein, putative	MLKNIFSEYLKSYDNKDENYERINNLSRNYSCDYTSDWRWFSIKCERFLENELYKKYNKEEREKKKKNKNIIKENENLAIFRSFFPKILLNIYSKCENPAQFFSNLVIQKFNSVVFFCDASGFSNLAEQLDKRINGTELLGNCLNKFFNILIKIIDYWGGDIIKFSGDAVLVIWPLHNVLKNKKKKKKKNGTQNNDSDDEHVNLKDNKTSHDRYNLDKHIDMEKHKTNFENFNLSNNHNNIHNIYNNDDDDYGDHQNEVYDNIKNYNLKNNKISKSNIAQANNSDDNYPSDYNKKKKNQNAVEIRKICLLALGCCMDIHKLLNKFPTPIENKYLKVHIAITYGKVSFLQIGNVLRKREYLLSGKPLEEIGAGESLAKNGESVLSYSFYKNIKDKVMVQG…	0.052	0	2	3	3	3	2279	269.4	7.55	0	3	metabolic process;regulation of biological process;response to stimulus	cytoplasm	catalytic activity;protein binding	Pf00211	2655397	PF3D7_0802600	MAL8P1.150	8				0	0	100	Low	1	Acetyl [K2181(100)]
PF3D7_1300400	conserved Plasmodium protein, unknown function	MIIDNTISRNDRINIPKNEHVRGDNTGNNNVVNIEKEKDIINANNSNNMNIVKGENNFSKNVNEHTTSVKRINVEMNNENKKNNNEKVCNNVNETINGIIMKNKNNNNICNDDNNKENDNNKNNDDNNKDNDNNKNNDDNNKNNDNNKNNDNNKNNDNNKNNDNNKDNDNNYIEPTSTDGHIKEEGGKQNDVVNDLSENNQNVDNNQSGDNNQNVDNNQSGDNNQNVDNNQNVDNSQNVDNSQNVENNESANSNPDNIDDGVESFNSFLLEEDINLSRRAYRNFHICSIFIHLSLLLMVILLMGTLSYDFFKSYISKKEIVTIYICAMLLGMLCIHICLNLYISYKLLMQVQVSKSLKSIESKIHLIVVMYFSFCFYLYLFERGKYAINSTFSVTIILA…	0.055	0	1	1	1	1	719	82.9	5.26	0	1	cell organization and biogenesis;metabolic process	membrane	catalytic activity;metal ion binding;protein binding	Pf00097, Pf12678, Pf12861, Pf12906, Pf13639, Pf13920, Pf13923, Pf14634	811636	PF3D7_1405700	PF14_0054	14				0	0	100	Low	1	Acetyl [K435(99.6)]
PF3D7_0315600	protein KIC7	MKVGKIFFLLNILVVCHFIISCLCRNGQTTRGNLLALKAIEQDLQQKKNRKRNLILYSLGSAALIAALVVTGIGLNMYMKKKNVDSEVQEIIDEKDEKVKEKPAEKKKTTVKIVSKRVPVKSKSSNGKSKARTVNSEVSPKLDDEKKEDLLKFNDNDLLLAAESLKELNPKYDENTQGNDSFKNINEPRKLASFSLYDALADASEQNKNKDAESSTGQIPTPTESSHGISDGKKDTSTNDMDPLNPYGSSKRNSSEDKPTSESKGTTPESNFDSKTPEIKEINEPIIVPSYYPTTGPNPNTHGPPSRRISTSRSSGSSNRSSSGTSTRSKGPSSPLRDSSGRSSGRSTTPRVRKE	0.054	0	5	2	2	2	355	38.9	9.44	0	2		membrane		Pf09716	810480	PF3D7_1033200	ETRAMP10.2	10				0	0	100	Low	1
PfDd2_010019000	NPL domain-containing protein, putative	MNIIFTVCTFFIYLIFVIGYVTQINGRSKCFSEIYEKACNEEESNVYCIKDHKKKSSVYTFKHILKLLLEKKKSDNDKIGFVENSCGEINNFMTYGTFYEKVCSFSHSLDTYGGKGIEARKYDEDKNNGMFKLLGLYGSNSINWLVTDMGCMMSGVTTLVMHSKFSIDLIVDILKRTQLEWLCIDLDLVEGLLCHIKELPHLKKLIILDTLVKYKKKGINEEESDDEKKYEGLRKDSNNKKNNKNNKDNKNNKGNKNNKDNKNNKGNKNNKDNEKNHHHHNNNNSINNKKNKTEREGEGGKNALHEFSNLEKDVSSGSFEYDKEKLEKLNVLKEKAKEFGISIIEFDNMTKGIKKTNMKIQNEDPDFITSIVYTSGTSGQPKGVMLSNKNFHSTVAPLC…	0.081	0	2	2	2	2	983	112.2	8.73	0	2												0	0	100	Low	1	Acetyl [K62(100)]
PF3D7_0205800	PUB domain-containing protein, putative	MQIPTKFLVFFNLVILFVFLNFERVELKLNNIIYDKNNFSNNNYNYYVNNNNDENNEGKNSADNIDIIKKDDAVDNKENEEKNSLDVFNKDDENSHHEDNAQQDENLHNEEKDDDDDDDNNNIEEDLDNEDKMYFEENPKNEEDAHDEDNAQDIVKSEEDSYDDDSKHFSDNTNVYETNTNIFVENKQDDNEEKDHEYYLKVQEGDNITVNKKEEATGFDVDQGVSALFFDANLKKDVDEKMNKEIVFVDEEEENKNMKQEDKGDLLSTSDGNDNENNDENNGDNNDENNDDNNDDNNDDNNDDNNDDNNDDNNDDDEDEDDDDDEDDDEDDDEEYHVNKDNREKKNKNSDNISLLGKRKISQDSIKDELSRNNENDYKYNIEEDGKERNEDEYREHQQ…	0.083	0	2	1	2	1	1427	166.8	4.54	0	1												0	0		Low	1	Sulfo [S1341(100); T1342(100)]; Acetyl [K1344(95.1)]
PF3D7_0802600	DNA/RNA-binding protein Alba 1	MNEYVKYTTSFYVFDLYKYDTSEEFLKSLQLITHEDIIIISLQNVADQNLRETYESIINKQCNQNKEYVFLHLDYKLENDLFLLMIKRGLHTYVEDVYYKIIKISTKNMFGKIYKKVMKYYFIDYIQKVINTNNHSIQIKCNKRMDGNNNVSTYFGNEEKKKEFNITLRKDMLLYQMDHRKYFNYLNKCFQHAKNINLKNDVNIKNKNMNKKFNHSFSHQYNINQYEIFKKKKIQMKGTYSHDNTFNHNFAYHYNSDTILVGDRKERYAINHNICNMKNKKEIYTHNSNNIYDNNNNKKCFNNNNIYDNNNNICDNNNNICDNNKKYDRNILHCITLMINNIRFCICFCNFDIYKYIETKSYYQYIFYKERERKNNFYKDKENNPFYISYMNYHLNLYN…	0.084	0	2	2	2	2	1661	200.9	9.29	0	2		membrane			814110	PF3D7_1324600	PF13_0139	13				0	0	100	Low	1	Methyl [K160(96.3)]; Phospho [T153(95)]
PF3D7_1405700	conserved Plasmodium protein, unknown function	MNEHYDVIILGTGLKECILSGLLSHYGKKILVLDRNPYYGGETASLNLTNLYNTFKPKENIPSKYGENRHWNVDLIPKFILVGGNLVKILKKTRVTNYLEWLVVEGSYVYQHQKKGFLTSEKFIHKVPATDMEALVSPLLSLMEKNRCKNFYQYVSEWDANKRNTWDNLDPYKLTMLEIYKHFNLCQLTIDFLGHAVALYLNDDYLKQPAYLTLERIKLYMQSISAFGKSPFIYPLYGLGGIPEGFSRMCAINGGTFMLNKNVVDFVFDDDNKVCGIKSSDGEIAYCDKVICDPSYVMHLKNKIKKIGQVIRCICILSNPIPETNQTNSCQIIIPQNQLNRKSDIYINLVSFQHGVTLKGKYIAIVSATVETNNPIKEIEKPLELLGTIEEKFVKISDL…	0.084	0	2	1	1	1	459	52.3	7.01	0	1	metabolic process;regulation of biological process;response to stimulus;transport		catalytic activity;enzyme regulator activity	Pf00996, Pf05592	811464	PF3D7_1242800	PFL2060c	12		RAB GEFs exchange GTP for GDP on RABs; Neutrophil degranulation; Rab regulation of trafficking		7	0	100	Low	1	Acetyl [K173(100)]
PF3D7_1033200	vacuolar protein sorting-associated protein 9, putative	MYEYKKNNCNIKDKKIIQTIKSCTINLKVEEQGLNPKKKVIRKIKNDEEGKVKKGTLNRIKSNDKIMVVDKVRKKKEDTNKYMNKCMNKYVNKGINKDINKGINKDINIDKDIERKKEVKRLIKYKTPRALNPKHSKVMKLLNYRSCMEQKNTINKNNVVNNPIYDDVYKYHPLCHNIRRDAYKKYACCKVGDKNDKTFSNLFLLNNNISINKKKIGGMDIKKKKIIKNLQVCNDAMDVNMNNYDNQMEGNNNNINHNINHSNNHNINHHSNNHNINNHSNNHSNNHNINHHSNNHNINHHSNNHSNNHNINHHSNNHNINHHSNSKKDVPILSISNYKEKYTCANKYLCLQKSNISFNELNDEKKKIKNIKNNIVNNKEEQNNIINDYIKNESHNINN…	0.086	0	1	1	1	1	2003	242.1	9.74	0	1												0	0		Low	1	Methyl [K896(98.1)]
PfDd2_040006900	HAP2-GCS1 domain-containing protein, putative	MQADKTKKGKNFKIRYSSKCKSNKTWKDNIRNRKKENSKKYEKNNLMHDRNIHKHIYIDYLELSKKYTFLKIFLHKNEKSTNVYYNFEQSIAVYFLSKSILKEYYDLNFYMPYIKNDEIQNNIILGNNSFNTNEFIYSINELKDINSLKNIILLSYKNYDAYLLNLKNDSNTNLSCRQYDDYTITYNNNINEQRNDIYCKNTFECNKKNENIILQNDQGGKFLCPCVPGRVNYIHILADLTDMNELNNLKNNLNSIKNNDKYIPVTNINVNININNTNKVQNNMFLLYGNIIKVLDIGVGANCIYPLLGNNIYKWSFLGTDINIDSLKYSFINILINNKENDIQLKYQTNKRNIFQNIINNSDLFFFSMCNPPYYTFIEEVNKNPYRMLEANVDEVVYY…	0.086	0	2	1	1	1	682	81	8.41	0	1	metabolic process	nucleus	catalytic activity	Pf05971	811696	PF3D7_1411700	PF14_0115	14				0	0		Low	1	Acetyl [K149(100)]
PfDd2_100030200	chaperone protein ClpB1	MRIQIKGGIWKNCEDEVLKAAVMKYGLNNWSRVASLLVRKSAKQCKARWYEWLDPSVRKTEWNKEEEEKLLHLAKLFPTQWRTIAPIVGRTAQQCLEHYEYLLDEAEGKVYDKNKNPRHLRPGEIDPAPESKPARADPVDMDEDEKEMLAEAKARLANTKGKKAKRKAREKQLEQARRLALLQKKRELKAAGITSLNYKRKDKNKIDHSKEILFHRKPLKGFYDVKDEQNINDDIYENNKTNQKKSIKSMDVENINDAMEYNKNKGKRQHQHNNNEEANLLSTIENYDKQFNELSHLRKRVRLNLPEPILNENEIDEIIQINKEASAFNDIIKDQNDKLPINNILPSIESSSFILNNKDKFSNLETDFYNNNNNNNKSIAFSSKLDLSIQQAAKNIISR…	0.086	0	1	1	1	1	920	108.9	6.57	0	1												0	0	100	Low	1	Methyl [K24(99.2)]
PF3D7_1324600	trafficking protein particle complex subunit 2-like protein, putative	MNIIDKRKNKKKNKKKKKKTKKMYNYKLLFHAFIYGILSFIKICYGNYASYSNNTYLIGHVNNIIPIPNKLDNLILLSSYDGVVGLLNYKTGKLELAKYHREYESVKKLYGDDKYAAALIYKNNYGSDLSEDNIVEEEDMYNYINVYDINNFYLLSSFEYNNKEIINDFIIKGQNIYILLKDKIDIGNINDNSVISISFKELKLDLIYIKIINVKDDKIINLFYVDVNKNSYIGSLNILTKKLNKIKKINQLHLTNNTTTTTNNNNNNNNNNNYNYYNSSIYNNNVVIIYNYDYLYWIELLNDENEYYYNYISIKDKMDKSKISKANNINKNFITNDYLENCHVGKYICISKEDNVLIYNYDNKKMNFVEKKNQKNQVIGYYLNKENEKVMIIGEDTNK…	0.086	0	1	1	1	1	1133	133.7	9.07	0	1	metabolic process	membrane	protein binding	Pf07774	2655239	PF3D7_0811200	MAL8P1.105	8				0	0	100	Low	1
PF3D7_1242800	NEDD8-activating enzyme E1 catalytic subunit, putative	MKIVEFRLAMPLTIEEYKVCQLYFVAKASLEDAENNINSNCEKGDENNDSKKGIVILKNESYINEDGTCGQYTYKRINLINKLPKWLLNFIDPKYCIIDEKSWNAYPYLKTVYESSGFPKAKIQVESAHFNGYDTEENALNLSEEALSLRKVIYVDIVNDKISYKDYNESEDPSLFYSDKAKRGKLEKNWKENHSIIMTCYKVFTINIPYFGIFCSKLENWIISALRDNILKYHRKAFCWIDEWIDLTIDDIRNLERDVQKKLNKFWNDSQDENVTDDILDEENNNKNENVKDQYVIHHNNNEENNDTLSNDIIDSLTFKNNQKDDIQRNMSNGNNMMNNDKICNNNNNNNIYYNGNIHNNECTNKQNLSQGNDQGRKEISKDLPNGTYITSSLNMDND…	0.087	0	1	1	1	1	1860	221	6.27	0	1	transport	cytoplasm;membrane	transporter activity	Pf00169, Pf02121	813817	PF3D7_1351000	MAL13P1.256	13				0	0		Low	1	Phospho [S1641(100)]
PfDd2_080009900	phosphatase, putative	MKDIALFFLPLGIILSFLLLSGIAMFQRLAIFLQKKSINFQLSSHKINISISSIISFYALLRLLCTIIELNNIIYEKEIYENITSLNYNRSYLKKIRLQRNFWILLLCSITWIFYIRFTYLLIYYREKVKESDEQYEQVLETRREENEDHTNKNDDIQEISKQMKQDDDDVTFLKNYNDMSTNNDGTPRSAASEECVHFKEKSYLLDKDLTKSCIRQRK	0.087	0	8	1	1	1	219	26.1	7.77	0	1		membrane			811857	PF3D7_1429600	PF14_0275	14				0	0	100	Low	1	Acetyl [K128(99.4)]
PF3D7_1411700	conserved protein, unknown function	MPPKKESNKKLEKEKQKIVEDKTFGLKNKNKSKSVQRYIKGVQQQVFQTKRKPEEKRKEEKEKEKLNQQKLLLNSIYQKTEKVKKINETTSTTYDPKKSKEAQKIDIYTDIRDSKNDKENDTIDKWDIHKLNEVINIRHKNVNKTDIICKFFLNAVENKQYGWFWVCPNGGDNCKYKHCLPQGYVLKKQEPTEAEKDETPLEDIIEEERMKYINNGTPVTLELFKKWKEENADKYKLKKDDQKEKVEKKAKTNVLSGKELFTYDPTLFVDDDNAANTNEYDDLFYDDEDDKEDTPEKKNCVNGEINENPNEKREDEVPINSELFIDELDDLDQLD	0.087	0	11	2	2	2	335	39.7	5.6	0	2			metal ion binding		811482	PF3D7_1244800	PFL2150c	12				0	0	100	Low	1
PfDd2_100038800	rhoptry neck protein 5	MPYLIWFSSHNKYDDCKISELNSLLEIYGYGKEYDKKGKEKGKEKENDREKKEEYNMNQIELFETVKKSCDRKNREWEEKFKISRMITNKFRNEVFLKINISEEDLWVNVISRSVLIKGVIELWSEGNSYNEILKELLLKKDLFEKTLKDKKWCFCFNSYGKIINQEEKVDKMNFFKILLEPYTNIDLMNPQVQIGLIEEYEQESNHSHILKRVYFGKCIALRRNQYMNNINKLKNDHKIIGKPKIAWWTSYALNKRPILGPTTTDNDLAFIMCNIAKIKKGDIVLDPFVGSGGLLITSSIFGAICIGNDIDIRLLKGYKLSYLNPHMKHKSNNKSIFENFLYYNLNIPEIIVSDNSNPTWNFFHKPWVDAIITDPPYGNRATVRICVNNNVEMNNVQN…	0.087	0	3	1	1	1	517	60.4	8.46	0	1	metabolic process		catalytic activity	Pf01170, Pf13659	814203	PF3D7_1343200	PF13_0236	13				0	0		Low	1
PF3D7_0811200	U4/U6.U5 small nuclear ribonucleoprotein, putative	MKSTKLKKNFERNEENKNKRSNNDNISNLMNLKIKNENIHIKNIIRTIHYVYTNKYDSETGFTYIKDILKNIIKGNVYDIVYKKYINPYCIYEICSRILLNIIKVNNKDDNFNKIVEFLFDILYYCDIILSENKNKKKQNNQNYMEGTSNVQEYELITRLWNRLLDNVFIKDKKQRINMCKVIKSLVKKACALQIDVSNKLCKKHVNIFLSLLNDKDHNVRVLCLNILEPFQDFNTKGSFLKCLDDVHNMVRINAIKNISINVEDYTTSTSPNNNNNNNNNNNNNNNNNNNNNNNNSEYLIILKNFLIRINDINHNVRSSVYDKLKNYYFYIPSDMKFELLLCGLNDKEKSVRESCYRMILHWVQHFDDKIENLLLHILNSDIDNDLIVEQICKVHLNN…	0.088	0	3	3	3	3	1826	215.2	5.99	0	3	cell organization and biogenesis;metabolic process				813446	PF3D7_0917000	PFI0830c	9				0	0	100	Low	1	Methyl [K634(98.7)]
PF3D7_1351000	zinc finger protein, putative	MNKINKLSKGNNIIFLNSKRCFYNFDGIYSKLEKCVMIKYPHKKRQPFEGNTLYNKYITTNTNTNTNTNTNNKNGNNKSSNKKLYLCSLLSIGLVGYIYFNWYEKKKKVTGFLKEMKEISDELFDNLDNIVLFVLDKNKLNEEKKKIEHIKNEIQKLNIKNLNYLYTYNEHTKDYSCFLYKGRRRRNITEDELVNEPIKDIVQPFFTPVSENYEQINQGNNTDKYPIYVTHDTFEKEIIEDSKNNKILVVLFEDTCFLCFLYKPFINTLHKLFKENNIKLKIKKYNIEKNDYAPNMIVSRGTPTFLLYHNGKGNKLAEYKPNDIINKIDEIIESPKNMKEQMLEKVELIHERMHLFGYLTMWMTESKMIENMLIKRHIKDLSPKKSDDENIYNDILTSL…	0.088	0	7	1	1	1	451	53.6	8.51	0	1												0	0		Low	1
PF3D7_1429600	14-3-3 protein	MYRNIFASIILCLLLFLSSNCYGKSNLRNYINGFNEFIEDDKNSNFEIKLPVINFPVSSNDITNDYKNEEKASRDNLLNNEEIEPSTYYSVLPSLLNAVYLFSSICFILCLTGLNAHRTSKRGNILGFIGIVAAIMITFSQVGFGFRYKLFLLIVIPAITIGIYIAHNVSMVQMPQLVALFHSFVGLAALFVGFSKYHSESFENYEISTIHLLELYVGTFIASIAFIGSLVAAGKLSGILDSKSLKLQIKKIINILCIVLIIILGYYFVTLKLLYLKSICLYISLIIDSFLGFHLIASIGAADMPVIISVLNSYSGFATAISGFLLHNNLLIISGALIGSSGAILSYIMCIGMNRDIFNIILGGWDDYENMGESIYDQNFIEKKNKQTINSTTNKYVAE…	0.088	0	1	1	1	1	1176	131.2	6.77	0	1	metabolic process;transport	membrane;mitochondrion	catalytic activity;nucleotide binding;transporter activity	Pf01262, Pf02233, Pf05222, Pf12769	812090	PF3D7_1453500	PF14_0508	14	Metabolic pathways; Nicotinate and nicotinamide metabolism	Citric acid cycle (TCA cycle)		6	0		Low	1	Phospho [T557(91.4); Y562(91.4)]
PF3D7_1244800	dynactin subunit 6, putative	MWLEKYSPQSIDELTIHKDITERLRKLSRHKDLPHIIFYGAPGGGKSTRINCLIKEIFKDEKIIRRPECITNAENKININVVQSNYHLELQCFELGNKDKIIVQSIIKELCSYKSSASFFSKTPMYRIFVFKDAEFLSEGAQAGLRRTLETYIRNARVILHLEHLSKIIEPLKSRCICIRVPLPSEEEIYSVLQNICKQENVSPSFSTYEYFQTLINTHGRNLRKCIMALEMSVYANSSKPHQSLSVAASYINELCDFVFINPTQIKMKECVTKIQSLITCQIPVNFIFETTIKYLLRGNYDAKLKYYFLKLCSHFSYLSEASYDKSVSLIAFIVNANTAIVKYNLHGK	0.087	0	6	1	1	1	349	40.3	8.82	0	1	metabolic process;response to stimulus	nucleus	catalytic activity;DNA binding	Pf03215, Pf13177	810666	PF3D7_1111100	PF11_0117	11	Mismatch repair; DNA replication; Nucleotide excision repair	Translesion Synthesis by POLH; Polymerase switching; Polymerase switching on the C-strand of the telomere		21	0	100	Low	1	Acetyl [K31(100); K46(100)]
PF3D7_1343200	BEM46-like protein, putative	MRIIKNVRYITNIKNVRYITNIKNVRYITNIKNVRYITNIKNNIQMVENAAIKYNKKGENIFHIWKYEPSMCKTYLSFDNRFNISEQRKILYNNRISKYMNLKRNNTYKDIKYLFLYIEFDNKSVKHFFEDSLPQKSIALQILTKLNYLLILKRLLNNIIPNDRTINRCINYILNNDCNANNYNQNFDDNFIIYSCIEHHTSTNKANIRANVGVHINEHININTNMCTNTKRYNVKDVNNIKQNTYQIFNYEEKNDILINNYSNNGSIYKNVVNNTYDISNIHSPSNSYDINKESSSLCEKNILYHMVNKYDIVIYSNINNKNIKHIYIKDIYRHISDQINYLYMFDNKLYDKNVILKLYTFYEYFNDELEEKKKEFLFFLDRISERLLNNMNFIDLVF…	0.086	0	1	1	1	1	1505	182.7	9.22	0	1												0	0		Low	1
PF3D7_0917000	U3 small nucleolar ribonucleoprotein protein IMP4, putative	MFLSSKKRRVFVLFMYFFVQNVNSNKSTNVSNNFSSNIATNLASSLATPLPTNVASHLIPNLVAAQQNNTAHVDSHKTISTNKHTCEAAGCSSYKDIIKNNSSFHTSNGHQSNDGDCLNGFICKKCKKTHAKSPNICFYSSLDTYENLYEGILEDFKQTSYDSFKIPLDKSSKNIKSKGKHKNHNTNKEDNDNNDNNNDNNNNNNNNNNNNNNKDNHNKKDTNENEEDDEDDDNKNKNKGDKDDDRDDEEDYKSSTKENNLKKKKKKSDEDNEETEDIDDEGEEDDQNEEDDEDNNNKKKKFNNKTNNETDSFLEKYSKISFHTFLTPNKLTCKDIKEKKKSKKMKQRIYINNNKKNPACPLEPLEPSLIQYNIINLKTNKNETIDKNKRIDINNKGDT…	0.086	0	2	1	2	1	995	116.6	8.05	0	1												0	0	100	Low	1	Phospho [Y252(75); S254(75); S255(75); T256(75)]
PfDd2_070021500	heat shock protein 70	MKLKYHLFFLIIFIQDILCLKYEDYIKSLPEAFHLAKGDSKKDEMKKENPKEENDNNNDNKSNSNSNNNYKVGMQDIVNNISNKISDDNKNKDNNSSDKYDCNDDDNNNTSNSLFHKMMCAFKKKLFKNEQVIEKDIRNVKKGVINLKENIVKDSSNISKHTNILKDDITKNTNYLFNLFKKSFKEEGDNVNKFSSDYFNKLKNLPDSHLFFSKLLLTLSQNDDKDKNKITHINNYYNNKMNDNTENNTNLLQNFLSFIKNFKQKDEYNNDNNIKKENDFFHSFYLHNENDKHKNNKDKKYSWWFTNKNDEKKNVDNNLNLLYNNSNNSFNSTFNQNQTDHENLPEQVREKKNSQEEKNKWLDIFWKYFHKNEEEIEKKEMNEKNDLNDNNKNGVNVDD…	0.084	0	2	2	2	2	990	117.4	5.95	0	2		membrane			811335	PF3D7_1229300	PFL1415w	12				0	0	100	Low	1	Acetyl [K166(100)]
PF3D7_1453500	perforin-like protein 5	MFMRWNKISRYTLLSGMVVSFWLFYRSENFNLLRRLISKLRSLFPLFIKNNFLNNEIKNSVKIYFGSQSGTAEEFAKELKANLNDLFHIQANIIDLEYFNKEEIKSFGIRIFIVATYGDGEPTDNAVEFFKWLKSLNNDNDYFRNTKYSIMGLGSKQYKHFNKIAKKLDTFLLNFKAHQISETIYGDDDDNIYHDFEVWKNKFFMQLPKLLNMKNIPIYVPKEDIIELTSWRDMAEIKLDIQYYDHLIEEDNKKEKNVVTENIINESVTNNQQLLNHNQNNLSINNKSNYISTDIIGKFYFNHLTGKVISNTKLLKNVDLSNNGDKVNHINISIEDNIIYKAADNLSILTKNTKEVITWWLKRLNIDEKEKTKKFTFVKRNKLIDNSFTMNDPKDDVKN…	0.084	0	4	3	3	3	780	92.1	8.92	0	3	metabolic process		catalytic activity;nucleotide binding	Pf00175, Pf00258, Pf00667	813508	PF3D7_0923200	PFI1140w	9				0	0	100	Low	1	Methyl [K759(100)]; Acetyl [K351(100)]; Phospho [T350(100); T750(98.2)]
PF3D7_1111100	conserved Plasmodium protein, unknown function	MKKEVDFNLCYEEEKKNLIGLLIENNFDEVFEPLTSESLRFFLPMNGLCLIDYQLHFFKQNNVKKIYVVVTHHENELLDYIEKFQRSKKRYNDLDIEIIKMNKKVKTLGDALRDFKKSVEVYNDILLLLSDTIPIANVKDIIKAHFTNKEKCKNQIMTLILSHCSSENKSHNDDYVLAYDNFTFKLLLFEPLKKKKHFTLTNDIFKDINIKDRKGCRYEEKGLFKGGNKDLINNHHHHHHYVNMDDDHNVDGYNNMYNNNNNNNNNNNNNNNNNNNRRGSLYSRGTVYHRDSVFPRDSFYTRDSIFPRDSIYPRDSIYPRDSIYPRDSIYPRDSIYTRGSIYPRESIYHRSNNYHMDNLHNMECHNLIENHQDMECHNLRTNSHGMDYRELFNNYHDID…	0.084	0	1	1	1	1	1142	135	5.12	0	1												0	0	100	Low	1	Acetyl [K1006(100)]
PfDd2_120050500	perforin-like protein 4	MGKSYSKEEPKIVVPNVTYNSPRNVLENIGKWIKDKRQIESKHERQLKGTLSSARFIDILSRFSKDVRQHYYGSCSLDHKFHTNMNDGTNDGRSPCHNRNQNRFDENAEAYCNNDKIRDNGERSAGGACAPFRRQNLCDKNLEYLINENTNTTHDLLGNVLVTAKYEGASIVEKHPNRGSSEVCTALARSFADIGDIIRGRDMFKRNDKDAVRHGLKVVFKNIYDKLSPEVREHYKDVDGSGNYYKLREDWWKVNRDQVWKALTCNAPKDAHYFLKSSPDFKSFSDHKCGHDENAPLTNLDYVPQFLRWFDEWSEEFCRIKKIKIDKTKEECRGGNNKKECSKEGYDCNKTNLRLNEIFVDLQCPNCEKSCTSYSEWIENKKKEFKKQKKKYEMQLNGT…	0.084	0	3	5	5	4	2975	343.7	5.95	0	5												0	0	100	Low	1	Methyl [K678(95.4); K2347(95.8); K2755(100)]; Phospho [S673(89.1); S674(89.1)]
PfDd2_140035800	conserved protein, unknown function	MILSINKNNDSNTSVPQEELKSDVINASNIFDDKSNILINDDMGLAGVEKSEEEKCNNNNNNNNSDDNNNNNNNSDNNNNSNHFSNNNNNHFSNNNNNHFSNNEQRDNMNEMKRRHEKKKKLKKSKNKKHKNNEKKNEKRDNSPYYINSNSSNKSNIKLDSYDICVNKYSSNNYSDKEMSEGNKELYNNYKECNNKIEYEKIIKRLKEELEENQIDKKGILKKYEEEKKNVVVLHDQLDKLQLLFDNNQKKENIWNIEKENYLEDVESLRTNIEELDIRIEKKNNEIESLKRENEHILLKVDNLEKNKKEMKNEYNDIYESLQNMKKENMKKNNTIDKLKNDLDEKKKIEEEYNKDKLLIEKNTEILIEERNYINEELIKTQKLLESQINKNKELENKK…	0.084	0	2	1	1	1	954	113.6	8.62	0	1												0	0	100	Low	1
PF3D7_1229300	Snf2-related CBP activator, putative	MFYVPQNISNISNRINKYKINYLTTCRSYNKIFCLIHKSISSSKRNINNIRTVDTFTDKQIYDEHVKLLKCVLRLEKDFLFILKSKKNKECVINSNNIYYNNNNNNNIINYDHSTKYNGDNGDDDDDDDAAIEKCSPPLLNTNEKNIKKNKILLYNKIKKLIDKKCNNIMSILLNKSYFTVLLSCVNIIRNKDIFNIYLFKCLYLNNQWIHILNYNMVVSLFLNVSTLYCEEEKINKYRNTYHKRHPYHILIYNFLCIENICNVYKNILQVIIPLLIICDKKLDSTLSFNNLIKIIIMFFKIHRRNALLVTHSNIEELIIHKRISFLIYKMNRGNNNIQHDDINNETNDVKNNIYGRKKKNKNIYGNNNNNNNNNNKHMNKSISTNILNKYIKNEHIVT…	0.081	0	1	1	1	1	1392	166.6	9.04	0	1												0	0		Low	1
PF3D7_0923200	phosphatidylglycerophosphate synthase	MRFTNSLYSIKNNSIFDMNYLKIDNSGNYNFGEEKNKNKNAKSCFKSLLSKPIVMIIAGILYIVILNVCMRERNFNYEVQFSNRYSRKLCERFIYYNPNVQGVYPDMFIASSSQTYSDGSEYDVMKYANKVIKDLKEHDLWNDHNKVPYTSVYMGVSVQDIDYILDKKIDNLDLYDENIIDSMKYIWNEVMDKEKKRFLGLKNVLRKYQEEFPINNTVINNYNKKKFDKCYERIDLGADIIENGLNKMLSKCIKKNVLDKNQYKVLVTANRFLWRKSLLDVQEECNVILQLPTEVSKLPKKKKLRNRRKSNPNNEISLRTYGQSTNPQVYRRPNYYPSNSAPHVIDYIYKVGYGDNADEDVDKHIEYLVERMAEEEAERIAELSVEPYIEALEASYDAI…	0.084	0	2	1	1	1	528	61	9.32	0	1		membrane	protein binding	Pf09687	813130	PF3D7_0532400	PFE1605w	5				0	0	100	Low	1	Sulfo [T439(100)]
PfDd2_120018600	2-oxoglutarate dehydrogenase E1 component	MSTSKRPYKILLRKVESKEENKKDTNETKKKEEESKHYEDRHYRKNDIKHYEENEKTIKSKMHYNSRNRYYDKYSMSYSRYDEKLNKQHSSEKKKDVLVPLLEQASINIKKKKIIIRKLPPTLTEENFFDSFSNNIKDELDYYYFVNGSASKDSSNDIIYSRMYLSFKDDMKTDEFIRTQNGKFFYDLNGVKYKALVSYAPNQTLIKKNKPDSRNNTLESDEYFLKCCEEMNNPVQRVKKDIDYSELINVQTENGAILSPIVIELRSKKKK	0.081	0	5	1	2	1	271	32.4	9.25	0	1				Pf03467	814128	PF3D7_1327700	up-frameshift suppressor3, putative	13				0	0	100	Low	1	Methyl [K5(97.5)]; Phospho [S2(96.9)]; Acetyl [K5(100); K9(100)]
PfDd2_130078700	conserved Plasmodium protein, unknown function	MKDTKLSEWKYLNLVNLIKKMELCQKDLLEYKRMEIKIGKQKEHKQSKEDKQSKEDKQSKEDKQSKEDKQNKEDKQKQNEEDKQNKQDKQNKQNKQDKEQKKKKKKEVLHKKIKCNNKTKNKNTLRKNEKIILLKSIKKNNSRKGPVTLRGKLDEEEKKNKIIKKIKNKIKKKKKTEFSKTYVLKKNIITNKNDMMNVYNNSMNDDKFFLYSKKFIKRKTRKTFKSNKYVTSVPHHVDNKRKKQEQKNNIKKYNMNHNNILCTSSTNNKLEIKNNSNDKYFKLKKKKKKKYIYIYTHMNPKMSQKTHTFVILNSSKQKKNEKKNKKKIHLKVQGKKKKYVPNSLFHINQKKLYQNHKKIYGKNKINKNALYKIKYVKCNRNNIPKHKIYFHNTHNHKKP…	0.08	0	2	1	1	1	439	53.2	10.23	0	1					810330	PF3D7_1017700	PF10_0172	10				0	0		Low	1	Phospho [S400(100)]
PfDd2_060031200	ribosomal RNA small subunit methyltransferase NEP1, putative	MILIFQLFLINILFLNFIKCDIPVHCLSRHVEGKWEIHLGLLKKKKNSKQKNVEGVILNDKVTGGNVWNISGDIKKNETTAYDNNYDNNYDYQCGYKRPDNADYHDDLNPENEDTKERFEEKEKRYIVFNEDRSLNILNEEGDINSRYSGYWKIIYDEGLYIEVYKEDDSKEVYFSFFKFKQKGDVSYSYCNNLIMGVMNKYSLDNNIWDMRYEENIEENIRSDDKNNNIHMIKDEKKSVLNIDEKNREISNNISHIYMIRKNVTFFGLRNNKIKKPKRKKMKDKIIISKGNNNINEIQNDDNYNKIIKEKNFFQLIDYYNDNYISSGRFNIDKFCWYGKKVQEHSEQPTNKIPVQNISPLSVNADEYNKLYDEKKKIINNLQKSQDDQLSHSSDNNNN…	0.071	0	2	1	1	1	939	110.4	5.6	0	1	metabolic process	vacuole	catalytic activity	Pf00112, Pf08773		PF3D7_0404700		4				0	0	100	Low	1
PfDd2_020019000	phosphorylated CTD interacting factor 1 WW domain-containing protein, putative	MALFGELYECEEFFNEETFNIKEGEFYNYDDYRDLEESFDYSAHPEYVESNDVTLINKNNDDYDDDNKSYIKNIEIDIKENFDKISTRYLFLYINKYKEMYIKNMKGLYEVHFYDIHLKGDKKSILATDHNIIEYCMENLMNINNNPDDNNNDTNNKSVHSSDNMHINKDERYNIYRDKKKKKKKKRVYDLFCIYAIILKYFPYSFKLWYHYIKDSIEMITDVYYRNKKNYKYINKIFDQCLLYMYNFKSIYIMYIQFLYIQRDVKKIRQIFNLSLQNVYLNQQNDLWECQLLFNEKINNKVINYEYIKRYVTIYPEQIIHLFKHYVKYKMYKNAMITFFYILNSEDNFDLGNFSKYDIYQEIYKLLNSKGSLNNDIIHLLRNNLYIFKNYESITSIYI…	0.072	0	1	1	1	1	1031	125.3	6.19	0	1	metabolic process	membrane;ribosome	protein binding;structural molecule activity			PF3D7_1235900		12				0	0		Low	1	Methyl [K881(98.6); K886(98.6)]
PF3D7_0532400	conserved Plasmodium protein, unknown function	MMNREKLIKLLEKENKNRMNIKNVKFRDCHCMFNNYSQCYVNVKNKYENNDFWKYENIYGNDNIIKRSVQEEEEKKKWIEDNYNKESSLEFTYPYRYESNRNIFLIINSENINLGNSCVYNNDLIYIIHNNKRYEHMNLPKRTKKKKKKKKRKTKETKRKKRTLHNMKNDTFGSVTSMNDEKDYMKYNQDYHDKDDDDYDDEDDDEDDDDYDDEDDDDYEDDDDDDYDDDEDNYNNSYDNSYDNQYNTKHNKKKINPMYNSTIFETSNMNFCVKDEKRKKKEKQKNSIDKRNIIYSDDDSDNNYEHIFTHINSDLFFLSISNDHIEKENNLYIQNEQFINYDDVIFRKFKFHKNLFVNMDSCNSWIVIKKSILINEYITRSQKNDLVDINDVLYDVVNM…	0.072	0	2	3	3	3	2226	267.8	7.49	0	3	cell organization and biogenesis		protein binding;structural molecule activity	Pf04130	814352	PF3D7_0303500	PFC0165w	3				0	0	100	Low	1
PF3D7_1327700	thrombospondin-related protein 1, putative	MLLYLYKIWYLILLWLYTHNQYKCDLRLKPPECDVSIDTSICINNGQKILLPSAKPYGISTHITFDSLMPVDSTGNRNHAHGKFFASSGFGGIGNSALFRQNYIYIPHSDEYFKSVDFSYTFFIYLLQDEISRKNNMEEKFCPVIHKGIIKDKIQESSPAILINTKNGRIKIVLSTSSSTNSAGEEFLSNFKLRHHQWYHMTVVRHINHVRLFVDGILDSSFLTEGITKTNDSPIYIGGAPYSVDSCDFPFLLDELKIYNLSIGTDQIQSEASASLSGIEPSFIYFGCFHCDMNTAILSCPNNYHLCNKMELYIGVYNVLRKFSLDVNNIILPYSSESNLGIGICCTDI	0.082	0	2	1	1	1	349	39.6	6.7	0	1				Pf02210, Pf13385	811235	PF3D7_1218800	PFL0915c	12				0	0	100	Low	1
PF3D7_1017700	PhIL1-interacting candidate PIC2	MNKKLNNKIKKNHSVNKFNKKNVNRYDFKKKSQSFKHKKAKLKNSHFGVNKNWKDKIKNSHIKKKRDNNNNNNNNKNNQNKRFSIYDENKKDTYDIEHVISSIINKKVSLKKVDDKFINNVKTIYDMNEEWFILKKKLEHVVIKYVIKKKKKNLQYDNINFYVKKFQKRKSVYEKIDDGYVDANGHDEENGHALNNKKEGGKNNRNEDEDNSDNINYYDNMKKDSPFVHQVKLFDLDNEDILFDMDDEKKQVVLNSKLWNKKIKAFLIKKSMSHNVTLNNDDDEKNKFIDYNNIPIHLNELYNNDIIHKNHCTNNNKSDVKIKIKLMLKKKISMNDIYNLIYNIGLNMIYNYYQLYLEKYSNDEEKIHLEIIHNKNNIFSDRINNIVVLIKKNPLIYFI…	0.082	0	1	1	1	1	1478	177.6	8.75	0	1					812132	PF3D7_1457700	PF14_0550	14				0	0	100	Low	1	Acetyl [K1104(100)]
PF3D7_0404700	alpha/beta hydrolase, putative	MLDIKDEYKLQDEFIKLRRILINIFCYELFYSPNKKLKNRLLYIIRKSECYKKCCFLFNGEYNNVHNDDEFCVCAYKKYRQKINKIFKRFMMKKNKYNKRKKKEKDNKLYTYCELRKNICFMEKEIFNRLFFNINIRYSNYVIERKYMYLYFLFIKFMGVLKKKKKQYIINNNNNNVSKKDKPCCFIDSLLSHFCIKQFSLFINYLLKGKRDNIYFELLKGEIKSTFFNLNIDKNRYKKENVHIYQKKYTNFCHSIVIYKYKPIIKYEKKIHNNINKKKIYIYYYIKYLLQKKNNSYNFSINRFYYIKHRNRTQDIFLNIPKKKNIYIFSVNINSFKCVINKFIYNDFYYNLLNSIFYSIINIPLQYVCDTYIYYLYCYDSDLKNDENLLCVHEEYNNN…	0.082	0	1	1	1	1	1510	186.5	9.54	0	1		membrane		Pf12237		PF3D7_0822200		8				0	0	100	Low	1
PF3D7_1235900	inner membrane complex protein 1i, putative	MKNNEEENTIRSLGCSALIELLNNNNNELYENNEDSYDENSRNKNYVKEINLFEINNSLENHSVDREQICYSTKLLNKSPYRKLSENKIDLINYNLSFNNNIKSDCFKNTYFDTVNKYNLFLSSKGKSKYKNNNNYKSYKCLMPYNNKKEIKRNKRSVDLNFFSSEEDDINTYTLSRKKRNRNSEIVKILNAPNKNDNISDMEETKLKKKKRKLCYEKNINETFDMGNNTYEKNNIKICNLQKKKKTSHNMLCDNIKSPDLVNNFVNKNGKDRIFIKKEENEGNEENEENGKNEENGKNEGNEKFDKNEKNEKFDKNEKNQNIDDIEIYNNSDKCDNEKITKNKNNIKYNINIMNNISTNKYNHIINEKNKKKCKIYDKGKLLCPDSIDENKKWHDNIN…	0.082	0	7	3	3	3	658	78.1	8.5	0	3			catalytic activity	Pf00132	811003	PF3D7_1144800	PF11_0460	11				0	0	100	Low	1	Methyl [K622(100); K626(100)]; Phospho [S138(93.6); S248(93.7); Y625(98.3)]
PF3D7_0303500	DnaJ protein, putative	MENIETMKPYFPASLNGCESVSDEFFKCLNKNLIPFGDDKLIKSSQQDCQYFKKNYEKCTDEKLKKLKTPLMFLTEYKEKNK	0.082	0	10	1	1	1	82	9.7	8.12	0	1		mitochondrion	catalytic activity;transporter activity	Pf02297	812227	PF3D7_1467700	PF14_0645	14				0	0		Low	1	Phospho [T60(100)]
PF3D7_1218800	conserved Plasmodium protein, unknown function	MDTLIGLRGNNFVVLAADTYSINSIIKLKNDDNTKFYDIHGNKCLLLGGSIGDRLQFGEFIRKNVHLYQYQNNTDMFVKSFAFFTRKNLAYYLRRNPFEVNCLIAGYDKKDGYQLYWCDYLSNMDSVNKGAHGYGAYLVSAILDKYYHENLTVDEALDIFKLCFEELKKRFLLTQINYELRIMYDNKVETQYVTV	0.082	0	7	1	1	1	195	22.8	7.36	0	1	metabolic process	cytoplasm;nucleus;proteasome	catalytic activity	Pf00227	812258	PF3D7_1470900	PF14_0676	14	Proteasome	Ub-specific processing proteases; UCH proteinases; Cross-presentation of soluble exogenous antigens (endosomes); Removal of licensing factors from origins; Regulation of DNA replication; Antigen processing: Ubiquitination & Proteasome degradation; MAPK6/MAPK4 signaling; Orc1 removal from chromatin		24	0	100	Low	1	Phospho [T194(96.6)]
PF3D7_1457700	3'-5' exonuclease, putative	MLLKRGKTFFYSQIKIRRFFCDGKNNYINNSYSNYIPVNKNIKNNNNNNNNYQDDNEVNKKNIKSGDIPKDDVKLKTSQHIQYNSNNYTKKNYVHNYENKYNNDKISVNPNMNQMENNMTHNEINDEYFHDNYYNEENKYGNDDRHKLDYPNTNNNYNNINDLDDIHNMYNDTTSNKNMKDLKKRKENREHNKNVDERSYKNADYNNNYLNYNHNKEYNMHNNMSPYNNENIKTKEDYIKDKQKSNNYFDNKNIYHNSQDYSYDNNISNDIPLNDKDNFLNDQSNEHKYENIEKNIKENSNVKENNEEIIMNRKLNKQNDEKDNMENHIIDNNKINQDDNNTCSDKNTSSEWIENEEDIPNVFEVDENLTEEEKKEKLKLIKLITEKLASPLKATSDNK…	0.082	0	3	1	1	1	540	64.9	5.82	0	1												0	0		Low	1
PF3D7_0822200	Fe-S cluster assembly protein DRE2, putative	MRSKYYKEEENKGFIKTHYFRKIDTEKIDKKLISLENNFNGDDVYLDIVIHDKERNNFDFFLMRITESSSVNNSLDAWNHIDITNIYNYILYDNKYCSDIINEKKGYLILKLKYTNENNIITSYFKVHCRNTKWENDKKVWHIPLFYIFEMSKLTLFLGGTVSDTVLYYLCKLFHHFSSIKNVNSNVKMNELSKDQLIKTDEICDTTHKEKKNNDDDNTDNYHNNKNNSNNNNNNNNNNQNNNNNNNIAVQVNCRKQDKFYPSNNDVIRNSSPKIILENKNEEINVIEKDLTLKDNGDVLYKEKKIRNDDDRNYNTDEDTHYGNNDDTYYDDESCDNKNDDSVNKNNICVNKSDDSVNKSNDCDNKNDDGVNKNDHCDNKNDHCDNKNDHCDNINDHCD…	0.083	0	1	1	1	1	922	109.2	7.05	0	1					9221821	PF3D7_0106000	PFA_0295c	1				0	0	100	Low	1	Methyl [K719(100)]; Sulfo [T718(100)]
PF3D7_1144800	conserved Plasmodium protein, unknown function	MANRTDASAIKNFGSNPQYLISNIIRSKIYDSPYWKEKCFALTSESIIDQAINLKYVGGTYGGNRKPTRFLCLILKLLQIQPDKDIIYEYIKNEDFVYLRALGIFYLRLIGKSLEVYNHLEPILFDYRKIRMRLQNGTFEKIYMDVFVDNCLILNNFLDVDFPTLTKRQVLEENNLLQRKNLEYYKALLNISSDNELFKNNEDTTHNKNKEINKNKNEYKQRDMLERHKKINKYSSEDDHNYYHKKEGNYDKNKKHNKIYNHKYNNKYDDEERRHHSDYSSDMDRKSRKKEKKRTHSKYDHKKKKEKRNYSSDSKHSFTSSEYSVQNKKEEHDKKKKKLFFLKKQKKKNYHSSSQSNHSYDENKKDELSIDKWNEIRKELGMKPLK	0.083	0	5	2	2	2	386	46.6	9.51	0	2		spliceosomal complex		Pf03371	810883	PF3D7_1132600	PF11_0336	11	Spliceosome			1	0	100	Low	1
PF3D7_1467700	translation initiation factor IF-3	MKILFNNTFELFCLFVFVTWALFLNNNGILYPVHCLKSAGDTYVDTLRGSNFNNEFIDLLSTRDICNTIKNYITREQIKCAISYDVLNISNIINSLEKTLLRDHNIIINGKEDILKKYLNTFLTLYIKRQSEDVNNFIKKFSNSKLDVVINYRYYEEKFLSEYEEIDSLKKGFSNHISEIKDILNNISSSNNYKKKSGVIYFPDVKETLYSKIQILKEILCKLRNKVSFMYNINFALDEFKENFDKQVYNFKGKEGLNDFVRITSDITNPTSTFTNVVDINKFNVNTQMDEIQNGTLSKEHLNDFRRNIINLDVHIRDPSSFCVNQVENPTEMNINNPCNNNDGNNINCKDLVEEDAMLNHFSFLLHHLEKMTCILIFSLKNKISSARDDIQKDINKME…	0.083	0	1	1	1	1	956	113	7.25	0	1												0	0	100	Low	1
PF3D7_1470900	HECT-like E3 ubiquitin ligase, putative	MDKSSIANKIEAYLGAKSDDSKIDQSLKADPSEVQYYGSGGDGYYLRKNICKITVNHSDSGTNDPCDRIPPPYGDNDQWKCAIILSKVSEKPENVFVPPRRQRMCINNLEKLNVDKIRDKHAFLADVLLTARNEGERIVQNHPDTNSSNVCNALERSFADIADIIRGTDLWKGTNSNLEQNLKQMFAKIRENDKVLQDKYPKDQNYRKLREDWWNANRQKVWEVITCGARSNDLLIKRGWRTSGKSNGDNKLELCRKCGHYEEKVPTKLDYVPQFLRWLTEWIEDFYREKQNLIDDMERHREECTSEDHKSKEGTSYCSTCKDKCKKYCECVKKWKSEWENQKNKYTELYQQNKNETSQKNTSRYDDYVKDFFKKLEANYSSLENYIKGDPYFAEYATK…	0.081	0	0	1	1	1	3056	355	7.27	0	1	regulation of biological process;response to stimulus		protein binding;receptor activity	Pf03011, Pf05424, Pf15445, Pf15448	811060	PF3D7_1200600	VAR	12	Malaria			1	0	100	Low	1	Methyl [K251(100)]
PfDd2_140074800	SPRY domain, putative	MKLNYTKILLFFFPLNILVTSYHGNNNNKTYVTSHIPTNTSRLLSEKDLQSSIYDNDPDMKSVKENFDRQTSQRFEEYEERMIPQRQKYNEQRDKDIQKIILKDKMEKSLEEKVEKGCLRCGFGLGGVAAGVGIFGSIAVNELKKAAIAKAVVVAKEAAEKAGAAAAAEAGKNAVIAGLEEMGISTLRGNVFETLFTANTYPNASEIALAINEQYNPSSCILPIGGSGPSETFCTWVKVKSDAAPKIPGKVSSTYEVIETAVKSIVTDAKTVAETAAKKATEEAIKASTDAVESAYAACQTAIIASVVAILVIVLVMMIIYLILRYRRKKKMNKKLQYTKLLNQ	0.081	0	2	1	1	1	344	37.7	8.9	0	1	response to stimulus	membrane		Pf02009	812351	PF3D7_1479800	PF14_0770	14	Malaria			1	0	100	Low	1	Acetyl [K246(100)]
PF3D7_0106000	ubiquitin conjugation factor E4 B, putative	MQNFVDSDYKKRTSNNNETSERYINSIQNCDKDEKRILEDENVQKNLSFINNENIYNKKLSNQLKTNDNHNNSNVNTPICSVKCLSNKNISVEDLNNEESNTQKNLEKAVNRRKKIKEILLEYNSLNLSLSSDNIDISKDKSINHNNNNNNNNNNMNGKDQYNPITYKTNISEEKYCNTINDKISSKKEASNYKSYNKCSIKNNDTLNYNNYSNNIDNNIHNLKSIINRDFLDKSLVSNDDEIDDYKTFLTLDSNQTIFKNKPLKVPDLSFLNNSSRTFSNTDFLHMDNNNNNNNNNNREVYNEERTNFVRNKIIYEKLDGLSFCYDNDSKNFNFPPGQDDHDKSIQLQKDHKTGILYECNNKNYNMSDKNLNIFELKKENKNNIVKNYIKINKVENSN…	0.079	0	1	1	1	1	1957	231	7.99	0	1												0	0		Low	1	Sulfo [S1143(100); Y1152(100)]
PF3D7_1132600	SNARE protein, putative	MLKSKCIFLNSFTKSDKLKHTFERLNLMMEKRNMNNLLYNKAVECHIYIRRDRDTKETNKKLNNMYNKYSCKCNITNKCSNKNKVYNIYKRQNNLVDNKDKFFCIFRQNFAIGIFERKKPHMNIGTIGHVDHGKTTLTAAITKVCSDLNRGVFKSYEEIDKTPEEQKRGITINATHVEYETEKRHYSHIDCPGHLDYIKNMITGTSQMDGSILVVSAYDGLMPQTKEHVLLSRQIGIEKMIVYLNKIDMCEDQELVDLVELEIRELLSFHKYDGDNIPFIKGSALKALNGDQSEYGVPSILKLLDACDNYIEEPKRKTDLPFLMSIDDVLQISGKGTVATGKVEQGTLKLNDQVEILGIKEKSIKTVITGIEMFRKILDTAQAGDQIGIMLKNVKRNDI…	0.079	0	4	1	1	1	505	57.6	8.78	0	1	metabolic process	mitochondrion	catalytic activity;nucleotide binding;RNA binding	Pf00009, Pf03143, Pf03144	813717	PF3D7_1330600	MAL13P1.164	13				0	0	100	Low	1
PfDd2_140009400	ATP-dependent RNA helicase DBP10, putative	MYLKNVYIYISSCFILFDLCFSFHLLKMKYKNHMNNMKSVTFFLRSPQIYRKRFKRSRIKNVSFKKKQKKPLFLFENLKKGFSFLGFWRNQYDQKYIDDVISNINNLTRIKQVTHKKKSNEFTKENIKQILLHCVFSKIDFKIINNLSYIIKHFQMSNITVHSILNQISEKVKEKKDAENYLALHLFLLKDENITLFSMMHIMDFFKSKQKVIECIRDIKKRIYEECVGDLIRKKIERYNLYCEKKKIKFHMKDAIKKMEINMKDDDLYFNYHYDELLRCFTMKLNIERNNKNIIRSNYDNINNDISIDKDMYMNNPIDVNINNISLDEKIKEQFENPDDENLKELKDTYEQFQLFNDNIIKYIEEDQPLYNINDNSNINDNNNNINTMKNKHKIKDTY…	0.08	0	3	1	1	1	661	79.9	8.43	0	1		membrane			9221778	PF3D7_0313800	PFC0575w:exon:7	3				0	0		Low	1	Acetyl [K417(97.5)]
PF3D7_1200600	ribosomal protein L21, apicoplast, putative	MKNMNDENGSTIEGDPNTEKAKNKNNNNNDDINENIIDDEKKKKEQQQDDEEDEEDDEDDDEEDDEDDDEEDDADNDLCDQNVLIIGDENLSFSNYIIEAYASSNIYIASTLTEFQVNLLLKDLEKKKVNKCLHEKREIDDVSTNYGPFDFTRKFKERHVSKNVHIIFNVNLFNLKSYFPKNFFKAVFLILPGLSFNINDIQLKYNDKVTTLRIYYFLILVTLEITYISMKNSNIHLFWTSEKLKNFVENEEEEENNKNEPDDTNDLTQNDISLNDNEIYSHGNDGFKKESIHDTINSLKNLMFNNVEHDHDDNMDSNADHNMDSNADHNMDSNADHNMDSNADHNMDSNEDHNMDSNTDHNIDSNTDHNMDSNADHNMDSNTDHNMDNVDGTINYEED…	0.08	0	1	1	1	1	1352	161.1	5.03	0	1												0	0	100	Low	1
PF3D7_1479800	conserved Plasmodium protein, unknown function	MGANESSISKTVVGKETHMSARNVLENIGRNIKDRASRDAQKYERFLKGKLSEAKFYQRLLMGADVHKKVPSNPCHLDHTWYTNIDDGTAARRNPCDGRNQKRFDEGQVCECGSGIIKGNGNNRNGGSCAPPRRRHICDKNLEALTVGNTKNSNDLLGNILVTAKYEGESIVKNHPNRGSSEVCIALARSFADIGDIVRGKDLYLGHEQRKKELEEKLKKIFAKIYRDLTNDRTKKVEAEKRYKNDTENYYQLREDWWTANRDQVWKALTCSAHNTEEYFIQSEKNTQLFSNPRCGHNKDGAPPTNLDYVPQFLRWFNEWAEEFCRIRKIKIDKTKEECIGENNGKNCSREGYDCNKTNLKLNEIFVDLDCPRCEKACTSYNEWIENKKKEFKKQKRKY…	0.08	0	1	2	2	2	2755	315.9	6	0	2												0	0	100	Low	1
PfDd2_110025500	leucine--tRNA ligase, putative	MSGRGKGGKGLGKGGAKRHRKILRDNIQGITKPAIRRLARRGGVKRISGLIYEEIRGVLKVFLENVIKDSIMYTEHAKRKTVTAMDIVYSLKRQGRTLYGFGG	0.08	0	16	1	1	1	103	11.4	11.22	0	1	cell organization and biogenesis;metabolic process	chromosome;nucleus	DNA binding;protein binding	Pf00125, Pf15630	810613	PF3D7_1105000	PF11_0061	11		SUMOylation of chromatin organization proteins; RMTs methylate histone arginines; PKMTs methylate histone lysines		9	0	100	Low	1	Sulfo [T31(100)]
PF3D7_1330600	mitochondrial inner membrane protein OXA1, putative	MFIHSCNFYLFLLFYFIFINCSYIHFRKEKSNMNNHKNYCYDGSIKDACIHVKENPSSYDNNNIEHTNQIWNNSPTNIINTKKVSNVEQNLQKDTKKYDLHDRNYPNIIKEEENIFLLTCKKFVNFTIQKRFFVVLSILIGFLLLMLVSIPLYETMISNKIETSFVTFDNSLKYIRNIYPLTFEIKKAGDVLTQSSDKLGNNTNHFINIYKKDKTATLMFFSENNNNKENHILDYNTLKDIFFLLQYFKQITILKDQKEIYWKDICKKYDTPLSNPKCFVLGLFTISELTNINYNNIEKWNVFFDKIIKEDTKYIKRFFSQALYFLPNFLYIPNHFIYKIEEQQNMHNIINKIYTNIKGLLFVYTFDDNISNELLDNWYNKLNEYIQLINNNKLSYINI…	0.08	0	3	1	1	1	1213	145.5	8.37	0	1												0	0		Low	1
PF3D7_0313800	prolyl 4-hydroxylase subunit alpha, putative	MENSTKKKLKLNEYSYKVVHHKSSKGGEERSHVDSNKTYNIVDNDKNRKIGFYEKLSKIYNNLNIFKKPNEVKDREYIENRKKKKKTEIKMNDIEKTNVKGGMEGYRMNGIKSNISCDRSNDLSCNLSHFLNEEESDIRKHRKKRTYEDISKDDNCVSKNKKEDMDNYRGPFEYQSLLKSLLYIYNFYTNKKDNCFIYNDDEDGKNSISNIMCYKDDQVFTNNIYEDGNEYYYNDDTFKKNVYKSKDHLVIPSNDLINYKIKESQSEYNHFNNIFINVVNDKSGFFFIFNTIYFTHLKNFYYFVDILNILNYIGKNKSIINTDEINKDIFIYEKMAMFVEYAYDIFVNHNKRASSNNNNNFGNNNNFGNNNSCGNNNSCGNINHFGNNNSCGNINHFGN…	0.08	0	2	3	3	3	1812	212.6	5.07	0	3				Pf05285	811425	PF3D7_1238500	PFL1865w	12				0	0	100	Low	1	Acetyl [K6(100); K7(100); K581(100)]; Phospho [T431(97.7)]
PfDd2_080012800	conserved Plasmodium protein, unknown function	MKLLHYCKVLLFSVPLNILVHNKNKSYITPQHTRNTRLLCECELYKPIYYDDPEMKKVLQDFDRQTSQRFKEYNERVQEKRKKCKEQCDKDIQKIILKDKLEKQMEEKFSALETNIDRNDIPTCICKKTLADKVEKRCLKCTQNLGGIVIPSSVVLGGIAEFGLSTWKTSALAAAKKAAITEGAIKGLAEVEAIGLANFIEEMKSAFCIKELDIKLLETVFFQQKREYFTNIANVIYTKYKTTCGSNMIGAGGDSVCKIGQPLKVAACSSQANASKEALIASNVNNILRGVKHSAALKTADITIEQTATIEAAKKGAIETTCINFHTAIIASIVAIAIIIMVMVIIYLILRYRRKEKLKKKLQYIKLLKE	0.08	0	10	1	1	1	370	41.6	9.16	0	1												0	0		Low	1
PfDd2_070016400	sporozoite and liver stage tryptophan-rich protein, putative	MAVESKPNNSSKEKNEENDIINKCDDSNKINGKENIFAVEKVGINESGHMSNDNINKNQEKNKKKKKKKNTHKKVNINNTHINIHTTNDKNNGQDINKPEVIERDNIINIKNDTNNILDSSYNEEGNENNRNDINNNNNNNNININNNNINNSCSNNYGLKKKITLLKRNDIKDEGYNNENITTLNNKNNLKNNNNYNDNRNNNNNNKNNINNNNNNNCCSEKTLEQREKEYNKIRARIFSNFNKKQKNVQKTEQNNLNHTYLNNNIINNINNGDNQYAYINNFYHIYHNNSYNHIYRQNNIPICNINNHAPNIEKLNNPYYYHDNHIAYTNYMYSTQNKMNNMKTKQIGHYGINNEDNNNNNNNNNNNINNNNNNNINNNNINNNNVPLCIPQLDNYN…	0.084	0	2	1	1	1	812	95.2	9.26	0	1												0	0	100	Low	1	Acetyl [K803(100)]
PF3D7_1105000	surface-associated interspersed protein 8.2 (SURFIN 8.2)	MKENVLINENIKAHEEKGNLNDDKRDEHMISLRGLNIYYKDKLENLNTIKNIDNNKKFIKLVLEDVDLKPEEIMKHILHLLKEKTSLHTILEINKQKYKIKYKEIIPDDHILFTQNIQNITNCKYALLGILKVSKYTKKNTFNEKLLQSWQDVPMEF	0.085	0	10	1	1	1	157	18.7	8.72	0	1					813982	PF3D7_1317700	MAL13P1.91	13				0	0	100	Low	1	Phospho [T48(100)]
PfDd2_140050200	Plasmodium exported protein (PHISTb), unknown function	MGLYNIKCKMDENHKEHYFQYKSPNRFDSNKKKTINISGELKMQKLNSIKKKIPSYNKGYVLENKKKIYVSNCGAPDIFDISTYYANEKKEKEKQQCLNILNKSKQTKKNEHNNKMCNIKKEHIVDNRPCKYAHIKNKNKLKYYKYTNNEILFKIKYCNGKKKNHYKDNLNKIHSHNNKKVKNKLNNQTYKCKQTNIISAHVHSNNNIKLQNFNHKSSTKKKNLYNKEKILKKKENVPTCFIPINKKCPKENEKIYNMDVIKNFKYLDTKMKNYINEQIKYYGQNWRPEYITDLYFFIKKNYHKMDSSDKFKRTKETSYCPYKYKISQNKEKQKHQMLNKVLSPNSCNKNNDYLLIKYSLVLLNLMDTYNIIDENYDKINTGNNVHQSLNKNNLIKKLN…	0.085	0	1	1	1	1	523	63.3	9.8	0	1						PF3D7_1413600		14				0	0	100	Low	1	Methyl [K270(100); K272(100)]
PF3D7_1238500	cytoadherence linked asexual protein 8	MKKQKDEEDEEEDEEKEKEETYYNKNLKNEYNKIINKEEKYLNKSRISNILKCVNSFDKNVSVYEYENILKKMLIKKKKYINIKINKNEKDQHDQHDQNDQHDQNDQNDQKDYMCDVNNNIIINTENRNYKNDINNMQDYINNHCLDYNYSNYSKVKNHNLLIRNERTKGYSSDSKIYLQMKKKIKYSRQKEKYKELPKVITTVKGKHTNNKVHEEYLEDIPCNRLFKDVNYEDVSNVDNMDNNLHINNISNINTSQDNNYLAKEYITNTFNCKYNTDYNNKKKRKEMYKILYKLKHINEFNNSESNQHLDSMDNQSKIVSQGEKNKKKKKKKKKKKKKSQRDKKNHREKENQNEYLNKYIFINEKQNNNFNEIHNMNMMNSFKENGSMETTYMNDTII…	0.077	0	1	1	1	1	4261	508.2	8.79	0	1						PF3D7_0422200		4				0	0		Low	1	Sulfo [T1483(94.5)]
PfDd2_040005800	stevor	MADRYENQVENELGKSMTSLRAKKVNKNKELKQAAAKKIKTLKLINKKKRNDLRQRTLRYEEEYESERKKIIELKREARKNNCFYREAEKKVVFVIRLKGVNKLPPKVRSVFRLLRLLQVHNGVFVKVNKATKEMLKIVEPYVTYGYPTLSTVRKLLYKRGYVRVGKVRRYARKKIQDNADISKHLGKYNVHGIEDMVYQLYTCGPVFKKVNNFLWAFKLKPPRKGFKAKRHAFNEPRPGDWGNREAHINELINRMI	0.077	0	2	1	1	1	257	30.5	10.35	0	1	metabolic process	ribosome	RNA binding;structural molecule activity	Pf00327	814389	PF3D7_0307200	PFC0300c	3	Ribosome	Formation of a pool of free 40S subunits; GTP hydrolysis and joining of the 60S ribosomal subunit; SRP-dependent cotranslational protein targeting to membrane; Nonsense Mediated Decay (NMD) independent of the Exon Junction Complex (EJC); Nonsense Mediated Decay (NMD) enhanced by the Exon Junction Complex (EJC); L13a-mediated translational silencing of Ceruloplasmin expression		13	0		Low	1
PfDd2_020020900	erythrocyte membrane protein 1, PfEMP1	MNNIKDKRIKKQIQKRTKLYNTKKEEKNMEISSTKLKEIRMNAQSDIIDDDMLTPRAFDRTKKSMGAKGFVMNISENNESKNEDLKKDEIINNNLNNKMLKNNQSNENNGFNNNNDNNNDNNNNNNNNNRYNGILNNDERHNYEYNHNKNMMSPNKRNIPDCNNSTTDNSRYINCDNDNYNYSMKQNVSSFMNAGWQTPKKSNVGSYYTGIDHPSTLKKYKTPCEKDMLEPDESLIGNKCITINNYVNPPKYINNLVTPSKFPLSGENDDFMSYEDFKGLFKHNACLISEYEYNNDKSSTSLLDNCSKQYLEELNDNNQNNAWPKKKDNYSSPQKSNTILQCSNNIISSNNNNNNNNNNNNNNYGNFNNNKDSPRSKKKRFDAHKNISTRKILNIVVSN…	0.078	0	2	1	1	1	982	114.5	8.9	0	1				Pf08839	814204	PF3D7_1343300	PF13_0237	13				0	0	100	Low	1	Acetyl [K62(100)]
PF3D7_1317700	erythrocyte membrane protein 1, PfEMP1	MIEQKIHKRYKIVKKDDVNHRYTINDIEVYFPYELYDCQYNYMLSVLSALKKRENAILESPTGTGKTLCLLCASISYVVDILEKKGHFNENINISENNKNISLEFGKSNESVPKKVVANEFPKIIYASRTHSQLKQVIKELKNVYFIKNNEKYKLLTTILGSRDQLCVHNINYNYKGTLLNNMCKRTRKNGECIYHNGLKYLYKLKHLFTTPMDVETLSEIGKGNSVGQNIHFCPFYATREIQNECHIILLPYNYLFEESTRKILKLNLENSIIIIDEGHNIENVAEEAVSFKLKDTDLNLFLEALKATLTILEKVNEIDKEIKDKINIDELFILNRSINALITWLHNLQLEKNEKKKIKEKHKIYQGKQIFEIFEKNSINITKDNFDNFNNLLTAMIE…	0.078	0	1	1	1	1	1165	136	8.82	0	1												0	0	100	Low	1	Phospho [T951(99.1)]
PF3D7_1413600	rifin	MSFIDEYDLDMYKNIVMANNCKDEELLCIFNTSSFLNTICFFIFVIMFLWALAILSRFYLSYNIMKYLKNRKAIYMKNMSRYIDDIKMLCRSHVNDIIRIKKKITPRHVEKINLNISINNNIQLFKNYLSSSSNDLNNLYKYSISFTFSSKNCIYIRLFFGVLLEEINDMIYNKTESYRNLNYYRDDENNKNMNHHNNLNNNNTVICIDNFKNFFREGFIKTLPSNKKNSSDATTFLLDNDKNDFFITNESYIENIIDFHTCYYKTSQSFYTSGTDLTYTMPYDENFCVTDILNRIEIEKKQKDENNSNNYSNNSSNNNSPNNDDNIYNNNNNNNNNNNNNNNDYNNNIYNHIYSDNLMFNDNISRAYRNNHLDSTNNNIFLSSEHTNRYKNNKVFLQN…	0.078	0	5	3	3	3	604	71.4	7.9	0	3												0	0	100	Low	1	Methyl [K227(100); K228(100)]; Acetyl [K597(100)]
PF3D7_0422200	rifin	MLLYKFYFLYFLLVHLSLCIRYRNQNKTDSYLKTNYKLLKKRKKYENRRYKFPKNRKGNNNNIYDAINNNNTNNIYNNDTYKNRIFFRNEKNDENFIKTNKYSYYEKRNKIKLNSATSTFVSKYYKININDVYNYLHRKKYEFIETDIKITLKYCPFCPPHKYKYDNMYKHEIFKNTGNSYCHRCGYKGSFYDFKLKMGDLITSNFESTVVHNNNFYEEEEEKITLNDVKVYNMNLLYSKEAENARNYLMNVRKLSIDTLKKFLIGFSVMEFQSFESSGKFEKHECIIFPFIKKVDEINMIETNGINSNMNKMNNNNNNNNNNNNNNNNNINDNYEVVRIKIRSLKDKGYMRLYPKNVRNEMKLFFFGDHLIKNSEEIVLTEGEIDAMTISQETKYPAI…	0.078	0	3	3	3	3	2013	235.3	8.88	0	3												0	0	100	Low	1	Methyl [K2012(100)]; Acetyl [K1757(100)]; Phospho [T1751(95.6)]
PF3D7_0307200	serine/threonine protein kinase, FIKK family	MLKHKYALYRCIRTILISLLIYIWLSKNVMTYNRNIKRRNNICFYIYNNKINNNIYDSTFFNNIYKKKKQNKKNCHVNKIRNQHLVEHIYNNKDNNKDLSCENDLLKHLEILYQQFWERKLEPFKNVPKERNNINNDENKINNFSINNLYHYIQSTHPSALQNVKFIYQDRKKYTFTKNKISEAFINNAQVQIEPSLLKNFTNHEDQNNCDTQNEITDDNNNNNNINNNNNNIHNNHNNNYNNNNHNNNNNRCNDLVNDSILCITTNKDISKYQKICSIPNNYIINYDNIIQEIQMFVNHFNNNYKVNYLKYIFKNNIDEEINKLDSITILLYDIYKKHNYFLNFIKNYNSSSIYLKYWDIKLTLVVTYIHFISKYINILLYVYNFNNTLFTILHKYYI…	0.078	0	3	3	3	3	1290	155.1	8.54	0	3	metabolic process	membrane	catalytic activity;protein binding		813810	PF3D7_1304600	MAL13P1.25	13				0	0	100	Low	1	Methyl [K79(100); K1021(98.2)]; Phospho [T1020(97.3)]
PF3D7_1343300	serine/threonine protein kinase, FIKK family	MEIKCDINHNLNGKCSLQNFVRNISLDNEKKVLHVFELKNIRTIYDLIFSVSFFKFSNCMTDVYNNDSGEDISIHKLNINWKGHKNVLCANNKLKQDNELATIVYDKDICNIKNGTIQGKNSNINDILKSSINTSKNNNNINNNNINNNNINNNNINNNNNNNHLYNKDEFINNTLKNEEYNNILSNTELNKMNPSNNKEENNTTTLHPKHSNVMEINEMNNYYEKKKKECTYNNEYVYFDIYINSDIINIFHVNDKDKEKLIKYIYDIIETNDILIMCIYLNLQNVYEKLEKYNILNITLLKNIIEANKFEWMKNEIGISLSEFILIINFILKVKKNRIFCSNIFNQYNKNNNKTTKKKKNTKTLCDKIHQFIEFDNWTFKNIIDNPFFQRLRSLSQL…	0.078	0	2	1	1	1	827	96.5	7.52	0	1												0	0	100	Low	1
PfDd2_140013000	conserved protein, unknown function	MDGGVYHIYRRKLSELKNVEHSGLREGSNNEVYLKYNGVRTKKKCNNINYNDLSKQFTLEELHTVLDNLEERPSNEYFYGIWNHVLGITKERFGDKVKYLWLYIEDYLKKYEYQCYHVWDPLNLICVNTKYRRGYKSMHDIGVALSSTDRNCTLNFFGLVKDGASIDIIKNYIYVFIKYYDILKLDLYNEHKNIFTERMKNPKRLEI	0.079	0	3	1	1	1	207	24.9	8.68	0	1												0	0	100	Low	1	Methyl [K200(99.5)]
PfDd2_030021900	LCCL domain-containing protein	MGKSNHLSDLVKNVQFFVTTCREKNKKLMSMSSLDLSDDEIYTTTMNLLEDKKYGDKDDKGNYIENNSSKEFSDELMYGMYKKYSTTFNKQFKKTYTQDDHYRKLLNTFEKDKITKSVDLKGKNNNVESMFDRAIGMDNEQVVSEMNSSNRNGSSIHNGSSIHNGSSSHHNGSSHNSSCSLRLERMKEKMKQKKIDDMKNEMREYDIHLLKLYNKLESNERKSKLLNKGKNVSSQKINSKMNNTNNVIKYKEKKRKHPKIRLDTYNSEILKMKSDIILRRNSTITNKIYKKSYKNKTEKKDHTIHINSNDNMDVTYNWRQKKKKKKNDDVESQSSKVNQTKTKKNPKEKEKEKKKKKKFKCKNKSNITKMEEKNAGENSQIKYSFSENMRKKSSKNSFF…	0.079	0	1	1	1	1	1527	181.5	9.38	0	1												0	0		Low	1	Acetyl [K336(96.2)]
PfDd2_140016000	nucleoporin NUP221, putative	MSRIIDELKLFLTNLSKGSDTVDTNDLMDSGIADKTVILNIKEKLGDSPWNVQNLINLGIDVIEENNNKGDTYDDNNNNYDNNNNNYDNNNNNYDNNNNNYDNNNNYYDNNNNNYDNNNNNYDNNNNNYDYNDDYELEVKHDSSDNIISDVEWEKICSDYEKFTSGNVEDIIHKDVHDIMKYEKKKNDNNNDINNDINNDINNDINNDINNDINNDYNNDYNNDYNNDYNNDYNNDYNNNDYYNNHRGYCDKDNNNNIYHDYNIININDDENFYVKYVKYKKCKAIEELLKNMVSDKKMFSNYPIIKEFILLLIFLFQRIRAENEYKNVDNINNIKNGDGTNFSCLEKKKNKKIKLTKLRSNSCMTQKIENTKNSYDMKNVGKEIKHINNIMSDETCFP…	0.075	0	1	1	1	1	1465	178	9.11	0	1		membrane			811807	PF3D7_1423400	PF14_0225	14				0	0	100	Low	1	Phospho [T666(100)]
PF3D7_1304600	mitochondrial carrier protein, putative	MSHINYNVEKRKSLKKHNNNNNNNNIYNNKIDTPNIKNYDDSSKHINTNPQVLDSILLSNMEKDKKLKLLNNYINMFDKNKNDKVTTNHPSHNIYNRKNNDTYDDQDKDEQYVDTDDSFSLSNTKKKINKRDIISYDNYIFEDEDKVSSKYLEYKNDSTSHMKKKKDEGSNRKGNINMDSNNNDDNNNNINMKSNTNNNNNNNKDDDYYDDNNYYHKNHSDSINNSINNSINNSINYNDIHRKEKKNKKNTHNEKKYISNMYNFQYDDYDKKKKKKNTLETYDSDTKNSDIFINTGFLPYSLNKKKNNKKRKGKKKNEQEENRHNVNYDDNMDDDDDDNNDDNNDNNNDDDSNNNNNDDDSNNNNNDDDSNNNNNDDDSNNNNNDDDSNNNNNDDDSNN…	0.075	0	2	5	5	5	3447	409	8.21	0	5												0	0	100	Low	1	Phospho [T196(93.2)]
PfDd2_120043800	dynein heavy chain, putative	MYNIFNYIYKDSKEEKKNDKDKDMDIKVKKQDHDDSDDVLKRDNISSNKKKDVERNTYYDNSYNEEEENKKKKKKRDSKKYSVDDSYNKTKNKIYNDHKTDEYPSYAYKKKSSYHHVHREKYPDEKRKKYYEHIGKKNKRRSYDYSSNYDESDFSSTSSYYNERNKKYYKYEDKKKKEKEKEKEKEKERKRKKRYHHTDDDQDHLESYSSSRSSSRSSINIKEKQKHKKLYSHEKERKRKKRYSNSANYSSYDEETKERDKKKKSYHHDFVLDDKKKNYHNYESDEETNKDESNNNNNNNNNNNNNNNNNKDSSSENLNKTHEQREISININKISKENQEICEENKKEIQKVKENMSNVKVITENNNLSRLERLKLFARKIKKTNDTTNEKHTKFTLNT…	0.076	0	1	2	2	2	1499	176.8	8.66	0	2												0	0	100	Low	1
PfDd2_090006700	WD repeat-containing protein 66, putative	MKDIIAEYEIVGKIEEPKEGHSNDIVENEKYKNDENDKNDGNDKNDKNDGNDKNDKNNGKDDRIHVEINNEGKSLGVSNMKNEKEEEKKTMLNSTYNKCTHLENKNEMDNIIEEESEYNIINNDEGKKMKECQIIGNGTIIKDISTEEKNKIKCMSINNNECDIHKEDDNKNNIRNINKMKSIIINKNENEYRNDDKQDNTNSFGNNNNYNCNIVNKRTSHVSINMSDKCSNMKHYKVLIHAPACWKGEKFNGTPFIFVYDKSINFYTYSESPLEIEKYIIDTNDENFENRVLTIIFYDSLFACSTSSLLINNNKNELQHLPKPLSVFYLPLCKLDLENDSVKYRLGLKTNSILCNININEAIGLFNNSTKLSGQNINKFSLHFFLKNNNYLNNNNNNN…	0.076	0	2	2	2	2	1788	210.6	8.6	0	2			protein binding	Pf02463, Pf03938	811919	PF3D7_1435600	PF14_0337	14				0	0	100	Low	1	Acetyl [K716(100); K721(100)]; Phospho [T702(99.8); T703(96.1)]
PfDd2_070021400	autophagy-related protein 3, putative	MIYFDIPSKNNLSYEYYDTQSLIDNKRIHSFLNNSCAFYSFQNKEKCKQERFEEYLNFLQQKSNIYNNNNKQIERNENDYNVIKNKIQYKKKENYNITTYSHFVPEENLQDKQKRPYTHNEYYMDHTYNKQHLNDKYHKHNIHDINNNHYIKHKDHLHDTHYIFNKHNNENINIKKNIKAHVSQLHVSYKLIKIKNILYKINILKKNTSLHKHKTYSFFRFKFSALQEQYDKQKKKSKKIKKQQKKKNMYKNKIGSHTMEILNVLRNELPLSKGDFSNRYCQNNDYEYAIVTSNEETHFYYTNQENAKTTKQKNYQHMKVKIQIYSNMIQEKKNKGKHDQIYKPIINTFEQNINYLDKKKIKTKKNMAKEKYKKNEKLLNNCIENYKNCMKLYKLSEFI…	0.076	0	1	1	1	1	3207	381.3	9.19	0	1												0	0		Low	1
PF3D7_1423400	autophagy-related protein 3, putative	MVKKDKKSKEKKEKLKLKKEKQKLKSLKSKKKKKDTLSDEDFDTICLYYENLNKKDKFGHININTTSNNTFVECEKPSPRSNCSITFINDEEFILFGGEYNDNNELISYNDLFKYNIVKNKWKYYFTTSKKPKPRCSHQTVYFNKKLYIFGGELCTNTQFFHYNDFWSFDLKNNVFEEIETKNKKDDNKPSPRSGHRMILWKNYIVMFGGFFDNGKSIEYFNDLYIYIINSNIWINLTNVYMDSLFKRLTENNSSNNDNNLSISSEKKKDLNKGKNSQILKSKFFKNFDLDSFMPSKRSSVCLFTDMKYQKIYIYGGYSQIKNTTRNAIGFYFNDMWILNINLINEDNISVNFKKLKKSIFQPCKRTGFSTCIYKNSLILFGGVFDKKVENNSKKIDNP…	0.076	0	2	1	1	1	891	105.6	6.2	0	1			protein binding	Pf01344, Pf13415, Pf13418, Pf13422, Pf13854, Pf13964	810376	PF3D7_1022600	PF10_0219	10				0	0		Low	1	Acetyl [K387(98.8); K388(98.8)]; Phospho [S377(98.2)]; Sulfo [S393(98.2)]
PfDd2_010008100	autophagy-related protein 3, putative	MIINLLRRKGGTVNTLGIAISERKRYFINYNKKEFYYNMRNDMKSFNKNYYHNNNNLKYVEEKTNKKKKKKMNDINNNCDENFKDFYFKNKTIERKVADIKIKDSHNKTLFEYIPIEGRTNKVPIAFRLFHYIFLFILSSGVILIHVLPEINKEKYIRDIYTFQIYSLSCFLVFNGGFNSLFQLIQYAIPSNRKYKGLYNTLRFISSLIPLFCAIITTILSEKFPRDSLFLLTISFITLLINYYLLHIKCLIPVWLYKQYKIYISLIILNLIFLLLSEAQIYTGRNVSINVDY	0.076	0	5	1	1	1	293	35	9.69	0	1		membrane			811208	PF3D7_1216100	PFL0775w	12				0	0		Low	1
PfDd2_050013700	conserved Plasmodium protein, unknown function	MVNVNEKNISEKKKPIIKKIENEEYITTSLVEDTTNSKEDINNDKNENEKSEQIKKNYENNPSLESSLGSDSENSENFENLLKNVKVINISSFNKNELNSADKSSKSFSTSGKHLPMALSFIYNFMVEHEFIETLEVFEKEYVKKFQDDINNLRKIEYENLFTQNELLRNDFLNHEKLTKEVQSSLEDANKKIQKIIKERDYYIMHHKRVLQEKETLNKEIHKQKHEIEKIQNSVDEIKMKYESAIKEKMLVLLEKEKKDAKIEGLNKYIERLKDILGSSKLDDSTLDISSINAKESESSHNILKNDKNNLGKDNIKREDTPWPNNENADCAFTEENNERDNIYNLSITSLNIEKSFNAHNNAVLGLAYNDEVHLLATGGDDGLWKTWSSMNYELVMAS…	0.076	0	3	1	1	1	642	74.1	6.7	0	1			protein binding	Pf00400		PF3D7_0510800		5				0	0	100	Low	1
PF3D7_1435600	exoribonuclease II	MLSRMSVRTHTHNEVLTKNDSINMLKNIVKLGISLVTYLRNLFEENAYEEVCINELKLKRLLPINPQAHMIINWLEKGVFEAIEKEYLRILILDINDIYDNTIECYKFSFSYNNKNGDEIDISLETSNQYSNAHNNYMSNVISNNNNNINNNNNCGTGYQQPKHNIVNYNQENKNGEISQGVSQGVSQGVSQGVSQGVSQGVSQGVSQGVSQDVSKDISQDVSQDISQGVSQDISQDVCPDKNINVSQNNKTNEYPPENNLLLNSNDIYPPQGNHFMNAQNHKQDKNYYINNHNDNKKSYINYNRLKCIKERLFNKNKEKKIINNLLFKKQAKDKTYELLRSLVLLTQTLEPLPERTYLSMKLLYYDEIVPYNYQPPYFRNPDNNDLLKFIDIPNEDYI…	0.077	0	2	1	1	1	1327	158	6.25	0	1				Pf02301	814029	PF3D7_1309400	PF13_0050	13				0	0		Low	1	Methyl [K537(100)]
PfDd2_090008600	dynein intermediate light chain, putative	MSYVDLSGYKIPKKMFDELNPFERHKLMMSLRSLEEEKKKENKNEKYLSDYDILRKKYNFIHDVENEKNSLLQNYYKSICNKYVICDLSKYKETKIGLRWRTEEEIIKGKGHVICSSKKCNNTDLNTYEFLFQYIEQGIKKETNVKVRACMDCAYKLHYRKINKYLKKKEKEKKKKKIKEKKKRKKKKGKKNKSDLTSESDLSSSYNSEDRSQSKREKLYYVKKKLEKISIKKKEEMNEDNLFFHDLLF	0.065	0	8	1	1	1	249	30.2	9.58	0	1				Pf09725		PF3D7_0805900		8				0	0		Low	1
PF3D7_1022600	ATP-dependent protease ATPase subunit ClpY	MKLKIIYNISIYFFVNTILYKNDNLACGHYVNNNKIITKDNEADNDNDELIIDNSKKPCNENTPVNVNFPHDMENASISKVFNFDENFHHDISEEVENTEDEGQELKKMLNYLWNIPNEIINRKNKVIEYISEKLNKVKLYVFPFKKKNKDQEIKEKNIVSEVKNPRVEIKRTEKLINSPDVDINEQKLLKRYNEMKGNNDNIDKIDNIDNNDNIDKIDKNDNIDKIDNNDKIDNIDKNDNNDKNDNIDKNVNIDKNVNIDKIDNIHKNDNIHKNDNNDKIGIHHMINNKVRTNNVSPKKKKKKINKNMNNNNNEYENSTDLKNTNMIDNKNKDLFIGNSDFFCHLNKNNDDPINIKNLVMWPIASRTMNNQNEITYLEDEDDEEYATTKFLRAHDILL…	0.06	0	2	1	1	1	562	66.9	6.74	0	1					814049	PF3D7_1312700	PF13_0071	13				0	0	100	Low	1	Methyl [K421(99.2)]; Phospho [Y419(100)]
PF3D7_1216100	plasma membrane protein 1, putative	MAVLNKNRRKVDNKFMGRSLMRNKLRHKEISDNILYSQIGNDNEVVKKNKKLSILNKDSLDDFLDNQLIINNVEVSKVFLKKYEIKEKKNYGTNKLNTKDNIQNIVLPIPGRALFLKKDDKIHILMKKKEEKEMEKKRKKKKNYKNKISFLMSGKSLIPLNVRVPKGDSSEKNKTKKIKKKKLDGINGKGGDDNDIEDKEVEDNEVDDDNDVEDNDVDDDNDVEDNDVEDNEVDDDNDGDDDVDVDVDVDIDDDVDIDDDNDVDVDNDVDVEDNDDMDNIDDMDNIDDMDNIDDMDNIDDMDNNYDIDNNDDINNNDDINNIDDINNINDNINDYENDYNYKYLYMYERLGEKYKRLNTNNSRLNKESIDKYEHEYFIEWRKLLSEIEEKEGYYVTPYE…	0.06	0	2	2	2	2	847	99.7	5.19	0	2												0	0	100	Low	1	Acetyl [K656(100)]; Phospho [T654(98.9)]
PF3D7_0510800	conserved Plasmodium protein, unknown function	MWGFSNFNNLWPRDFLNVSEPFQEEYTCYPVSFIGKDDMENGNKIILPQTALNALARRHISWPMLFEVSNPYTDKRTHSGVLEFISDEGTCHMPYWMMQQLNLKEGDIVRVTSVSLPKGTFVKLKPCSKDFMELSNHRAVLETALRNYATLTIGDNIVIHYLGKTYEIKIVDLKPAFACTIIETDVEVEFEEPIDHSEPVQYVTEIVPEEENKFKGKGQRTDGKSCHKALKKEIIKPKVVENLEPWKDKLAQGIRTKCTEYEDLLKKGRIPGIVGKFTERKN	0.049	0	7	1	1	1	282	32.5	6.65	0	1	metabolic process			Pf02933, Pf03152	811759	PF3D7_1418000	UFD1	14	Protein processing in endoplasmic reticulum	Translesion Synthesis by POLH		5	0	100	Low	1	Methyl [K118(75); K123(75); K125(75); K129(75)]; Phospho [S113(98.1)]
PF3D7_1309400	conserved Plasmodium membrane protein, unknown function	MANIDDIEKQIENIKINSDDNKNNVSKNKNILLNGVNLKDHEIKDNVKSVDYNNNNNENDTMNEINKHVKNDEYCNKENSNNNNNNNNNNNNNLDTQINETLNLNEKFEKKNEENLCSGCKKVLIKKLSCPICLKNKIFSYFCNQECFKGSWKEHQKIHENMNKENNEKEDHLKTIVKKHLSPENFDPTNRKYWVYDDHLKNFVNFKFTGDVRPWPLSKINHVPSHIERPDYAISSIPESELIYKRKSDIYVNNEEEIQRIREACILGRKTLDYAHTLVSPGVTTDEIDRKVHEFIIKNNAYPSTLNYYKFPKSCCTSVNEIVCHGIPDYRPLKSGDIINIDISVFYKGVHSDLNETYFVGDINDVPKEGKELVETCYFSLMEAIKKCKPGMFYKNIGT…	0.077	0	9	2	2	2	517	59.7	7.12	0	2	metabolic process		catalytic activity;metal ion binding	Pf00557	810308	PF3D7_1015300	PF10_0150	10				0	0	100	Low	1	Methyl [K201(96)]; Phospho [Y196(96)]
PF3D7_0805900	selenide water dikinase, putative	MSSQHRYEKTNAYRENDENIIHNENRKNINRRNDKNYYGRNEKSGEKLKNQKKKSTYDSKTKTKISDENEYTEREEQTIVLNKENKLIDEKVKIKTLKMENKLEEDGNDNNIDNMNDNNIDNMNDNNIDNMNDNYIDNMNDNYMDNMNDNYMDNMNDQEEKNRKEIKEIANLCLEQNLSVNSENILIVRKLKEKRKLEERINKNENIKNLQEKRRILEEIEYHEWADREKRIKELQEKKMNLLKKVLVDRDKKKANKIFYEVEKIVQNRDKKKDEIRENFEKEKAKDMRILFLETGNNLKTIYNEKQDLINQMNNYTSNFYLQLEREGVVPNKINENIINKIDNNLNDLKKLNEIKSTLDETSYHNNIRYTFKGEKSEERLKYENKKNKKIIDTFYRYL…	0.073	0	1	1	1	1	682	82	7.91	0	1				Pf14738	2655099	PF3D7_0714100	PF07_0055	7				0	0		Low	1
PF3D7_1312700	cytosolic Fe-S cluster assembly factor NBP35, putative	MEDQFNHMNEFFQFLYSDKKKVKNDDIENIKNYMQDVILNEKEKEEEFYECVNMLFFTNNRRYIKSHISMCLYYLSMLVYNINKEDGNDDMIKTKIYTYILKRIGDGKSLSYYDRCILCKRFFIFCSNNNNIIEELKGNKDFYLLFSNCLTFLNSLFYTDEKIIKLNKKFKRMKKDIINKLVHNILRQNICHLDVDKSNKKLVIFNNNNNNNNNEIVSYNTNNTSNECNENLKYFVSIFINETYRSYLIIECISLFLYTYGHLLNDEKYKMICIENFENLFFQNLLNTNKNIPIKFIKCFKYIFEHTRNENIFDLILKQYNRYDEIALINSLSFYYYNKDLFNKIHFYKLLDIVINIKKKEKEKNIDDSVNNMIYFICLYKLHLHNEHTGALKYLFEEN…	0.073	0	1	2	2	2	3525	418.3	7.06	0	2	regulation of biological process;response to stimulus		enzyme regulator activity;protein binding		813821	PF3D7_1305300	MAL13P1.26	13				0	0		Low	1	Phospho [S1634(93.1); S1635(93.1)]; Acetyl [K2622(98.4); K2624(98.4)]
PfDd2_140035700	DNA primase large subunit, putative	MNKTTSPLLNFVYPCLQNYKKSHCLGIEHKIKKGLFQKFKNSSWFFCIVFKFLLLFCIFFPTKNDIFRQHTNRIFNQRGIKNSKPSRILEERECLMTKNKSLLKIDEDINPQSEDHDEKKHKLEKRLKEILTKYKMYQTEEYISPINKDDTIKEHNEQTNIESYDHHYKDQNEKYKYHNTIPHEINYFNDNQQFNHPYNLNDINPTNDIHQINNFNYSPYNNNLNDISTYEKDNEQSLGTFNSTQIHNTNNEQTYFDPLSDEQQIKTFCSEEHENITCYNEAFFRALSDLNQTNNNISQEFKDYIDSYLEQKYHIMTNDELDKMNTYRIDYIKYKTLYEQLIKKSKHIKLYKKLKITFKVIFIMITCVITSVICPTCPVSVICALALSTYLSFF	0.073	0	4	2	3	2	394	47.3	7.5	0	2		membrane				PF3D7_1252500		12				0	0	100	Low	1	Acetyl [K98(100)]; Sulfo [T97(100)]; Phospho [T97(97)]
PF3D7_1418000	cysteine repeat modular protein 1	MDVNNSFVNMKDVMNIPVQVEGKDGDKKHNNMNDNLLNFDCSYENILNNDIERPQEIDCGMSCTSSFVDSNEKMVNDNYIDNNYEDLNSAQGESKDINHMKFEKKDIINVPETYCKNNYDYMYNNALNLSFKKNNDQIYMNKFGNINENNKEDNSNNNFVLDDNNLMLNEGNIIIKNMYPVDMNNHNVGSEIHDNNEHSCILRNNGKVQNEFRHEGNLSNDRSVYGELIDMDNMDNMNNVNNVNNMDSVNNMDNMDNMNNVNNINSVNDSKCIHALNAPGRKNIKTKDAQDYFFNNENIHCVSKSTTYILNIGENGSTCINDIISNSNNSTSTGSKKNKRKEEKEEKEEKEEEEEKEKEIEVEKKREKMNMLGNIIPENDSTNKENHYYDLENNEIYKA…	0.085	0	1	1	1	1	2756	325.9	6.67	0	1						PF3D7_1325900		13				0	0		Low	1
PF3D7_1015300	conserved Plasmodium protein, unknown function	MSEDESNSVSCSLSLESDGYSDEEYDTNLNKLIENESLNWIFVGGKGGVGKTTTSCSIAVQLSKRRESVLLLSTDPAHNTSDAFNQKFTNQPTLINSFDNLYCMEIDTNYSENTAFKLNKKEMFDNILPELLHSFPGIDEALCFAELMQSIKNMKYSVIVFDTAPTGHTLRLLAFPDLLKKALGYLINIREKLKGTLNVLKNFTNNEMEFDSLYEKINHLNAMSSSIQANFQNPMKTTFVCVCIPEFLSVYETERLIQELTKKNISCYNIVVNQVVFPLDSPNVNLENCKNLLSQIKNEQIQSYFNDLISKTEELEDVYISRRKLQSKYLTQIKNLYSNDFHIVCMPQLKNEIRGLNNISSFSEMLLQSKDIPIYKDNL	0.086	0	5	1	1	1	379	43.3	5.15	0	1	transport	cytoplasm;endoplasmic reticulum;membrane	catalytic activity;nucleotide binding;transporter activity	Pf01656, Pf02374	812559	PF3D7_0415000	PFD0725c	4		Unfolded Protein Response (UPR); XBP1(S) activates chaperone genes; IRE1alpha activates chaperones		4	0	100	Low	1
PF3D7_0714100	conserved protein, unknown function	MEKYFMKKIKGVFSTFKKDNPNINNNNNHNNTNNNNNNHNKSNNNNSTNSNRNDDDNINRQSTQENNSTVGNKRIVGMTNDTYKQEKDLNYFFSENKERKEESNSNHKKKNLKNKGQKKLDSNEKDMPEFSKKMKYTKLYQKENMLSIDNYIKINKKHSLHFVKRKYTKRKLMASNIQNICNFITDKNKNENSRTKKVESLDDYKEENKNTPNKVDEEKKMNLQYEQEHNNTNVAQETKGGKKKKKKNVDRNQNNLKEDNLNNDLLNEDILTKGQYDHDNNNKKNNSSNSSNNNNNNSNNSMNEYNILDDSSNIQFHKKETPSKNQGKNKYIFKNVERKNTAVYDKNKNTSLNNYGQQQKKINRIDEIFKNLIEKRKKKEMRQKYMLKKKFLMNNYKGK…	0.079	0	1	1	1	1	2072	244.9	5.72	0	1					810889	PF3D7_1133200	PF11_0342	11				0	0		Low	1
PF3D7_1305300	conserved protein, unknown function	MSSLKKKKQDILWSKKWRNLIQQKAIKEEMNKQLKASLEKQKQEEEEKECTFKPQTLWNQSFKKTISFVDEFFVKLKPYIEQQQAYLNQLKELEYDDQMFSQKIKEELRVMLSKAVDKEIMETIIEGYKGVRTRGINKVKREKLDILSKMIKLEREYSCFMARENVDKKDLEECGFDCDLAAKLRNDILKDSLCPNSLRDFAKIRQEINQVLEEELKLRESESATPGGNKYDNKSDDTCDDKKDSYDVTYYNTHDDNYLYEKNNQGYDINKINNYLYNNSHTYMTKENVIKQNKEISRNQHISKDSQINSMGEYLISNTNKGNETLNETINKDNKKEKIIKENNNNNNNISNNNNKKNNLEHDHNKNKHYKKNSNMINIQNNYNNVKENNNILNTNNNI…	0.079	0	2	1	1	1	767	90.5	8.94	0	1												0	0		Low	1	Phospho [T51(97.4)]
PF3D7_1252500	arginine--tRNA ligase, putative	MYNHFLYFPFEKFLFIFILVVWLAFQTNKRPSYITKKYKIDDVKNIDMIIQHDIVINTQNIMCIFYILYINNLDKNKNFIQYKNFKKNKSYKYKNNNNNIIIINSHSHSNSHSNSHSHSNSHSNSHSHSNSHSNSHSHSNSHSHSHSNSHSNSHSHSSTQNSLYHDTNQANFLKPTSFFLYKHHVYFNQKYKKDPNILNKLKVPRNHIFHINKCDLNYYIQNYEFFFFFPDYYEYSHLYIRLDKLFYFQRCGCDTNIKKTKKRNQNIFNNMLGMKEKDTYLQNEICDIYWNYLKDDNTYDKYNFSIINYIKNIIKKMYRYLYIYKVFVLKQFYRIVYYNQGIRNFYYMLFSYIYNKGSIIYNYNQMYFKKHRKKQTIIRSKRFMNEHIKEEDVDYNIVK…	0.073	0	2	1	1	1	924	111.4	8.69	0	1	transport	membrane	transporter activity	Pf00090	2655386	PF3D7_0822700	MAL8P1.45	8				0	0	100	Low	1	Acetyl [K404(100)]
PF3D7_1325900	protein KIC3	MSVHERIRRSICRIFFFLFFLSLSYKTLLNIYLYNENPRTNGQYVNIYSRSLGELLKNPEKREEPILKVSENDDIGKKPNLYDEDYYKKKLLIDNICKEYYKLMINAKINDSNKNNNFNDIKDFPKNDEHKDNLSSKESLEVEGENCSTRIKSSLELENNNSVNNLFYDDGNPEINFFINKDNLKIARYTWKVENPKAYIFALHGVTTHLRNEYLNCYGMPEWAEKNGEENENADDTEYSISKILDYFKDHNNDHNVFKNLYDKIEIIIKDKLFSKDENETTNSNKVNDISVIYNNVFKNLYDKIEVIIKENLFTKDENEITDVSNVNDISVIYNNIFKILYDKIESVIKEKIWNKDENETLNEKKVDDTNIIHNNNEEENVHNINPNGESSKGLSNNT…	0.074	0	1	1	1	1	921	107.6	5.21	0	1	metabolic process	membrane	catalytic activity	Pf00561, Pf12146, Pf12695, Pf12697	810176	PF3D7_1001400	PF10_0018	10				0	0	100	Low	1	Methyl [K57(99.3)]; Acetyl [K61(99.3)]
PF3D7_0415000	type II NADH:ubiquinone oxidoreductase	MKGYFNIYFLIPLIFLYNVIRINESIIGRTLYNRQDESSDISRVNSPELNNNHKTNIYDSDYEDVNNKLINSFVENKSVKKKRSLSFINNKTKSYDIIPPSYSYRNDKFNSLSENEDNSGNTNSNNFANTSEISIGKDNKQYTFIQKRTHLFACGIKRKSIKWICRENSEKITVCVPDRKIQLCIANFLNSRLETMEKFKEIFLISVNTEAKLLYNKNEGKDPSIFCNELRNSFSDFRNSFIGDDMDFGGNTDRVKGYINKKFSDYYKEKNVEKLNNIKKEWWEKNKANLWNHMIVNHKGNISKECAIIPAEEPQINLWIKEWNENFLMEKKRLFLNIKDKCVENKKYEACFGGCRLPCSSYTSFMKKSKTQMEVLTNLYKKKNSGVDKNNFLNDLFKK…	0.074	0	1	1	1	1	1210	140.5	6.51	0	1	cellular component movement	membrane	protein binding;receptor activity	Pf03011, Pf05424, Pf11556	813949	PF3D7_1301600	eba-140	13	Malaria	Cell surface interactions at the vascular wall		3	0	100	Low	1
PF3D7_1133200	ribonuclease H2 subunit C, putative	MELPREVIKWLHHLNISYSLRNIKSASNGIIIAEILNIYIPQSIHMNSLENGFSKEIKRKNWIIIKKVLTHLNIHYDETAIINSEKNEIVKLFIQLYEYFNEDKAKYECIQTNEEENKKYIPSFARSTITQKIRESNIHDIVDEDKKHTSAYQLIKQEEYNAALQKEKEKEEKEYKNKQRNKKNDHNETYLYNDIEKSCSIITINDNSDYPDYTDIKTLDSFIKDKNNLKTLTMKSVKLFNERENKQVPQKYTQDEKITDIIYNTLNDYIAHYECETFHKSDFIISIYKMNKFYKNFKYEEYNNSKVINNLYEKFYIICSLKEYELIRSILDNLQLFNENISIIISLNVLCNPSCDKEIFNVIMKYIKQLLSYLRINDMTTNDILCNIIIRSLFLLHYD…	0.074	0	1	1	1	1	762	91.8	7.5	0	1			protein binding	Pf06294	812177	PF3D7_1462500	PF14_0595	14				0	0	100	Low	1
PfDd2_050020300	glycolipid transfer protein, putative	MLKFFILYFYLIFQAITCFSVNQINVGNKYSLIRNPQSNVPLKVSIIGSGNWGTVVSKIIGMNAQKLKIFHPIVKMYVKEEIVEEEKLSDIINKKKENIKYMKGMKIPENILAISNLKEVIDDADLLIFVLPHQYLDNVLDEIVQNNNLKKNARAISLIKGIKMVRSKPQLLSDIIEKKLDIECLALSGSNIAEELSREHFSESTIGFEKKGNEVIWQNLFDRTYFKVNCIQDKPGVEICGALKNVIALGVGFIDGLTASYNTKSAIIRIGLEEMKKFAKMFFPNVLDETFLDSCGLADLITTCLGGRNFKCAKEFAKRKGRDSWELIEAELLNGQKLQGIDTTKEVYDVLEYHQLKTEFPLICTIYEISFQKKNPCSIIDVLSTKKLRNIKYK	0.074	0	3	1	1	1	394	44.8	8.6	0	1	metabolic process		catalytic activity;nucleotide binding;protein binding	Pf01210, Pf07479	810704	PF3D7_1114800	PF11_0157	11	Biosynthesis of secondary metabolites; Glycerophospholipid metabolism	Synthesis of PA		7	0		Low	1	Sulfo [Y77(100)]
PF3D7_0822700	merozoite organizing protein	MRYYIESLEGNKNTWIAHKNILKIGINKRTDERSNTSYDIIRYNNDYFWKWIRVLNYEIKNELWNNPSYLILHKYLTYENKSNIHDISKNGLTEITRMNKTSKGSESTNYRIKRTTKEVEGRHNIIDINLIKNKNYYIWRELQKNVLEYMLKYNSDKKNYFHMSFEWNTIINSFLEDELKIKIKEKDRKIEEILKKGDLPYIHLNIDIDKFIKEKLKDKTKNNIKEELLKKKIVQNGICDILTIDKSLVPVRRQTLNTDNILPKLKDIYNKYKKNHKKKNITKTLREKIMKDLETVISEKIYINDEVKNIEPITSFDDYKKYCKDLYRNMNDLKDIFFTNDIVEDGKTKEIQCIIKSIREIVGIDYFNNYMERIKIKEMEELKEYEKINLLNGLKEIDE…	0.074	0	2	2	2	2	2900	346.3	5.45	0	2			receptor activity	Pf05424	813269	PF3D7_0113800	PFA_0665w	1				0	0		Low	1	Sulfo [S1240(75); S1246(75); T1251(75); S1254(75); S2022(96.8)]; Acetyl [K1242(100)]
PF3D7_1001400	eukaryotic translation initiation factor 3 subunit F, putative	MIYLFLFLFLILLKNKKIQTKKSIKNSNILTFIPLSKKNEIVKENIGKLLTYNLQYDQGYTNYNKKVRKINVHNSSSEFANNINLDIEKQNNERAILKKEDLNFQIKNDCISKDNINKKKIKNMHNKDQGMIQHTNTNDNIDYTNSNYNNYLNYDVKKKKNKKRKYSKVQQQIITNNDDIKDMKKDVKLFFFKKRIIYLTDEINKKTADELISQLLYLDNINHNDIKIYINSPGGSINEGLAILDIFNYIKSDIQTISFGLVASMASVILASGKKGKRKSLPNCRIMIHQPLGNAFGHPQDIEIQTKEILYLKKLLYHYLSSFTNQTVETIEKDSDRDYYMNALEAKQYGIIDEVIETKLPHPYFNKVEK	0.074	0	5	1	1	1	370	43.3	9.45	0	1	metabolic process		catalytic activity	Pf00574	814391	PF3D7_0307400	PFC0310c	3				0	0	100	Low	1
PF3D7_1301600	conserved Plasmodium protein, unknown function	MDYLIRNNEYCNVLYDGNELLRKRKINFDNEICPYKMNYWNNYNNNINIDNDNMNNEIVNEEFENTYNNINNNMYYLLGKEDMDEPRLCNKKRNIYNENFKNNLEYDENVNNYDNDNSSNISYKFINNECDKMKKSGEGTQENNDNENNNNDESNNNNNNNNNNESNNNNNNNESNNNNNNNNESNNNNNNNESNNNNHGNNNNSSNNNNNNNNNNNNNSNNNNNNNNNNNNNNNNNNNDKNEDDENTTGKGKKTEVKKRAGRKRNDSTMYANSNTMLKNNFLQNNKMIYNNMDHINDTNEQDKFLYEQRKMMMNNKMENMGPNMNMTNKNYFQTVNNMKMNVENNKNLIGINTNNMNNYQNNINSINTNMNIPKNKNLHSNKQMMFMNNNMNIHGKTN…	0.064	0	3	2	2	2	1466	170.9	6.67	0	2												0	0	100	Low	1
PF3D7_1462500	DnaJ protein, putative	MCFLCSHEKKGGVENTAIGTWSKGISLIICSSLFLLHFVNDDELTLLNKKIADGEYKMIYYLSIYNLIGAFCLIFFSLLGHFVYKSCLRPIYLGSFIVSLFLISSGVYTTSISKNISLKIIGIMDALKYHPDYMLLNKINTLDSIDINELSSDAPLAVVKSKKPPELSNTSFFDATKLLEMIKDRQTFLETKKEILYKSLSRDDLMKMFKDIKVSDQSIHKDLVQNTLLDLYEKIKNIRLNFDIYDKFYKFMETNSSAFITNSEKIKNFTDKFQKIFNQYNKSLFNTLKYELVKHDDQIIKIYLDSIEKIKKVKDTNKNAKLNKYIDDLKERNILILSSVLLLMSFIYIHKGATLTTKSSMSISLMYAPSMSYLITLACIFVCSGIFFFSIIGLVLYVF…	0.074	0	8	1	2	1	523	60.9	8.65	0	1		membrane			812178	PF3D7_1462600	PF14_0596	14				0	0		Low	1
PF3D7_1114800	protein disulfide-isomerase PDI-Trans	MKPYSSYSSAFSKQYMGTKSVKAKNPTIYSFEEEKQNENMSLLKSLCSKRLVLPILGILYIILNGNFGYNGSSNSGAQFTDRCSRNLYCETLPINPYADSENPIVVSQVFGLPSEKPTFTLEGTPDIDHTNILGFNEKLITDVNRYRYSNNYEAIPHTREFNPLIVDKVLFDYNEKVDNLGRSGGDIIKKMQTLWDEIMDINKRKYDFLKTKLQKTYSQYKVQYDMPKEVYESKWGQCLKLINQGGDNLEERLNTQFKNWYRQKYLNLEEYRRLTVLNQIAWKALSNQIQYTCRKIMNSNISSFKHISELKSLEQRAAKAAQEEMRKRAEKQKKKKSKRRGWLCCGGGDNETVEPQQEEPVQDVGEHQINEYGDILPSLKVSINNSAINYYDAVKDGKY…	0.075	0	1	1	1	1	1102	128.3	4.48	0	1												0	0	100	Low	1	Acetyl [K49(100)]
PF3D7_0113800	TLD domain-containing protein	MNDIMCEENKIKCKNIVSIYTIRMYLNGFIIGYIFRDDIYNKYYKHKKSNIFFHYIKQNILDINKNLHLKNLVYIPKAYSFETYISKRLNCNKNRHLVGSTTKTSRLYILNKNLQVSNFVGFRLSFWTCFCTYSCWQLNNILENNILSPIISGCVASAFSKGIFRESKKSLIPCWMGCMLSYIIFT	0.075	0	5	2	2	2	186	22	9.45	0	2					812006	PF3D7_1444700	PF14_0424	14				0	0	100	Low	1	Methyl [K103(99.8)]
PF3D7_0307400	regulator of chromosome condensation-PP1-interacting protein	MYTFSSYFKIYYIYIILIILCFEKKVCTDDNVRNLNEIKDQFVEAYDLLDKAEYEKSFSILKNCVHYDIRCLTLSGLFYYLGLKPVNRNVCNALYIWKVCADYGSSDAQFYLGVMYSNYFSLPNLYSYYYKENEIENNMILFRTYLFLKAKNLEKQISDCLHNQKDEYDNYDDDDNYYYNDSIYDKDGEVYKKFRNVPIIHFNRNNELILKIKNIRYNIDELENYFKNLNNFPSKNKNDNSINNLNNMNFMRNHNLSLLYFYSSSLGNHPASTLTLGVKYMNGYGVEKSCEAASRYYLKLTNEIFNFNEKNEFEIIDLIKLNVPYYDRYNMNNKKIKSIEIFLESSLHENHKILTMIARRYLIGIDGIEKDYKKAHNYLIKASKYNNSEAISLLGYIYL…	0.075	0	1	1	1	1	854	100.7	8.91	0	1												0	0	100	Low	1	Acetyl [K547(100); K551(100)]
PfDd2_080028500	elongation of fatty acids protein, putative	MEDVKEFFNHEVDLLIDKDKGNVGNNLKFIKEKYEEKLFKLLHEIKENQEMFYKNHKYKKNILKETCDNDYRNNNISHGDIINEKEEKIDEEDDNIKINHNNDISIYNITNKSCLDNLQFFKRKRHENYNENMEELNKRQKIQKDTNMLYISNNNNGNKYYPYDEKEYNYNMNDFIKTDANYNFMNPNEFICNIPLKEQCDLKSLFSYFTESLKKKSHHDNIFKKTYIECLQRNNKKLLQDPIDENNLFLYKSYFYKIKKIFSLFYFDFFVCIINENISLEQGMDFLINDLFFVNEQFFKNLIYILKSGPPNNTNNNDDNNTNNNDDNNTNNNDDNNTNNNDDDDNNNNNCDALLRCDEKTPNHYNNHIDNYNINKNVISNYYTDNSYDINPLQTEDQG…	0.072	0	0	1	1	1	2932	348.5	8.51	0	1	transport	membrane	protein binding;RNA binding	Pf11262, Pf11732	811530	PF3D7_1249800	PFL2390c	12				0	0	100	Low	1	Acetyl [K1661(100)]; Sulfo [Y1658(100)]
PF3D7_1462600	CS domain protein, putative	MNIYHVKKLIFTFLINILVSPHNENYLNNHYNVSLIQNNTKRTTIHSRLLAQTKNHNPHYHNDPELKEIIDKMNEEAIKKYQQTHDPYEQLKDVVEKNGTKYTGVKDAEPMSTLEKELLETYEEVFGNESDMLKSGMSPNVDEKSSTCECTDINNMKLAKTKGRDKYLKHLKGRCTRGIYSCSILSAFLTLIGLALAKDAAVTAVSTFPGTAKACMSSVSLFNIFDMGSLATAIKGSTTCSSVALGASDMAGTATAAAWGSFGACGIAALVLLILAVALIIIYIWMYRRRKISWKHECKKHLCK	0.072	0	13	1	1	1	304	33.8	8.68	0	1												0	0		Low	1
PfDd2_110051800	ADP-ribosylation factor, putative	MKEKYVLIKKILNKNNDIISNDTTVSCCDNILCTSSCSSLDEKCDEEEINKYDDFLKGTSRLSSLLKSPYFSSISSYRPCKGLSNNASFDLSSHKSSFDVSSHKSSFDVSSHKSSFDLSSHKSSFDLSSQKSSFDLSSHKSSFSSSSCPPSSTFSYASSVTLSSRKERKKWDIRTHGSLYKKWSCNKNDDKDMWIHRMNFHKHPNHIVKKKKHDYNKEHKSAYCKNGDDVNDEEYLKRMTKNIENYIRKMKDMIYYKRQIKKTKKRKEKKRKEKKIKEKKRKKKIKRSVNIKSICNDNNIKEYDNMNYNYINYKDHLNYENNNINDYNIHHYKKDIQKLYEHLNYEQNNLSTSLLENHYINKNETDHNLFWTCCSEENVEKPREMVFQKNCDLKKKSNE…	0.072	0	1	1	1	1	1670	201.6	9.29	0	1					811885	PF3D7_1432200	PF14_0303	14				0	0	100	Low	1	Sulfo [T1141(75); T1142(75); S1144(75); T1148(75)]
PF3D7_1444700	conserved Plasmodium protein, unknown function	MSQFLIEQIRYLHEEIEVIEKAIAELIDEKVKNKKKNILYDYAINYLVEKIQEKSQLLLEYYNDEDKLKKEEMLFLSGKTGEDKNDIWKNYYERVKYIRDYHKKTNIKKIEIKSSKLYKLEALKCSKYKQSFSPLEKKGKYVDLNKFYNDFINMKKIKEFRISMFKKKEMASSHNRKRKKTGDNNNNNNNNNNVTTANINEFKEMDYVTYLHNFTRFIYIPRYCKYRNEEYKSYVENLLNYMISFFEKINVLVDCKTTYKEYEDDFYNKFNNKEIKGWEKYTYDLDFYCNINNKLYASEGTYQSYLKCKNYDNDLKKYLNKKYTVEQLEEIKKNIEKEDMNLARCEYLIQLYANILNKIIQRTIQNIQRKQAYTIDEIQKKKYKEEEQEDEKKRKKEYH…	0.072	0	4	1	1	1	589	71.3	7.58	0	1	metabolic process	nucleus;spliceosomal complex	metal ion binding;RNA binding	Pf11931, Pf12108	813523	PF3D7_0924700	PFI1215w	9	Spliceosome			1	0	100	Low	1	Phospho [T181(100); T195(100); T196(100)]
PfDd2_140052800	CRAL/TRIO domain-containing protein, putative	MVDKIKEDAIIQNTFQICLKKEECNNNKLYLESYVKELKENNEELYFLLDNLYFILLHKISDLHRQKKNCLSYLCSCASRLVDKSLYKGINMNNKESDIIINEISDQIVNSVIIYLENLDIYPNMKISKKERMEVFYEFLKKSCTSRFLKKLLSFIEENDKNEDDENSKQLNKFFNPIIDLILSNLNNRNLVYPKNDVAVLFSFLTGFKPIADLITHNKSMFLYINVNDRMKDNMNCDIKKESDKNLLSTCKSMPVNTTDSSTNNITTNRSNNSNGNNDVPQEGPTTTNSNNNNANNNLSNNNLSSNNLSNNNLSSNSIIRRSVPYAHFHSTIIQNSYSRFSRDKEISTCGYNFQLNSLLGRLISPTIINMPNILKKEEIAMYKYFFNSNTNSLNKMTL…	0.072	0	1	1	1	1	1326	154.5	6.11	0	1	metabolic process	cytoplasm;nucleus	catalytic activity	Pf04564, Pf10408	2655469	PF3D7_0826500	PF08_0020	8				0	0	100	Low	1	Acetyl [K885(93)]; Phospho [S883(89.5)]
PF3D7_1249800	inosine-5'-monophosphate dehydrogenase	MKENIKILYIHGFHIFGESKKKKIIEKAVGKKNLFIAGINQRRSISSFILFLVFIICVMLFNIYISYKFSDIIFLIITIILSIVIILVVYFIGSHLILYYIMKKSIKQAEQRVQMYDPDVVVGIYFGAVVAMNLNYRNGKKPLILVSPSVKTFQKFTHNLDIDLSTFPYVIIVNGSDDTITPMSICDELISTVPLGKGRLEIVHDDHSYSKLKESDFKAWIKEAKYKPSTTVVNIAKKLKDEKMGNRYIVNTGDISELSSYEKDNMKEDDPLV	0.072	0	4	1	1	1	273	31.3	9.14	0	1		membrane			2655120	PF3D7_0718800	PF07_0076	7				0	0	100	Low	1	Acetyl [K141(96.5)]
PfDd2_090006400	conserved Plasmodium membrane protein, unknown function	MFNYESILINEDVVSEMTIEDAKKLKPYWNVQIANFKKSSKEPMFTLLQMAILLNKKDIVGYLLARRGLDINALSRNNQTALMIACDKKVPLDWIEAILKRGGDLGINIKDDYEQTALDKCNFNSKAYHLLLKYGAIEKKNCVKGKGATTKSSKFGESLWLNVCGCGSRYYK	0.073	0	22	1	1	1	172	19.5	9.07	0	1				Pf12796, Pf13637, Pf13857	811687	PF3D7_1410800	PF14_0106	14				0	0		Low	1
PF3D7_1432200	RAP protein, putative	MRMDYHDKYNYFMNIKQHFFFKKKIKEFNVKLGGDNVTNKSLLNISEKQPKFENEENEDSNNINENFEYVDEKKKTKLNSKNSMNNKFNNNNMMNDNNIINCNDNPIFIEESIPKLTHNITTDIQNIGSNEDTQDNILSSYESSCTNDTYCSSYYIKDNNLKNEFSDSCSNNIYNSNKEELNDFMDNENMNNVHEKKKECTHNIEDGNAINEPLYVEHHIRRNNDNFDHINYNEHGINNVMNPVNNMMSIQMNYDSSIINTDKKKKCEHINNTIEELDNLCLSENEHIQNIEANNINNKKTNDSVTNKISGAKANKGNNSNNNNNKSNNNKTSHNNKSNNNNKDDGSKNNNNNNNNNSNNNNNNNNNYGNNNSKKNNNNNNDNNDNNNNNNNNNNNNGD…	0.073	0	1	3	3	3	4466	519.5	7.25	0	3	metabolic process;regulation of biological process		protein binding;structural molecule activity	Pf04054, Pf12842	811751	PF3D7_1417200	PF14_0170	14				0	0	100	Low	1	Acetyl [K1227(100)]; Phospho [S1220(98.6); S1221(98.6); S2514(100)]; Methyl [K313(100); K316(100); K326(100); K2515(100)]
PF3D7_0924700	ubiquitin-like protein, putative	MKVLKTSKNNFVHPNKSNQYNCNDQPYDSLFRKNCVSFYEDFDTEAIFLLDKGSRPIYHKLKDKEWGSSNNQKDTEKKKKKEEFEKIDEIISNAEHLNNLRNKLYSFEYQNILEPLGIYISQQEDKEENIKREMGNFYKDEYEILKKKYIHLKENMDTILDVERIKAGLFYTKEDLQKIFEIIRKHQSKINNKNDIIKFQSSMLEKAIEHNKKNKLTIIKDKRKNEKLLEICKSYYEQNEKAQKKLRHLKYSFLEYKIALENIVSCCEKIGGDKIILMDGIKSARAQADMSIANDIKNKIKIEELEMNISYCEQQINYLKDDLDFKMEELRNTTLYTEEVKNEASYFKQELSKNNDLLLEVMEHFHQMINNVDEFIYKNKDKNELITYMNKKKKKYGDI…	0.075	0	2	1	1	1	652	78.7	6.93	0	1					810740	PF3D7_1118700	PF11_0193	11				0	0	100	Low	1	Sulfo [Y58(100)]
PF3D7_0826500	conserved protein, unknown function	MKNITFLVSFLIFLRSINANISITNFTYTNQKGDIKVEFFQTDYIAIFKLPFGGSHEQIFEISDDYIITNDKETNNCNIPNNNFGFVYSKSNSQNKFLIVQREYTTIYIKDKNNNCSLISKVEPSLYSFQTIEYKKEKIKLGTTTKCDEKMVEKLKIYIDLLNDMNLSEDKVCNQIIASSFIQNIEIIDCTVYIGSIFLRNNLNREEYYICIKKEHNNNKMKNNISLLINTIDLNNTLIMNTFYCNMERDICSIIINSIYFNNIPNITDDTLVLKAQCNIDSNPLINIDHVLREGYYTFHFRNPKIYFLQICIIDNLKKYRMLGKIYFLKAYEPIICFIGTPCVIKSFTVKENVQYVQNNIDNETFIFTNKKCDNENVNENMNMIETDYDMKELENHQH…	0.064	0	1	4	4	4	5929	703.3	8.07	0	4												0	0	100	Low	1	Acetyl [K2235(100)]; Phospho [S1840(98.5)]
PF3D7_0718800	nitric oxide synthase, putative	MIYFKNIVLLSFLLLFFLFGIIQCTHFNIGPYEKDCIQLKPEKNNMIVGSYEFMDRKASCIISIFNRSDKKKEPVFKSTKIQDKFEIQVPAAAVYSFCYDNRKNSDVTIMFTLRVKESHNVNDSELSTIDDVKQINEKTSELFDQFLEVFDEQERMMEKSDLYKQFNEKMNSKLILWLEIQIILLVVLTLVHIYYIKSFFEIKTIV	0.064	0	9	1	1	1	206	24.4	6.35	0	1	transport	membrane		Pf01105	814060	PF3D7_1314500	PF13_0082	13				0	0		Low	1	Acetyl [K116(100)]
PF3D7_1410800	conserved Plasmodium protein, unknown function	MKGSLKRIKEKLKSTKKKGYYITFYDRIKQINEKEKLEDYNSLHDNNYEDYLKSFNKNDNQNNTEELKRTNFYRALNEYPKDCYNKDFRRCCNELLIYSKNLMVILLNKDKIFSIIFKYIEHSKVKNDEQYFYKLLVILIKDLKDESRKYLEAILKILYNKINLNNLDLLEEIFNSYANIFRLMNKTIIKNIDKYLKLALPLLSHRNNIIKIFIADSFSYLLKKLSLHDLILCFNKIFSFFNYIPKSKLNHYAETVSLLLLEALKVYNKNISKKKILPFLKYLICSIFLRQSYYCNETEAMYDYINIVPMNFVEKCISNFFRDFYNFIKDDETSYEFIELFLTFLLKNYSLLYNKYYNKVITLSYHNNNNNIDNDMDNLLNFKSVQSQLICHEIYTKCY…	0.063	0	1	3	3	3	4543	541.6	8.98	0	3												0	0	100	Low	1
PF3D7_1417200	cyclin-dependent kinases regulatory subunit, putative	MLKNFEVNSPKKLIRKIEEETYEEDKEEYLITNLTENKKNMPSVIIRIPRDLNKFLSNEETTIKYNENIKSSNNKMNKEQKLTSFKMDNKYDMNSEEKISAMDNIVLDSTYQSDSTHESISFFNKIKGQNYTIDNINNENENNNSSSNGDSDDDSNDDSDNNSYDNSDYYTDDDKPIDESLLKSFKNKYVDVYESNVSNNEYITFIKNHTKNELEHFLQRRKLHHTNEMKVNDIINIDYDKLNEKNIIPYFLTNVFDMEQKKKREKMKLELEKKRKIMEEKRKTKTKVDDKAKTKNDTHINEKKKKKRNENNKVDTKKSVENFTKAANTQKIVKEGKMKTEDNDNSYDEYEDDNSYENKNRRNKKNKTNSNENQKINEDNEESYSDSYNDEFDKEDIDI…	0.07	0	2	1	1	1	825	97.9	5.85	0	1	metabolic process	nucleus	DNA binding	Pf04084	2655193	PF3D7_0705300	PfORC2	7				0	0	100	Low	1	Methyl [K742(99.1)]
PF3D7_1118700	thioredoxin reductase	MSYLLDDKKIILKNLITKNESIKTENENMTLENKALLCLIKKYEEKNKFLNVVEYIHYVCTNLYSYEENLNYNIMYDEFLKDLKKYLKENILDYKHILENILLKTDINYVNEQNIVNDILSKKKIYDISFEEVKNTTMKSEYSMENIKTSVKTENKDISLNKEECNKDDHVQEDNIDKYNGLEGKNREKNICRNWKDEKSQHEFYQLQSFEKNENREWFRVDPNLNWKEKQQLIYNEIEKLKNEIKKITVHSESTKIIISSMICQSKIFLYELEDNIKDYKILKEKIMNDKYLLKKGDYINEVYNGIIQNQRIKIDNVKKTNKTLLNLYNKKFSNINYIISLNENINNVDFLYLNVLIHNRKLQYDDLMKEHENNYNHLRKLLSNMSNIQNKITEYTNK…	0.07	0	2	1	1	1	486	58.4	7.21	0	1						PF3D7_0822400		8				0	0		Low	1	Methyl [K480(99.4); K483(99.4)]
PfDd2_140079500	thioredoxin reductase	MKRTHHLSNKYIFLCCYKLRNMFLWDKEKIKIYDNIIRKVENSSIISYPLNKNYIDFFYISYKLNNLIKKTKKNLELNDEVLHTKMFLEKCLNLYYLLLSNIKLKKAHFLKKRIIEYSENNIRSLLNNKVLKMIDQKMLPYNIRIRREESVENLFKQINDDTSRYLKKVNNVKMRHLYIPRNKINMSEEWKNKYKYFLNKKMLKIPVSKHNYEFLLCEINDSVIRKEVMRLLNEPYKYLNLNNDIIKILKKRYDLANILGYENWTHYCINEFTSEKNNYKDIKEFFEIIKKRIHMDYSTINRDMELYMNKMNGSYNNHDEKKNNKILIIKNNNNNNEHIYNKNIHCDDNIYGNNIYSNNIFGNNIYSNNIYGNNIYGNHSTGHYGDPFYKSKEKKMSIY…	0.07	0	2	1	1	1	772	93.9	9.32	0	1	metabolic process	mitochondrion;organelle lumen	catalytic activity;metal ion binding	Pf01432	810216	PF3D7_1005700	PF10_0058	10				0	0		Low	1
PF3D7_1314500	polyadenylate-binding protein 2, putative	MRRNLLSLNGKISTIIKSDKLKTRGISSYNILKNNINVSLERKNKNRFFFSSLKGHQKIGGGVLNSYDIFLIISLLAVPTILNNKFGKMSNSIANCSNVEKVFLIKSNELQDGEMKEIKVHEEKDTVLLVRVNNKYYCLGPKCPHYSAPLKSGVLTNEYITCPWHDAKFDIKTGECINGPSFDDIPKYEVVIEGNEVYALLPKKLEIFEKKRICECKGSCEKKNILIVGGGAATLGALETFLKLGYNGKLIICSKDAYKPYDRPTLSKNVSNCNNCDELYEEIKLKEDSYYNKSNIIYKNNVYVEKVDTENKKAHLNNGEIINFDKILITTGISPSPSPMKNMNLDNLFTLHNLSDNIKIGEYAKEGSKCVIIGSSFIACELSSALKKKNVNVTLISKD…	0.071	0	3	1	1	1	642	72.7	8.7	0	1	cellular homeostasis;metabolic process;regulation of biological process		catalytic activity;nucleotide binding	Pf00070, Pf00355, Pf07992, Pf13806	2655129	PF3D7_0720400	PF07_0085	7				0	0	100	Low	1
PfDd2_120012900	conserved Plasmodium protein, unknown function	MHGSELKTCIGVCDNNNNKNYEQFRKLKSNNDTIMRREHLGEKREMNNGDGKELTILTNKRTYSNDNYKNNMNNRRSCSKISLLKYNEEIFKHQNDKCNDENNDMSDESHNYLYNDMYNDQYNDIHDDMPNNINNDIYNDIYNDKQSELYNDKSSDATIYNDKHCHMDKVQKHKNDKNKKLKNVLSGISYQMKNAMNVFGEVKEHIKYTASEAKKNMNYPFCKAPCNIENLRNTIFINEEEIVINKNIYKNIFNKKNIEKEQGKNKKENEELFSCNQSDIIIKGNYNFGIDIEMVYVNEQNKIVVYAYDKETKKKIPCTYKWTRVYYNKECELVEKNVYPHKNVILYDENEYELTCEDIGTKIYVECSCINNEQINVENLSKFYLNGSTNSENCNYEEG…	0.071	0	6	4	4	4	1053	125.4	8.02	0	4			catalytic activity;motor activity	Pf01576, Pf12252		PF3D7_0717600		7				0	0	100	Low	1	Phospho [S154(100); S155(100); S1002(96.7)]
PF3D7_0705300	heptatricopeptide repeat-containing protein, putative	MIFSAVSSKCLAKNVRGNIYYVSFLRINTYNYSSIFDLILRKKKERICDDNKIINDNRGKEEEYNECNIKERILKCEVPIYNSNNKIKKKENISYIKNYVHKDKKCSDGFELISDDNIYNNKLYILRYIKYLQINDDINKYRFISKHIINNVYKFRYNEILFILKIFCKRKYKNLLLLQCFSEYFYWLCKLKKSNKTNISYYLYFCSRFNYIPTIKYVDEYLDTFLCYEKWVPGMNFFSLNMIEEETNDCAKDIKYIINVLYFLNMCNLKKKKELFDTLLYMCIYNINDLTVKNTFLLLKILITNIENDKYDISVFSTIHKNIERHINSLEDLDFHNYMNIIFYNNINPDATFFRFIHNYIDKKDIRISSNSMLAILKIMKKYNNKDHVMFKKMARIMI…	0.071	0	1	1	1	1	1701	206.7	9.25	0	1		membrane			810871	PF3D7_1131400	PF11_0324	11				0	0		Low	1	Phospho [S145(98.9)]
PF3D7_0822400	conserved Plasmodium membrane protein, unknown function	MIKFKIGRSNKKYEKKSNIDNNEENIKESCDDNILNDQVATDLNSEELNEKNYINEILDESSEDDGNVINSSYEENKKTKNKEESYYYINDAIKRNYPLEYEDNKIYPKVYCYEPTNFENFKKKIKNKNELRHYECYSSTMNEFFYKYNENYYDDILKNESFKKFAEELWSNRSNIKTDQQYQDLCVQLRKKYKISPSKHQISVALQHHYLQSLDDDKKDMESIIELQKNSDHISDINDMDNIIAVDNTNRVDNMNKHDSSHVDETNAPSEEDEFMINKKGKDVKFVLENVNKMIITKEMKNYKDLDKESVHFLQINKRKGVRSNSGVLVVTIITHPHKFSCKYDCHYCPNEPNQPRSYLSTEPAILRANQNNFDVICQFFNRTTTLVNNGHVADKIEV…	0.071	0	1	1	1	1	1092	129.1	8.19	0	1	cell organization and biogenesis;metabolic process;regulation of biological process	cytoplasm;membrane;nucleus	catalytic activity	Pf04055	811321	PF3D7_1227800	PFL1345c	12				0	0		Low	1	Phospho [S310(100)]
PF3D7_1005700	splicing factor 3A subunit 3, putative	MGRKKRKLNIDLKPFCYYCDREFDDEKILIQHQKAKHFKCLHCNRKLDMANGLVVHMMQVHKTNLKSVPNALPKRNDPELVIRGMNGVPTDIIEENLIKLKQKLGDKNIKRQQRVNWAQVTMAPTMEQFLKQAQMGNFSFPGFNSPVLPTNNNILTNTLDINNKSTLPNIPLYIPNTTSNINNINNINNLLQQPIGNNIIYPPKNSTLLNMPIPPINKNNINNHVVTNPNTFTPSNIPPNIAHKYSANINLLPTNINQHNPMYMPPGLYPPPIPPLNHPSIPPTHIPSSTYPTKMTPIQQKRPSTKWDVPEPSEGDPSILKHNKEDSTENKNEEPHKVSQDDDLKQNEQKDNQEKNHTQNCE	0.071	0	2	1	1	1	362	41.3	9.16	0	1		nucleus			810249	PF3D7_1009400	PF10_0091	10				0	0	100	Low	1
PF3D7_0720400	proline--tRNA ligase, putative	MCNKYRLHLLNQINPTTNTSSYKQHQLNNDLYKLKKKMEKNKVLFNKDDKMDILSMDTLKLADEIKTKIIAQQLHTVLVLYLQILKEKKIEEKNINDDIGQYIENVIISALQLYSLIEKQTKDRKKCYIKKICQLCNTLSNILIEYIKNIKGIQVQHNSSKINENNQKLLIDSLENSNKLSKEKSTRSIESSKEKNENVFEGTSGKLNTVSYPCGCVHSQDMKIKEISLENEFSKGYRLMCLYSAQELNEQINYNKNIINNSFKTFQKKYCNVKLRDRRELIYKFQKILENKNIQFYDIYKGNVKSNIVSNQVNNNAQEFHTDLYDGCSYNSNHIIKNVEEKGIRHLINILLHTNKSITTFEINSQGKIDAIIQFLQKNEKKKDIILLNEYEYFFTNTD…	0.071	0	1	1	1	1	1213	144.9	8.91	0	1					811716	PF3D7_1413700	PF14_0135	14				0	0	100	Low	1	Sulfo [T58(98.6)]
PF3D7_0717600	regulator of nonsense transcripts 2, putative	MQGETINVPSSSVPYTFEHSKHLKSKILKPIRQEKVVKVPVTQYVEKIVEKEEIKYVNKYVDVIKPIITYKTKHISKPIYLDKIKYQPKVVEKEKIIHIPKIEYRNKIVEIPVYVHKENIIEKKVPLIVERVVPVLKVNRVEKEILTNSFEIPEICEMTKDENNIHIGKNVHETNQQISCNVSEKGNSFVSEINKEKSDIYNIETYRHMQTTNASPKVYSQLEISSSNMDNQNVETLKDKNNVVDSNDTSDEEEYNEGNLEHKNETRYHEATNEYSNYDFTSEKNQKINDEENNSKELINNNNMEENYYDIDERFKDSNISHVSIHLPEEKGIEQQSYEQNYMNSCNNNYNIIESNLGDTSGSVYNNINTYGTYYSDNMNPQFDKTFVNQSYNGSKGYI…	0.07	0	4	1	1	1	502	58.2	6.64	0	1				Pf12314	2655484	PF3D7_0823500	PF08_0033	8				0	0	100	Low	1
PF3D7_1131400	protein kinase, putative	MPNKGKRSYFLYIFYLTFCINLMFIYGFIQKKIYIKSFPNHKYPLYKNNNNDNNKEDLEYKLYKNISFNKIKTNLKNLLVVNKNINISDIKYFSCIGKFHDYEKIENFGVNEICILGRSNVGKSTFLRNFIRYLLKINENKDIKVSKNSGCTRSINLYSFENEKRKRLFIITDMPGLGYAEGIGKKKMDYLRKNLDDYIFLRNQICLFFILIDMSVDVQRIDLSLVDMIKRTNVPFRVICTKSDKYDSNLEGRLNAIKNFYNLDKIPIPISKFSKTNYINIFKEIQYHCNLDK	0.07	0	2	1	1	1	293	34.8	9.54	0	1		membrane	nucleotide binding	Pf01926		PF3D7_0812220		8				0	0	100	Low	1
PF3D7_1227800	protein kinase, putative	MLQHSDHSKNDMFPHEREEIRLGKKLVVQNCGLYMDGNKNAGVVCNRITELNINSRKKTSNNKSDSSQMKNVLNHINNKSLELIPSKRPLVSYSTYDNQQKYFETKLVPDLQGKMSICVGRKSGSATVNINIDDYDLEKTYHTWKKITGKNYVHNKSNLENNIFLTVANDAERSDKLPIVHNRNPPFANPDGPFEKEKLNLPKQARDNLDRTLTPLAICDIKNKTSQKKNIHTHKDSFLLLRPQENGITQHIKGVKRTNFPWIHSNRIKNILNYNYIHPQKENEKHLNKSGTSQNCNYQTFLKSAIPEKSGNEERHIYDKLYDNNYEEEQIVDVDQLKNEDNNDNNNDNNNDNYYNNNYNVYNEKDITLYDHNNYKDDENTFQRYNEKENYPHKHINHH…	0.068	0	2	1	1	1	524	61.5	7.93	0	1					811342	PF3D7_1230100	PFL1450c	12				0	0		Low	1	Phospho [S518(90)]
PF3D7_1009400	monocarboxylate transporter, putative	MDISGPEVWYNNLPNVTKYVITLIFLVTLLITCNLLNVVYILLDWNLIYYKYHIWRIFLNFLYVGKFSLSWVFFMSLFAQFSSSLEKNGIFTSPGSYLYFITIQCTFLSLISILFYWPRGYPFLGNSLLFAIIYYWSRREAWSHVSIYFFTVKGYQLPFALIFLHLIMGQSLWVDIMGLLSGHVYYFFREILPREGGPNLLDKTPKIFDKIMLKLQEFRLNNGIRNNFSRYGYTNINNSRGTNNNNGTNRRVFIGRGVRLGDS	0.069	0	12	1	1	1	263	31	9.61	0	1	metabolic process;regulation of biological process	endoplasmic reticulum;membrane	catalytic activity	Pf04511	810474	PF3D7_1032500	PF10_0317	10	Protein processing in endoplasmic reticulum			1	0		Low	1
PF3D7_1413700	glutamine-dependent NAD(+) synthetase, putative	MSNINNKDSSTEWNCKEDVGCVPPRRQNLNMERLDNENEDSVPDFMKKTFYLAAAGEGKKLREKHDESCDEFCDAWNRSLADYKDIFQGKDMWNDGKYGEAKNHIKNAFGDMNNRKTMLNEIEKGIKDETFSRENGLDVCKSQCEERSRDDTEDQFLRFFAEWEEEFCDGLNKHEEQLKSCTKDINCDIKCSNFKDWLETKKDEYDIQSRVFEKKYANDNKSKHLNYLKEGMNKCKVKNPEMVFKSGFANVAECRNLNVEGAGNKNSNNLKDLDSNSDKDGIVSESYKATKKNGESIMDRIPKSFNKLFGYFSGSQEEEQKENDVSHRNNYDNILVDKFHRSSLLDKLDDRMFFDELNRDNIMEEVLSKIPEPIIREAPKYVPKKPVPPQHIPRGDNVP…	0.069	0	0	1	1	1	6093	688.9	3.89	0	1			protein binding;receptor activity	Pf02463, Pf03011, Pf03344, Pf05424	811038	PF3D7_1149000	PF11_0506	11				0	0	100	Low	1	Methyl [K580(100)]
PF3D7_0823500	HSP90 co-chaperone p23	MDEKIELLINIIKKWTNKYAYKIYVKGKNEEKQEHYYNVTFFNQKEKESISNCTINTYFVITEIKLIDIKNFCTSIQNENRYYVTFNFENENLMRTTDMNLDYEAWIDKLIKDKEKLRNNIDLSSEFMKSRFIKPLDEKGVASILDKIKEERENTEKREKEEEEEKKQNALKKKNLKYSKKANILEKKSSYEDTYAVEKINSKTDFNIDNGNTELKNGSTKNDENNKLNEARSFLKNILYFYFTDIDIKKKGKLKYNNYVEILKMVNYKMCISYKHMHKTTSIECEENDQEKTNEMEDNRNNEKIVNFHFEHFKGPFLFDSDEGIYSSTDHNSSDEYSFNDNKDIKKKQIVIKDEKKYLQNLFSINNKEIDLIKDISIYKNNNFNGSNIFFNEYNNDDI…	0.069	0	1	1	1	1	834	100.7	6.81	0	1					810303	PF3D7_1014800	PF10_0145	10				0	0		Low	1	Acetyl [K795(100)]; Sulfo [S794(100); T796(100); Y797(100)]
PF3D7_0812220	conserved Plasmodium protein, unknown function	MQNLLNTSKLCEVLEGSISASKEKRIECEEYLKQITKVDGYMNVILNIVKSINVVDDNIRISASIFLKNSIRNNYDVLKKEEVCTLTKDIYESLLYLEMKDKQLYIQLFEIMKILIHNNFPDNFSLLENILEDMNQRKDFRRLYVSLYCLKLIFKKLKIKKKENNELYIDILNKYFYPLINCLYDLSMLDLNNNDVSEILSLICKIYYYVNDSYLIKEVIILEYMDNYFSLFDFILKNEIIVTNYIEDENYLKKLPQFKCKRIVLDIITRLFSRYVNTNYNKFNNDITKKFCDVFLNKWLCPFFEDFIINLQNYDKNKKTLTDECLIYILQGLSYGVENALIYKNYIKNNFDFLVRSIIFPLLCYNNEDIEKLLYDEYDYTMNIFNTYVVEDKKVSASS…	0.069	0	1	1	1	1	1229	145.4	5.3	0	1	transport	cytosol;nucleus	protein binding;transporter activity		9221896	PF3D7_0706000	MAL7P1.202	7				0	0	100	Low	1
PF3D7_1230100	phosphatidylserine decarboxylase	MKTNDEILRKEEEEISKTIALSLQEYHASQNKNTDKNYEIDDENDELLQEAIRLSILGSNKREPSSIDCNDSYHDVVRKNFDRITYYLCNSYESTKNKNDVIDNKTFWREIYKNYKNIYIIIRDYMINLTKRNEKMNEEGSDSTSSRDDYDSDDSSDYSNSSSLSCCSLEHIKRTYRNINYTTKDYCRWLRKGHRSKALNDHVYLNYLLKEMKILDDSNSIHNLVFGVNNYKYSNKIDIKKWCNHSISFYDNKNINFGLRQFLSGPCGLISSIQGYIIIILLFNYKYHFLWENNYFNILKTNNDFLNFTNSSKMEYKEGEVGNTKLRNNIYRENNNCMNNNNNNNNNNNNKQGDDMNVLDSCKEKNDGSGVPLNKEDNNKDTKINKNENNDDINVDKIN…	0.069	0	3	2	2	2	938	110.4	5.87	0	2												0	0	100	Low	1	Methyl [R586(99)]
PF3D7_1032500	serine/threonine protein kinase, putative	MWKRKVVNVVSCIRKNSRPFLGYRSNYSTYNLPQEIINQPITRVTELSNKLKVATVHTNCEIPTIGLWISSGSKYENKKNNGVAHFLEHMIFKGTKKRNRIQLEKEIENMGAHLNAYTAREQTGYYCKCFKNDIKWCIELLSDILSNSIFDDNLIELEKHVILREMEEVEKCKDEVIFDKLHMTAFRDHPLGFTILGPEENIKNMKRKDIIDYINKNYTSDRMVLCAVGDVQHEEIVKLAELNFNHLKTQEQKNNSIIHNNNDKPFFCGSEIIIRDDDSGPNAHVAVAFEGVPWNSPDSITFMLMQCIIGTYKKNEEGILPGKLSANRTVNNICNKMTVGCADYFTSFNTCYNNTGLFGFYVQCDEIAVEHALGELMFGVTSLSYSITDEEVELAKIHL…	0.069	0	5	1	1	1	484	55.7	6.79	0	1	metabolic process		catalytic activity;metal ion binding	Pf00675, Pf05193	813605	PF3D7_0933600	PFI1625c	9				0	0		Low	1
PF3D7_1149000	diacylglycerol kinase, putative	MARDPRGGGSEEDDIDHKSVKHLLDSIGKIVHDQVKNGADGTAKKYIKELKGDLSKATFSSEETASSIETCYLVKEYYNNHVNGGDVSGERNPCRKEDVKRFSDKEGAECTNNKINCNKGGCGACAPYRRLHVCDKNMEKMGRTSMTTHKLLAEVCYAAKYEGASITLHYPQYQEKYDDSPSEMCTMLARSFADIGDIVRGKDLFIGYNQKDRKEKEQLQNKLKYIFKKIHEKLDSEAQTRYNDATGNFYQLREDWWTANRATIWEAMTCSEDLKNSSYFRQTCSDERGGAQANDKCRCPNGNNQVPTYFDYVPQYLRWFEEWAEDFCRKKKKYVDIVKKFCREGENGKEKYCSLNGYDCTKTKLAVGKYRMGNQCTKCFFACYPYENWIEKQKEQFDK…	0.069	0	4	5	5	4	2192	248.8	5.45	0	5	regulation of biological process;response to stimulus		protein binding;receptor activity	Pf03011, Pf05424, Pf15445, Pf15447	4794185	PF3D7_0712900	VAR	7	Malaria			1	0	100	Low	1	Phospho [S1130(100); S1138(100); T1160(100); Y1161(100); S1164(100)]; Acetyl [K378(100); K392(100); K394(100); K1139(100)]
PF3D7_1014800	conserved Plasmodium protein, unknown function	MENFHLHSMIKMNSTVSLLFGIFLTVIGSIFMAIANTFMKLGLSDSKKKKYMFTNYSCDMKWYIGFIVYCFGSFLHIIALGFAPASTLAPMNSFGLIANAIVANIYLNEKLGKIELISTFGIFFGISICACASFLCETEKVHFNPIHIIESWKNPWYIFYIFVSIFLSFFTLIYLNHEENKIISENEEIYAAKRYVELNVMDEKKPETEDENISSLINSKNITDSANVYPKTIGLAYGFLAGLIGSQCVLEIKEIVAFLHIGLNNKHIYRTPLPHLCFVFLVISIYLQIHFLNVGLTRGEATLVVPTYYVFWTFFGTLGGLVKFNEIENFNFNSIILFLAGFLLTVLFISILAVQEITFLRKYVDKEVPDLPLENLDIHTQVLQNKKLSKQVILNMGLF…	0.069	0	3	1	1	1	483	55.5	7.91	0	1	transport	membrane	transporter activity	Pf05653	813041	PF3D7_0522600	PFE1130w	5				0	0		Low	1	Methyl [K153(100)]
PF3D7_0706000	conserved Plasmodium membrane protein, unknown function	MNNKMLTRRILFSRYFHGPSLYKRYILIKNDIPEFIKRVNFNSMQKNNNDKDDKVKNLNIQNNKNEEYAHTKENCDNIKSPFFNDILKKHDKKNPDVIPNFIIDFFTKESTDDKKNIYINEYKNVLLEFIQYKIEFSKDDSNKHQIKFVDIFSMLYFCYMERIYDLDFLTELSKQFDNIYKSKNTKDLLNNININYLMMMFYYFSFLKVSNGTLDNILRDFIINNEEVEPVLIYKYFECLSLLSDVHDNNKIVPIIEIFIENFYNFNNYILLNILQFLHKMNFFDKNIFSLLTRKINKNVYEQNANLFEVCMLSRIYALYKNENITFNNYLLDDLIQTITRHEDNFQNDELYEEEDKEHYNKVDKENDSSNIKQLNNNNNNNDHIEQFNNPDSININSN…	0.07	0	2	1	1	1	861	103.9	8.72	0	1												0	0	100	Low	1
PfDd2_060035300	nucleolar protein Nop52, putative	MNGVILNGHYVSEKIDEFVLEKIKYEDAKNIHSKGWKRKKKLFIIYSKNIVSYSYLYILLKKSIYLNSDVVFVLIRVNKKVSEEKLIKIIKRININENNDTSLIILSPLSYHINKCYISEFIQKEKDIDCSNYKTFLKLINIIEENSFWKSQPNNDMNNDKKMNYENVCTYDNCRVLLPALFPFWKIIQNFYMAYFDLFLKWCTHVKNGKMIADKKGNGFQIFCCNHLINNNEHMIVQSRKENVNKFYDMSFLCYKGKKKNIHNKNDNMKADQYNIIIYSHLKFNKECNNNQNDVLIFNYLKNVNYNLPCCIHSILLFIKYYKIEMRDKNVLILNNNINIFLTLFIFFMRNNISTIVYDPLNGQVLCRYEKTKKSHDNKNFYLNINGNQILIKNVEDFK…	0.068	0	3	1	1	1	657	78.4	9.51	0	1	metabolic process	cytosol	catalytic activity	Pf02882	3885772	PF3D7_0630700	PFF1490w	6				0	0	100	Low	1	Acetyl [K451(100)]
PF3D7_0933600	conserved protein, unknown function	MGEIYNKRHKYMNNGVLIYEWEQSIDEINIYIDMNSKLVNKNDLNIEIKSKRITIGLKNTKNFLEGELFSIIDEDCSYWFIEDNNLHILLTKVKKGESWNSVFKGHKNLNPVDEDNTKKQILLERFQQEYPNFDFSSASFNGQVPDARTFMGGLKY	0.065	0	7	1	1	1	156	18.4	5.94	0	1	metabolic process	cytoplasm	protein binding	Pf04969	813545	PF3D7_0927000	PFI1325w	9				0	0	100	Low	1	Acetyl [K118(100)]
PF3D7_0712900	protein MAM3, putative	MLFVVELDSRLEKSADKRISVERFRKIFEIYVEDKLEELKRSGSEKYDKDCRDFNYFIDDVKDVFINNDLVKIPVKVRKSIWETHVDKNLPKLMKNTTSCKCIRKEHNYNKEYRDMTRTLEDFCEEKTRKLEIIYQKDYDESLYVNFNEWINKKKEDILKEYEKLSNKDKYKHLLKISETCDLNHVDKLFLNISSEDMKKMKEDVKKQHLEVKVRPPVNEPIDDRGKEDALSRGGKSIILNKEENSPTEEITTEYNPVSEMGVGTTIAHSEPGPKTVNTEVRNVLRSDGKISDQGSQKSPPKELSNKQMTPAQRKNVPHFVERRGYGNSHVRGNALKKISNGDDNYKSPSSNYIEVDCAEDKYFLLEDGTNQSENSCKTKYNYFVSNDYDGTGSAIYST…	0.07	0	1	2	2	2	2380	286.2	6.09	0	2				Pf15445	812428	PF3D7_0424400	MAL4P1.227	4				0	0	100	Low	1	Methyl [K347(100)]; Sulfo [S502(99)]
PF3D7_0522600	apicoplast ribosomal protein S6, putative	MNINKVENRNVFECIEMEEIKKITRYEENSDDHIIFDDLSEYSPSIISNNDNIHVEKKIVDEKLLQSMINSDNLLKHNQLNWYDNLDAEEYKDNSIFMETKSKFTNIMLGVSSVSMNPNNIRDNNVFLTNKDVNTFEINNINLPQQNGLIHMNTINVSNDNYEQNKTEEICDTTKSDNSFLDIDQEHEKIKIGEQQEIEVIKVNESRENHSSKESTKCQDGEAANVEENEENEKNEKNEKKEKNEKNEKNENIEQNKNVEQIKNIEQNKNVEQIKNIEQIKNIEQNKNIEQNKNIEQNKNIEQNKNIEQNKNIEQNKNIEQNKNIEQNTNVEHNNIECYTNLSLNQIEEKKNVDDDNLNITTEINKTQPFSVACNKKDESSFKSMSSKSNMIKKKNHEK…	0.067	0	1	1	1	1	1531	177.8	5.15	0	1												0	0	100	Low	1
PfDd2_140041100	conserved Plasmodium protein, unknown function	MAITTSDDIEKLKELRKSNPTKAKNFLKKLKKKNAKKIKQNKKNSTLDEIEENTKEETTILNDDTYVEYVEEDIDEALYENFEDVYKKFKLHSKDGIENKEFSEQIQKSYFEDSESDDNDEEDEHRNSMKYKKNISKKTKKLLKRPSVMKLKEFAPKPELVEVWDTTSSDPYFYVWIKCLKNSIPVPQQWCQKRKYLHGKRGIEKIPYRLPPYIQDTKISEIRQAIKEKEEQKSLKQKMRDRVRPKLHTMDIDYQTLHDAFFKYATKPKLVKFAEVYYEGKEFELKKKKFRPGVISEKLRNALNIEPNEPLPWLINMQKYGLPPSFPYLKIPGLNVSSPNDPTSHMGKHIISKDENVDESGNIIYANFISQHVTDSNNNKYADDFLWGEMDDKYEDQEE…	0.068	0	1	1	1	1	677	79.3	5.76	0	1	metabolic process	nucleus;spliceosomal complex		Pf04037, Pf04046	812169	PF3D7_1461600	PF14_0587	14	Spliceosome	mRNA Splicing; Processing of Capped Intron-Containing Pre-mRNA; Metabolism of RNA; mRNA Splicing - Minor Pathway		5	0	100	Low	1
PF3D7_0630700	CSTF domain-containing protein, putative	MKKIKDEFDDYYDAYEENWSPDTFAELESSQSLEKTIKKKMYKEEFEQNNFFCAAKEIYSNNSENVQGDNNDIIKKEITNDDNNEMKKENIGNNDNNNNNNNNSHLVLDIDGNIDFTEENVEGSNKNEYENDFDESKWTHHFNEENKKEDTNTLYEERKDEVDENRKSHEEINLFKDIYEELENSQNEKEKSYVDYSYNENYSNKKNENSDSFFNNLNIYSNNIERNHDEKDDSLSVFNRNESDLNLLDDINDSNTYNNRSKDKNDFSPCSNNNNNNDNNNYNYNNNNYNNNNDNNNMNDIFEKCHIYEKNEEYENYSNNSFSHILQKEEKNYDNTMENKTDMMNVNNFERYNLKDENVSLQNDDIMSLISERLQEDKNKNFMDYSFYNNTCTSYNDKD…	0.067	0	1	1	1	1	1469	174	5.99	0	1				Pf07202	812140	PF3D7_1458500	PF14_0558	14				0	0		Low	1	Phospho [T151(96.5); T153(96.5)]
PF3D7_0927000	gamma-tubulin complex component, putative	MEDANKPKKRTFRTFQYRGVDLDKLLDLSQDELIKLFKARQRRKFQRGISKKAKSLLKKIRKSKKNCEPGEKPNPVPTHLRNMTIIPEMVGSIVAVHNGKQYTNVEIKPEMIGYYLGEFSITYKHTRHGKPGIGATHSSRFIPLK	0.067	0	11	1	1	1	145	16.8	10.26	0	1	cell organization and biogenesis;metabolic process	ribosome	RNA binding;structural molecule activity	Pf00203	813983	PF3D7_1317800	MAL13P1.92	13	Ribosome	Formation of a pool of free 40S subunits; Nonsense Mediated Decay (NMD) independent of the Exon Junction Complex (EJC); Formation of the ternary complex, and subsequently, the 43S complex; GTP hydrolysis and joining of the 60S ribosomal subunit; SRP-dependent cotranslational protein targeting to membrane; Ribosomal scanning and start codon recognition; Nonsense Mediated Decay (NMD) enhanced by th…		15	0	100	Low	1
PF3D7_0424400	mitochondrial-processing peptidase subunit beta, putative	MASLEELIEEYICPEKVMFTYGKEKKIELIYEKNKDKEENKIRDNILEKLLFLIENEDYEDYEENEKGHREETYKEYEKKSHSTYVNNVRSSNHVLSKDIFDMCPYKIKKWPNNNLIKIITILKKYYFCSENMKRGSSINLVTQLLERIDICDMPLDYFESIIYFFIKKIEDWHCINGVVNFFFLMFEKYEHVLKRIYYDNEITELYKNLFIYKNKEKRTKNKNKNENELYIHNDVTIGDNNNNNNNDGNNNNNNNNHYVGDLRTMNCFNDEEENDKIDALMEKDILYEKCGVNVNCCGSDGNYEDGNYEDGNYEDGNYEDDKCLSSFDEYESDYDNNFYAEPSDYNSSDEEDYIQVRRINKEQDEGEGLCIVYNILKKLFKHIHAPSYLQGIRLNYYK…	0.067	0	1	2	2	1	2977	356.6	5.53	0	2												0	0	100	Low	1	Sulfo [S1961(100)]; Phospho [S2109(100)]
PfDd2_050012800	conserved Plasmodium protein, unknown function	MYKYEKLYFFMCWKKCRFNNLTKVFLHSSNDYYNNLNVIKKEKGIFEKLLCIGNYNVDNFCFDKELYEKYRECIKNDYEKIRIKLKERKQNEYNNIHSKNLEHNESNICNNNNNNNINVYESYLYNIIQNNDYKDILISDVIYENGKNILCIGEANLSFSLLLQKNLNLCKVVSTSREDESVLIKKFGKKYFSKNLKLLESSGGIYIPNMNVENLSNQFLKNTFDIIIFNFPFVLPTKECIEKKWNIKLEREEIYSDNLKNETNSNNNSNSNNNNKSNNNNGNNNSSNNVYIKYYKKTEYFLLNKLIYHLFKCASHLLKNEGFLHIRLNDKYLTCSFPKNMSLSFLQKIDFSNSYIIYKSLKYVPSLFDCTFLNYEDKKKEKTKNNVIFTSSGKKIFKS…	0.067	0	2	1	1	1	413	49.2	9.14	0	1	metabolic process	cytoplasm	catalytic activity	Pf10354	812560	PF3D7_0415100	PFD0730w	4				0	0	100	Low	1
PF3D7_1461600	conserved Plasmodium protein, unknown function	MGVKTSEDVYNFVKDSIKIKEELDNQKKVKKSERKICELKKKPSKYELDYSKFEECINDIENEEKEERHREEHKHDFINNKNPCSHDHSKERQLYEKSTKEKINASNLFNEEGKKAFYEKNYKLACVYFRKGLIQLDYSFPDTNEEEKEQRKLEINLHLNMALTKFHMSKFYECISECSTVLNIDKDNIKAYYRKGQAYMSLDLYDDAKREFLKVLEINPNDNNTKKSLIVLRQKIIIYNKKKKLVCAKFFSSNEKDTSINEKEKYINDKSSVEKNELNMMNRNINKNNIINNNNTIDNNKNRIHINENKNNFFIYISNIFKKCSNFFVLNKMFLYIYISFSLFFCIVLLHFYYL	0.067	0	3	1	1	1	355	42.7	8.79	0	1	metabolic process	membrane	catalytic activity;protein binding	Pf00515, Pf07719, Pf13181, Pf13414, Pf13424	810672	PF3D7_1111800	PF11_0124	11				0	0	100	Low	1	Acetyl [K97(100); K100(100)]
PF3D7_1458500	conserved protein, unknown function	MISTLRGKIFNNGSNRNKCVSILSNIQKRNISKDIRFGSDARTAMLTGCNKLADAVSVTLGPKGRNVIIEQSFGSPKITKDGVTVAKSIEFNNKLANLGAQMVKQVAANTNDKAGDGTTTATILARSIFQQGCKAVDSGMNPMDLLRGINKGVEKVLEYLNSIKKDVTTTEEIFNVASISANGDKNIGQLIADTMKKVGKEGTITVTEGKTLQHELEIVEGIKFDRGYISPYFINNSKDQKVELDKPYILIHEKKISTVKSLLPVLEHVLQNQSSLLVIAEDVDSDALATLIVNKLRLGLKICAVKAPGFGEHRKALIHDIAVMTGAKVITEETGLKLDDPQVVSYLGKAKSINVTKDSTLIMEGEGKKEEINERCESIRNAIKMNTSDYEKEKLQERL…	0.067	0	2	1	2	1	580	62.5	7.12	0	1	metabolic process;response to stimulus;transport	cytoplasm;cytosol;mitochondrion	catalytic activity;nucleotide binding;protein binding	Pf00118	810311	PF3D7_1015600	PF10_0153	10	RNA degradation			1	0	100	Low	1	Methyl [K196(100)]; Acetyl [K196(100)]
PF3D7_1317800	conserved Plasmodium protein, unknown function	MDETIYDDFNTHLHSNINDYINYESYSSDKENEGNNDSDNSQKDEQINDNNNINNDDNVNNINNDNNNNNDDDNNISRNKRKKKKNDDEDYKNLKNDNDIKLAVKIAVQVLLNNQPFPVKREDLFYTISIYVPSCNSNIKRKVIIKVLRKHLNNVLALKLLTLSSKTKTEYTLTQNIFYKQHNDLLLSNIDHTIRGFLIYLIPFFNVFHNKLPLNYLLYQLNIAGHKTLKTKEDIIKIITTPTLHSNIVYNNISCNDINEPLDLIIYAKKLSYIEFSNEQYDENSIDGFYIIPTLRFQYEINMKAYINQLMNMPHKKYQLKDMYVLFDEKYFVDINYDNL	0.067	0	2	1	1	1	340	40.2	6	0	1					812057	PF3D7_1449900	PF14_0475	14				0	0		Low	1	Acetyl [K142(100); K146(100)]
PfDd2_050010100	cytoadherence linked asexual protein 9	MKNKVVIIYFLVYITYVILAKSKNDLKVTKAYLRYGKNDQNIQNRKREKRTHMYLNNSSLLSSKNNNMNKTFFKYNKFIDQNNDKEYFMKTFFKNGNIIKFRYTHELWAKKKGVGSSRNGRDSNPKNLGVKVLGNNFAHAGNIIVRQRGRTFKPGNGVKQGRDFTLIAVKSGKVHFFNRVVSIIDVSEPKPLTFKDIYQENPTIIGLSKMWMSA	0.067	0	10	1	1	1	214	24.9	10.35	0	1	metabolic process	membrane;ribosome	structural molecule activity	Pf01016	810489	PF3D7_1034200	PF10_0332	10				0	0		Low	1
PF3D7_0415100	early transcribed membrane protein	MNKSEKEFSLKLFKIKNGNINLLKNRITHISINNKCIHLVLCNNTLIKYNVEENELCYIDFYNKKTTNNKGEIRSIYFDRNCYHGFICLANKEYIYIHFENNIIKNIIQLKKYNITSVIFNDYTEIKNTFPFLISTTQGEIIEININNKSSKNIDYDVIFSDEKLSILDVNMINIIKCKTSLNSHKQNGHRYDDNNNDDNNDDNNNDDDNNDDNNNDDDNNNNHNNHLNNKHVKDYQEMIKIIYFTTSNSLHEISYTFKNYKNKTDDKNDNTFTYVKLKTTSLPYNIKKQTKVYETPLDSLCSIIKIENIRNTNYLFWLNGCSIFISKINNFKSPKYYTPDNNKKKKNNNNNNNNNNNFFFNNNMNQDENIFSSSSNSFSDSDQDVEHIFSLSDDDYLY…	0.067	0	2	2	2	2	1672	198.2	7.72	0	2	cell organization and biogenesis;regulation of biological process;transport	endosome	protein binding	Pf00637, Pf05131	814032	PF3D7_1309700	PF13_0053	13				0	0	100	Low	1	Methyl [K306(95); K1003(98.5)]; Acetyl [K1010(99.2)]; Sulfo [Y1004(100)]; Phospho [S303(88)]
PF3D7_1111800	Plasmodium exported protein (PHISTc), unknown function	MRFLIIHIAVIVLPFVLMIDVKRENSFFLRHSPKRLYKKADYNNMYDKIIKKQQNRIYDVSSQINQDNINGQNISFNLTFPNYDTSIDIEDIKKILPHRYPFLLVDKVIYMQPNKTIIGLKQVSTNEPFFNGHFPQKQIMPGVLQIEALAQLAGILCLKSDDSQKNNLFLFAGVDGVRWKKPVLPGDTLTMQANLISFKSSLGIAKLSGVGYVNGKVVINISEMTFALSK	0.068	0	8	1	1	1	230	26.2	9.58	0	1	metabolic process	cytoplasm	catalytic activity	Pf07977	814099	PF3D7_1323000	fabZ	13	Biotin metabolism; Metabolic pathways; Fatty acid biosynthesis; Fatty acid metabolism			4	0	100	Low	1
PF3D7_1015600	Plasmodium exported protein (PHISTb), unknown function	MKERKKVSKVKESKKSLVENDNFCLNNYRNNFYMENDNKKNMKEEKEERKEIFTSRNNDSLVDVDYNKMMNDINKYENTILNSNNSRCNNFPNYDQIIYNNNVLSNGPVNNSVNSNNTNNNMMNNNMMNSNMMNNNRMNNNIMNSNMMNDNMMNDNMMNDNMMNDNMMNDNMMNDNMMNDNMMNDNMMNDNMMSNNIMNNNIMNNNIMNNNIMNNNIMNNNIINKSNFSEVTNYSTSNKEPFIQTQNMYLKDANNNLNSCYVNTSMCDSICSNMSNNVSNNMVDKITVDHSCMSNNSNDHNNNSNCNYYYNNNNDYNNDYNNDYNNDYNNDYNNDYNNDYNNNYYNNTKGQEGQKQGKIGNGKLVNMDNMFNINEHNNIYRERIDSLNTVNNTSNYKYN…	0.068	0	0	1	1	1	2672	310.5	5.27	0	1	regulation of biological process			Pf00847	814073	PF3D7_1317200	ApiAP2	13				0	0	100	Low	1	Sulfo [T1897(100)]
PF3D7_1449900	rifin	MFQQNNSLKCNFNIIFHHISFRTNKGEWTKGLSTNPNKINQIENNKSNINNTYYHIYQYDKSILVNKFIQMYIKMGYIKNKKNKISIKQNNNIYNKHNINNIYNKHNINNIYNIYNIYYNTFICSTNNVRNKQSFCNNNVHDKFGGLALFSRFFFTMPINNINNYFNKQHNDKNINDKFDTSHCEEDPDKGVSKNIDHLKREDEHGKALTNKEMNNNNNNNNNNDDNIYNDDNVYNDDNNYNDGNIYNNNNDYAYNNKSNEGSTYPLNEEETNVNLTEDIYPYTDFIIEKCKLNIKSDVDIYENTWYVKLIYDLLNSTKLFFDCTWMSSIIMTTLFMRIIILPLTISSERDRRKQKILSPLLKELTKKLKDNAQDGNIKKAVEFKKKILNIRNTHGISL…	0.068	0	2	1	2	1	589	69.6	9.07	0	1		membrane		Pf02096	2655406	PF3D7_0828400	MAL8P1.14	8	Protein export			1	0	100	Low	1	Methyl [K356(100); K363(100)]
PF3D7_1034200	erythrocyte membrane protein 1, PfEMP1	MRKIIPLLYSVIIFFVFKSWSYKYTVEGKEVKVIYTNDSNKNKKKNELNNFQYIFLNENEENYNISSSDLNDINIEEEDIYFYKSFTKIINYFKYRIPANINFTFEYNDGDIILLDKKKKGVSCKINNLFYSESGLKYLDRKNELYVKSEAFVIKHGNQENNTNNDKNEGMNHRNNNNNNNNYNNNYNNNNNYNNYYNNSFNSSVREDEFISGTALCENRNKNYLPKKMLCFPSSNKNNELNITFIKNEEYKELMELYMTGIKKDNTYLLKKIANYFKSILNLDYDVKNISYYIFCKTLQCNLQNVFVLPYESEEEYKIQNIIWSYNNEQIALNNSFMYNNILGNEKIGNRNIIWRHENNNIVKHNISKCNSIFFNEMEYYNCYKNLENVYEILLYKET…	0.063	0	2	1	1	1	730	86.9	8.46	0	1	metabolic process;response to stimulus	membrane			810616	PF3D7_1105300	PF11_0064	11				0	0	100	Low	1	Phospho [S19(98.7); S21(98.7)]
PF3D7_1309700	rifin	MGNASSSEGEAKTPSLTESHNSARNILEGYAESIKEQASKDAKIHGHHLKGDLAKAVFRHPFSAYRPNYGNPCELDYRFHTNVWHRNAEDRNPCLFSRAKRFSNEGEAECNGGIITGNKGECGACAPYRRRHICDYNLHHINENNIRNTHDLLGNLLVMARSEGESIVKSHEYTGYGIYKSGICTSLARSFADIGDIIRGKDLYRRDSRTDKLEENLRKIFANIYKELKNGKKWAEAKEYYQDDGTGNYYKLREAWWALNRKDVWKALTCSAPRDAQYFIKSSVRDQTFSNDYCGHGEHEVLTNLDYVPQFLRWFEEWAEEFCRIKKIKLGKVKEACRDDSKKLYCSHNGYDCTKTIRNKDILSDNPKCTGCSVKCKVYELWLRNQRNEFEKQKKKYYK…	0.068	0	2	6	6	6	3553	405	6.44	0	6	regulation of biological process;response to stimulus	membrane	protein binding;receptor activity	Pf03011, Pf05424, Pf15445, Pf15447	812400; 9221939	PF3D7_0425800	VAR	4; 8	Malaria			1	0	100	Low	1	Methyl [K2499(100)]; Acetyl [K1125(100); K2424(100); K2431(100)]; Sulfo [S556(93); S557(93); T1005(88.2); T2425(100); S2426(100)]
PF3D7_1323000	rifin	MSSKDKNLFSDDESDDGRKKKRLKKVSSSLFHDDDDDNFISNKKVEKSKSKKKSDAIYIDDNESNNNNNYNNTNKSSNRKSLENKSSKTSPKFYDITSFFKPSSKKLEDNNTMKKSNSKEDEKLVVNNLNDYFNILQNDNKVTKEDTKSNNVSPKNEINKSNVKRERESEQYEISSENDTVSSKKNVLISPAKKQKTQNNNNEDLQKFDYLPFHNQKFVITGVFKNFTRDELQSKIKEHGGSVMTAVSTKTNYLVHGEYLEDGRLFNEGRKYTKAFELQQQNKSNIKILNEEELLKLLPQTDQTQENDKTYASDTIKTENKDKNYNYEKKDKNYNYEKKDTHNTQNEILNQLWVEKYRPKNLNELVGNNQNVIKLQNWLASWEDVCIKGIKKPAQKTFR…	0.068	0	2	1	1	1	904	104.1	9.04	0	1	metabolic process;response to stimulus	nucleus	catalytic activity;DNA binding;nucleotide binding	Pf00004, Pf00533, Pf03215, Pf08519, Pf13207, Pf13401, Pf13604	812779	PF3D7_0219600	PFB0895c	2	Mismatch repair; DNA replication; Nucleotide excision repair	Translesion Synthesis by POLH; Polymerase switching; Polymerase switching on the C-strand of the telomere		21	0		Low	1
PF3D7_1317200	Plasmodium exported protein (PHISTa), unknown function	MNKTANLFKDETEKAIVHFIVYLIGIVLILCVYYNYIILKYYFYSLFWAFIISIPLHHVKVKLKEFFKKKIIKKKKNAKSVNGKTYQYIPNEKHETCNKYKNEKLIKNKGPGIIEDEHLLHCLNYKDGHTNIIKKKKDSYKKTKTNNCTKENKNEDKYQIFQKYTNNTQHEDDLILKNKASYICKKAFYNLVKNIRKELDIYLYIFFLIIKPIYKKEEKKDNFNNSFDSYENGNDSEIYFLILHRFIFFYILRGIFYKYKEFLLSISSCIFFLYVFYKIIKIIWFQYFYKIYRKYYEKYSFLFTFDLSFIYKRYLNDILTILIIILAIIIFSSISFFFIFNIYGESVYIINSLNNYLSVNFKNAAIIKNFKRFYKKGGKEDIENLYELVDLSKVPFLSN…	0.067	0	1	1	1	1	1096	130.9	9.67	0	1		membrane			3885809	PF3D7_0614900	PFF0720w	6				0	0	100	Low	1
PF3D7_0828400	exported lipase 1	MNKFFPLLVCVSLIFFFLKLSINAKKIFKKNIKNKPFILKKSNNINGIYFIKSKLNKIENKKNKNKKMKLFCDHNDNVNRMEQQNNSVNVSKDNSSFIFSNRKKLTNLLLIVNYDGTNYNGWTGLENSSEVYLNALQNYKNKKKTERQKNIERKKYSTVQNNILDCILKLHGYKYIHNNNNNEHICNSYKVGDTDNYNNAHHNDYNQNNVNGIINNKPFEFIGVSRTDKGVHAKEYICQYISYEKEPPCDGDMEHIKRSLNSLLNKDIKILAVLKSPHDHFNIRFHNSGKIYTYNLDIRNPSQPLERNYAWQLYDDPRFFFLSKKTNKHKKEGTPNSIHNAQQTCTTPGDKNGRKALYIANKKEEDLKYIYDDELSLLFGENYIPNGTYDDENLSDEKQ…	0.067	0	2	1	1	1	681	78.3	8.06	0	1	metabolic process		catalytic activity;RNA binding	Pf01416	812978	PF3D7_0516300	PFE0815w	5				0	0		Low	1	Acetyl [K103(99)]; Phospho [S95(98)]
PF3D7_1105300	exported lipase 2	MDNFLKPLYNVKIRKNVCIKYLRFLYYLKKIKFRKEWNRYYSCVFQMSDGYMSINELVYKKLGTSINIKKINNNNNDNNNNNNSNNNNNDNNSEILFNCFINFLLRKSLKIASFDFDGTLINKHFSNNHKNNIIFDKERIPILNSLKKKKYEIVVFSNQTCVSSCVQNYEHLCSHKLPNFFLKIKNFQNSLNYFYKHFIITTQGEHDKKGKNIINNDNINNNDNINNNDNIINNDNINNNDNINNNDNIINNDNINNNDNINNNDNINNNDNINNNDNINNNDNIISNNNIISNNNNINYYYKIMCNNMEDIIVNKTKNNTYDKINQRKTCFNIALYYCFLKLLNKKLQNSYNNTYLINKYNIIHMIPSKFLLITKKRRNDLFYKKLKNRIVKLKNKNM…	0.067	0	1	1	1	1	739	89.1	9.35	0	1				Pf08645		PF3D7_0817400		8				0	0	100	Low	1	Methyl [K376(100); K377(100)]
PF3D7_0425800	Plasmodium exported protein (PHISTc), unknown function	MASGWKADEVFGGVMSYTYDDIICMPGYIDFALSDIDLTNNMTDNITLKTPVISSPMDTVTGHKMSIALALSGGLGVIHNNMSIEKQIEEVKKVKRFENGFIFDPYTFSPEHTVADVLETKNRVGYKSYPITVDGKVGSKLVGIITGVDYLYLTNKSMKIGDIMTTDVVTGSYPINLSDANKVLCDEKKSVLPIVNKNNELIALVCRNDMHKNRIFPHASKSQNKQLIVGASISTREHDLERANQLIKNMIDVICIDSSQGNSIYQIDTIKKIKSAHPDIPIIGGNVVTSQQAKNLIDAGADVLRIGMGSGSICTTQDVCAVGRAQGTAVYHVSKYAHTRNIKTIADGGIKNSGNIVKALSLGADFVMLGNLLAATEESCSEYYFENNVRLKIYRGMGS…	0.066	0	3	2	2	2	510	56.1	7.93	0	2	metabolic process	cytoplasm	catalytic activity;metal ion binding;nucleotide binding	Pf00478, Pf00571, Pf00977, Pf01070, Pf01645, Pf02310, Pf03060	813484	PF3D7_0920800	PFI1020c	9	Biosynthesis of secondary metabolites; Purine metabolism; Metabolic pathways	Neutrophil degranulation; Purine ribonucleoside monophosphate biosynthesis		10	0	100	Low	1
PF3D7_0219600	Plasmodium exported protein (PHISTc), unknown function	MIKALYKSIVNFLLSSFFENIEEKQLQTSLIRGKVHLQNVKIKKFFCDFIYLPYTIKYGYIRSLDLQIPLLYLFQKASLKVSDVVIVLKEKHFSEYNIEEEINGIKGGKKNNLKLEDYNYNSNDVNQKINKGLNYLFYELYNNMSIDIENVEIILESSEKTTNVIGLFVKKISSVKTHNCTNKIIKDFSFVDAIFYMNDEKAKYAINKIIKKEEKKKKNKRNINEEDIYNKIKYICNNLHKKKYIISEIPSIVLSTSMYVSNSTDYYYHNSKFLFKKNSYFNITCTHCDKYLFQCKEVKKDKSIFQNIFIKKEKIQQRNKQLYSEINCKCMKNNKNIFQKDQNTNCTYNSDHVPENSLKGTNEMNKNIPPDLDSINVGHPKIDDDNEKNNHENNSHNDN…	0.066	0	1	4	5	4	6934	829.7	9.09	0	4		membrane	protein binding	Pf12624	810368	PF3D7_1021700	PF10_0211	10				0	0	100	Low	1	Methyl [K3588(98.9); K3593(98.9)]; Acetyl [K1992(100); K1996(100); K3579(97.7)]
PF3D7_0614900	EMP1-trafficking protein	MYKRTFHRNNFLLFVYVKKRSLHINGAQEIIHERSKVNNEKNKFKNIYVYFCLNKYININSLDSKNFIRTPIHYQKYKELVDSIKCASNVRLQNIHLIRKIINSLEVYIINYLNNLKNYHNNDLYYNIQQYNLYDDEEQEITPNSITTILISLYKLRYRNVNFLKLLEKYIFMNKEYFKISHIHLILYIYSYFNTINNTFINTILNIILKNKEYLTNDNILNIFTSLFYINCKNEKTIDILIDYIITNELNFHINIIIYILNNLKKLNYEKRNIIEYFHPQIVNKLYMLNDEKNVDYVDPFFLKKNISNHVQDKNRHDKNMEVHNKKVYKDGSRKEKNVDINMSVKKDVNDNKYDNKKKNNNNNNNNKNNNNKNNNYSNSYSNFQINHLDNTHLDSFYG…	0.066	0	1	1	1	1	1412	172.3	8.95	0	1												0	0	100	Low	1	Acetyl [K1404(100)]; Phospho [T1400(98.9)]
PF3D7_0516300	conserved protein, unknown function	MRRSYSKIYCINLIFVIICTNLLFIYDTVSNGLVSKQNIVSEEKSQNNYEAKGRILSSHGVVQGIWNSRNDLLRFRRRSTYTHLDRLHDCFFRGFLDTLIWLTEETYKNENSNENSDDVTSNHDDVTANHDDVTVNHDDVTANHDDVTVNHDDVTANHDDVTANHDDVIANHDDVTVNHDVVTPNHDGVTPNHDGVTPNHDGVTPNHDVVTTMSEQFNTNVEMIEKIIRKQMYLEGITLSNRTVSNEVRRTKERHDEILAQGTTAEVMERMMKLYEIENTLSKDIMKKVSNPQKRNNIPNILNVEYVKTKLNQKLLGIQNTYDESYTNALASRIVERVSDICRDEDIL	0.066	0	6	1	1	1	348	40	5.47	0	1												0	0		Low	1
PF3D7_0817400	conserved Plasmodium protein, unknown function	MNILQKDKKNEKQSREHYLGKERRKDIFLLYNNRNKEYERRILKNNSTRKYKNAKFINTTNLNYHKYYYTYSINNMSEKKKKNCRMKKNDKEKENIILNKKRNMHEKYKLNVKKNNKNKKYNIKDRNMKEMYLTYDASHSDISDGVSLYNESNDNKFFKMNMDTSMDKNDLIIDDVTKNVLLNNNNDDNNNKNSLFLSNCEHEKDIMEYTTSGQYYDETNNINNKNTNIINNIDNKNKYDNSSSNNLDYCINKYDIIIEDPDMNCEMETMIEKDNILTNHTDENYIDLNKSFNKNIRSDINEINNLSTINRVEYLTYIQSTSSEKDNINNDTLYADNKEMLYIPKNNINVNNMINNYHTYIDNPKNNYLNLIENNTMSEHQLLYDDDIVNEDRIEGSYT…	0.066	0	0	1	1	1	3569	415	5.21	0	1					2655097	PF3D7_0713900	PF07_0053	7				0	0	100	Low	1	Acetyl [K21(100)]; Phospho [S14(98.9)]
PF3D7_0920800	U5 small nuclear ribonucleoprotein component, putative	MKVRKMHYPLFSFTEYLSCYIILYFFVFLPNYSYAININNYHNKNNLWNINNKWNNQQSNHFSNNRIGHFLWGSKIRKNPLASISTSITTKKLENQKKKTNKNESYSNVNDKYEHNNNTAHFVQINYKNDQSNDTLSTYKNNNEMTVEGKPNNLASGEGKKEIHNTTQKILEKVDYFKEREKITNSYNNNNNNNKVIVTHDNKNHTNYINKVENKQSDDKIKNLNNKYIKKFKSHILQNDILGTISTMFWSGKKNNNGNVKKGIKNVPMDEKSYSPNDHDNNSNNSNNNSNNNNNNNNNNDNNNSNNNNNNNNGGKNNSYYNEKTQKGVNDKETNFLLKALDSGKFPTYCLVENIDENLDNFDIYMSKEKMDELNINDGATVLLKGKKKREMLGIARLD…	0.066	0	1	1	1	1	1237	142.9	9.03	0	1												0	0	100	Low	1
PF3D7_1021700	dynein attachment factor-domain containing protein, putative	MSDSAQVFMDNVYHLTGYLHRLLFLMKELDKKEHKINIGIERKEEVYLEKLYYAHKNKLENHIKHNYENSNTDSHDSHNEDNNEKKHDISIENVLKKMKKKKKSDLCINHDNHLNNEGDERKNVDKENNNMDMSNEFIKEEEANNIENIKSEGYVQSGEKKIKIKIKQDCIDIKENGNCDDNNNIDDNNNIDDNNYIDDNNIDDDDNNNVDNADNHHGKENKYKKKNSTISHDNDKMDEHANFNHTEENSNDGLYNNVNFKNNIISEGEEESRKEQEKKQNEKNEENEKNEKNEKNEENEKNEENEKNEENEKNEKNEENEKNEENEKNEKNETKEHPTVNPVFNNNDIKQNILKEDEKDIDFLFNDEEMNKYLNEIINDREQCMALLREKICINNQIA…	0.067	0	6	4	4	4	981	116.2	5.43	0	4												0	0	100	Low	1	Phospho [S90(100); S433(96)]
PfDd2_130014300	RNA-binding protein, putative	MSEYKKYNVPSHEIYDVILIGGGLFNCCLYYYLKLKNSELSIIIVEKEENLGGYIKTYTYNIDDKKILVELGPNMFKLCNESYNLINKLNLLSSVRLLDDTLIRYIYIKNDKLYPLYLNIFSYLSFPLINISNKIKLLFKLIFKQYKNLNSYTNDISVENYMNDNFDSQHYNFLLLPFIYGSCAGNGKISAVSFFSRNLKLFHNKVNSLYIWNEKIKSEEKNRNIKCVNNNTFIYQHMNKKKKNFNLFTPCYNFFYISNKNMKMDVYLNVLYNYYSSNKKTEKKNVFNYICYRIPILLLHMKQFSINIFRHISIFLKCTYQFFYPFLMLPDLAKWTTSHFDDEKKKKKNLIGKTVTFKNGLYELIDKLQSHMNKEFIYTNHEVDFIEKAYNNLWMCNIK…	0.068	0	3	1	1	1	609	72.2	9	0	1	metabolic process	membrane;mitochondrion	catalytic activity	Pf13450	810432	PF3D7_1028100	PF10_0275	10	Biosynthesis of secondary metabolites; Porphyrin and chlorophyll metabolism; Metabolic pathways			3	0		Low	1	Acetyl [K88(100)]
PfDd2_130007800	conserved Plasmodium protein, unknown function	MKIFFFLLLLVFYLCGYCLSRMFRFNFIKNNTPRIKKQCQHNTTSNIKREVEKLFCSRNNNKECEVNTFYGIKEKGFRTNRAPPYLLNFKNCRDILAYTNDIDKDCLLQIQNLARLDIIKGHITILPDVHLGKGIIIGSVFLTKDFIIPNGVGVDIGCGVLCIKINNLKKKDLNEKIINNIYNKIKRNIPLSFDMHDQGVFDSKNIFSNLLNTYGSPNIKGIVQPKHFKQLGTLGGGNHFIEIVYDASDDLNKTQKEELSIKDETNNIYVHNNVHDNMFNENDISQKNCAINTSLLNAKGNRNHISNNNSVDKKNEVLTEYNYSNVYKDISLNNKNDDLSDVYILIHSGSRNIGKSVAEFYDILASEESKMKRNDLAYLDLKKDNGKNYLKDMKVCLEY…	0.049	0	10	3	4	3	569	65.7	9.13	0	3	metabolic process		catalytic activity	Pf01139	811264	PF3D7_1222000	PFL1060c	12				0	0	100	Low	1
PF3D7_0713900	U3 small nucleolar RNA-associated protein 25, putative	MIRSTYIFSRILFRNSNEKRKNLNMTHGVFLYTHNIHSCFYKKIHTNVHSQEIKNDATINMNNNNNNNNNNNNNSNNNNNDEKKKKKIYSLKNVFAVSILFLYGSYECINVLQHNEDIQRKVKIYPSLYNIIDKKIIPLKIKYDKMIIHFKTYILEHIKNLQKVNDYFIQVYFLVLKYYNNLKHLIIIKITYFLDLLERCTKIIRGQESNHMVKKIKENAEKNINEEIDEQYNGHKNNDECNSRNNNETIYIQNHSRDKGIQSTPQKDDIEYHVDFDASEKGEEKYICNNHSIDNTRNIILEVDDKYLQDGLRDVVDILDNPNLLHIKDVEYNKEIKPHNIHDNVNTSNYVTNLDLYEYNMNKENYPMFNQPTEKNIEQEKINVHKDDEIFGDKKNCEH…	0.061	0	2	1	1	1	1039	125.2	8.5	0	1					810234	PF3D7_1007800	PF10_0076	10				0	0	100	Low	1	Acetyl [K1001(100)]
PfDd2_070015200	conserved Plasmodium protein, unknown function	MDIDRRSALSCSPNNMECGFGSGHFSNNSITWKEKYEQTKELLKSYNLFSDHLINYSIDFYFNKLGFNKFHFEETSPELISKVVVCIITAKINEQYSSDKYFPTFEETHDNVIFIITRVFADDNKTRLNYKMEKKIEEKYFNFSDMSKDCYRLKSFRSVHSVFDKEHTYQEPLRTYILELPTYNDDIIKENETDLKKLMDVNFYNYIKGTRSEQIYYELNKAVLYDLTGQFLQTHYYETSSSTFTLTIAVKRSNVISSIFSLIGDCLNMHRCFSYSKYVEPLKNGVLLIILNVKVIVNNEMEREKQKLDLKDKIYKVVKSLKTLCLFNDSKFIQLSVKRTFTAQESAYLFMIIKFITFFSTNTLSSYKNVEHALNLRNYNNNIMDTTTNSSSSPSSVLN…	0.062	0	1	1	1	1	1397	160.3	6.74	0	1	metabolic process	cytosol	catalytic activity	Pf00208	2655330	PF3D7_0802000	PF08_0132	8	Nitrogen metabolism; Arginine biosynthesis; Alanine, aspartate and glutamate metabolism; Metabolic pathways			4	0	100	Low	1	Phospho [S590(98.3)]
PfDd2_100023000	DnaJ protein, putative	MLCFDKEDELKICKRFNIENDTNVNKVKNNANDNFLKDINSLVDKYDEIIYINTSICNSFIYIITKYCFYIFDNKDFSFVTLYALKYDHVNNFGYHNKVFLSSIDNTIYIISNNYKYVYAYNVENKNGIVILDYDKKAHSLNINEISEEDTSESENEYYEYITYIKKTYKKKRRLQKNISIKLITMLYLPISSNCLMVTKNNILFFSQETDKIFISDSVQNILHKNAQKKNNPDNKMNKLVINTKIVSFRSITCNTNIKTSKVYKKKKKLNSTRNNTVFNELSNLKKKQVKTKSHTDKNKFIFKNHSKKKYLNDKLFHENMNNKIINSENIFQCCNKIKNKERKNYNNVNGFTKKCNNKCSKKANDFNPLYLYSINKENHLYDFILNYEYSDDEKKKKY…	0.064	0	1	2	2	2	3055	370.8	8.88	0	2	cell organization and biogenesis;cellular component movement	membrane	catalytic activity;motor activity;protein binding		812129	PF3D7_1457400	PF14_0547	14				0	0	100	Low	1	Acetyl [K268(100); K269(100); K2879(99.9)]; Phospho [S272(100); T273(100)]
PF3D7_1028100	peptidase, putative	MICPIFFLYIINVLFTQYFIKCEGNKVTVISHNNGHNDNLDVNKNGVISQENVFDTSESLNLPSNKKVGSDDLNTTTISFTVPDNLENEVKVVSSSESGKGATVSHTKVTSEGLSDTQPNVTQSVSSSTHTPGSLDSTMSTEQHSSVSQSSLPTESSSETLNKATVPEIPIQINSGLLKNYNGVKVTGSCGSYFRVYLVPHILIYALTKYSVIQLESLFNDNARIDVEHKGELQNKCSEGYHFKLVVYITHNVLNLKWKTYKPNEESKSEDSDVRKYRIPKLERPFTSIQVYTANSKAGVIETKNYNIRTDIPDTCDAIATDCFLNGNVNIEKCFQCTLLVQKKDKSHECFKYVSSEMKKKMNEIKVKAQDDFNPNEYKLIESIDNILSKIYKKANKPF…	0.064	0	3	2	2	2	1031	118.8	6.28	0	2	metabolic process;regulation of biological process	vacuole	catalytic activity;protein binding	Pf00112	812667	PF3D7_0207500	SERA-6	2				0	0	100	Low	1
PF3D7_1222000	IMP1-like protein, putative	MKLEEVKDIQKIERIGAHSHIRGLGLNDCLDARYCSEGMIGQMSARKAAGIVLRMIKEGRISGRAILLAGQPGTGKTAIAMGIAKALGEDTPFTHISGSEVYSLEMSKTEALTQAFRRSIGVRVKEESEVIEGEVVEIEIEKFNERDINNKNKKLGKMILKTTEMETLYDLGSKMIEALQKENITAGDVICIDKGTGKITKIGKSFARSKDYDAMDPNTLFVQCPEGELQKRKEVVHTVTLHDIDAINSRTQGFLALFSGDTGEIKNEIREHIDMKINEWQEDEKAEIVPGVLFIDEVHMLDIECFSYLNRALESEQSPIVIMATNRGITHIRGTDYKAPHGIPLDLLDRTLIIPTYPYKHQDILKILEQRAEEEDVDIDEYAKELLCKIASESSLRYA…	0.064	0	3	1	1	1	483	54.6	5.44	0	1	cell organization and biogenesis;metabolic process;regulation of biological process	nucleus	catalytic activity;nucleotide binding;protein binding	Pf00004, Pf03796, Pf06068, Pf13481	814290	PF3D7_1362200	PF13_0330	13				0	0	100	Low	1
PF3D7_1007800	CCR4-NOT transcription complex subunit 5, putative	MQLKNNFYLSEKKDNEKLVNKNTHLDNSIIKKIYTFYKNKDEKVVDNFDWTLEILNNLYNVELPILYKMFDINSICVSLKLKLKIKNNNEASNKNYFLYFDINPGGIMSKNQEKIYYEYKFIRDKNDDTLEKMPREQKMKYFSSLSYKLAGKVIEYKESKYKLINVLQSAIYGSVYLSEVVEGGGNGLSKRYKAIKILSKHLIEMAKDKVQEDPLSEYYYRDSMSGHSNILSCDNIFDDNLYIYMVMPFAVHGDLFEVMKNRNKCFNEEEARYLFHQILLAIKFLHSKKMALRDISLENILLFENEKNGLIYPVLNDPGQAIYFNVNKRNNVILEDYKKMFGKIFRPPEIYMKCKYDPTKVDIFCVGYILYFCLTKHELFKCSLDKDIYWKMFKNKNYK…	0.064	0	1	2	2	2	2515	295.3	9.38	0	2	metabolic process		catalytic activity;nucleotide binding	Pf00069, Pf07714	814429	PF3D7_0311400	PFC0485w	3				0	0	100	Low	1	Methyl [K338(100); K339(100)]; Sulfo [Y337(100)]
PF3D7_0802000	PPPDE peptidase, putative	MFKRCILYFVISIFSLVLVVYKESRYGYNKFKYEKKYKKGCDINDDLCYNENDDNVDNAKAIGKTENDYEVVNYDEYTNNNKKKSISLSNNKTKNKNYFDNYNNKYVDKNEINYIFKPYFEELNNNITKLDHVISLFYEFSINAKFFILIFFKSTMNILHSYGILLISLIKILFLWFIIIQPYIKWLFIKLKKSYMKLDYQSKKYIIYMMTILLTFLYLIYVGVFKYIINKISKIYKYFLKKIFRINNFLFKVFPYIISTLLYATIIKTIPIKCISFFIYSCFFPFPSIYSIVIILKYVYLPTLNTCIINKVEEKYHQKNQEKNQNQTKYQSVDTSTTSKEKHEYIRTQHHNSCTTNAGSCMQIQDVSETNEGLTLKKKYINGKDKDKEKDKEKEKKRE…	0.064	0	2	1	1	1	921	109.1	8.63	0	1		membrane	protein binding		811211	PF3D7_1216400	PFL0790w	12				0	0		Low	1
PF3D7_1457400	transmembrane protein 147, putative	MDHKINIFLYICKKERDVKAKKGIQKKLIPTINKFNKKIIIKYVLYDCKNKTYMIKKKWKVHYILNKTKKKIKKKKKEKKIKNLIYDEMIYNKNNFKNVHKVDNDNVHLSNNNLSFNKKDGFPKSSYKILLQAIGKNIKKFRNSTIINTGVDTNKQEKNVFFYGFMFTKYYNKYKRENGLVVEKCNFFKEDKRIKKTCEVHKKYQYFTDTSYKEYKNSVYIDECMRRKKGLIFDIYDYIMKMGYKFIKIYLSSWLYINERIIDLGGKNKIKGKKKQITKKIRRYNKVTFCHRCFIKKTFDYKNLRYPQCCNNLPSKEKIRTKDNLRNSIKRIIKKFIKYINNNILYKRDIFNICFIFQYMILTNEKKKVFVYLINFPFCNIYKDNIFNNNNNEKCLLFL…	0.065	0	3	2	2	2	889	107.7	9.74	0	2					9221851	PF3D7_0502600	PFE0128c	5				0	0	100	Low	1	Acetyl [K67(100); K69(100)]; Phospho [T68(100)]
PF3D7_0207500	conserved Plasmodium protein, unknown function	MKNFCLTKGKVKNVINYAILLCIYIIIWILLTLYCLFNKLKSYIISLQLICKYIIIQIVKCNNVNDLNLNNLKNKSNKNFQFLKNKIYNIFYNCLSRKNEKHDDIFKIYKNINKVPKHIYIVFKISDLIILNSEKLINHIVNILIYLYEFKIEHVTIYVSDHFFDYIFYYDLFKYLYKKNFYMKCVIKENNISNNNNNFISSNDKCNKKNYFSCNYNNHIYDTNKSFQCYHHTDEFVITKFSLPQNIPPQENSSPELFYRKRKNKEKMNSNKNKKGNYKDDHMNSYKDDHMNSYKDDHMNSNKNKKGNYKDDHMNSYKDDHMNSYKDDHMNSYKDDHMNSYKDDHMNSYKDDHMNSYKDDHMNSYKDDHMNSYKDDHMNNYKDDHMNNYKDNHMNSYKH…	0.065	0	3	2	2	2	732	88.7	9.2	0	2												0	0	100	Low	1
PF3D7_1362200	histone deacetylase 2	MKMKKIIIFVLFYFITPKLCQFEKSLFNYLGEVSFIEPFEHLFEKCLEIPNTVCLGGTGTIITPHSFHKGLIGKWTFDDMYALDYSSYNNHMHKYIRPGPGFNGHGYSGAFIGDVSGFVPSGDSLKTTEFTIVFWIYLLERSTSHFRNIISQIDKEKDIKIAILLHAHITKLSVRVLGFDNYNEGLSSFGYIPLRRWTNVIITLNNKEIVIYINGIFDNSVSLKSKVVEKAGDLTVGKNMNYSGFNGYLDELYFYNRSLSISEIKSFSLPSVTGIYDTDYVYVGNYKCNYNTAINSNICKKNYRLCTLNDLYNGGAIHYARINGILMEKSNLWTLDISETSFEKDEKRIALCCKTYEE	0.065	0	6	1	1	1	358	41	7.68	0	1				Pf13385	2655147	PF3D7_0723200	MAL7P1.124	7				0	0		Low	1
PF3D7_0311400	PHD finger protein PHD1	MRNMNDKNNVHNNYYYLKLENVNNGWRNKELKNDITNENIYQFIGKKKKNYSSSEMSKNSYSTCNTNNNIYINYNNNNNMYNNYNNNIYKNLNNRNINYKGYKFKQNYHTNAYVNISKNRNYYYPSESKKLTNEYNKYDFDNLEKRECKIINDESYKIEETTDMENDMLYIHNDSLPSHQPTINNNTQELYHINNYNNNIYFYEPCEKDNYLDSSIKDIYFDIYSNDTSENIKNETNDIINVDQKGNKYEENNINISNNTHEYKTFVNDDKQLLLDHIKRLEYQNNIFLNNMLNMYYVCIDYIKLQDDKIKEHEQVINSQKEFISNLKKQLSSNDNTNVAYNININHINKYKHVTK	0.065	0	6	1	1	1	356	43.1	6.86	0	1					814248	PF3D7_1354100	PF13_0284	13				0	0		Low	1	Sulfo [S332(75); S333(75); T337(75); Y341(75)]
PF3D7_1216400	flap endonuclease, putative	MSRRTKKVGLTGKYGTRYGSSLHCHKKNLCRNMEM	0.065	0	26	1	1	1	35	4.1	10.37	0	1	metabolic process	ribosome	structural molecule activity	Pf01780		PF3D7_0210100.2		2				0	0	100	Low	1	Acetyl [K27(100)]
PF3D7_0502600	zinc finger protein, putative	MNDNSLYDNNRMKDEKEESNKDDSSDDFVYEPLSVRKKRFMDNLVSSFVEEKKNKKKKEDKNYEHEEKKDANDSINDKEDKKYSNNNNDNNNNNNNNNNNNNNNICDDNNDGFKVDFRKTLLETFHKIRLEKKNDEIDETEEIRKREEKLLAQVSKALNAPLQSVKERAKGIVYKENVESIWKLPKKYKLLKKSYVEKIRRIFYIDVNGDDIPAPIKNFKDMKFPKAILKGLRKKNIKKPTQIQMQGLPSILLGRDIIGIAFTGSGKTIVFVLPLIMKCLEAEIRCKLEEGEGPIGLIICPSRELATQTHNIIKYFCEFLYKDNFPTLRSLCMIGGISAYEQGREIQKGIHMIVATPGRLNDMLNKKRMTLEQCRYLCFDEADRLIDLGFEEEVRNTLD…	0.065	0	2	1	1	1	665	76.2	8.27	0	1	metabolic process	cytoplasm;spliceosomal complex	catalytic activity;nucleotide binding	Pf00270, Pf00271, Pf13307	813092	PF3D7_0527900	PFE1390w	5		STING mediated induction of host immune responses		4	0	100	Low	1
PfDd2_080024900	conserved Plasmodium membrane protein, unknown function	MEGNDKCLNVTLADIEKDTMKNNLSLNSKGNELLNNKKSGYKNNIKKKKKKSIKENNGNEQNKGNGTLTLKNEENDSKVFKTYRNKRNSKNDNMEKHKNDVTKNENDITKNENDEIIKEDKNSNLGKTNGYNIKDIRRKKKDNNKEYIRDHMKKKKDIIMNNKGKKNNSNNNNNDNNDNNDNNNSNNSNNNNNNNNNNNSNEYTKRKNTHKKHLNEHYKNESNKKKVNEKKYNNSVYVNNNIKKNHVNKNKNENYLQNVWLFLFDNEVRKENEQCVGKIISLDTFNTIEKFYKNYKYMKSPSAIKEYYNIYLFKHNFRPLFDEYPNGFICTVKNANHFKNDSVDIIWEKMVLLAIGEEFSLIDLCGLQLCIRDNEMFFKIWMKNYSNYLKNILMKKLKD…	0.065	0	2	1	1	1	621	73.1	9.41	0	1												0	0		Low	1
PF3D7_0723200	ribosomal protein L43, mitochondrial, putative	MLNFLILILLFYILFFDECEVLRNISYNHKTQNKKKGFLFLTPLLLNKKRFEGRTYVKKNNINSNYTYRYYDFIKNGKGSIRPFIYKSNKRRVHKLYVYNKSEKKDDTYHDIINNHINIISERIVGDEHNFILPNYCLIERNKFYQDYDYQTSILIYLENYLRSKHVTFHDIMKTKNMCDDKCVDIRNYVISYLQNECSDIIDNLHISENGILNIRINTNSLMEKIRNFYNMNILKSNNEKEINKKKKDIVLLDFCSVNMCKHIHMGHLKSIFLGYSLSNLFHFCNYQIKNRSHIGDWNLNIALVITFIIIFSNIHINKEERGQQVLSNINSLSNKENEYNYKETNNNKFFVNTYNYNDNIKKNENNKPIIDVEQKQIINKQTEDFITQYVKVLNNINE…	0.064	0	1	1	1	1	943	113.3	9.28	0	1	metabolic process	cytoplasm	catalytic activity;nucleotide binding	Pf00750, Pf05746	813416	PF3D7_0913900	PFI0680c	9				0	0		Low	1
PF3D7_1354100	DNA2/NAM7 helicase, putative	MKIHYINILLFVIPLNILINDQRNHKSTTPHTPKIPTTRLLCECELYTPANYDNDPQMKEVMDNFNRQTQQRFHEYDERMVEKRMQCKDKCDKEIQKIILKDKLEKELMDKFATLHTDIQSDAIPTCICEKSVADKVEKNYMKCTQNLGGIVAPSSGVLAGIAEGALYAWKTTEIAAAMELAKQAGAAAGLKAGHLAGTNAVIEQLRTLGIYFVGDKLLESLIDPQNYTNFSTISSIISKRNSELCSINAHSRFNDMCTQLKISLRIVKSDGISADLPDTNAIRLKAQEILTEAKGAAAEVTNTATEKAIATLTAKNTGEVNATYMGYQTPIIASIVAILVIVLIMVIIYLILRYRRKRKMKKKLQYIKLLEE	0.063	0	6	1	1	1	373	41.8	8.54	0	1												0	0		Low	1	Acetyl [K308(93.4)]
PF3D7_0527900	protein ARV1, putative	MAMLVTSKLNEALCWLREEFHEILTDIDFEKSEFNLNELCKMINNKIKNSLNNINHMSSICDEKFLEDKEKQECIDNKDIISWNNLNYSVFHYVNIYNKIHEVLFIEEDDFYYNYDEHNVYVRKKFSPNLLFHPLIYTIDCAYFNFLLSFISERKSSDSSFCFLPKEELKTNESINCGDDTKCCQDVINNHPFGNYNFKESEHSHNLHTQKNSPEQAIIKKRKKKITYIYDNDYNFKQNFIITKEEYANICKEFSKVYDIKKYIDDQSDELYNFDRKERCAGKVDNTNGGNKTNEPNEPNGPNGPNGTNEPNEPNEPNEPNIPYDKNHMLYFDDKKEIIDIKQSRYDMKRLYKFSLQNKIYMIDNNLNEKIKTYNGDITNIKSHAIVLFANNNYRYSKD…	0.064	0	1	1	1	1	918	109.5	6.84	0	1												0	0		Low	1
PfDd2_010015200	heptatricopeptide repeat-containing protein, putative	MDSDLIDEEFVYGQKIGKIKKKKELILDTLKSVIDPDLKKNIVELNFVRNLKINEDEKGEKYFVEFDLNLTTPACPVKDDLLRECKEKLGLFEWIHDININITFINFNEKRGNNKNKIENIILIYSCKGGVGKSFFSVNFSYYLKKKGASVGILDADINGPSLPTLLPFDYEYVKFKVVNKKKDEPTKGKNGYIYNDDMNNNNNDDVDNNDMNNNIDNNNIDNNNIHNNNIHNNNLHNNNLHNNNLHNNLHNNLQNSDGKNTFCGEKKKKNSFTHEKYFITQYDNEPKDDDDDFFFNLSLEKRKEKKKKKKPNRENLLNIFNSKNYNKLSNDDKKNSGTIEYDENLSMIEPLIYNDVKLMSYAYIKNKMNLGFSSFRGPILNELIKEFLYHVNWGILDY…	0.063	0	4	1	1	1	718	84.7	8.15	0	1				Pf01656, Pf01883, Pf06155, Pf10609, Pf13614	810843	PF3D7_1128500	PF11_0296	11		Complex I biogenesis		5	0		Low	1
PF3D7_0913900	conserved protein, unknown function	MFFFKNVQRYCFYRRIYENIQIIRALQIKEKAKNNVTKRREEWWDNNVNKNDRNMCRSKNYLSGCTTRDDNMKDDNMKDGNMKDDNMKDNNMKGRNTKCDNIKDNNMKGRNTKCDNIKDNNMKGRNTKCDNIKDNNNDNNSINNNSINNNSINNNSINNNSINNNSINNNSINNNSINNNNIKDKDEKHFYKNIFSELKKVNDKCTKKYVPVDEKNIKSVTNEDHLSKKNILENEKKDAHFSFTHDEGNNKEEIKNDNIRIIPQSIPSNDVYNISKQKKGQCKNNETKEKYLKEKNKYLVRKDIYLKVKNEHINNKELLRKKEIYSKRDMNKNNKSKMKKIIKEKNEEIFIKKNDKDKISQLDIINKNKGTKNMDNRKNYLIVKNGNISSNNKMDYLLS…	0.063	0	3	2	2	2	1797	213.7	8.81	0	2	metabolic process;regulation of biological process	nucleus	catalytic activity	Pf00773	813339	PF3D7_0906000	PFI0295c	9				0	0	100	Low	1	Acetyl [K93(100); K98(100); K108(100); K113(100); K123(100); K128(100); K196(100); K201(100); K211(100); K216(100)]; Sulfo [T97(100); T112(100); T127(100); T200(100); T215(100)]; Methyl [K1621(93)]
PfDd2_050005100	cytochrome b-c1 complex subunit 7, putative	MPVCFSTFKICGYNEKYNTILYREPILTSEEYVKKYVIFFPGDYSYFFSNSVYTSFKTQSTCECTNYCYSYEALFWILSQRYLYDYILFIIPSDFSNYFATFSNFLNPCDIPLDNNLYELNRENENNYDVLNMENKINKKSVSFIKNEYINSNIRAKSIKHLLCLLLSLNNEVLHKDMLNEGNFHKIINNENNYNDNNDNNNNDNSNNDNNNNYYYICCDKPLINYLGNELKTEKNIYSKERKNNIFMKNIIKNKLVLIGFSKGCSVLFSLLRESHEGPFFWSYVDSIIFLDPGFNKNIYNINIEKNALEKLSQHKLKISVHCTPNQIMDNTSMNIHEEYIHFVKILKDIHIYISTYIYYINVDKGLNPLTLHYEILIDYSEEFSNICEEESTPLIVNG…	0.063	0	4	1	1	1	433	51.5	6.24	0	1				Pf10561	814548	PF3D7_0323300	PFC1040w	3				0	0		Low	1	Methyl [K306(93); K311(93)]; Phospho [S313(89.5)]
PfDd2_070020700	conserved Plasmodium protein, unknown function	MSRNDKFNYIEEKKLNSQDFSSNTNYKDIEKIDEKNIIMGDYNNTDVLKEMTSEEFKNILNDDAYYKKLFESEGKYDSFNNDKDGLLNFEIDNLNDNKNNDNIGSNKNNEMKKIKIKNNENNNNNNNNKNYYYYDDELDVDADGEINKNNAENINKKEKLPRFSNLSLLNDDFFLKSQNLDMNKQNEDLKNKRDSLLSLKNLRNSSIFNLSLTDENLKRSYQKYELYSNDKLNMSLSQTDQIYDSDLLTPSPSKKDSVKKNPRNDEMHNIIENKYNNDNIYKDNIYNSNHNQKEGNSYKIHIKSDDPDNVLDLNSYNKKNEDRKNKNIEENIEVVNNNNKKLSIDLLDEELDNLKKKYLLDDSINYNDKNNDYLDEYASDSEFLKRSSLENKMNLDLNY…	0.063	0	0	1	1	1	2218	263.7	5.68	0	1												0	0	100	Low	1	Acetyl [K872(100)]; Sulfo [S871(100)]
PF3D7_1128500	conserved Plasmodium protein, unknown function	MNSVHNYNEYLYNNNETDNADISRDNNNNISSNNNTNYFDTREKRNDSLNNTNDNSLYRSKVSLKSEDNRYVQNNFQVNYDIMDGRDRIEDVNNSSKNYTDIIMNNINNMNNMNNMNNINNMNNMNNMNNMNNMNNMNNINNMNNINNMNNINNINNMNNNYKNMLGNNNNNNNNLNYCHVINVGSNNPYDNNIEINDHNNNSVILYKPIDMSLIYKTYDKNGMIYCKRIKFYLKNEREHDYTDFLIIKINSLKGPGGKPYMRLELSDDKKEFFFYYLDLYEENYEKIKKEQKLVINFNLFPFKFIDLLEECILENDNCEHMDDQRLNAVLIFTDGSLRDNNGNNNNININSINNNNIVNNNIVNNNNNCNGYNLSEECSGTGDQKRNNFETHKNLDYH…	0.063	0	3	1	1	1	861	101.2	6.33	0	1	cell organization and biogenesis				3885833	PF3D7_0607600	PFF0375c	6				0	0	100	Low	1	Phospho [S3(99)]; Sulfo [Y7(93.7)]
PF3D7_0906000	conserved Plasmodium protein, unknown function	MSLYMVERMRKLLYRTEEETVVYDNVLEGLYSLYKTYILDLEKEFMYYHFYKPLLTSGDFLSKPMILLLGQYSTGKTTFIKHLIEKEYCGMRIGPEPTTDKFVAVMYNEKEQLIPGNALVSDITKPFSQLESFGNSFLSKLECSNTSSEVLKSVTIIDTPGVLSGIKQISRGYDFEKVIYWFAQRVDLILLIFDAHKLDISDEFRRCIQAIKGQDSKIRIILNKADTINTQQLMRVYGSLMWSLGIVINTPEVNRVYIGSFWDKKLMHDENRTIFEEEASDLYKEISKIPRNSTMVRLNDFIKRCRTLKVHIYLLTHLRKKLPFFKKFLNKRKIVNSLEKIYEEVSKDYNLPLGDFPPVQFMKEKLLDMDWMRIPKLETKKIDRINKVLNTHIPQLLEM…	0.063	0	1	1	1	1	533	62.3	8.02	0	1												0	0	100	Low	1
PF3D7_0323300	male gamete fusion factor HAP2, putative	MLDKPSCVISSYVRKILIRSTLLKNEYKILEYSFIRKCIYIRNENSPKKFLNIDIRNFVNIINNISDKGVHKEIINIPSVRNIKSGEKKEKDTDKIKHIKENNINNNLISNNINDNLYYKQDKFIGSKKLPINYIKKINNNNNKNNNKNNYNNNNIIFKYHSSFHNYNIKKYTIKTFHNLVFNINEECTMENKFLGKYEDNNILYEKDVKNNYDEVNSEYEENTLIKSDLRKEKSKYIFKEFSVFSFNILANSLVDYKYDNNGYNIMQWMNRKKWIHQNIMNKLSDIICLQEIEESYFIELKNELEKLHFKGLFLKKKKDTCKDGICIFYNTKVFELLFFDEVIYDKSCLLKKWHVGLIIALRNIISKRIDHFEEFHENNMNKKNYKNECDRILQNSNT…	0.063	0	3	2	2	2	835	99.7	8.76	0	2												0	0	100	Low	1	Methyl [K128(99.4)]
PfDd2_070027300	conserved Plasmodium protein, unknown function	MKNLDANKCIKLINGLKQKKNYPYFSLQCLKNISNEKEKIHDKLLTFIPNNSRKIINSGTKSNYDSRFDKLIQNNKNNKNYNNINYKVIDHNKSNEECNVKNNFSINNKNVHISDINVKQKDKGDDLVIHIKYEPDNNKNGKKNEGQQILYNYDEMNYGNEDKTKLYIMNNYDEVGTKCNYKEYVSYNMNPHEYGKREDVNINGNNINNINNINSMNNINNINSINSINNNNINNSYNSYNNCKYINNNNNNDYNNFSRHGEKQKKYTMFLKKDDISKNIDQKEHINNLNSINNLDNMNETCDDTTSCTHSKNTRSDKKTDASISGKDDIVRDSYSSDKKKENMENFAKVKITKENIININEIKEEDVKKVKKVMGHKKETNEYNIKDEKNDNIYDIKV…	0.063	0	1	1	1	1	922	106.4	8.28	0	1	metabolic process;regulation of biological process	cytoplasm;proteasome	catalytic activity;nucleotide binding;protein binding	Pf00004, Pf00158, Pf01078, Pf07724, Pf07728, Pf10431	813351	PF3D7_0907400	PFI0355c	9				0	0		Low	1	Sulfo [Y448(75); S450(75); S451(75); S453(75)]
PF3D7_0607600	transcriptional coactivator ADA2	MMKPLNMILYPHKFFLNTVKCMLAAHIYNFNVELSEDFLYTRTFDIEKSLIINKKPLLIYENNYVSSTKAICFLFHRLRNKSKKPFDENLSYYLGWLEWSDLLEKHIEVLNKKNIIESLDELELYLKENKNKNKNFINNDDEKDENKLSLADIFVYTSLKHSCIEICKESWVHINEYIEKINNLQEIQNVIKNVEEIYKYKNIYSVFISKIHDKNVNEYLKNETFYITTAINYVNGDPHIGHAYEIVLADAIARYHKIIGRDTFFTTGADEHGLKIANQAAKNNMTPKELCDKNVLKFQNLNKLLYVEDDYYVRTTRDSHKKIAQEVWDKCEKNGDIYLGEYEGWYNVREETYVPENEAKLMNYIDPLNNIKLEKMKEPSYFFKMSKYQDKLIEYIQSN…	0.063	0	2	1	1	1	889	104.1	7.61	0	1	metabolic process	cytoplasm	catalytic activity;nucleotide binding	Pf00133, Pf01406, Pf09334	810497	PF3D7_1034900	PF10_0340	10	Aminoacyl-tRNA biosynthesis; Selenocompound metabolism			2	0		Low	1	Methyl [K514(100)]; Phospho [S501(100); S504(100)]
PF3D7_0304200	EF hand domain-containing protein, putative	MIYYIRKVAINFLFLYIINFCLLHYLKECNTSNYSRILKEQNGKKYIYYNLSKKKNNGIIKGGSKHNGHLFINNYKKKRNVKYKINKYKPCSIFSFFKKKDKNDKNDKNDKTHMKDNSNLENKEKGEIGKDKEQKEKEKEKIIILKDNKKLDEKKKKELQKEEKKTKLTNVLKQNNKNKNNNNKNNNNKNNNNNNNNNNNNNNMDDTLKKDKQTELIKKDNLNNKNDVKKKKIDLNINNIDTNSRDILKNENKYKKHLENVKDKFIISLNQIFCSYMNSLDKKENFKYFFEKILQNVEKNFHTYTFIIDIEKMNNQQIKKTYMINNINCFNEIMNIIQENLYNILVFKIQYLKVKAINDIKEIISNKKNMNDYISYSNNINKIIQIYEEQLTKLCPLNY…	0.061	0	2	1	1	1	558	66.4	9.52	0	1		membrane			811173	PF3D7_1212100	PFL0600w	12				0	0	100	Low	1	Phospho [Y46(99); Y48(99); Y49(99)]
PfDd2_130069300	protein KIC8	MRNRRKKNGKNKQKGKRKNDRLGKIKRKKVVDIKEEKGNDNEKRLEVSFYGYRNIYLKDIHNFIVNLRLGKYIFKNELFDIKNNDCLNNLIMVIVPNLSNYCVKDISTDNVFNKLQRNNNFRKIHSESCLKKYYNNIILKALSVSVLKQRKKNYTQQIFNLNKYLLTKEQMALNKYPTENMDEYINMNDIEYVKNDKNIRDIKSYLTETMNSINVLHMNNDCSVKENKKNKINMSHVMNNINNDQYNFSNMECNNENHINNGTIENEQNNFERQNIFTQEHIQIYADILEKLIKASHTKKYENNTTTDCNMANMESSKKHISSENINNENGEKRKKKKNEQNDDNLNHLNLGNLVSHKINEMYNENRNMDEKIETNNNNDNHSDNHSDNHNDNHSDNHN…	0.061	0	2	1	1	1	903	106.7	7.09	0	1	metabolic process		catalytic activity	Pf00929	814175	PF3D7_1337300	PF13_0208	13				0	0	100	Low	1
PF3D7_0907400	methionine aminopeptidase 1b, putative	MRRGLGNEKRFLRRSFNRSYYYKKNEKEKIEEMNSRKNNNYEKEEEEDDEEDIDGVDEDIKEKCSKAVCDMNSSDIEERNEKKKKNEKFIVKEKKELSVNDESFLIKNMEQNNNDKGQDKNNVICPLCVEVLDETDRNFFPCDCGYQICLWCLYYIRDHMNNTCPACRRSYEEKNFIYNKETHEKLIKKQKSNKNKSDNNNNNNNNNNNINRGDNNYMNNINLTNMNEMNNINDMNNINNNNNDDNNNNNDNNNNDNNNDNDNNNDNNNNNNNNNNNNNNNNNNNNNNYYYYISNNYNNNYSSSGSLLYRSDTYKHPNIYNIHEYDNLLEIIKSIRVVQRNLVFVIGITATYAKKTVLKKNEHFGKYGKILNIIINKSQAYNPQYNGPSFSAYITYSNE…	0.061	0	2	2	2	2	1662	194.6	7.72	0	2	metabolic process		catalytic activity;metal ion binding;protein binding;RNA binding	Pf00076, Pf13639, Pf13893, Pf13920, Pf14259, Pf14570	811393	PF3D7_1235300	PFL1705w	12				0	0	100	Low	1	Sulfo [S65(100); S73(100); S74(100)]; Phospho [S702(94.7)]
PF3D7_1034900	heat shock protein 60	MFNLKYVVLLWYYLCSVQFIWGDIKLVNSDFGEHHCDSDKVKILDSKFYNKDCGGENALPTFEWLDKNKGTKSYVITLTSMNNSTKVVHFIAWNIPRHINLINNFTNFEEMNAVVGLNSFKKRSYEGPCSTNELREQSTECLKFSIYALKNERIELSDDADYFELIAYLKRMSREEHIVIDNLYLYSLCIPKKKIHI	0.062	0	13	1	1	1	197	23.1	7.06	0	1				Pf01161	814356	PF3D7_0303900	PFC0176c	3				0	0	100	Low	1
PF3D7_1212100	enolase	MKIHYINILLFELPLNILIYNQRNHKSTTPNHTQTTRSLYECELYSPANNDNDPEMKRVMQQFEDRTSQRFHEYDEKMQSKRIQCKDRCDKEIQKIILKDKLEKELMDKFATLQTDIQNDAIPTCVCEKSIADKVEKNCLACGGMLSGGIAPTVGLIGSVAVHAWKPLALKATIEKALELNAATIASAAQAAGIEAGKKAVIAGLNSEFGLSTPAVQKIGLVFNAKNYKDAGYIYQVLYKQFEMTCEAPVNGVIHGADAPICTKIIGKTILRKSGTAKDVINESVETVVSQAKGAAGDKVAEVTAAKELVIETAQKEAIEIASYNWYTTIGYSVLAILIIVLIMVIIYLILRYRRKKKMKKKLQYIKLLEE	0.062	0	2	1	2	1	371	41.3	8.62	0	1	response to stimulus	membrane		Pf02009	810562	PF3D7_1041200	PF10_0405	10	Malaria			1	0	100	Low	1	Acetyl [K299(100)]
PF3D7_1337300	conserved Plasmodium protein, unknown function	MKTFALLYKLNVEEDNNENETLFFSLYIHNSYIYVGSTNGRIFIFKKKGKVFFDQVNFVNVIKFATDDVITKICFVENLCWLICGTENGSIFVIKNKEYIKKKKKKKIDVIVEEDFKLPNEYHYNAITCIKYLIKKNGKHIYIFIGDIDGVLSYVLLKNGSYTSTQLKKKIRKNKQIYNKLLVDKINGPISDIEICSDFILVTCEKNNILIKLDDILLYNKNEEIYYKCIGKKKENKNYKSIFLKCKRNIKSPMILSLRKNGRIWISKEDKVLNTLVFYYSFFYFFYIFFFNKKLYMNNYLYEYYKNYFLSNSYFVQFLDNIINQFSNFTFPSKPNLNMFYKINKKYFVLFEQFITYPFFKKINERIDNSTDPTTDDRSKIKDMLTKDINNIKEYLKNK…	0.062	0	1	3	3	3	2475	300.5	9.29	0	3												0	0	100	Low	1	Acetyl [K758(100)]
PF3D7_1235300	conserved Plasmodium protein, unknown function	MYIEEIILDGFKSYPTKTVIGPFHPQFNAITGLNGSGKSNVLDAICFVMGINNLNLIRVNRLDELIYKQGQAGITKGSVTIKFNNEEKPSPLQEPYRDMKNITITRQIVLGGRNRYLLNSHNAKPKDISDFFQSLKLNINNPHFLIMQGKITKVINMKPIELLGLIEESSGTKLYEVKRTNAIKLMVKKDQKLGEINKVLFEEIEPTLVKLKKEKEEYNKFVSNNEEIEKYEKVEIAYKYYVAKKMMTKCEEKIEDAKSEEKILEKGIKEIDKDIEKYKIEKEKIVKETNTASEPMKILISQKEELEKKISQLKSEAKMENKEKAKEKRRREDIKKEINNLQNKLDDYQKNNEKNNKNLKSYEDLKKKIEILKEELNEKQLTMNCLLSAGTNNNEYTGS…	0.062	0	2	2	2	2	1218	143	8.56	0	2	cell division;cell organization and biogenesis;metabolic process	chromosome;nucleus	nucleotide binding;protein binding	Pf02463, Pf06470, Pf13304, Pf13476, Pf13555	813987	PF3D7_1318400	MAL13P1.96	13				0	0	100	Low	1
PF3D7_0303900	conserved Plasmodium protein, unknown function	MILQEVNKKNYFYCINKYYGCVKRTFYSYKNIKFYKKNNLYINEYEKNKTISYKDISIGISREYFNNKRYYNKLIINNKHKVDDNVFITPTVLSKHLKSKYFSTSHETLKGVNNISTNCENIKKKKKNEQQKNEENKVEEKHNKENKIEEEHNKVNQLKEEHNKVNQLKEQHNKVNQLKEQHNKVNQLKEQHNKVNQLKEQHNIEFPATLKPSNINNKKGVYHEEREETINKDHEGKIKNANTYPHINKIEDNRNEHIDMINILKKKKIIINEKETKITKFCNKSNKALKCVISILKKTSNKIKIIILQPSILKVYYENIKKNIKHTIVWVKTGILLFLTNMKISKNLIIKRLKGYRLSYSEYKLLIRTMNDMFKLIPFSFFIIIPFAEFLLPIFLKIY…	0.062	0	4	2	2	2	802	95.4	9.33	0	2	cellular homeostasis	membrane;mitochondrion	protein binding	Pf07766	812521	PF3D7_0417300	PFD0835c	4				0	0	100	Low	1	Acetyl [K68(100)]; Phospho [S57(98.9)]
PF3D7_1041200	tRNA pseudouridine synthase, putative	MTNAGTTDLSWLPSDADEQLALGFKIVTNAYKTRVTSQEAEIRSLKGQLTEKQEQLSSIQKKYSNLEVQLIESTQRGNQLADENKQLITTIKKLNRDIDRLENLKKAVLNSIQEEHDVEDAHKYYSADDLLQTTAPRTMLEMNGNEDSCQSIINKIVNSDTHNIINGSFNSPYIGNVPLGEKNTDGRAFFRNARSRLSYEQFNQFLSNIKKLNNHQQKREETLKKAQAIFGEANLDLYEEFKVLISKHS	0.062	0	12	1	1	1	249	28.4	6.43	0	1	transport	membrane	transporter activity	Pf12718	813421	PF3D7_0914400	PFI0705w	9				0	0	100	Low	1
PfDd2_060024500	conserved Plasmodium protein, unknown function	MQLNFLLFVFIFLMVFHLNIFNKGKRQNLVSAYLNHFKKSYFSGVTSGSDCVNKSEVSSDNNNNNNNNNNKIAHNFFSKKYQRNFENNNLSENQENNKNIIYSGSNIFKNIYNTEMMSNNNTVDVNMMDNNPAARLEELRTIMKKNKIDVYILINSDEHNSEIINEKDKKIVKITNYSGADGILIVTKDKPILYVNALYELQAMNELDQNLFTLRISRIDNRDEIFETISSLEFNTIAFDGKNTSVVFYEKLRKALLNAYPKKKIVEKIIYNNNFDDVNKKDDENVLNFLVLEKSLVEIKDYPVNNKTLYIHDRKYNGACAGEKIDKLKQSLMYDIKNVDNLLLSELDEIAYLLNLRGYDYQYSPLFYSYLLFQFDREEQDFSKIVFFTTVKNLPADVK…	0.062	0	5	2	2	2	777	90.1	6.81	0	2	metabolic process		catalytic activity;metal ion binding	Pf00557, Pf01321		PF3D7_1454400		14				0	0	100	Low	1	Acetyl [K337(100)]; Phospho [T580(99.8); T583(98.5)]
PF3D7_1318400	serine/threonine protein phosphatase 8, putative	MAQGGRGGQVGGDDYSDAKHLLDSIGKKVHDEIVKKDAKTYIGELAGLLSQASIFGGETVAFSEPCGLIKNESQKLAALGDPCGSASEKRFSKERVDEYDKKKIKCSNSEGACAPYRRLHVCDKNMVKMDTNNDSKAKHDLLLDVCLAAKYEGESLKTYRAQYDEQYPSSVSTFTMCTMLARSFADIGDIVRGRDLYRGNRKKNETKTEREKLDDKLKEIFENIRKENNSKLKSLTDDQIREYWWTANRNDVWKAITCSADKGNTYFRATCIDLNESPSMARDKCRCKDKSFTKETDQVPTYFDYVPQFLRWFEEWAEDFCRKKKKYVDIVKTYCRNETKGKYCSLNGYDCTKTKPAIGRLRMGNQCTKCFFACYPYEKWIDKKKEEFLKQKQKYEKEM…	0.062	0	1	3	3	2	2269	255.6	5.58	0	3			receptor activity	Pf03011, Pf05424, Pf15445, Pf15447	9221932	PF3D7_0833500	VAR	7; 8	Malaria			1	0	100	Low	1	Acetyl [K1366(100); K1370(100); K1373(100)]; Methyl [K535(100)]
PF3D7_0417300	tRNA wybutosine-synthesizing protein, putative	MKKKKKSGEDDVWDESLNDFMELNKNSCSLTRDTIHGRLRPEPEIIENILEELENKIRHYFNLYQIEKEKRTCSDKNNYYLQKELYKAYATLDKNKLYTKKLEDKLNSIKENECNLIDTVRRIDLLYIQLDTLVQSFAGVCTQVIVEINENKDNVMNTIDIKRKKGETIKMLLDYIYPCRTLDPRLNSLYGMLYYQSIGLLKDESFVGPPIPPIPPVVPSESNGWLPPCGNNNNNKMMITSDNYVNILSDHRFSDLIRMVHSGQSAVINYPDIIKNMEDAEKVPHNENKNNININSNLNSNNINMNDKGSSYESLIVQDLTGFDVHIGIIEINCHMNDPKIVCVVRYDDESVNSAIQDVQRVSKPKSPDQVMSTGEYIFNVDNKIHLNKLPQKKTGDVP…	0.062	0	4	3	3	3	1001	113.5	9.19	0	3					814143	PF3D7_1332200	PF13_0173	13				0	0	100	Low	1	Acetyl [K68(100); K70(100); K76(100); K83(100)]
PF3D7_0914400	conserved Plasmodium protein, unknown function	MSTVEELKFIWKFLFSHMNTEKSKEEICDEKKYEENIILLKKLMRTENIKFDQKYNAINILEKLKDIEDIQYEDILNDYAKNFLTFLKGSFEKVAEEIQINDKISFRRNELIKQDLNNKLQNLNHNYNLEYINLNKCLGTEDFESQLNASLKFNSLKDILSKLLKEMKDYEIQYNNLSDTDKFLDMKICELENYLNNTNQNS	0.062	0	5	1	1	1	202	24.2	5.11	0	1					810206	PF3D7_1004500	PF10_0048	10				0	0	100	Low	1	Acetyl [K162(98.5)]; Sulfo [S155(100); S161(100)]
PF3D7_1454400	conserved protein, unknown function	MDYRFVLKQQELYIHIDMDKERIEGNTVMNISLYMPIYYLYDEEDFIKNNYNINKLKIRKEEKDKKKQVKEIFLQQDVCYKKFCEMKKEKKLFVILQIPHNINSSSYYDIELNNKVHDKYYIIYNSSHSASSYDKINKKTEDNNINEAKHMNVYNNNENYMVKKNTKNVSCNKEEDELILPNNLKEKDDKNTTSYENDDKNTTSYENDDKNTTNYENDDNIIYNNMPYDEYREECMSVERRDFELQDTLNIADYVSLNKYVDENYMKENNYMFINIDQEILDKEKDKNYKNFLHFCNNDRYVITNTNEYNIKINFIIGLKFSFYNLNSYYNKTYFNKKNEHNLLITLQNYSKENTWFPTLSKFDSIYSKCSWLTMFKIHKPYFIISSNTLIGIYEEKYE…	0.061	0	1	2	2	2	3501	421.8	8.56	0	2												0	0	100	Low	1	Methyl [K988(100); K989(100)]
PF3D7_0833500	conserved Plasmodium protein, unknown function	MVLEILKNNYKGNGENYYNKNKKHQKKNKGKINVLDDDEYDNENDDKNVDSANNSELCYLYEIYKNGFNKEENNGIILSHKNNKKGLIYKNKINALYDNSKEMLHYRNQENEENDIFEEDIYENDNFDDNNFVEEENVEYKTYNSFTNEEANMLNNYSRVNIKNILDSHNINKRELYNKHNNNNGDNNNANKKKNDQKNFNKDDSNIREYSKNNNITRNLYKKNLLYFHEKYNEKDKSTYEYHIDACDNFYEYGDEYNSNHKSKGKNIFEIKDVNIDRKGTKKFQKLDKNKETTKDMDYDYYDEDNVDYEDDNVEGEDDNIEDEDDNIEDEDDNIEDEDDNIEVEDDNVDDEDDNVDDEDDNIDDEDDNVDDEDDNVDDEDDNVDDEDDNVDDEDDHIS…	0.061	0	1	2	2	2	1617	191.7	5.52	0	2	metabolic process;regulation of biological process;response to stimulus	cytoplasm;nucleus	catalytic activity;metal ion binding;nucleotide binding;protein binding	Pf00069, Pf07714, Pf14531	810786	PF3D7_1122800	PF11_0239	11				0	0	100	Low	1	Methyl [K1564(98.6)]; Acetyl [K1574(98.6)]; Sulfo [S1565(100); S1569(100)]
PF3D7_1332200	zinc finger protein, putative	MIIHKKLIFLKILIVIFLFYTKYYICFFFFVNNTKWCWHKLEGKNFRVFVSRPAQKKSNQLKTKIIINKRKKEENAKSNIRKNDFKSSSQYKLIEELINEYPYKLTYTNLKDQPFILLKDKLNPKYIKGYELPFNLINPLKYELLKLIGKICDPFKPLCCYSLTPKLFIDKMFKNKPSITYNDFCYNIEYKFKFYMPSYTQIFKFEKELLWKLFMTVRNLKEVSPYTPLNDHERLNKILEDNETTLPITISKVNKDINRQGIHPSILNMFFDFLNIEKINNCLKRDNAFLKLESIKNQIKNRDFMEGIRPDYLYIMFSKNANQYYSNFNQKQYEKQFLEAINYNTTAQKIITENSIYKKKRTQFSQETKTSLMKFYDIQLPSFFKEYIKKKNQKHKEIY…	0.061	0	4	1	1	1	453	54.9	9.77	0	1		membrane			2655125	PF3D7_0719800	PF07_0081	7				0	0		Low	1	Acetyl [K11(96.5); K22(96.5)]
PF3D7_1004500	TMEM94 domain-containing protein, putative	MKDLYSLYEDISENDKIIISEKLKNLLNYFQDKNKSYVSEFVVVSRTRFFKSISNYGEFLLLQSSSRVISSYEHILRLLHQAKVYLEFVRCLKLNNCSVIDNEKYEEEISKFINYLESKRKKYYYHICQILIKFIVSSLSDNTIDNKFMEKEFDIEEDNIDGYEKNVNDIEIKNEEYNTSYESQRVKDNNNSNYNNNVNIWTINDNDEKIVMEPFDELEEYGNYLYNVLNQMDNKSWKDKNHAEYLKVISLNDAIIKEDNDKNKNSENNNGLTNTSNITNNMILLPKYLENVRNCIYNHQTKSMLEVKSMIEHAMSDNIKAPLFKTGKIVSEMLPSPNYEKYWSTTQPEFSNKIDTSLVQNMIFKFFNLQKNTTPVDNMTPTNYNIKFYDIFKIILKGI…	0.06	0	2	11	12	11	10287	1205.3	7.96	0	11	metabolic process	cytoplasm;membrane	catalytic activity;protein binding	Pf00632, Pf11517, Pf12796, Pf13637, Pf13857	3885722	PF3D7_0628100	PFF1365c	6				0	0	100	Low	1	Methyl [K4054(100); K6036(98.2)]; Phospho [S4084(100); S4085(100); S4093(100)]; Sulfo [S2376(99.8)]; Acetyl [K3285(94)]
PfDd2_070028200	TMEM94 domain-containing protein, putative	MNINKYEEFYPSILMHERQCGLSSAYIVYEKEQLEILEQEVLKAIIIKALIIEEVIKYIKCILYKIELIKYNNNNNNNNNNNNDNIILTSYDNTNIRKNQIKNVYCPKLLNKNNNIIYDNNLIKDIDRNNFKNKLYIIQFNGNESVRRNFFKTEQKNTISNDNIRIQGNDVIENKNEKINKSLCNIISNENKEIVLNKKNLDTLMLLEKIKTKTISFINKSSYVVIYKSINDYNNVLQKELIDISSKCCNNKFQLYSKNINSYSIIDYVTGHINKMKEYQMRNKFLDDIIVKIKDELYINIDLIYKNKNNKSFLSVMENINYTIVNTYNINQDKLESFKYLHFNFFYICSKLENKSISNINKYNKVNNNICNIFLYFFVMIFFHLYIQNSDDKRKEDIC…	0.06	0	0	1	1	1	2578	300.1	8.65	0	1	cell organization and biogenesis;metabolic process;regulation of biological process	membrane;nucleus	catalytic activity;DNA binding;metal ion binding;protein binding	Pf00249, Pf00569, Pf09606, Pf09770	810301	PF3D7_1014600	PF10_0143	10				0	0	100	Low	1	Acetyl [K2228(99.4)]
PF3D7_1122800	conserved Plasmodium protein, unknown function	MKVHYTNILLFYFPLNILWSSSYVHNKNKPYITPHTPTTTSRVLSECDIQTSIYDNDPEMRSVKENFDRQASQRFEEYEERMSEQRQKCKEQCEKDIQQIILKDKVQKSLEEKVEKGCLMCACGLGGGVAPVWGLVSGLWYGTWSPYVATTVAKAATDAGVKETIKGLGQIYGLSTLPGVDIPGMVNAGNFQNIMHLIKSVMRVQNNFCTSGLNETNLFCSTEVKMTSPVFTQGVTQSIRETVEVAGQAAKMAEVAEAAEFLPKTTILTNTIIAFIVAIVVIVLVMLIIYLILRYRRKKKMNKKQQYTKLLKE	0.06	0	10	1	1	1	313	35.3	8.63	0	1												0	0		Low	1
PF3D7_0719800	tRNA methyltransferase, putative	MKHFCFNNILYIFIIYIIFLLHLNNIILCEGAIWEGISKDEIRNVKHLTHEVELQIYSQHTQNCMALFCNEKESKCKNVYKEFVKASNELIDNDVVFVYVDTISLAKTADNFEIKNIPKILTFKDFDPEKGYTFNRKYTKENILEWFKLLPEPSIEIMEKNNVEKYVEMHKKKGYASIIAFCIRGSDNANKFVHFGETQKLPNLAVGLIYVENDEDVKIEIFNGPGSTIPKENFKYKDTYVPYNGIWTSDSIYQFAENYMKQFPVIINYHRKSLPPLNGDIYFYIFNRFGEYSDTLYVELYDLIMKHNQIKFVFPRKDEVLEHFNIENNMSLISIMDYNNASFVTLSQMLRPKKYAKIMDENITVSHVESFLDEFLKNNLAVYRKSEKPIKRREKQKYQ…	0.061	0	8	2	2	2	515	61	6.04	0	2	cellular homeostasis;metabolic process;regulation of biological process;response to stimulus	endoplasmic reticulum;membrane	catalytic activity	Pf00085	813470	PF3D7_0919400	PfPDI-9	9				0	0	100	Low	1	Methyl [K124(100)]
PF3D7_0628100	autophagy-related protein 8	MKGNLILSLNNAKDYLKNKNDEGNNVYDHICDIINFIVVEKPEKSYENFELISNHIKESKKCNHVRIIDEKKDEGEREKNNLDNYILNEHIKKKKKWLHKMKKWYFENNMEKKKNNKTLLLPFLHNIFEQMKLINWAGYHVKNNLICYINKSMKNIIQQYKDELLYLRFWGIIKGTHNDYYILEGEVKKDITIFSKKKKNKADNSSYDEEDIKQDGQFSDSSNVQEERKKKKRDGSDQDDESDEKSESDDNKSGDDNQSSDDNQSSDDNKSSDDNKSSDDNQSSGDNKSSDDNKSSDDNKSSGDNKSEDDQNNYYEFSKTKNNIFQYKKEDYERFNKNVNKNVYWVSLNGIENWILLKSTTPKYIEIASQMNKMLTGHMNEKINSFPNLSIKEKHYLRA…	0.061	0	4	1	1	1	643	75.9	5.9	0	1				Pf04712	810609	PF3D7_1104600	PF11_0057	11				0	0	100	Low	1	Methyl [K382(98.7)]
PF3D7_1014600	conserved Plasmodium membrane protein, unknown function	MKSNIIFYFSFFFVYLYYVSCNQSTHSTPVNNEEDQEELYIKNKKLEKLKNIVSGDFVGNYKNNEELLNKKIEELQNSKEKNVHVLINGNSIIDEIEKNEENDDNEENNDDDNTYELDMNDDTFLGQNNDSHFENVDDDAVENEQEDENKEKSESFPLFQNLGLFGKNVLSKVKAQSETDTQSKNEQEISTQGQEVQKPAQGGESTFQKDLDKKLYNLGDVFNHVVDISNKKNKINLDEYGKKYTDFKKEYEDFVLNSKEYDIIKNLIIMFGQEDNKSKNGKTDIVSEAKHMTEIFIKLFKDKEYHEQFKNYIYGVYSYAKQNSHLSEKKIKPEEEYKKFLEYSFNLLNTM	0.061	0	3	1	1	1	351	41.3	4.83	0	1		membrane		Pf12948	814166	PF3D7_1335100	MSP7	13				0	0	100	Low	1	Acetyl [K329(100); K330(100)]
PfDd2_090042600	ADP-ribosylation factor 1	MTSNYKSYNVLDYNLRFIQDEKRNRERERADNKNKENISLSINSDMGNKIYLLETNAKSRKVEKDEKYKNISSSNYMKDKTYVDKNLGVKDDMSNLSSIKYNIEINRNRNNNRNNNRNNNSNSNSFIMDEKEKTNNRTIMLLKHKRKYDPDYNTSDEKNIKRKKINDIINKYKKKMIIPSYEENDEKYSNKGSFNISDDDEMDNKSSNYNISGKNYSTENNDNKNNFHIRSLEKMDKINNEMKEYSTKDSIDLRRVESISHGSKENNNIDKLKCHNLIRNKNSNLVNFDRNKRKENFIFLHNYMKKKENGNKTNINSYDIENIHDEKKDKNEILNNLDINSYNEEKCLSYNNMKENDFNKIGISKQPNVDSKERKYNKYEKDHNIYNDLSDDGKSIDRT…	0.061	0	0	1	1	1	1664	197.4	8.03	0	1					2655411	PF3D7_0825000	MAL8P1.29	8				0	0	100	Low	1	Methyl [K378(100); K381(100)]
PF3D7_0919400	apicoplast integral membrane protein, putative	MIPLFKIGIVLIRQVSKPISGYIKKKAIDNKNFKSICIYCGKKYYFFEQYIQKKFYNSNTTNINYSSYISENKSVNVGSEILGETIIFLVAALIIIAEYKRNSLKEAKKEFILNHKLETLKLQVLELQKENDEIMKIVMPTKQNIRNNRSYDIENKNFFKDIYNKYVSKQNTISQNNKEQNDNNSIKQN	0.061	0	5	1	1	1	189	22.2	9.55	0	1	regulation of biological process	mitochondrion		Pf07047	812148	PF3D7_1459300	PF14_0566	14				0	0	100	Low	1	Methyl [K142(100)]; Sulfo [T141(100)]
PF3D7_1104600	VPS13 domain-containing protein, putative	MNFLSSNKNNISTKSEVIAKVKVDNKSNNNENYINEEVESMRYNNYNINSMNHSNSNHMNNNVSNNINNNVNNNMNQHVMNNQNINHNNSLNFIIDDNNINNHNDIDKRSEIYYSNKAYDPQYLYNSNKLSSNIKITRNHTSAHRMISPRRESINLFSSKINRTSNIYRNYDDKLSYASLYASNNRKKNTLDKISIPESNDSFKTQTNSQIVEQSIELLKHLMNQDRRSISSVHESERKNKLMYKLIDNMKRYGDKNEPSHINNNNNNEEYNNSIDLYKKKIDMLNLKFLKLKNEYTHANNENIILKKQIKCMKDNYHILNPKSSTVSFSRDVSQPLQKDEHKDYHQHHLGTSNEFSKVKHNNDIHDVKINNKSMSHNHNNMLISSSLTSPLSGNTKNI…	0.061	0	1	1	1	1	1362	159.6	5.8	0	1												0	0	100	Low	1
[truncated: 1,112 more rows]
